# Supplementary material for: GOAT: efficient and robust identification of gene set enrichment
Source: Commun Biol. 2024 Jun 19;7:744. doi: 10.1038/s42003-024-06454-5 (PMC11187187; doi:10.1038/s42003-024-06454-5)
Supplement: Supplementary file 4 — Supplementary Data 1 [file 42003_2024_6454_MOESM4_ESM.zip]

Archive with 9 entries (9 files):
- gene2go_human_2024-01-01
- go_2024-01-01.obo
- pmid26931375_msdap.tsv
- PMID32424284_tables4_orig.xlsx
- PMID33087358_tableS2_orig.xlsx
- PMID33492460_tables8_orig.xlsx
- PMID34021139_tableS8.xlsx
- PMID34396684_proteomics.csv
- PMID34396684_transcriptomics.csv
