# Supplementary material for: GOAT: efficient and robust identification of gene set enrichment
Source: Commun Biol. 2024 Jun 19;7:744. doi: 10.1038/s42003-024-06454-5 (PMC11187187; doi:10.1038/s42003-024-06454-5)
Supplement: Supplementary file 4 — Supplementary Data 1 [file 42003_2024_6454_MOESM4_ESM.zip › gene2go_human_2024-01-01]

#tax_id	GeneID	GO_ID	Evidence	Qualifier	GO_term	PubMed	Category
9606	1	GO:0003674	ND	enables	molecular_function	-	Function
9606	1	GO:0005576	HDA	located_in	extracellular region	27068509	Component
9606	1	GO:0005576	IDA	located_in	extracellular region	3458201	Component
9606	1	GO:0005576	TAS	located_in	extracellular region	-	Component
9606	1	GO:0005615	HDA	located_in	extracellular space	16502470	Component
9606	1	GO:0005886	IBA	is_active_in	plasma membrane	-	Component
9606	1	GO:0008150	ND	involved_in	biological_process	-	Process
9606	1	GO:0031093	TAS	located_in	platelet alpha granule lumen	-	Component
9606	1	GO:0034774	TAS	located_in	secretory granule lumen	-	Component
9606	1	GO:0062023	HDA	located_in	collagen-containing extracellular matrix	27559042	Component
9606	1	GO:0070062	HDA	located_in	extracellular exosome	19056867|23533145	Component
9606	1	GO:0072562	HDA	located_in	blood microparticle	22516433	Component
9606	1	GO:1904813	TAS	located_in	ficolin-1-rich granule lumen	-	Component
9606	2	GO:0001553	IEA	involved_in	luteinization	-	Process
9606	2	GO:0001869	IDA	involved_in	negative regulation of complement activation, lectin pathway	12538697	Process
9606	2	GO:0002020	IBA	enables	protease binding	-	Function
9606	2	GO:0002020	IPI	enables	protease binding	7679575|18485748	Function
9606	2	GO:0002438	IEA	involved_in	acute inflammatory response to antigenic stimulus	-	Process
9606	2	GO:0004866	IBA	enables	endopeptidase inhibitor activity	-	Function
9606	2	GO:0004866	IDA	enables	endopeptidase inhibitor activity	7679575	Function
9606	2	GO:0004867	IDA	enables	serine-type endopeptidase inhibitor activity	12538697	Function
9606	2	GO:0005102	IMP	enables	signaling receptor binding	15226301	Function
9606	2	GO:0005515	IPI	enables	protein binding	6698368|14687906|32814053	Function
9606	2	GO:0005576	NAS	located_in	extracellular region	14718574	Component
9606	2	GO:0005576	TAS	located_in	extracellular region	-	Component
9606	2	GO:0005615	IBA	is_active_in	extracellular space	-	Component
9606	2	GO:0006953	IEA	involved_in	acute-phase response	-	Process
9606	2	GO:0007584	IEA	involved_in	response to nutrient	-	Process
9606	2	GO:0010037	IEA	involved_in	response to carbon dioxide	-	Process
9606	2	GO:0019838	IDA	enables	growth factor binding	9398211	Function
9606	2	GO:0019899	IPI	enables	enzyme binding	11435418	Function
9606	2	GO:0019959	IPI	enables	interleukin-8 binding	10880251	Function
9606	2	GO:0019966	IDA	enables	interleukin-1 binding	9714181	Function
9606	2	GO:0031093	TAS	located_in	platelet alpha granule lumen	-	Component
9606	2	GO:0034695	IEA	involved_in	response to prostaglandin E	-	Process
9606	2	GO:0042802	IEA	enables	identical protein binding	-	Function
9606	2	GO:0043120	IDA	enables	tumor necrosis factor binding	9714181	Function
9606	2	GO:0048306	IPI	enables	calcium-dependent protein binding	15226301	Function
9606	2	GO:0048403	IEA	enables	brain-derived neurotrophic factor binding	-	Function
9606	2	GO:0048406	IEA	enables	nerve growth factor binding	-	Function
9606	2	GO:0048863	IEA	involved_in	stem cell differentiation	-	Process
9606	2	GO:0051384	IEA	involved_in	response to glucocorticoid	-	Process
9606	2	GO:0062023	HDA	colocalizes_with	collagen-containing extracellular matrix	28327460	Component
9606	2	GO:0062023	HDA	located_in	collagen-containing extracellular matrix	25037231|28675934	Component
9606	2	GO:0070062	HDA	located_in	extracellular exosome	20458337|21362503|23533145	Component
9606	2	GO:0072562	HDA	located_in	blood microparticle	22516433	Component
9606	2	GO:1990402	IEA	involved_in	embryonic liver development	-	Process
9606	9	GO:0004060	IBA	enables	arylamine N-acetyltransferase activity	-	Function
9606	9	GO:0004060	TAS	enables	arylamine N-acetyltransferase activity	-	Function
9606	9	GO:0005829	TAS	located_in	cytosol	-	Component
9606	9	GO:0006805	TAS	involved_in	xenobiotic metabolic process	-	Process
9606	10	GO:0004060	IBA	enables	arylamine N-acetyltransferase activity	-	Function
9606	10	GO:0004060	TAS	enables	arylamine N-acetyltransferase activity	-	Function
9606	10	GO:0005515	IPI	enables	protein binding	25640309|32296183	Function
9606	10	GO:0005829	TAS	located_in	cytosol	-	Component
9606	10	GO:0006805	TAS	involved_in	xenobiotic metabolic process	-	Process
9606	12	GO:0003677	TAS	enables	DNA binding	14668352	Function
9606	12	GO:0004867	IBA	enables	serine-type endopeptidase inhibitor activity	-	Function
9606	12	GO:0004867	TAS	enables	serine-type endopeptidase inhibitor activity	2404007	Function
9606	12	GO:0005515	IPI	enables	protein binding	12709365|14668352|14687906|32814053	Function
9606	12	GO:0005576	NAS	located_in	extracellular region	8647626|9880565|14718574	Component
9606	12	GO:0005576	TAS	located_in	extracellular region	-	Component
9606	12	GO:0005615	HDA	located_in	extracellular space	16502470	Component
9606	12	GO:0005615	IBA	is_active_in	extracellular space	-	Component
9606	12	GO:0005615	IDA	located_in	extracellular space	25645918	Component
9606	12	GO:0005634	TAS	located_in	nucleus	14668352	Component
9606	12	GO:0006953	IEA	involved_in	acute-phase response	-	Process
9606	12	GO:0006954	NAS	involved_in	inflammatory response	12475184	Process
9606	12	GO:0010951	IBA	involved_in	negative regulation of endopeptidase activity	-	Process
9606	12	GO:0019216	NAS	involved_in	regulation of lipid metabolic process	11835318	Process
9606	12	GO:0030277	NAS	involved_in	maintenance of gastrointestinal epithelium	8647626	Process
9606	12	GO:0031093	TAS	located_in	platelet alpha granule lumen	-	Component
9606	12	GO:0034774	TAS	located_in	secretory granule lumen	-	Component
9606	12	GO:0035578	TAS	located_in	azurophil granule lumen	-	Component
9606	12	GO:0062023	HDA	located_in	collagen-containing extracellular matrix	28344315|28675934	Component
9606	12	GO:0070062	HDA	located_in	extracellular exosome	19056867|23533145	Component
9606	12	GO:0072562	HDA	located_in	blood microparticle	22516433	Component
9606	13	GO:0003824	TAS	enables	catalytic activity	8063807	Function
9606	13	GO:0004806	IBA	enables	triglyceride lipase activity	-	Function
9606	13	GO:0004806	ISS	enables	triglyceride lipase activity	-	Function
9606	13	GO:0005515	IPI	enables	protein binding	32296183	Function
9606	13	GO:0005789	IBA	is_active_in	endoplasmic reticulum membrane	-	Component
9606	13	GO:0005789	IDA	located_in	endoplasmic reticulum membrane	10318829|15152005|19339378	Component
9606	13	GO:0005789	TAS	located_in	endoplasmic reticulum membrane	-	Component
9606	13	GO:0006629	IEA	involved_in	lipid metabolic process	-	Process
9606	13	GO:0006805	TAS	involved_in	xenobiotic metabolic process	-	Process
9606	13	GO:0010898	IBA	involved_in	positive regulation of triglyceride catabolic process	-	Process
9606	13	GO:0010898	ISS	involved_in	positive regulation of triglyceride catabolic process	-	Process
9606	13	GO:0016298	TAS	enables	lipase activity	11481320	Function
9606	13	GO:0017171	IBA	enables	serine hydrolase activity	-	Function
9606	13	GO:0017171	IDA	enables	serine hydrolase activity	17936933	Function
9606	13	GO:0019213	IDA	enables	deacetylase activity	9665742	Function
9606	13	GO:0019213	TAS	enables	deacetylase activity	-	Function
9606	14	GO:0001525	NAS	involved_in	angiogenesis	10329261	Process
9606	14	GO:0005515	IPI	enables	protein binding	28514442|32296183	Function
9606	14	GO:0005829	IBA	is_active_in	cytosol	-	Component
9606	14	GO:0005829	IDA	located_in	cytosol	-	Component
9606	14	GO:0005829	TAS	located_in	cytosol	-	Component
9606	14	GO:0005886	IEA	located_in	plasma membrane	-	Component
9606	14	GO:0008201	IDA	enables	heparin binding	7743515	Function
9606	14	GO:0009986	IDA	located_in	cell surface	10329261	Component
9606	14	GO:0010595	ISS	involved_in	positive regulation of endothelial cell migration	-	Process
9606	14	GO:0014909	IEP	involved_in	smooth muscle cell migration	18634987	Process
9606	14	GO:0015630	IDA	located_in	microtubule cytoskeleton	-	Component
9606	14	GO:0030154	IEA	involved_in	cell differentiation	-	Process
9606	14	GO:0045171	IDA	located_in	intercellular bridge	-	Component
9606	15	GO:0004059	IBA	enables	aralkylamine N-acetyltransferase activity	-	Function
9606	15	GO:0004059	IDA	enables	aralkylamine N-acetyltransferase activity	11313340	Function
9606	15	GO:0004059	TAS	enables	aralkylamine N-acetyltransferase activity	-	Function
9606	15	GO:0004060	IEA	enables	arylamine N-acetyltransferase activity	-	Function
9606	15	GO:0005515	IPI	enables	protein binding	25416956|25910212|32296183	Function
9606	15	GO:0005737	IBA	is_active_in	cytoplasm	-	Component
9606	15	GO:0005829	IDA	located_in	cytosol	-	Component
9606	15	GO:0005829	TAS	located_in	cytosol	-	Component
9606	15	GO:0006474	IDA	involved_in	N-terminal protein amino acid acetylation	11313340	Process
9606	15	GO:0007623	IBA	involved_in	circadian rhythm	-	Process
9606	15	GO:0007623	IMP	involved_in	circadian rhythm	12736803	Process
9606	15	GO:0009416	IBA	involved_in	response to light stimulus	-	Process
9606	15	GO:0009648	IEA	involved_in	photoperiodism	-	Process
9606	15	GO:0010043	IEA	involved_in	response to zinc ion	-	Process
9606	15	GO:0030187	IBA	involved_in	melatonin biosynthetic process	-	Process
9606	15	GO:0030187	IDA	involved_in	melatonin biosynthetic process	11313340	Process
9606	15	GO:0030187	IEA	involved_in	melatonin biosynthetic process	-	Process
9606	15	GO:0032868	IEA	involved_in	response to insulin	-	Process
9606	15	GO:0034097	IEA	involved_in	response to cytokine	-	Process
9606	15	GO:0034695	IEA	involved_in	response to prostaglandin E	-	Process
9606	15	GO:0046219	TAS	involved_in	indolalkylamine biosynthetic process	-	Process
9606	15	GO:0046688	IEA	involved_in	response to copper ion	-	Process
9606	15	GO:0048471	IDA	located_in	perinuclear region of cytoplasm	11313340	Component
9606	15	GO:0051412	IEA	involved_in	response to corticosterone	-	Process
9606	15	GO:0051592	IEA	involved_in	response to calcium ion	-	Process
9606	15	GO:0071320	IDA	involved_in	cellular response to cAMP	11313340	Process
9606	15	GO:0071889	IEA	enables	14-3-3 protein binding	-	Function
9606	16	GO:0000049	IEA	enables	tRNA binding	-	Function
9606	16	GO:0002161	IBA	enables	aminoacyl-tRNA editing activity	-	Function
9606	16	GO:0002161	IDA	enables	aminoacyl-tRNA editing activity	28493438	Function
9606	16	GO:0002196	ISS	enables	Ser-tRNA(Ala) hydrolase activity	-	Function
9606	16	GO:0004813	IBA	enables	alanine-tRNA ligase activity	-	Function
9606	16	GO:0004813	IDA	enables	alanine-tRNA ligase activity	27622773|28493438	Function
9606	16	GO:0004813	TAS	enables	alanine-tRNA ligase activity	-	Function
9606	16	GO:0005524	IEA	enables	ATP binding	-	Function
9606	16	GO:0005737	TAS	located_in	cytoplasm	7654687	Component
9606	16	GO:0005739	IBA	is_active_in	mitochondrion	-	Component
9606	16	GO:0005829	IDA	located_in	cytosol	-	Component
9606	16	GO:0005829	TAS	located_in	cytosol	-	Component
9606	16	GO:0006400	ISS	involved_in	tRNA modification	-	Process
9606	16	GO:0006418	TAS	involved_in	tRNA aminoacylation for protein translation	-	Process
9606	16	GO:0006419	IBA	involved_in	alanyl-tRNA aminoacylation	-	Process
9606	16	GO:0006419	IDA	involved_in	alanyl-tRNA aminoacylation	27622773|28493438	Process
9606	16	GO:0006419	IMP	involved_in	alanyl-tRNA aminoacylation	33909043	Process
9606	16	GO:0008033	TAS	involved_in	tRNA processing	7654687	Process
9606	16	GO:0008270	IEA	enables	zinc ion binding	-	Function
9606	16	GO:0016020	HDA	located_in	membrane	19946888	Component
9606	16	GO:0016597	IEA	enables	amino acid binding	-	Function
9606	16	GO:0021680	IEA	involved_in	cerebellar Purkinje cell layer development	-	Process
9606	16	GO:0043524	IEA	involved_in	negative regulation of neuron apoptotic process	-	Process
9606	16	GO:0050885	IEA	involved_in	neuromuscular process controlling balance	-	Process
9606	16	GO:0051402	IEA	involved_in	neuron apoptotic process	-	Process
9606	16	GO:0070062	HDA	located_in	extracellular exosome	20458337	Component
9606	16	GO:0106074	IEA	involved_in	aminoacyl-tRNA metabolism involved in translational fidelity	-	Process
9606	16	GO:0140018	IEA	involved_in	regulation of cytoplasmic translational fidelity	-	Process
9606	18	GO:0001666	IEA	involved_in	response to hypoxia	-	Process
9606	18	GO:0003867	IDA	contributes_to	4-aminobutyrate transaminase activity	15528998	Function
9606	18	GO:0005739	IBA	is_active_in	mitochondrion	-	Component
9606	18	GO:0005739	IDA	located_in	mitochondrion	-	Component
9606	18	GO:0005739	ISS	located_in	mitochondrion	-	Component
9606	18	GO:0005759	TAS	located_in	mitochondrial matrix	-	Component
9606	18	GO:0007620	IEA	involved_in	copulation	-	Process
9606	18	GO:0007626	IEA	involved_in	locomotory behavior	-	Process
9606	18	GO:0009410	IEA	involved_in	response to xenobiotic stimulus	-	Process
9606	18	GO:0009448	IDA	involved_in	gamma-aminobutyric acid metabolic process	15528998	Process
9606	18	GO:0009449	IEA	involved_in	gamma-aminobutyric acid biosynthetic process	-	Process
9606	18	GO:0009450	IBA	involved_in	gamma-aminobutyric acid catabolic process	-	Process
9606	18	GO:0010039	IEA	involved_in	response to iron ion	-	Process
9606	18	GO:0014053	IEA	involved_in	negative regulation of gamma-aminobutyric acid secretion	-	Process
9606	18	GO:0021549	IEA	involved_in	cerebellum development	-	Process
9606	18	GO:0030170	IBA	enables	pyridoxal phosphate binding	-	Function
9606	18	GO:0030170	IDA	enables	pyridoxal phosphate binding	15650327	Function
9606	18	GO:0031652	IEA	involved_in	positive regulation of heat generation	-	Process
9606	18	GO:0032024	IEA	involved_in	positive regulation of insulin secretion	-	Process
9606	18	GO:0032144	IDA	part_of	4-aminobutyrate transaminase complex	15528998	Component
9606	18	GO:0032145	ISS	enables	succinate-semialdehyde dehydrogenase binding	-	Function
9606	18	GO:0033602	IEA	involved_in	negative regulation of dopamine secretion	-	Process
9606	18	GO:0034386	IDA	enables	4-aminobutyrate:2-oxoglutarate transaminase activity	10407778	Function
9606	18	GO:0035094	IEA	involved_in	response to nicotine	-	Process
9606	18	GO:0035640	IEA	involved_in	exploration behavior	-	Process
9606	18	GO:0042802	IPI	enables	identical protein binding	15528998	Function
9606	18	GO:0045471	IEA	involved_in	response to ethanol	-	Process
9606	18	GO:0045776	IEA	involved_in	negative regulation of blood pressure	-	Process
9606	18	GO:0045964	IEA	involved_in	positive regulation of dopamine metabolic process	-	Process
9606	18	GO:0046872	IEA	enables	metal ion binding	-	Function
9606	18	GO:0047298	IEA	enables	(S)-3-amino-2-methylpropionate transaminase activity	-	Function
9606	18	GO:0048148	ISS	involved_in	behavioral response to cocaine	-	Process
9606	18	GO:0051536	IEA	enables	iron-sulfur cluster binding	-	Function
9606	18	GO:0070474	IEA	involved_in	positive regulation of uterine smooth muscle contraction	-	Process
9606	18	GO:0097151	IEA	involved_in	positive regulation of inhibitory postsynaptic potential	-	Process
9606	18	GO:1902722	IEA	involved_in	positive regulation of prolactin secretion	-	Process
9606	18	GO:1904450	IEA	involved_in	positive regulation of aspartate secretion	-	Process
9606	19	GO:0002790	IEA	involved_in	peptide secretion	-	Process
9606	19	GO:0005102	IPI	enables	signaling receptor binding	23931754	Function
9606	19	GO:0005515	IPI	enables	protein binding	12084722|14754908|15469992|16192269|16443932|23931754|25170080|30458687	Function
9606	19	GO:0005524	IDA	enables	ATP binding	11700048	Function
9606	19	GO:0005548	IGI	enables	phospholipid transporter activity	28373057	Function
9606	19	GO:0005768	IDA	located_in	endosome	24097981	Component
9606	19	GO:0005789	TAS	located_in	endoplasmic reticulum membrane	-	Component
9606	19	GO:0005794	IEA	located_in	Golgi apparatus	-	Component
9606	19	GO:0005886	IDA	located_in	plasma membrane	10525055|19556522|23931754|24097981|28373057	Component
9606	19	GO:0005886	IMP	located_in	plasma membrane	35974019	Component
9606	19	GO:0005886	TAS	located_in	plasma membrane	-	Component
9606	19	GO:0006911	IEA	involved_in	phagocytosis, engulfment	-	Process
9606	19	GO:0007040	IDA	involved_in	lysosome organization	15163665	Process
9606	19	GO:0007186	IMP	involved_in	G protein-coupled receptor signaling pathway	16443932	Process
9606	19	GO:0007189	IMP	involved_in	adenylate cyclase-activating G protein-coupled receptor signaling pathway	14701824	Process
9606	19	GO:0007584	IEA	involved_in	response to nutrient	-	Process
9606	19	GO:0008035	IEA	enables	high-density lipoprotein particle binding	-	Function
9606	19	GO:0008203	IDA	involved_in	cholesterol metabolic process	14747463	Process
9606	19	GO:0008320	ISS	enables	protein transmembrane transporter activity	29937375	Function
9606	19	GO:0009306	IMP	involved_in	protein secretion	11855831	Process
9606	19	GO:0009306	ISS	involved_in	protein secretion	29937375	Process
9606	19	GO:0009897	IEA	located_in	external side of plasma membrane	-	Component
9606	19	GO:0010745	TAS	involved_in	negative regulation of macrophage derived foam cell differentiation	18490524	Process
9606	19	GO:0010875	IEA	involved_in	positive regulation of cholesterol efflux	-	Process
9606	19	GO:0010887	TAS	involved_in	negative regulation of cholesterol storage	18490524	Process
9606	19	GO:0015485	IC	enables	cholesterol binding	12084722	Function
9606	19	GO:0016197	IDA	involved_in	endosomal transport	14747463	Process
9606	19	GO:0016323	IEA	located_in	basolateral plasma membrane	-	Component
9606	19	GO:0016887	IEA	enables	ATP hydrolysis activity	-	Function
9606	19	GO:0019905	IPI	enables	syntaxin binding	15469992	Function
9606	19	GO:0023061	IMP	involved_in	signal release	11855831	Process
9606	19	GO:0023061	ISS	involved_in	signal release	29937375	Process
9606	19	GO:0030139	IDA	located_in	endocytic vesicle	14747463	Component
9606	19	GO:0031210	IDA	enables	phosphatidylcholine binding	24097981	Function
9606	19	GO:0031267	IPI	enables	small GTPase binding	16443932	Function
9606	19	GO:0032367	IMP	involved_in	intracellular cholesterol transport	10431236	Process
9606	19	GO:0032489	IMP	involved_in	regulation of Cdc42 protein signal transduction	16443932	Process
9606	19	GO:0033344	IDA	involved_in	cholesterol efflux	10431236|11162594|16702602|23931754	Process
9606	19	GO:0033344	IGI	involved_in	cholesterol efflux	28373057	Process
9606	19	GO:0033344	IMP	involved_in	cholesterol efflux	16443932|19556522|25084135|35974019	Process
9606	19	GO:0033700	IBA	involved_in	phospholipid efflux	-	Process
9606	19	GO:0033700	IDA	involved_in	phospholipid efflux	10431236|11162594	Process
9606	19	GO:0033700	IGI	involved_in	phospholipid efflux	28373057	Process
9606	19	GO:0033700	IMP	involved_in	phospholipid efflux	16702602|19556522|35974019	Process
9606	19	GO:0034185	IPI	enables	apolipoprotein binding	11162594	Function
9606	19	GO:0034186	IPI	enables	apolipoprotein A-I binding	11162594|16443932	Function
9606	19	GO:0034188	IDA	enables	apolipoprotein A-I receptor activity	16443932	Function
9606	19	GO:0034380	IMP	involved_in	high-density lipoprotein particle assembly	10431236|14754908|17305370	Process
9606	19	GO:0034616	IDA	involved_in	response to laminar fluid shear stress	15358760	Process
9606	19	GO:0038027	IEA	involved_in	apolipoprotein A-I-mediated signaling pathway	-	Process
9606	19	GO:0042158	IEA	involved_in	lipoprotein biosynthetic process	-	Process
9606	19	GO:0042626	IBA	enables	ATPase-coupled transmembrane transporter activity	-	Function
9606	19	GO:0042632	IDA	involved_in	cholesterol homeostasis	10431236	Process
9606	19	GO:0042632	TAS	involved_in	cholesterol homeostasis	24097981	Process
9606	19	GO:0043231	IBA	is_active_in	intracellular membrane-bounded organelle	-	Component
9606	19	GO:0043691	IMP	involved_in	reverse cholesterol transport	10431236	Process
9606	19	GO:0045121	IDA	located_in	membrane raft	15469992	Component
9606	19	GO:0045332	IDA	involved_in	phospholipid translocation	24097981	Process
9606	19	GO:0045335	IDA	located_in	phagocytic vesicle	15469992	Component
9606	19	GO:0046623	IDA	enables	sphingolipid floppase activity	24097981	Function
9606	19	GO:0048471	IDA	located_in	perinuclear region of cytoplasm	23931754	Component
9606	19	GO:0051117	IPI	enables	ATPase binding	23931754	Function
9606	19	GO:0055091	IMP	involved_in	phospholipid homeostasis	16702602	Process
9606	19	GO:0060155	IMP	involved_in	platelet dense granule organization	15163665	Process
9606	19	GO:0071222	IEA	involved_in	cellular response to lipopolysaccharide	-	Process
9606	19	GO:0071300	IEA	involved_in	cellular response to retinoic acid	-	Process
9606	19	GO:0071345	IEA	involved_in	cellular response to cytokine stimulus	-	Process
9606	19	GO:0071397	IEA	involved_in	cellular response to cholesterol	-	Process
9606	19	GO:0071404	NAS	involved_in	cellular response to low-density lipoprotein particle stimulus	15358760	Process
9606	19	GO:0071466	IEA	involved_in	cellular response to xenobiotic stimulus	-	Process
9606	19	GO:0071806	ISS	involved_in	protein transmembrane transport	29937375	Process
9606	19	GO:0090107	TAS	involved_in	regulation of high-density lipoprotein particle assembly	24097981	Process
9606	19	GO:0090108	ISS	involved_in	positive regulation of high-density lipoprotein particle assembly	-	Process
9606	19	GO:0090554	IBA	enables	phosphatidylcholine floppase activity	-	Function
9606	19	GO:0090554	IDA	enables	phosphatidylcholine floppase activity	16702602|24097981	Function
9606	19	GO:0090554	IMP	enables	phosphatidylcholine floppase activity	35974019	Function
9606	19	GO:0090556	IBA	enables	phosphatidylserine floppase activity	-	Function
9606	19	GO:0090556	IDA	enables	phosphatidylserine floppase activity	24097981	Function
9606	19	GO:0097708	IDA	located_in	intracellular vesicle	28373057	Component
9606	19	GO:0099039	IEA	involved_in	sphingolipid translocation	-	Process
9606	19	GO:0120009	IEA	involved_in	intermembrane lipid transfer	-	Process
9606	19	GO:0120020	IDA	enables	cholesterol transfer activity	12084722	Function
9606	19	GO:0140115	ISS	involved_in	export across plasma membrane	29937375	Process
9606	19	GO:0140328	IDA	enables	floppase activity	16702602|24097981	Function
9606	19	GO:0140359	IEA	enables	ABC-type transporter activity	-	Function
9606	20	GO:0000166	NAS	enables	nucleotide binding	12363033	Function
9606	20	GO:0001573	ISS	involved_in	ganglioside metabolic process	-	Process
9606	20	GO:0005319	IBA	enables	lipid transporter activity	-	Function
9606	20	GO:0005524	IDA	enables	ATP binding	15999530	Function
9606	20	GO:0005524	ISS	enables	ATP binding	-	Function
9606	20	GO:0005764	IDA	located_in	lysosome	11309290	Component
9606	20	GO:0005765	ISS	located_in	lysosomal membrane	-	Component
9606	20	GO:0005765	NAS	located_in	lysosomal membrane	11309290	Component
9606	20	GO:0005768	IDA	located_in	endosome	11309290	Component
9606	20	GO:0005815	ISS	located_in	microtubule organizing center	-	Component
9606	20	GO:0005886	IDA	is_active_in	plasma membrane	24201375	Component
9606	20	GO:0005886	IDA	located_in	plasma membrane	23137377	Component
9606	20	GO:0006629	NAS	involved_in	lipid metabolic process	11178988	Process
9606	20	GO:0006684	ISS	involved_in	sphingomyelin metabolic process	-	Process
9606	20	GO:0006687	ISS	involved_in	glycosphingolipid metabolic process	-	Process
9606	20	GO:0006869	IBA	involved_in	lipid transport	-	Process
9606	20	GO:0007626	ISS	involved_in	locomotory behavior	-	Process
9606	20	GO:0009410	TAS	involved_in	response to xenobiotic stimulus	12363033	Process
9606	20	GO:0010008	IEA	located_in	endosome membrane	-	Component
9606	20	GO:0016020	HDA	located_in	membrane	19946888	Component
9606	20	GO:0016020	IDA	located_in	membrane	15999530	Component
9606	20	GO:0016020	NAS	located_in	membrane	11309290|12363033	Component
9606	20	GO:0016887	IEA	enables	ATP hydrolysis activity	-	Function
9606	20	GO:0019218	IDA	acts_upstream_of	regulation of steroid metabolic process	24201375	Process
9606	20	GO:0031410	ISS	located_in	cytoplasmic vesicle	-	Component
9606	20	GO:0032289	ISS	acts_upstream_of_or_within	central nervous system myelin formation	-	Process
9606	20	GO:0032289	ISS	involved_in	central nervous system myelin formation	-	Process
9606	20	GO:0032383	IMP	involved_in	regulation of intracellular cholesterol transport	15238223	Process
9606	20	GO:0032383	ISS	involved_in	regulation of intracellular cholesterol transport	-	Process
9606	20	GO:0032384	IDA	acts_upstream_of	negative regulation of intracellular cholesterol transport	21810484	Process
9606	20	GO:0032805	IDA	acts_upstream_of	positive regulation of low-density lipoprotein particle receptor catabolic process	21810484	Process
9606	20	GO:0042626	IBA	enables	ATPase-coupled transmembrane transporter activity	-	Function
9606	20	GO:0042626	NAS	enables	ATPase-coupled transmembrane transporter activity	7766993	Function
9606	20	GO:0042632	IEP	involved_in	cholesterol homeostasis	15238223	Process
9606	20	GO:0042986	IDA	involved_in	positive regulation of amyloid precursor protein biosynthetic process	20704561	Process
9606	20	GO:0043190	NAS	part_of	ATP-binding cassette (ABC) transporter complex	11178988	Component
9606	20	GO:0043231	IBA	is_active_in	intracellular membrane-bounded organelle	-	Component
9606	20	GO:0043231	IDA	located_in	intracellular membrane-bounded organelle	-	Component
9606	20	GO:0045540	IDA	NOT involved_in	regulation of cholesterol biosynthetic process	21810484	Process
9606	20	GO:0045939	ISS	acts_upstream_of	negative regulation of steroid metabolic process	24201375	Process
9606	20	GO:0046512	IDA	acts_upstream_of_positive_effect	sphingosine biosynthetic process	26510981	Process
9606	20	GO:0048545	IEP	involved_in	response to steroid hormone	15238223	Process
9606	20	GO:0055085	NAS	involved_in	transmembrane transport	7766993	Process
9606	20	GO:0060049	ISS	involved_in	regulation of protein glycosylation	22086926	Process
9606	20	GO:0061135	IMP	enables	endopeptidase regulator activity	22086926	Function
9606	20	GO:0070723	IEP	involved_in	response to cholesterol	11178988	Process
9606	20	GO:0090156	IDA	involved_in	intracellular sphingolipid homeostasis	26510981	Process
9606	20	GO:0090370	IDA	acts_upstream_of	negative regulation of cholesterol efflux	21810484	Process
9606	20	GO:0099038	IDA	enables	ceramide floppase activity	24201375	Function
9606	20	GO:0140359	IEA	enables	ABC-type transporter activity	-	Function
9606	20	GO:0150104	NAS	involved_in	transport across blood-brain barrier	26590417|30280653	Process
9606	20	GO:1901873	IMP	acts_upstream_of	regulation of post-translational protein modification	22086926	Process
9606	20	GO:1902004	IMP	acts_upstream_of	positive regulation of amyloid-beta formation	22086926	Process
9606	20	GO:1902004	ISS	involved_in	positive regulation of amyloid-beta formation	22086926	Process
9606	20	GO:1902993	IGI	acts_upstream_of	positive regulation of amyloid precursor protein catabolic process	20704561	Process
9606	20	GO:1902993	IMP	acts_upstream_of	positive regulation of amyloid precursor protein catabolic process	22086926	Process
9606	20	GO:1904375	ISS	involved_in	regulation of protein localization to cell periphery	22086926	Process
9606	20	GO:1905598	IDA	acts_upstream_of	negative regulation of low-density lipoprotein receptor activity	21810484	Process
9606	20	GO:1905601	IDA	acts_upstream_of	negative regulation of receptor-mediated endocytosis involved in cholesterol transport	21810484	Process
9606	20	GO:2000008	ISS	involved_in	regulation of protein localization to cell surface	22086926	Process
9606	21	GO:0005319	IBA	enables	lipid transporter activity	-	Function
9606	21	GO:0005319	TAS	enables	lipid transporter activity	-	Function
9606	21	GO:0005524	IEA	enables	ATP binding	-	Function
9606	21	GO:0005615	HDA	located_in	extracellular space	22664934	Component
9606	21	GO:0005765	IEA	located_in	lysosomal membrane	-	Component
9606	21	GO:0005770	IDA	located_in	late endosome	27177387	Component
9606	21	GO:0005886	IDA	located_in	plasma membrane	11718719|23137377	Component
9606	21	GO:0006855	IMP	involved_in	xenobiotic transmembrane transport	26903515	Process
9606	21	GO:0006869	IBA	involved_in	lipid transport	-	Process
9606	21	GO:0006869	TAS	involved_in	lipid transport	-	Process
9606	21	GO:0008559	IMP	enables	ABC-type xenobiotic transporter activity	26903515	Function
9606	21	GO:0009410	TAS	involved_in	response to xenobiotic stimulus	8706931	Process
9606	21	GO:0010875	IMP	involved_in	positive regulation of cholesterol efflux	25817392	Process
9606	21	GO:0015914	IMP	involved_in	phospholipid transport	28887056	Process
9606	21	GO:0016887	IDA	enables	ATP hydrolysis activity	16959783	Function
9606	21	GO:0019538	TAS	involved_in	protein metabolic process	-	Process
9606	21	GO:0030324	ISS	involved_in	lung development	-	Process
9606	21	GO:0030659	IDA	located_in	cytoplasmic vesicle membrane	16959783|17574245|20863830	Component
9606	21	GO:0032464	IDA	involved_in	positive regulation of protein homooligomerization	27352740	Process
9606	21	GO:0032585	IEA	located_in	multivesicular body membrane	-	Component
9606	21	GO:0034204	IEA	involved_in	lipid translocation	-	Process
9606	21	GO:0042599	IDA	located_in	lamellar body	27177387	Component
9606	21	GO:0042626	IBA	enables	ATPase-coupled transmembrane transporter activity	-	Function
9606	21	GO:0042908	IMP	involved_in	xenobiotic transport	26903515	Process
9606	21	GO:0043129	ISS	involved_in	surfactant homeostasis	-	Process
9606	21	GO:0043231	IBA	is_active_in	intracellular membrane-bounded organelle	-	Component
9606	21	GO:0046470	IMP	involved_in	phosphatidylcholine metabolic process	17574245|28887056	Process
9606	21	GO:0046470	ISS	involved_in	phosphatidylcholine metabolic process	-	Process
9606	21	GO:0046471	ISS	involved_in	phosphatidylglycerol metabolic process	-	Process
9606	21	GO:0046618	IMP	involved_in	xenobiotic export from cell	26903515	Process
9606	21	GO:0046890	IEA	involved_in	regulation of lipid biosynthetic process	-	Process
9606	21	GO:0051384	IEA	involved_in	response to glucocorticoid	-	Process
9606	21	GO:0055091	IEA	involved_in	phospholipid homeostasis	-	Process
9606	21	GO:0070925	ISS	involved_in	organelle assembly	-	Process
9606	21	GO:0097208	IDA	located_in	alveolar lamellar body	11718719	Component
9606	21	GO:0097232	IDA	located_in	lamellar body membrane	20863830	Component
9606	21	GO:0097232	TAS	located_in	lamellar body membrane	-	Component
9606	21	GO:0097233	IDA	located_in	alveolar lamellar body membrane	11940594|16959783	Component
9606	21	GO:0120009	IEA	involved_in	intermembrane lipid transfer	-	Process
9606	21	GO:0120019	IMP	enables	phosphatidylcholine transfer activity	28887056	Function
9606	21	GO:0140345	IMP	enables	phosphatidylcholine flippase activity	27177387|31473345	Function
9606	21	GO:0150172	IMP	involved_in	regulation of phosphatidylcholine metabolic process	25817392|31473345	Process
9606	21	GO:1902995	IMP	involved_in	positive regulation of phospholipid efflux	31473345	Process
9606	21	GO:2001140	IMP	involved_in	positive regulation of phospholipid transport	27177387	Process
9606	22	GO:0005515	IPI	enables	protein binding	25063848|30765471	Function
9606	22	GO:0005524	IEA	enables	ATP binding	-	Function
9606	22	GO:0005739	IDA	located_in	mitochondrion	22655043	Component
9606	22	GO:0005743	IBA	is_active_in	mitochondrial inner membrane	-	Component
9606	22	GO:0005743	IDA	located_in	mitochondrial inner membrane	-	Component
9606	22	GO:0005743	TAS	located_in	mitochondrial inner membrane	-	Component
9606	22	GO:0006879	IBA	involved_in	intracellular iron ion homeostasis	-	Process
9606	22	GO:0006879	IMP	involved_in	intracellular iron ion homeostasis	30765471	Process
9606	22	GO:0006879	ISS	involved_in	intracellular iron ion homeostasis	-	Process
9606	22	GO:0015232	TAS	enables	heme transmembrane transporter activity	9621516	Function
9606	22	GO:0015886	IEA	involved_in	heme transport	-	Process
9606	22	GO:0016226	ISS	involved_in	iron-sulfur cluster assembly	-	Process
9606	22	GO:0016887	IEA	enables	ATP hydrolysis activity	-	Function
9606	22	GO:0034755	IDA	involved_in	iron ion transmembrane transport	17192393	Process
9606	22	GO:0042626	IBA	enables	ATPase-coupled transmembrane transporter activity	-	Function
9606	22	GO:0042803	IDA	enables	protein homodimerization activity	30765471	Function
9606	22	GO:0055085	IBA	involved_in	transmembrane transport	-	Process
9606	22	GO:0070455	IMP	involved_in	positive regulation of heme biosynthetic process	30765471	Process
9606	22	GO:0070455	ISS	involved_in	positive regulation of heme biosynthetic process	-	Process
9606	22	GO:0140466	IMP	involved_in	iron-sulfur cluster export from the mitochondrion	33157103	Process
9606	22	GO:0140481	IMP	enables	ABC-type iron-sulfur cluster transporter activity	33157103	Function
9606	22	GO:1903331	IMP	involved_in	positive regulation of iron-sulfur cluster assembly	17192393	Process
9606	22	GO:1903331	ISS	involved_in	positive regulation of iron-sulfur cluster assembly	-	Process
9606	22	GO:1903427	ISS	involved_in	negative regulation of reactive oxygen species biosynthetic process	-	Process
9606	23	GO:0003723	HDA	enables	RNA binding	22658674|22681889	Function
9606	23	GO:0005515	IPI	enables	protein binding	17894550	Function
9606	23	GO:0005524	IBA	enables	ATP binding	-	Function
9606	23	GO:0005635	IEA	located_in	nuclear envelope	-	Component
9606	23	GO:0005654	IEA	located_in	nucleoplasm	-	Component
9606	23	GO:0005829	IDA	located_in	cytosol	-	Component
9606	23	GO:0005829	TAS	located_in	cytosol	-	Component
9606	23	GO:0006412	TAS	involved_in	translation	9790762	Process
9606	23	GO:0006954	TAS	involved_in	inflammatory response	9790762	Process
9606	23	GO:0008135	TAS	enables	translation factor activity, RNA binding	9790762	Function
9606	23	GO:0016020	HDA	located_in	membrane	19946888	Component
9606	23	GO:0016887	IEA	enables	ATP hydrolysis activity	-	Function
9606	24	GO:0001523	ISS	involved_in	retinoid metabolic process	-	Process
9606	24	GO:0001523	TAS	involved_in	retinoid metabolic process	-	Process
9606	24	GO:0001750	ISS	located_in	photoreceptor outer segment	-	Component
9606	24	GO:0003924	ISS	enables	GTPase activity	-	Function
9606	24	GO:0005501	ISS	enables	retinoid binding	-	Function
9606	24	GO:0005502	IDA	enables	11-cis retinal binding	23144455	Function
9606	24	GO:0005503	IDA	enables	all-trans retinal binding	20404325|29847635|33375396	Function
9606	24	GO:0005524	IEA	enables	ATP binding	-	Function
9606	24	GO:0005548	IBA	enables	phospholipid transporter activity	-	Function
9606	24	GO:0005783	IDA	located_in	endoplasmic reticulum	24097981	Component
9606	24	GO:0005886	IEA	located_in	plasma membrane	-	Component
9606	24	GO:0006649	IEA	involved_in	phospholipid transfer to membrane	-	Process
9606	24	GO:0006869	IBA	involved_in	lipid transport	-	Process
9606	24	GO:0007601	IEA	involved_in	visual perception	-	Process
9606	24	GO:0007603	TAS	involved_in	phototransduction, visible light	9202155	Process
9606	24	GO:0016020	TAS	located_in	membrane	9054934	Component
9606	24	GO:0016887	IDA	enables	ATP hydrolysis activity	29847635|33375396	Function
9606	24	GO:0016887	ISS	enables	ATP hydrolysis activity	-	Function
9606	24	GO:0031410	IDA	located_in	cytoplasmic vesicle	29847635|33375396	Component
9606	24	GO:0034632	TAS	enables	retinol transmembrane transporter activity	-	Function
9606	24	GO:0034633	IEA	involved_in	retinol transport	-	Process
9606	24	GO:0042574	IDA	involved_in	retinal metabolic process	29847635|33375396	Process
9606	24	GO:0042574	ISS	involved_in	retinal metabolic process	-	Process
9606	24	GO:0042626	IBA	enables	ATPase-coupled transmembrane transporter activity	-	Function
9606	24	GO:0043231	IBA	is_active_in	intracellular membrane-bounded organelle	-	Component
9606	24	GO:0045332	IDA	involved_in	phospholipid translocation	24097981	Process
9606	24	GO:0045494	IEA	involved_in	photoreceptor cell maintenance	-	Process
9606	24	GO:0055085	TAS	involved_in	transmembrane transport	-	Process
9606	24	GO:0090555	IDA	enables	phosphatidylethanolamine flippase activity	24097981	Function
9606	24	GO:0097381	TAS	located_in	photoreceptor disc membrane	-	Component
9606	24	GO:0120202	ISS	located_in	rod photoreceptor disc membrane	-	Component
9606	24	GO:0140326	IBA	enables	ATPase-coupled intramembrane lipid transporter activity	-	Function
9606	24	GO:0140327	IDA	enables	flippase activity	24097981	Function
9606	24	GO:0140347	ISS	enables	N-retinylidene-phosphatidylethanolamine flippase activity	-	Function
9606	24	GO:0140359	IEA	enables	ABC-type transporter activity	-	Function
9606	25	GO:0000278	TAS	involved_in	mitotic cell cycle	24522549	Process
9606	25	GO:0000287	IDA	enables	magnesium ion binding	9144171	Function
9606	25	GO:0000400	IDA	enables	four-way junction DNA binding	9558345	Function
9606	25	GO:0000405	IDA	enables	bubble DNA binding	9558345	Function
9606	25	GO:0001726	IEA	located_in	ruffle	-	Component
9606	25	GO:0001784	IPI	enables	phosphotyrosine residue binding	20624904	Function
9606	25	GO:0001843	IEA	involved_in	neural tube closure	-	Process
9606	25	GO:0001922	IEA	involved_in	B-1 B cell homeostasis	-	Process
9606	25	GO:0001934	IMP	involved_in	positive regulation of protein phosphorylation	24700464	Process
9606	25	GO:0002322	IEA	involved_in	B cell proliferation involved in immune response	-	Process
9606	25	GO:0002333	IEA	involved_in	transitional one stage B cell differentiation	-	Process
9606	25	GO:0003677	NAS	enables	DNA binding	8242749	Function
9606	25	GO:0003713	TAS	enables	transcription coactivator activity	15865930	Function
9606	25	GO:0003785	TAS	enables	actin monomer binding	20841568	Function
9606	25	GO:0004515	TAS	enables	nicotinate-nucleotide adenylyltransferase activity	20841568	Function
9606	25	GO:0004672	IDA	enables	protein kinase activity	11120811	Function
9606	25	GO:0004672	IMP	enables	protein kinase activity	24863063	Function
9606	25	GO:0004713	EXP	enables	protein tyrosine kinase activity	15657136	Function
9606	25	GO:0004713	IBA	enables	protein tyrosine kinase activity	-	Function
9606	25	GO:0004713	IDA	enables	protein tyrosine kinase activity	7590236|9144171|11121037|12944467|15657060|17888034|20823226	Function
9606	25	GO:0004713	IMP	enables	protein tyrosine kinase activity	22810897|24520051	Function
9606	25	GO:0004713	TAS	enables	protein tyrosine kinase activity	-	Function
9606	25	GO:0004715	IDA	enables	non-membrane spanning protein tyrosine kinase activity	9461559|10518561	Function
9606	25	GO:0004715	IMP	enables	non-membrane spanning protein tyrosine kinase activity	28428613	Function
9606	25	GO:0005080	IPI	enables	protein kinase C binding	10713049	Function
9606	25	GO:0005515	IPI	enables	protein binding	7590236|9144171|9168117|9346925|9461559|9593709|11374898|11375976|11418237|11971963|12384576|12893824|15448168|15657060|15696159|15886098|16273093|16397227|16443220|16831423|16888623|17101133|17112510|17318191|17474147|17515907|17626041|17888034|18328268|19234221|19442657|19470755|19914245|20598684|20697350|22286129|22401567|22810897|24520051|24658140|24728074|24947832|25036101|25852190|27348587|…	Function
9606	25	GO:0005524	IDA	enables	ATP binding	9144171	Function
9606	25	GO:0005634	IDA	located_in	nucleus	9168116|17626041|17888034	Component
9606	25	GO:0005634	ISS	located_in	nucleus	-	Component
9606	25	GO:0005634	NAS	located_in	nucleus	8242749	Component
9606	25	GO:0005634	TAS	located_in	nucleus	20841568	Component
9606	25	GO:0005654	IDA	located_in	nucleoplasm	-	Component
9606	25	GO:0005654	TAS	located_in	nucleoplasm	-	Component
9606	25	GO:0005730	IDA	located_in	nucleolus	12944467|17626041	Component
9606	25	GO:0005737	IDA	located_in	cytoplasm	17515907	Component
9606	25	GO:0005737	TAS	located_in	cytoplasm	20841568	Component
9606	25	GO:0005739	NAS	located_in	mitochondrion	24522549	Component
9606	25	GO:0005829	IDA	located_in	cytosol	11120811	Component
9606	25	GO:0005829	TAS	located_in	cytosol	-	Component
9606	25	GO:0006298	TAS	involved_in	mismatch repair	10391249	Process
9606	25	GO:0006355	TAS	involved_in	regulation of DNA-templated transcription	8242749	Process
9606	25	GO:0006468	IBA	involved_in	protein phosphorylation	-	Process
9606	25	GO:0006914	IEA	involved_in	autophagy	-	Process
9606	25	GO:0006974	IDA	involved_in	DNA damage response	15657060	Process
9606	25	GO:0006979	IGI	acts_upstream_of_or_within	response to oxidative stress	17626041	Process
9606	25	GO:0007173	IBA	involved_in	epidermal growth factor receptor signaling pathway	-	Process
9606	25	GO:0007173	IEA	involved_in	epidermal growth factor receptor signaling pathway	-	Process
9606	25	GO:0007204	IMP	acts_upstream_of_or_within	positive regulation of cytosolic calcium ion concentration	24367707	Process
9606	25	GO:0007229	IMP	involved_in	integrin-mediated signaling pathway	24863063	Process
9606	25	GO:0007249	IEA	involved_in	canonical NF-kappaB signal transduction	-	Process
9606	25	GO:0008306	IEA	involved_in	associative learning	-	Process
9606	25	GO:0008630	TAS	involved_in	intrinsic apoptotic signaling pathway in response to DNA damage	20841568	Process
9606	25	GO:0009410	IEA	involved_in	response to xenobiotic stimulus	-	Process
9606	25	GO:0009791	IEA	involved_in	post-embryonic development	-	Process
9606	25	GO:0010506	TAS	involved_in	regulation of autophagy	20841568	Process
9606	25	GO:0010595	IMP	involved_in	positive regulation of endothelial cell migration	24863063	Process
9606	25	GO:0015629	TAS	located_in	actin cytoskeleton	20841568	Component
9606	25	GO:0016301	IMP	enables	kinase activity	28288113	Function
9606	25	GO:0016604	IDA	located_in	nuclear body	-	Component
9606	25	GO:0017124	IPI	enables	SH3 domain binding	7590236	Function
9606	25	GO:0018108	IDA	involved_in	peptidyl-tyrosine phosphorylation	7590236|9144171|10713049|11121037	Process
9606	25	GO:0018108	IMP	involved_in	peptidyl-tyrosine phosphorylation	24520051|28428613	Process
9606	25	GO:0018108	TAS	involved_in	peptidyl-tyrosine phosphorylation	23626584|24522549	Process
9606	25	GO:0019905	IPI	enables	syntaxin binding	23006999	Function
9606	25	GO:0021587	IEA	involved_in	cerebellum morphogenesis	-	Process
9606	25	GO:0022408	IEA	involved_in	negative regulation of cell-cell adhesion	-	Process
9606	25	GO:0030035	IEA	involved_in	microspike assembly	-	Process
9606	25	GO:0030036	ISS	involved_in	actin cytoskeleton organization	-	Process
9606	25	GO:0030041	IEA	involved_in	actin filament polymerization	-	Process
9606	25	GO:0030100	TAS	involved_in	regulation of endocytosis	20841568	Process
9606	25	GO:0030145	IDA	enables	manganese ion binding	9144171	Function
9606	25	GO:0030155	TAS	involved_in	regulation of cell adhesion	20841568	Process
9606	25	GO:0030182	IEA	involved_in	neuron differentiation	-	Process
9606	25	GO:0030425	ISS	located_in	dendrite	-	Component
9606	25	GO:0030426	IEA	located_in	growth cone	-	Component
9606	25	GO:0030509	IEA	involved_in	BMP signaling pathway	-	Process
9606	25	GO:0030514	IEA	involved_in	negative regulation of BMP signaling pathway	-	Process
9606	25	GO:0030516	IMP	involved_in	regulation of axon extension	24520051	Process
9606	25	GO:0031113	IMP	involved_in	regulation of microtubule polymerization	24520051	Process
9606	25	GO:0031965	IEA	located_in	nuclear membrane	-	Component
9606	25	GO:0032489	IMP	involved_in	regulation of Cdc42 protein signal transduction	26051942	Process
9606	25	GO:0032729	IEA	involved_in	positive regulation of type II interferon production	-	Process
9606	25	GO:0032743	IEA	involved_in	positive regulation of interleukin-2 production	-	Process
9606	25	GO:0032956	IMP	involved_in	regulation of actin cytoskeleton organization	24520051|24863063	Process
9606	25	GO:0032956	TAS	involved_in	regulation of actin cytoskeleton organization	20841568	Process
9606	25	GO:0032991	IPI	part_of	protein-containing complex	12384576	Component
9606	25	GO:0033690	IEA	involved_in	positive regulation of osteoblast proliferation	-	Process
9606	25	GO:0034446	IEA	involved_in	substrate adhesion-dependent cell spreading	-	Process
9606	25	GO:0034599	TAS	involved_in	cellular response to oxidative stress	24522549	Process
9606	25	GO:0034976	IEA	involved_in	response to endoplasmic reticulum stress	-	Process
9606	25	GO:0035791	IMP	involved_in	platelet-derived growth factor receptor-beta signaling pathway	24520051	Process
9606	25	GO:0036211	NAS	involved_in	protein modification process	8242749	Process
9606	25	GO:0038083	IMP	involved_in	peptidyl-tyrosine autophosphorylation	24520051	Process
9606	25	GO:0038096	TAS	involved_in	Fc-gamma receptor signaling pathway involved in phagocytosis	-	Process
9606	25	GO:0038189	IMP	involved_in	neuropilin signaling pathway	24863063	Process
9606	25	GO:0038191	IPI	enables	neuropilin binding	24863063	Function
9606	25	GO:0042169	IPI	enables	SH2 domain binding	12384576	Function
9606	25	GO:0042770	IDA	involved_in	signal transduction in response to DNA damage	9037071|15657060|18280240	Process
9606	25	GO:0043025	ISS	located_in	neuronal cell body	-	Component
9606	25	GO:0043065	IDA	involved_in	positive regulation of apoptotic process	9037071	Process
9606	25	GO:0043123	IEA	involved_in	positive regulation of canonical NF-kappaB signal transduction	-	Process
9606	25	GO:0043124	IEA	involved_in	negative regulation of canonical NF-kappaB signal transduction	-	Process
9606	25	GO:0043525	IEA	involved_in	positive regulation of neuron apoptotic process	-	Process
9606	25	GO:0043542	IMP	involved_in	endothelial cell migration	24863063	Process
9606	25	GO:0043621	IPI	enables	protein self-association	10518561	Function
9606	25	GO:0045580	ISS	involved_in	regulation of T cell differentiation	-	Process
9606	25	GO:0045907	IEA	involved_in	positive regulation of vasoconstriction	-	Process
9606	25	GO:0045930	IEA	involved_in	negative regulation of mitotic cell cycle	-	Process
9606	25	GO:0045931	IEA	involved_in	positive regulation of mitotic cell cycle	-	Process
9606	25	GO:0045944	TAS	involved_in	positive regulation of transcription by RNA polymerase II	15865930	Process
9606	25	GO:0046632	IEA	involved_in	alpha-beta T cell differentiation	-	Process
9606	25	GO:0046777	IDA	involved_in	protein autophosphorylation	10713049	Process
9606	25	GO:0046875	ISS	enables	ephrin receptor binding	-	Function
9606	25	GO:0048146	IEA	involved_in	positive regulation of fibroblast proliferation	-	Process
9606	25	GO:0048471	IDA	located_in	perinuclear region of cytoplasm	17888034	Component
9606	25	GO:0048536	IEA	involved_in	spleen development	-	Process
9606	25	GO:0048538	IEA	involved_in	thymus development	-	Process
9606	25	GO:0050731	IDA	involved_in	positive regulation of peptidyl-tyrosine phosphorylation	15657060	Process
9606	25	GO:0050798	IEA	involved_in	activated T cell proliferation	-	Process
9606	25	GO:0050852	IEA	involved_in	T cell receptor signaling pathway	-	Process
9606	25	GO:0050853	IEA	involved_in	B cell receptor signaling pathway	-	Process
9606	25	GO:0050885	IEA	involved_in	neuromuscular process controlling balance	-	Process
9606	25	GO:0051015	IEA	enables	actin filament binding	-	Function
9606	25	GO:0051019	IPI	enables	mitogen-activated protein kinase binding	11121037	Function
9606	25	GO:0051281	IEA	involved_in	positive regulation of release of sequestered calcium ion into cytosol	-	Process
9606	25	GO:0051353	IDA	involved_in	positive regulation of oxidoreductase activity	12893824	Process
9606	25	GO:0051402	IEA	involved_in	neuron apoptotic process	-	Process
9606	25	GO:0051444	IDA	acts_upstream_of_or_within	negative regulation of ubiquitin-protein transferase activity	20823226	Process
9606	25	GO:0051444	TAS	involved_in	negative regulation of ubiquitin-protein transferase activity	23626584|24522549	Process
9606	25	GO:0051450	IEA	involved_in	myoblast proliferation	-	Process
9606	25	GO:0051496	IMP	involved_in	positive regulation of stress fiber assembly	24863063	Process
9606	25	GO:0051649	IEA	involved_in	establishment of localization in cell	-	Process
9606	25	GO:0051726	TAS	involved_in	regulation of cell cycle	24522549	Process
9606	25	GO:0051882	TAS	involved_in	mitochondrial depolarization	24522549	Process
9606	25	GO:0051894	IMP	involved_in	positive regulation of focal adhesion assembly	24863063	Process
9606	25	GO:0060020	IEA	involved_in	Bergmann glial cell differentiation	-	Process
9606	25	GO:0060038	IEA	involved_in	cardiac muscle cell proliferation	-	Process
9606	25	GO:0060563	IEA	involved_in	neuroepithelial cell differentiation	-	Process
9606	25	GO:0070064	IDA	enables	proline-rich region binding	15657060	Function
9606	25	GO:0070064	IPI	enables	proline-rich region binding	7590236	Function
9606	25	GO:0070097	IEA	enables	delta-catenin binding	-	Function
9606	25	GO:0070301	IDA	involved_in	cellular response to hydrogen peroxide	10713049	Process
9606	25	GO:0070371	IEA	involved_in	ERK1 and ERK2 cascade	-	Process
9606	25	GO:0070373	IEA	involved_in	negative regulation of ERK1 and ERK2 cascade	-	Process
9606	25	GO:0070374	IEA	involved_in	positive regulation of ERK1 and ERK2 cascade	-	Process
9606	25	GO:0071103	IDA	involved_in	DNA conformation change	9558345	Process
9606	25	GO:0071222	IEA	involved_in	cellular response to lipopolysaccharide	-	Process
9606	25	GO:0071560	IEA	involved_in	cellular response to transforming growth factor beta stimulus	-	Process
9606	25	GO:0071871	IEA	involved_in	response to epinephrine	-	Process
9606	25	GO:0071901	IDA	involved_in	negative regulation of protein serine/threonine kinase activity	11121037	Process
9606	25	GO:0090050	IEA	involved_in	positive regulation of cell migration involved in sprouting angiogenesis	-	Process
9606	25	GO:0090398	IEA	involved_in	cellular senescence	-	Process
9606	25	GO:0097100	IDA	NOT enables	supercoiled DNA binding	9558345	Function
9606	25	GO:0098609	IEA	involved_in	cell-cell adhesion	-	Process
9606	25	GO:0098794	TAS	located_in	postsynapse	24658113	Component
9606	25	GO:1900006	IEA	involved_in	positive regulation of dendrite development	-	Process
9606	25	GO:1900026	IMP	involved_in	positive regulation of substrate adhesion-dependent cell spreading	24863063	Process
9606	25	GO:1900272	ISS	involved_in	negative regulation of long-term synaptic potentiation	-	Process
9606	25	GO:1900275	IMP	acts_upstream_of_or_within	negative regulation of phospholipase C activity	24367707	Process
9606	25	GO:1902036	TAS	involved_in	regulation of hematopoietic stem cell differentiation	-	Process
9606	25	GO:1903055	IEA	involved_in	positive regulation of extracellular matrix organization	-	Process
9606	25	GO:1903210	IEA	involved_in	podocyte apoptotic process	-	Process
9606	25	GO:1903351	TAS	involved_in	cellular response to dopamine	24522549	Process
9606	25	GO:1903905	ISS	involved_in	positive regulation of establishment of T cell polarity	-	Process
9606	25	GO:1904157	IEA	involved_in	DN4 thymocyte differentiation	-	Process
9606	25	GO:1904518	IMP	involved_in	protein localization to cytoplasmic microtubule plus-end	24520051	Process
9606	25	GO:1904528	IMP	involved_in	positive regulation of microtubule binding	24520051	Process
9606	25	GO:1904531	IMP	involved_in	positive regulation of actin filament binding	24520051	Process
9606	25	GO:1905244	ISS	involved_in	regulation of modification of synaptic structure	-	Process
9606	25	GO:1905555	IEA	involved_in	positive regulation of blood vessel branching	-	Process
9606	25	GO:1990051	IDA	involved_in	activation of protein kinase C activity	10713049	Process
9606	25	GO:1990837	IDA	enables	sequence-specific double-stranded DNA binding	9558345	Function
9606	25	GO:2000042	IDA	involved_in	negative regulation of double-strand break repair via homologous recombination	9461559	Process
9606	25	GO:2000096	IEA	involved_in	positive regulation of Wnt signaling pathway, planar cell polarity pathway	-	Process
9606	25	GO:2000145	TAS	involved_in	regulation of cell motility	20841568	Process
9606	25	GO:2000352	IEA	involved_in	negative regulation of endothelial cell apoptotic process	-	Process
9606	25	GO:2000406	ISS	involved_in	positive regulation of T cell migration	-	Process
9606	25	GO:2000773	IEA	involved_in	negative regulation of cellular senescence	-	Process
9606	26	GO:0005507	IBA	enables	copper ion binding	-	Function
9606	26	GO:0005507	IDA	enables	copper ion binding	12072962|19764817	Function
9606	26	GO:0005509	IDA	enables	calcium ion binding	12072962|19764817	Function
9606	26	GO:0005515	IPI	enables	protein binding	32296183	Function
9606	26	GO:0005576	TAS	located_in	extracellular region	-	Component
9606	26	GO:0005615	IDA	located_in	extracellular space	9399025|12072962	Component
9606	26	GO:0005777	NAS	located_in	peroxisome	-	Component
9606	26	GO:0005886	IBA	is_active_in	plasma membrane	-	Component
9606	26	GO:0005886	IDA	located_in	plasma membrane	2217167|8144586	Component
9606	26	GO:0005886	TAS	located_in	plasma membrane	-	Component
9606	26	GO:0005923	ISS	located_in	bicellular tight junction	-	Component
9606	26	GO:0008131	IBA	enables	primary amine oxidase activity	-	Function
9606	26	GO:0008131	IDA	enables	primary amine oxidase activity	8144586|19764817	Function
9606	26	GO:0008201	IDA	enables	heparin binding	12072962|19764817	Function
9606	26	GO:0008270	IDA	enables	zinc ion binding	12072962	Function
9606	26	GO:0009308	IBA	involved_in	amine metabolic process	-	Process
9606	26	GO:0009445	IMP	involved_in	putrescine metabolic process	8144586	Process
9606	26	GO:0035580	TAS	located_in	specific granule lumen	-	Component
9606	26	GO:0035874	IDA	involved_in	cellular response to copper ion starvation	9399025	Process
9606	26	GO:0042803	IPI	enables	protein homodimerization activity	19764817	Function
9606	26	GO:0044877	IDA	enables	protein-containing complex binding	19764817	Function
9606	26	GO:0046677	IBA	involved_in	response to antibiotic	-	Process
9606	26	GO:0046677	IDA	involved_in	response to antibiotic	7626074|19764817	Process
9606	26	GO:0048038	IDA	enables	quinone binding	12072962|19764817	Function
9606	26	GO:0052597	IBA	enables	diamine oxidase activity	-	Function
9606	26	GO:0052597	IDA	enables	diamine oxidase activity	8144586|9399025|12072962|16846222	Function
9606	26	GO:0052598	IEA	enables	histamine oxidase activity	-	Function
9606	26	GO:0052599	IEA	enables	methylputrescine oxidase activity	-	Function
9606	26	GO:0052600	IEA	enables	propane-1,3-diamine oxidase activity	-	Function
9606	26	GO:0070062	HDA	located_in	extracellular exosome	23533145	Component
9606	26	GO:0070062	IDA	located_in	extracellular exosome	21082674	Component
9606	26	GO:0071280	IDA	involved_in	cellular response to copper ion	9399025	Process
9606	26	GO:0071420	IDA	involved_in	cellular response to histamine	12072962	Process
9606	26	GO:0071504	TAS	involved_in	cellular response to heparin	19764817	Process
9606	26	GO:0097185	IDA	involved_in	cellular response to azide	16846222	Process
9606	27	GO:0000287	IDA	enables	magnesium ion binding	15886098	Function
9606	27	GO:0001784	IPI	enables	phosphotyrosine residue binding	20624904	Function
9606	27	GO:0003785	TAS	enables	actin monomer binding	20841568	Function
9606	27	GO:0004672	TAS	enables	protein kinase activity	2198571	Function
9606	27	GO:0004713	IBA	enables	protein tyrosine kinase activity	-	Function
9606	27	GO:0004713	IDA	enables	protein tyrosine kinase activity	15886098	Function
9606	27	GO:0004713	IMP	enables	protein tyrosine kinase activity	22810897	Function
9606	27	GO:0004713	TAS	enables	protein tyrosine kinase activity	-	Function
9606	27	GO:0004715	TAS	enables	non-membrane spanning protein tyrosine kinase activity	20841568	Function
9606	27	GO:0005515	IPI	enables	protein binding	12893824|15886098|16273093|17474147|19380743|20598684|24658140|24728074|25241761|26420826|28086240|28514442|31980649	Function
9606	27	GO:0005524	IEA	enables	ATP binding	-	Function
9606	27	GO:0005829	TAS	located_in	cytosol	-	Component
9606	27	GO:0006468	IBA	involved_in	protein phosphorylation	-	Process
9606	27	GO:0007155	IEA	involved_in	cell adhesion	-	Process
9606	27	GO:0007165	TAS	involved_in	signal transduction	2198571	Process
9606	27	GO:0007173	IBA	involved_in	epidermal growth factor receptor signaling pathway	-	Process
9606	27	GO:0007204	IMP	acts_upstream_of_or_within	positive regulation of cytosolic calcium ion concentration	24367707	Process
9606	27	GO:0010506	TAS	involved_in	regulation of autophagy	20841568	Process
9606	27	GO:0010863	IMP	acts_upstream_of_or_within	positive regulation of phospholipase C activity	24367707	Process
9606	27	GO:0010976	IMP	involved_in	positive regulation of neuron projection development	17910947	Process
9606	27	GO:0015629	TAS	located_in	actin cytoskeleton	20841568	Component
9606	27	GO:0018108	IDA	involved_in	peptidyl-tyrosine phosphorylation	15886098	Process
9606	27	GO:0030100	TAS	involved_in	regulation of endocytosis	20841568	Process
9606	27	GO:0030145	IDA	enables	manganese ion binding	15886098	Function
9606	27	GO:0030155	TAS	involved_in	regulation of cell adhesion	20841568	Process
9606	27	GO:0032956	TAS	involved_in	regulation of actin cytoskeleton organization	20841568	Process
9606	27	GO:0035024	ISS	acts_upstream_of_or_within	negative regulation of Rho protein signal transduction	-	Process
9606	27	GO:0035640	ISS	acts_upstream_of_or_within	exploration behavior	-	Process
9606	27	GO:0036211	TAS	involved_in	protein modification process	2198571	Process
9606	27	GO:0051015	TAS	enables	actin filament binding	20841568	Function
9606	27	GO:0051353	IDA	involved_in	positive regulation of oxidoreductase activity	12893824	Process
9606	27	GO:0071300	IMP	involved_in	cellular response to retinoic acid	17910947	Process
9606	27	GO:1903905	ISS	involved_in	positive regulation of establishment of T cell polarity	-	Process
9606	27	GO:2000145	TAS	involved_in	regulation of cell motility	20841568	Process
9606	27	GO:2000406	ISS	involved_in	positive regulation of T cell migration	-	Process
9606	28	GO:0000139	TAS	located_in	Golgi membrane	-	Component
9606	28	GO:0000166	IMP	enables	nucleotide binding	12198488	Function
9606	28	GO:0003823	IMP	enables	antigen binding	12198488	Function
9606	28	GO:0004380	IBA	enables	glycoprotein-fucosylgalactoside alpha-N-acetylgalactosaminyltransferase activity	-	Function
9606	28	GO:0004381	IEA	enables	fucosylgalactoside 3-alpha-galactosyltransferase activity	-	Function
9606	28	GO:0005576	TAS	located_in	extracellular region	-	Component
9606	28	GO:0005794	IBA	is_active_in	Golgi apparatus	-	Component
9606	28	GO:0005975	IEA	involved_in	carbohydrate metabolic process	-	Process
9606	28	GO:0006486	IEA	involved_in	protein glycosylation	-	Process
9606	28	GO:0030145	IMP	enables	manganese ion binding	12198488	Function
9606	28	GO:0030259	IBA	involved_in	lipid glycosylation	-	Process
9606	28	GO:0031982	IBA	is_active_in	vesicle	-	Component
9606	28	GO:0032580	IEA	located_in	Golgi cisterna membrane	-	Component
9606	29	GO:0005085	IDA	enables	guanyl-nucleotide exchange factor activity	7479768	Function
9606	29	GO:0005085	TAS	enables	guanyl-nucleotide exchange factor activity	-	Function
9606	29	GO:0005096	IDA	enables	GTPase activator activity	7479768	Function
9606	29	GO:0005096	TAS	enables	GTPase activator activity	-	Function
9606	29	GO:0005515	IPI	enables	protein binding	20962234	Function
9606	29	GO:0005829	TAS	located_in	cytosol	-	Component
9606	29	GO:0007264	TAS	involved_in	small GTPase mediated signal transduction	8262969	Process
9606	29	GO:0016020	HDA	located_in	membrane	19946888	Component
9606	29	GO:0016020	IBA	is_active_in	membrane	-	Component
9606	29	GO:0030424	IEA	located_in	axon	-	Component
9606	29	GO:0043197	IEA	located_in	dendritic spine	-	Component
9606	29	GO:0050804	ISS	involved_in	modulation of chemical synaptic transmission	-	Process
9606	29	GO:0051056	TAS	involved_in	regulation of small GTPase mediated signal transduction	-	Process
9606	29	GO:0090630	IDA	involved_in	activation of GTPase activity	7479768	Process
9606	29	GO:0098685	ISS	located_in	Schaffer collateral - CA1 synapse	-	Component
9606	29	GO:0098978	ISS	located_in	glutamatergic synapse	-	Component
9606	30	GO:0000038	IMP	involved_in	very long-chain fatty acid metabolic process	2318981	Process
9606	30	GO:0003985	IEA	enables	acetyl-CoA C-acetyltransferase activity	-	Function
9606	30	GO:0003988	IBA	enables	acetyl-CoA C-acyltransferase activity	-	Function
9606	30	GO:0003988	ISS	enables	acetyl-CoA C-acyltransferase activity	-	Function
9606	30	GO:0003988	TAS	enables	acetyl-CoA C-acyltransferase activity	-	Function
9606	30	GO:0005515	IPI	enables	protein binding	18281296|32296183	Function
9606	30	GO:0005576	TAS	located_in	extracellular region	-	Component
9606	30	GO:0005777	IBA	is_active_in	peroxisome	-	Component
9606	30	GO:0005777	IDA	is_active_in	peroxisome	22057399|25538232	Component
9606	30	GO:0005777	IDA	located_in	peroxisome	1347505|2365812|2895531|9053548|17881773|19479899	Component
9606	30	GO:0005782	TAS	located_in	peroxisomal matrix	-	Component
9606	30	GO:0005829	TAS	located_in	cytosol	-	Component
9606	30	GO:0006635	IBA	involved_in	fatty acid beta-oxidation	-	Process
9606	30	GO:0006635	IMP	involved_in	fatty acid beta-oxidation	2365812|2882519	Process
9606	30	GO:0006635	ISS	involved_in	fatty acid beta-oxidation	-	Process
9606	30	GO:0008206	IMP	involved_in	bile acid metabolic process	2318981	Process
9606	30	GO:0008206	ISS	involved_in	bile acid metabolic process	-	Process
9606	30	GO:0008775	EXP	enables	acetate CoA-transferase activity	11734571	Function
9606	30	GO:0010124	IBA	involved_in	phenylacetate catabolic process	-	Process
9606	30	GO:0016020	HDA	located_in	membrane	19946888	Component
9606	30	GO:0016401	IMP	enables	palmitoyl-CoA oxidase activity	2882519	Function
9606	30	GO:0033540	IEA	involved_in	fatty acid beta-oxidation using acyl-CoA oxidase	-	Process
9606	30	GO:0033540	TAS	involved_in	fatty acid beta-oxidation using acyl-CoA oxidase	-	Process
9606	30	GO:0035580	TAS	located_in	specific granule lumen	-	Component
9606	30	GO:0036109	TAS	involved_in	alpha-linolenic acid metabolic process	-	Process
9606	30	GO:0050633	ISS	enables	acetyl-CoA C-myristoyltransferase activity	-	Function
9606	31	GO:0001650	IDA	located_in	fibrillar center	-	Component
9606	31	GO:0001894	IEA	involved_in	tissue homeostasis	-	Process
9606	31	GO:0003989	IBA	enables	acetyl-CoA carboxylase activity	-	Function
9606	31	GO:0003989	IDA	enables	acetyl-CoA carboxylase activity	20457939|26976583|29899443	Function
9606	31	GO:0003989	ISS	enables	acetyl-CoA carboxylase activity	20952656	Function
9606	31	GO:0003989	TAS	enables	acetyl-CoA carboxylase activity	-	Function
9606	31	GO:0005515	IPI	enables	protein binding	16326698|16794074|18056116|19343720|20457939|20952656|29899443	Function
9606	31	GO:0005524	IEA	enables	ATP binding	-	Function
9606	31	GO:0005739	IBA	is_active_in	mitochondrion	-	Component
9606	31	GO:0005829	IDA	located_in	cytosol	-	Component
9606	31	GO:0005829	ISS	located_in	cytosol	-	Component
9606	31	GO:0005829	TAS	located_in	cytosol	-	Component
9606	31	GO:0006084	ISS	involved_in	acetyl-CoA metabolic process	-	Process
9606	31	GO:0006633	IBA	involved_in	fatty acid biosynthetic process	-	Process
9606	31	GO:0006633	IC	involved_in	fatty acid biosynthetic process	-	Process
9606	31	GO:0006633	ISS	involved_in	fatty acid biosynthetic process	-	Process
9606	31	GO:0015629	IDA	located_in	actin cytoskeleton	-	Component
9606	31	GO:0019538	IEA	involved_in	protein metabolic process	-	Process
9606	31	GO:0042802	IPI	enables	identical protein binding	20457939	Function
9606	31	GO:0046872	IEA	enables	metal ion binding	-	Function
9606	31	GO:0046949	TAS	involved_in	fatty-acyl-CoA biosynthetic process	-	Process
9606	31	GO:0051289	ISS	involved_in	protein homotetramerization	20952656	Process
9606	31	GO:0055088	IEA	involved_in	lipid homeostasis	-	Process
9606	31	GO:0071380	IEA	involved_in	cellular response to prostaglandin E stimulus	-	Process
9606	31	GO:2001295	IEA	involved_in	malonyl-CoA biosynthetic process	-	Process
9606	32	GO:0003989	IBA	enables	acetyl-CoA carboxylase activity	-	Function
9606	32	GO:0003989	IDA	enables	acetyl-CoA carboxylase activity	19236960|20457939|20952656|26976583	Function
9606	32	GO:0005515	IPI	enables	protein binding	16794074|20085763|20457939|20952656	Function
9606	32	GO:0005524	IEA	enables	ATP binding	-	Function
9606	32	GO:0005634	IDA	located_in	nucleus	10677481	Component
9606	32	GO:0005739	IBA	is_active_in	mitochondrion	-	Component
9606	32	GO:0005739	IDA	located_in	mitochondrion	10677481	Component
9606	32	GO:0005741	TAS	located_in	mitochondrial outer membrane	-	Component
9606	32	GO:0005829	TAS	located_in	cytosol	-	Component
9606	32	GO:0006084	IDA	involved_in	acetyl-CoA metabolic process	20952656	Process
9606	32	GO:0006098	IEA	involved_in	pentose-phosphate shunt	-	Process
9606	32	GO:0006633	IBA	involved_in	fatty acid biosynthetic process	-	Process
9606	32	GO:0007584	IEA	involved_in	response to nutrient	-	Process
9606	32	GO:0009374	IEA	enables	biotin binding	-	Function
9606	32	GO:0009410	IEA	involved_in	response to xenobiotic stimulus	-	Process
9606	32	GO:0010629	IEA	involved_in	negative regulation of gene expression	-	Process
9606	32	GO:0010884	IEA	involved_in	positive regulation of lipid storage	-	Process
9606	32	GO:0010906	IEA	involved_in	regulation of glucose metabolic process	-	Process
9606	32	GO:0014070	IEA	involved_in	response to organic cyclic compound	-	Process
9606	32	GO:0016507	IEA	part_of	mitochondrial fatty acid beta-oxidation multienzyme complex	-	Component
9606	32	GO:0019395	IEA	involved_in	fatty acid oxidation	-	Process
9606	32	GO:0031999	IEA	involved_in	negative regulation of fatty acid beta-oxidation	-	Process
9606	32	GO:0042802	IPI	enables	identical protein binding	20457939	Function
9606	32	GO:0046323	IEA	involved_in	glucose import	-	Process
9606	32	GO:0046722	IEA	involved_in	lactic acid secretion	-	Process
9606	32	GO:0046872	IEA	enables	metal ion binding	-	Function
9606	32	GO:0051289	IDA	involved_in	protein homotetramerization	20952656	Process
9606	32	GO:0060421	IEA	involved_in	positive regulation of heart growth	-	Process
9606	32	GO:0072350	IEA	involved_in	tricarboxylic acid metabolic process	-	Process
9606	32	GO:0090459	IEA	involved_in	intracellular aspartate homeostasis	-	Process
9606	32	GO:0090461	IEA	involved_in	intracellular glutamate homeostasis	-	Process
9606	32	GO:0097009	IEA	involved_in	energy homeostasis	-	Process
9606	32	GO:1903242	IEA	involved_in	regulation of cardiac muscle hypertrophy in response to stress	-	Process
9606	32	GO:2001295	IEA	involved_in	malonyl-CoA biosynthetic process	-	Process
9606	33	GO:0000062	IEA	enables	fatty-acyl-CoA binding	-	Function
9606	33	GO:0001659	ISS	involved_in	temperature homeostasis	-	Process
9606	33	GO:0004466	IBA	enables	long-chain-acyl-CoA dehydrogenase activity	-	Function
9606	33	GO:0004466	ISS	enables	long-chain-acyl-CoA dehydrogenase activity	-	Function
9606	33	GO:0005515	IPI	enables	protein binding	32296183	Function
9606	33	GO:0005737	IBA	is_active_in	cytoplasm	-	Component
9606	33	GO:0005739	IBA	is_active_in	mitochondrion	-	Component
9606	33	GO:0005759	TAS	located_in	mitochondrial matrix	-	Component
9606	33	GO:0016401	IBA	enables	palmitoyl-CoA oxidase activity	-	Function
9606	33	GO:0016401	ISS	enables	palmitoyl-CoA oxidase activity	-	Function
9606	33	GO:0019254	IBA	involved_in	carnitine metabolic process, CoA-linked	-	Process
9606	33	GO:0019254	ISS	involved_in	carnitine metabolic process, CoA-linked	-	Process
9606	33	GO:0031966	IEA	located_in	mitochondrial membrane	-	Component
9606	33	GO:0033539	IBA	involved_in	fatty acid beta-oxidation using acyl-CoA dehydrogenase	-	Process
9606	33	GO:0033539	ISS	involved_in	fatty acid beta-oxidation using acyl-CoA dehydrogenase	-	Process
9606	33	GO:0042413	ISS	involved_in	carnitine catabolic process	-	Process
9606	33	GO:0042758	IBA	involved_in	long-chain fatty acid catabolic process	-	Process
9606	33	GO:0042802	IEA	enables	identical protein binding	-	Function
9606	33	GO:0044242	ISS	involved_in	cellular lipid catabolic process	-	Process
9606	33	GO:0045717	ISS	involved_in	negative regulation of fatty acid biosynthetic process	-	Process
9606	33	GO:0046322	ISS	involved_in	negative regulation of fatty acid oxidation	-	Process
9606	33	GO:0050660	IBA	enables	flavin adenine dinucleotide binding	-	Function
9606	33	GO:0090181	ISS	involved_in	regulation of cholesterol metabolic process	-	Process
9606	33	GO:0120162	ISS	involved_in	positive regulation of cold-induced thermogenesis	9802886	Process
9606	34	GO:0001889	IEA	involved_in	liver development	-	Process
9606	34	GO:0003995	IDA	enables	acyl-CoA dehydrogenase activity	19224950	Function
9606	34	GO:0003995	IMP	enables	acyl-CoA dehydrogenase activity	2393404	Function
9606	34	GO:0005634	HDA	located_in	nucleus	21630459	Component
9606	34	GO:0005737	IBA	is_active_in	cytoplasm	-	Component
9606	34	GO:0005739	IBA	is_active_in	mitochondrion	-	Component
9606	34	GO:0005739	IDA	located_in	mitochondrion	-	Component
9606	34	GO:0005759	IDA	located_in	mitochondrial matrix	16020546	Component
9606	34	GO:0005759	TAS	located_in	mitochondrial matrix	-	Component
9606	34	GO:0005978	IEA	involved_in	glycogen biosynthetic process	-	Process
9606	34	GO:0006111	IEA	involved_in	regulation of gluconeogenesis	-	Process
9606	34	GO:0006635	IMP	involved_in	fatty acid beta-oxidation	2393404	Process
9606	34	GO:0009409	IEA	involved_in	response to cold	-	Process
9606	34	GO:0009791	IEA	involved_in	post-embryonic development	-	Process
9606	34	GO:0019254	IMP	involved_in	carnitine metabolic process, CoA-linked	16972171	Process
9606	34	GO:0030424	IDA	located_in	axon	21237683	Component
9606	34	GO:0031966	IDA	located_in	mitochondrial membrane	16020546	Component
9606	34	GO:0033539	IDA	involved_in	fatty acid beta-oxidation using acyl-CoA dehydrogenase	1902818|3597357|19224950|25416781	Process
9606	34	GO:0033539	IMP	involved_in	fatty acid beta-oxidation using acyl-CoA dehydrogenase	16972171	Process
9606	34	GO:0042594	IEA	involved_in	response to starvation	-	Process
9606	34	GO:0042802	IDA	enables	identical protein binding	19224950	Function
9606	34	GO:0045329	IMP	involved_in	carnitine biosynthetic process	16972171	Process
9606	34	GO:0050660	IEA	enables	flavin adenine dinucleotide binding	-	Function
9606	34	GO:0051791	IDA	involved_in	medium-chain fatty acid metabolic process	1970566	Process
9606	34	GO:0051793	IBA	involved_in	medium-chain fatty acid catabolic process	-	Process
9606	34	GO:0051793	IDA	involved_in	medium-chain fatty acid catabolic process	1970566	Process
9606	34	GO:0055007	IEA	involved_in	cardiac muscle cell differentiation	-	Process
9606	34	GO:0070991	IBA	enables	medium-chain-acyl-CoA dehydrogenase activity	-	Function
9606	34	GO:0070991	IDA	enables	medium-chain-acyl-CoA dehydrogenase activity	1902818|1970566|3597357|19224950	Function
9606	35	GO:0003995	IDA	enables	acyl-CoA dehydrogenase activity	3597357	Function
9606	35	GO:0003995	IMP	enables	acyl-CoA dehydrogenase activity	11134486	Function
9606	35	GO:0003995	ISS	enables	acyl-CoA dehydrogenase activity	-	Function
9606	35	GO:0004085	IBA	enables	butyryl-CoA dehydrogenase activity	-	Function
9606	35	GO:0004085	ISS	enables	butyryl-CoA dehydrogenase activity	-	Function
9606	35	GO:0005634	HDA	located_in	nucleus	21630459	Component
9606	35	GO:0005654	IDA	located_in	nucleoplasm	-	Component
9606	35	GO:0005739	IBA	is_active_in	mitochondrion	-	Component
9606	35	GO:0005739	IDA	located_in	mitochondrion	16729965	Component
9606	35	GO:0005759	ISS	located_in	mitochondrial matrix	-	Component
9606	35	GO:0005759	TAS	located_in	mitochondrial matrix	-	Component
9606	35	GO:0005813	IDA	located_in	centrosome	-	Component
9606	35	GO:0006635	IC	involved_in	fatty acid beta-oxidation	11134486	Process
9606	35	GO:0033539	IBA	involved_in	fatty acid beta-oxidation using acyl-CoA dehydrogenase	-	Process
9606	35	GO:0033539	IDA	involved_in	fatty acid beta-oxidation using acyl-CoA dehydrogenase	3597357	Process
9606	35	GO:0046359	IBA	involved_in	butyrate catabolic process	-	Process
9606	35	GO:0050660	IEA	enables	flavin adenine dinucleotide binding	-	Function
9606	36	GO:0003853	IDA	enables	2-methylacyl-CoA dehydrogenase activity	7698750|11013134	Function
9606	36	GO:0003995	IBA	enables	acyl-CoA dehydrogenase activity	-	Function
9606	36	GO:0004085	IEA	enables	butyryl-CoA dehydrogenase activity	-	Function
9606	36	GO:0005739	IBA	is_active_in	mitochondrion	-	Component
9606	36	GO:0005739	IDA	located_in	mitochondrion	11013134	Component
9606	36	GO:0005759	TAS	located_in	mitochondrial matrix	-	Component
9606	36	GO:0006550	IEA	involved_in	isoleucine catabolic process	-	Process
9606	36	GO:0006550	IMP	involved_in	isoleucine catabolic process	11013134	Process
9606	36	GO:0006631	IDA	involved_in	fatty acid metabolic process	7698750	Process
9606	36	GO:0016937	IDA	enables	short-chain-acyl-CoA dehydrogenase activity	7698750	Function
9606	36	GO:0042802	IDA	enables	identical protein binding	11013134	Function
9606	36	GO:0050660	IEA	enables	flavin adenine dinucleotide binding	-	Function
9606	36	GO:0102035	IEA	enables	isobutyryl-CoA:FAD oxidoreductase activity	-	Function
9606	37	GO:0000062	IBA	enables	fatty-acyl-CoA binding	-	Function
9606	37	GO:0001659	ISS	involved_in	temperature homeostasis	-	Process
9606	37	GO:0003995	IMP	enables	acyl-CoA dehydrogenase activity	9461620|9599005	Function
9606	37	GO:0004466	IDA	enables	long-chain-acyl-CoA dehydrogenase activity	7668252	Function
9606	37	GO:0005515	IPI	enables	protein binding	32296183	Function
9606	37	GO:0005654	IDA	located_in	nucleoplasm	-	Component
9606	37	GO:0005730	IDA	located_in	nucleolus	-	Component
9606	37	GO:0005739	IDA	located_in	mitochondrion	9461620	Component
9606	37	GO:0005739	ISS	located_in	mitochondrion	-	Component
9606	37	GO:0005743	IEA	located_in	mitochondrial inner membrane	-	Component
9606	37	GO:0005759	TAS	located_in	mitochondrial matrix	-	Component
9606	37	GO:0009409	IEA	involved_in	response to cold	-	Process
9606	37	GO:0015980	TAS	involved_in	energy derivation by oxidation of organic compounds	7479827	Process
9606	37	GO:0017099	IBA	enables	very-long-chain-acyl-CoA dehydrogenase activity	-	Function
9606	37	GO:0017099	IDA	enables	very-long-chain-acyl-CoA dehydrogenase activity	9461620	Function
9606	37	GO:0030855	IEP	involved_in	epithelial cell differentiation	21492153	Process
9606	37	GO:0031966	IDA	located_in	mitochondrial membrane	16020546	Component
9606	37	GO:0033539	IDA	involved_in	fatty acid beta-oxidation using acyl-CoA dehydrogenase	7668252	Process
9606	37	GO:0033539	IMP	involved_in	fatty acid beta-oxidation using acyl-CoA dehydrogenase	9599005	Process
9606	37	GO:0033539	ISS	involved_in	fatty acid beta-oxidation using acyl-CoA dehydrogenase	-	Process
9606	37	GO:0042645	IDA	located_in	mitochondrial nucleoid	18063578	Component
9606	37	GO:0042802	IDA	enables	identical protein binding	9461620|9599005	Function
9606	37	GO:0045717	ISS	involved_in	negative regulation of fatty acid biosynthetic process	-	Process
9606	37	GO:0046322	ISS	involved_in	negative regulation of fatty acid oxidation	-	Process
9606	37	GO:0050660	IDA	enables	flavin adenine dinucleotide binding	9461620	Function
9606	37	GO:0090181	ISS	involved_in	regulation of cholesterol metabolic process	-	Process
9606	38	GO:0001889	IEA	involved_in	liver development	-	Process
9606	38	GO:0003985	IBA	enables	acetyl-CoA C-acetyltransferase activity	-	Function
9606	38	GO:0003985	IDA	enables	acetyl-CoA C-acetyltransferase activity	17371050	Function
9606	38	GO:0003985	IMP	enables	acetyl-CoA C-acetyltransferase activity	1979337|8103405	Function
9606	38	GO:0005739	IBA	is_active_in	mitochondrion	-	Component
9606	38	GO:0005739	IDA	located_in	mitochondrion	1979337	Component
9606	38	GO:0005759	TAS	located_in	mitochondrial matrix	-	Component
9606	38	GO:0005783	IDA	is_active_in	endoplasmic reticulum	32944968	Component
9606	38	GO:0006085	IDA	involved_in	acetyl-CoA biosynthetic process	17371050	Process
9606	38	GO:0006550	IMP	involved_in	isoleucine catabolic process	1979337|8103405	Process
9606	38	GO:0006550	TAS	involved_in	isoleucine catabolic process	17371050	Process
9606	38	GO:0006635	IBA	involved_in	fatty acid beta-oxidation	-	Process
9606	38	GO:0006635	IEA	involved_in	fatty acid beta-oxidation	-	Process
9606	38	GO:0009725	IEA	involved_in	response to hormone	-	Process
9606	38	GO:0014070	IEA	involved_in	response to organic cyclic compound	-	Process
9606	38	GO:0015936	IDA	involved_in	coenzyme A metabolic process	17371050	Process
9606	38	GO:0015937	IDA	involved_in	coenzyme A biosynthetic process	17371050	Process
9606	38	GO:0016453	IDA	enables	C-acetyltransferase activity	17371050	Function
9606	38	GO:0019899	IEA	enables	enzyme binding	-	Function
9606	38	GO:0030955	IDA	enables	potassium ion binding	17371050	Function
9606	38	GO:0034736	IDA	enables	cholesterol O-acyltransferase activity	32944968	Function
9606	38	GO:0042594	IEA	involved_in	response to starvation	-	Process
9606	38	GO:0042802	IEA	enables	identical protein binding	-	Function
9606	38	GO:0046356	IDA	involved_in	acetyl-CoA catabolic process	17371050	Process
9606	38	GO:0046952	IMP	involved_in	ketone body catabolic process	1979337	Process
9606	38	GO:0060612	IEA	involved_in	adipose tissue development	-	Process
9606	38	GO:0070062	HDA	located_in	extracellular exosome	19056867|23533145	Component
9606	38	GO:0072229	IEA	involved_in	metanephric proximal convoluted tubule development	-	Process
9606	38	GO:0120225	IEA	enables	coenzyme A binding	-	Function
9606	38	GO:1902224	IC	involved_in	ketone body metabolic process	17371050	Process
9606	38	GO:1902860	IDA	involved_in	propionyl-CoA biosynthetic process	17371050	Process
9606	39	GO:0003985	IBA	enables	acetyl-CoA C-acetyltransferase activity	-	Function
9606	39	GO:0003985	IDA	enables	acetyl-CoA C-acetyltransferase activity	7911016	Function
9606	39	GO:0005515	IPI	enables	protein binding	21044950|25416956|32296183	Function
9606	39	GO:0005737	IDA	located_in	cytoplasm	7911016	Component
9606	39	GO:0005739	IBA	is_active_in	mitochondrion	-	Component
9606	39	GO:0005829	TAS	located_in	cytosol	-	Component
9606	39	GO:0006629	IC	involved_in	lipid metabolic process	7911016	Process
9606	39	GO:0006635	IBA	involved_in	fatty acid beta-oxidation	-	Process
9606	39	GO:0070062	HDA	located_in	extracellular exosome	23533145	Component
9606	40	GO:0003026	IEA	involved_in	regulation of systemic arterial blood pressure by aortic arch baroreceptor feedback	-	Process
9606	40	GO:0005248	IEA	enables	voltage-gated sodium channel activity	-	Function
9606	40	GO:0005515	IPI	enables	protein binding	11802773	Function
9606	40	GO:0005886	TAS	located_in	plasma membrane	-	Component
9606	40	GO:0007268	TAS	involved_in	chemical synaptic transmission	8626462	Process
9606	40	GO:0007416	IEA	involved_in	synapse assembly	-	Process
9606	40	GO:0007417	TAS	involved_in	central nervous system development	8626462	Process
9606	40	GO:0007422	TAS	involved_in	peripheral nervous system development	8626462	Process
9606	40	GO:0007602	IEA	involved_in	phototransduction	-	Process
9606	40	GO:0007605	IEA	involved_in	sensory perception of sound	-	Process
9606	40	GO:0015280	IBA	enables	ligand-gated sodium channel activity	-	Function
9606	40	GO:0019229	IEA	involved_in	regulation of vasoconstriction	-	Process
9606	40	GO:0034765	IEA	involved_in	regulation of monoatomic ion transmembrane transport	-	Process
9606	40	GO:0035418	IEA	involved_in	protein localization to synapse	-	Process
9606	40	GO:0035725	IBA	involved_in	sodium ion transmembrane transport	-	Process
9606	40	GO:0042391	IEA	involved_in	regulation of membrane potential	-	Process
9606	40	GO:0043025	IEA	located_in	neuronal cell body	-	Component
9606	40	GO:0043066	IEA	involved_in	negative regulation of apoptotic process	-	Process
9606	40	GO:0043197	IEA	located_in	dendritic spine	-	Component
9606	40	GO:0050915	IMP	involved_in	sensory perception of sour taste	19812697	Process
9606	40	GO:0050974	IEA	involved_in	detection of mechanical stimulus involved in sensory perception	-	Process
9606	40	GO:0051649	IEA	involved_in	establishment of localization in cell	-	Process
9606	40	GO:0051965	IEA	involved_in	positive regulation of synapse assembly	-	Process
9606	40	GO:0071466	IEA	involved_in	cellular response to xenobiotic stimulus	-	Process
9606	40	GO:0071468	IEA	involved_in	cellular response to acidic pH	-	Process
9606	40	GO:0098662	TAS	involved_in	inorganic cation transmembrane transport	8626462	Process
9606	41	GO:0001662	IEA	involved_in	behavioral fear response	-	Process
9606	41	GO:0001975	IEA	involved_in	response to amphetamine	-	Process
9606	41	GO:0005515	IPI	enables	protein binding	11802773|32296183	Function
9606	41	GO:0005794	IDA	located_in	Golgi apparatus	-	Component
9606	41	GO:0005886	IDA	located_in	plasma membrane	-	Component
9606	41	GO:0005886	IMP	located_in	plasma membrane	22760635	Component
9606	41	GO:0005886	ISS	located_in	plasma membrane	-	Component
9606	41	GO:0005886	TAS	located_in	plasma membrane	-	Component
9606	41	GO:0006814	NAS	involved_in	sodium ion transport	9037075	Process
9606	41	GO:0007165	TAS	involved_in	signal transduction	9037075	Process
9606	41	GO:0007269	IEA	involved_in	neurotransmitter secretion	-	Process
9606	41	GO:0007613	IEA	involved_in	memory	-	Process
9606	41	GO:0008306	IEA	involved_in	associative learning	-	Process
9606	41	GO:0009268	TAS	involved_in	response to pH	9062189	Process
9606	41	GO:0009986	IEA	located_in	cell surface	-	Component
9606	41	GO:0010447	IEA	involved_in	response to acidic pH	-	Process
9606	41	GO:0015280	IBA	enables	ligand-gated sodium channel activity	-	Function
9606	41	GO:0015280	TAS	enables	ligand-gated sodium channel activity	9062189	Function
9606	41	GO:0035725	IBA	involved_in	sodium ion transmembrane transport	-	Process
9606	41	GO:0035725	IDA	involved_in	sodium ion transmembrane transport	22760635	Process
9606	41	GO:0035725	ISS	involved_in	sodium ion transmembrane transport	-	Process
9606	41	GO:0042391	IEA	involved_in	regulation of membrane potential	-	Process
9606	41	GO:0044736	IBA	enables	acid-sensing ion channel activity	-	Function
9606	41	GO:0044736	IDA	enables	acid-sensing ion channel activity	22760635	Function
9606	41	GO:0044736	ISS	enables	acid-sensing ion channel activity	-	Function
9606	41	GO:0046929	IEA	involved_in	negative regulation of neurotransmitter secretion	-	Process
9606	41	GO:0050915	IMP	involved_in	sensory perception of sour taste	19812697	Process
9606	41	GO:0070207	ISS	involved_in	protein homotrimerization	-	Process
9606	41	GO:0070588	IEA	involved_in	calcium ion transmembrane transport	-	Process
9606	41	GO:0071467	IDA	involved_in	cellular response to pH	22760635	Process
9606	41	GO:0098793	IEA	located_in	presynapse	-	Component
9606	43	GO:0001507	NAS	involved_in	acetylcholine catabolic process in synaptic cleft	1517212	Process
9606	43	GO:0001540	TAS	enables	amyloid-beta binding	11283752	Function
9606	43	GO:0001919	IEA	involved_in	regulation of receptor recycling	-	Process
9606	43	GO:0002076	IEP	involved_in	osteoblast development	15454088	Process
9606	43	GO:0003990	IBA	enables	acetylcholinesterase activity	-	Function
9606	43	GO:0003990	IDA	enables	acetylcholinesterase activity	1517212	Function
9606	43	GO:0003990	IMP	enables	acetylcholinesterase activity	1517212	Function
9606	43	GO:0003990	TAS	enables	acetylcholinesterase activity	-	Function
9606	43	GO:0004104	IDA	enables	cholinesterase activity	1517212	Function
9606	43	GO:0005515	IPI	enables	protein binding	10800960|15526038|18194455	Function
9606	43	GO:0005518	IDA	enables	collagen binding	12524166	Function
9606	43	GO:0005576	IDA	located_in	extracellular region	1517212	Component
9606	43	GO:0005576	TAS	located_in	extracellular region	11283752	Component
9606	43	GO:0005604	NAS	located_in	basement membrane	16289501	Component
9606	43	GO:0005615	IEA	located_in	extracellular space	-	Component
9606	43	GO:0005634	IEA	located_in	nucleus	-	Component
9606	43	GO:0005794	IDA	located_in	Golgi apparatus	15454088	Component
9606	43	GO:0005886	TAS	located_in	plasma membrane	-	Component
9606	43	GO:0006581	IBA	involved_in	acetylcholine catabolic process	-	Process
9606	43	GO:0006581	IDA	involved_in	acetylcholine catabolic process	1517212	Process
9606	43	GO:0006581	TAS	involved_in	acetylcholine catabolic process	-	Process
9606	43	GO:0007155	IDA	involved_in	cell adhesion	15454088	Process
9606	43	GO:0007399	TAS	involved_in	nervous system development	11283752	Process
9606	43	GO:0007416	TAS	involved_in	synapse assembly	11283752	Process
9606	43	GO:0009986	IEA	located_in	cell surface	-	Component
9606	43	GO:0016020	IDA	located_in	membrane	16262697	Component
9606	43	GO:0016787	IDA	enables	hydrolase activity	1517212	Function
9606	43	GO:0017171	IDA	enables	serine hydrolase activity	3954986	Function
9606	43	GO:0031594	IEA	located_in	neuromuscular junction	-	Component
9606	43	GO:0031623	IEA	involved_in	receptor internalization	-	Process
9606	43	GO:0032223	IC	involved_in	negative regulation of synaptic transmission, cholinergic	1517212	Process
9606	43	GO:0042166	IDA	enables	acetylcholine binding	8349597	Function
9606	43	GO:0042166	NAS	enables	acetylcholine binding	1517212	Function
9606	43	GO:0042803	IPI	enables	protein homodimerization activity	12524166	Function
9606	43	GO:0042982	TAS	involved_in	amyloid precursor protein metabolic process	12769797	Process
9606	43	GO:0043083	IEA	located_in	synaptic cleft	-	Component
9606	43	GO:0043236	IDA	enables	laminin binding	12524166	Function
9606	43	GO:0043621	IEA	enables	protein self-association	-	Function
9606	43	GO:0045202	IDA	located_in	synapse	8460160	Component
9606	43	GO:0048471	IDA	located_in	perinuclear region of cytoplasm	14766237	Component
9606	43	GO:0050714	TAS	involved_in	positive regulation of protein secretion	11283752	Process
9606	43	GO:0060041	IEA	involved_in	retina development in camera-type eye	-	Process
9606	43	GO:0095500	IEA	involved_in	acetylcholine receptor signaling pathway	-	Process
9606	43	GO:0098552	IEA	located_in	side of membrane	-	Component
9606	43	GO:0120162	ISS	involved_in	positive regulation of cold-induced thermogenesis	17038428	Process
9606	47	GO:0003878	IBA	enables	ATP citrate synthase activity	-	Function
9606	47	GO:0003878	IDA	enables	ATP citrate synthase activity	1371749|9116495|10653665|19286649	Function
9606	47	GO:0003878	TAS	enables	ATP citrate synthase activity	23932781	Function
9606	47	GO:0005515	IPI	enables	protein binding	23932781	Function
9606	47	GO:0005524	TAS	enables	ATP binding	1371749	Function
9606	47	GO:0005576	TAS	located_in	extracellular region	-	Component
9606	47	GO:0005654	IDA	located_in	nucleoplasm	-	Component
9606	47	GO:0005829	IBA	is_active_in	cytosol	-	Component
9606	47	GO:0005829	IDA	located_in	cytosol	9116495	Component
9606	47	GO:0005829	TAS	located_in	cytosol	-	Component
9606	47	GO:0006085	IBA	involved_in	acetyl-CoA biosynthetic process	-	Process
9606	47	GO:0006085	IDA	involved_in	acetyl-CoA biosynthetic process	1371749	Process
9606	47	GO:0006099	IEA	involved_in	tricarboxylic acid cycle	-	Process
9606	47	GO:0006101	IDA	involved_in	citrate metabolic process	1371749	Process
9606	47	GO:0006107	IDA	involved_in	oxaloacetate metabolic process	1371749	Process
9606	47	GO:0006633	IBA	involved_in	fatty acid biosynthetic process	-	Process
9606	47	GO:0006633	IDA	involved_in	fatty acid biosynthetic process	10653665|19286649	Process
9606	47	GO:0006695	TAS	involved_in	cholesterol biosynthetic process	1371749	Process
9606	47	GO:0008610	IDA	involved_in	lipid biosynthetic process	23932781	Process
9606	47	GO:0015936	TAS	involved_in	coenzyme A metabolic process	1371749	Process
9606	47	GO:0016020	HDA	located_in	membrane	19946888	Component
9606	47	GO:0035578	TAS	located_in	azurophil granule lumen	-	Component
9606	47	GO:0046872	IEA	enables	metal ion binding	-	Function
9606	47	GO:0070062	HDA	located_in	extracellular exosome	19056867|20458337|23533145	Component
9606	47	GO:1904813	TAS	located_in	ficolin-1-rich granule lumen	-	Component
9606	48	GO:0003723	IDA	enables	RNA binding	1946430	Function
9606	48	GO:0003723	NAS	enables	RNA binding	1903202	Function
9606	48	GO:0003994	IBA	enables	aconitate hydratase activity	-	Function
9606	48	GO:0003994	IDA	enables	aconitate hydratase activity	1946430|8041788	Function
9606	48	GO:0003994	IEA	enables	aconitate hydratase activity	-	Function
9606	48	GO:0003994	IMP	enables	aconitate hydratase activity	1281544	Function
9606	48	GO:0005515	IPI	enables	protein binding	19762596|19762597	Function
9606	48	GO:0005737	IMP	located_in	cytoplasm	1281544	Component
9606	48	GO:0005737	NAS	located_in	cytoplasm	1738601	Component
9606	48	GO:0005739	IBA	is_active_in	mitochondrion	-	Component
9606	48	GO:0005739	IDA	located_in	mitochondrion	-	Component
9606	48	GO:0005783	IDA	located_in	endoplasmic reticulum	16144863	Component
9606	48	GO:0005794	IDA	located_in	Golgi apparatus	16144863	Component
9606	48	GO:0005829	IBA	is_active_in	cytosol	-	Component
9606	48	GO:0005829	IDA	located_in	cytosol	1281544|16527810	Component
9606	48	GO:0005829	TAS	located_in	cytosol	-	Component
9606	48	GO:0006099	IBA	involved_in	tricarboxylic acid cycle	-	Process
9606	48	GO:0006101	IBA	involved_in	citrate metabolic process	-	Process
9606	48	GO:0006101	IDA	involved_in	citrate metabolic process	8041788|16527810	Process
9606	48	GO:0006101	IMP	involved_in	citrate metabolic process	1281544	Process
9606	48	GO:0006417	IEA	involved_in	regulation of translation	-	Process
9606	48	GO:0006879	IEA	involved_in	intracellular iron ion homeostasis	-	Process
9606	48	GO:0009791	IEA	involved_in	post-embryonic development	-	Process
9606	48	GO:0010040	IDA	involved_in	response to iron(II) ion	8041788	Process
9606	48	GO:0030350	IBA	enables	iron-responsive element binding	-	Function
9606	48	GO:0030350	IDA	enables	iron-responsive element binding	8041788	Function
9606	48	GO:0030350	IMP	enables	iron-responsive element binding	1281544|23891004	Function
9606	48	GO:0046872	IEA	enables	metal ion binding	-	Function
9606	48	GO:0050892	IEA	involved_in	intestinal absorption	-	Process
9606	48	GO:0051538	IBA	enables	3 iron, 4 sulfur cluster binding	-	Function
9606	48	GO:0051538	IMP	enables	3 iron, 4 sulfur cluster binding	1281544	Function
9606	48	GO:0051539	IBA	enables	4 iron, 4 sulfur cluster binding	-	Function
9606	48	GO:0051539	IDA	enables	4 iron, 4 sulfur cluster binding	16407072	Function
9606	48	GO:0051539	IMP	enables	4 iron, 4 sulfur cluster binding	1281544	Function
9606	48	GO:0070062	HDA	located_in	extracellular exosome	19056867|23533145	Component
9606	49	GO:0002020	TAS	enables	protease binding	-	Function
9606	49	GO:0002077	NAS	involved_in	acrosome matrix dispersal	10418103	Process
9606	49	GO:0003677	NAS	enables	DNA binding	1937464	Function
9606	49	GO:0004040	ISS	enables	amidase activity	-	Function
9606	49	GO:0004252	IBA	enables	serine-type endopeptidase activity	-	Function
9606	49	GO:0004252	IDA	enables	serine-type endopeptidase activity	6802470	Function
9606	49	GO:0005507	NAS	enables	copper ion binding	6815104	Function
9606	49	GO:0005515	IPI	enables	protein binding	7521127|15950651	Function
9606	49	GO:0005537	IDA	enables	mannose binding	15950652	Function
9606	49	GO:0005576	TAS	located_in	extracellular region	-	Component
9606	49	GO:0005634	HDA	located_in	nucleus	21630459	Component
9606	49	GO:0005798	IEA	located_in	Golgi-associated vesicle	-	Component
9606	49	GO:0007190	IDA	involved_in	activation of adenylate cyclase activity	3880736	Process
9606	49	GO:0007338	ISS	involved_in	single fertilization	-	Process
9606	49	GO:0007339	IEA	involved_in	binding of sperm to zona pellucida	-	Process
9606	49	GO:0007340	IBA	involved_in	acrosome reaction	-	Process
9606	49	GO:0007340	IMP	involved_in	acrosome reaction	2550339	Process
9606	49	GO:0007340	TAS	involved_in	acrosome reaction	-	Process
9606	49	GO:0007341	IEA	involved_in	penetration of zona pellucida	-	Process
9606	49	GO:0008236	ISS	enables	serine-type peptidase activity	-	Function
9606	49	GO:0008270	NAS	enables	zinc ion binding	6815104	Function
9606	49	GO:0032991	IDA	part_of	protein-containing complex	7521127	Component
9606	49	GO:0042806	ISS	enables	fucose binding	-	Function
9606	49	GO:0043159	TAS	located_in	acrosomal matrix	12398221	Component
9606	49	GO:0048545	IEA	involved_in	response to steroid hormone	-	Process
9606	50	GO:0001889	IEA	involved_in	liver development	-	Process
9606	50	GO:0003994	EXP	enables	aconitate hydratase activity	1052766	Function
9606	50	GO:0003994	IBA	enables	aconitate hydratase activity	-	Function
9606	50	GO:0003994	IEA	enables	aconitate hydratase activity	-	Function
9606	50	GO:0005506	IDA	enables	iron ion binding	9630632	Function
9606	50	GO:0005739	HDA	located_in	mitochondrion	20833797	Component
9606	50	GO:0005739	IBA	is_active_in	mitochondrion	-	Component
9606	50	GO:0005759	TAS	located_in	mitochondrial matrix	-	Component
9606	50	GO:0005829	IBA	is_active_in	cytosol	-	Component
9606	50	GO:0006091	TAS	involved_in	generation of precursor metabolites and energy	9630632	Process
9606	50	GO:0006099	IBA	involved_in	tricarboxylic acid cycle	-	Process
9606	50	GO:0006099	IDA	acts_upstream_of_or_within	tricarboxylic acid cycle	9630632	Process
9606	50	GO:0006099	IEA	involved_in	tricarboxylic acid cycle	-	Process
9606	50	GO:0006099	TAS	involved_in	tricarboxylic acid cycle	-	Process
9606	50	GO:0006101	IDA	acts_upstream_of_or_within	citrate metabolic process	9630632	Process
9606	50	GO:0006102	IEA	involved_in	isocitrate metabolic process	-	Process
9606	50	GO:0035900	IEA	involved_in	response to isolation stress	-	Process
9606	50	GO:0051538	IEA	enables	3 iron, 4 sulfur cluster binding	-	Function
9606	50	GO:0051539	IBA	enables	4 iron, 4 sulfur cluster binding	-	Function
9606	51	GO:0000038	IBA	involved_in	very long-chain fatty acid metabolic process	-	Process
9606	51	GO:0000038	IMP	involved_in	very long-chain fatty acid metabolic process	18536048	Process
9606	51	GO:0003997	IDA	enables	acyl-CoA oxidase activity	8117268	Function
9606	51	GO:0003997	IMP	enables	acyl-CoA oxidase activity	7876265|18536048|32169171	Function
9606	51	GO:0005504	IBA	enables	fatty acid binding	-	Function
9606	51	GO:0005515	IPI	enables	protein binding	18281296	Function
9606	51	GO:0005777	IBA	is_active_in	peroxisome	-	Component
9606	51	GO:0005777	IDA	is_active_in	peroxisome	32169171	Component
9606	51	GO:0005777	IDA	located_in	peroxisome	7876265|8117268|8943006|17881773	Component
9606	51	GO:0005778	IEA	located_in	peroxisomal membrane	-	Component
9606	51	GO:0005782	TAS	located_in	peroxisomal matrix	-	Component
9606	51	GO:0005829	TAS	located_in	cytosol	-	Component
9606	51	GO:0006091	IMP	involved_in	generation of precursor metabolites and energy	7876265	Process
9606	51	GO:0006629	IDA	involved_in	lipid metabolic process	8117268	Process
9606	51	GO:0006693	IMP	involved_in	prostaglandin metabolic process	7876265	Process
9606	51	GO:0007283	IEA	involved_in	spermatogenesis	-	Process
9606	51	GO:0009062	IMP	involved_in	fatty acid catabolic process	32169171	Process
9606	51	GO:0016020	HDA	located_in	membrane	19946888	Component
9606	51	GO:0016401	IBA	enables	palmitoyl-CoA oxidase activity	-	Function
9606	51	GO:0019395	IMP	involved_in	fatty acid oxidation	7876265	Process
9606	51	GO:0030165	IDA	enables	PDZ domain binding	23209302	Function
9606	51	GO:0033540	IBA	involved_in	fatty acid beta-oxidation using acyl-CoA oxidase	-	Process
9606	51	GO:0033540	IMP	involved_in	fatty acid beta-oxidation using acyl-CoA oxidase	18536048	Process
9606	51	GO:0042803	IDA	enables	protein homodimerization activity	32169171	Function
9606	51	GO:0050660	IBA	enables	flavin adenine dinucleotide binding	-	Function
9606	51	GO:0050665	IMP	involved_in	hydrogen peroxide biosynthetic process	32169171	Process
9606	51	GO:0055088	IBA	involved_in	lipid homeostasis	-	Process
9606	51	GO:0071949	IEA	enables	FAD binding	-	Function
9606	51	GO:0140493	IMP	involved_in	very long-chain fatty acid beta-oxidation	32169171	Process
9606	52	GO:0003993	IDA	enables	acid phosphatase activity	9038134|9705307|10336608	Function
9606	52	GO:0004725	IBA	enables	protein tyrosine phosphatase activity	-	Function
9606	52	GO:0004725	IDA	enables	protein tyrosine phosphatase activity	9705307	Function
9606	52	GO:0004726	IEA	enables	non-membrane spanning protein tyrosine phosphatase activity	-	Function
9606	52	GO:0005515	IPI	enables	protein binding	9499402|15846844|25556234	Function
9606	52	GO:0005737	IDA	located_in	cytoplasm	10940933	Component
9606	52	GO:0005829	IEA	located_in	cytosol	-	Component
9606	52	GO:0009898	IDA	located_in	cytoplasmic side of plasma membrane	10940933	Component
9606	52	GO:0042383	IEA	located_in	sarcolemma	-	Component
9606	52	GO:0070062	HDA	located_in	extracellular exosome	19056867|23533145	Component
9606	53	GO:0003993	IBA	enables	acid phosphatase activity	-	Function
9606	53	GO:0005515	IPI	enables	protein binding	32814053	Function
9606	53	GO:0005764	IBA	is_active_in	lysosome	-	Component
9606	53	GO:0005764	IDA	located_in	lysosome	3160696	Component
9606	53	GO:0005765	IEA	located_in	lysosomal membrane	-	Component
9606	53	GO:0007040	IBA	involved_in	lysosome organization	-	Process
9606	53	GO:0016020	HDA	located_in	membrane	19946888	Component
9606	53	GO:0016311	IBA	involved_in	dephosphorylation	-	Process
9606	53	GO:0043202	IEA	located_in	lysosomal lumen	-	Component
9606	53	GO:0070062	HDA	located_in	extracellular exosome	19056867|23533145	Component
9606	54	GO:0003993	IBA	enables	acid phosphatase activity	-	Function
9606	54	GO:0005764	IEA	located_in	lysosome	-	Component
9606	54	GO:0005829	TAS	located_in	cytosol	-	Component
9606	54	GO:0006809	IEA	involved_in	nitric oxide biosynthetic process	-	Process
9606	54	GO:0008198	IBA	enables	ferrous iron binding	-	Function
9606	54	GO:0008198	IDA	enables	ferrous iron binding	15993892	Function
9606	54	GO:0008199	IBA	enables	ferric iron binding	-	Function
9606	54	GO:0008199	IDA	enables	ferric iron binding	15993892	Function
9606	54	GO:0010936	IEA	involved_in	negative regulation of macrophage cytokine production	-	Process
9606	54	GO:0016020	TAS	located_in	membrane	2338077	Component
9606	54	GO:0016311	IEA	involved_in	dephosphorylation	-	Process
9606	54	GO:0032496	IEA	involved_in	response to lipopolysaccharide	-	Process
9606	54	GO:0032691	IEA	involved_in	negative regulation of interleukin-1 beta production	-	Process
9606	54	GO:0032695	IEA	involved_in	negative regulation of interleukin-12 production	-	Process
9606	54	GO:0032720	IEA	involved_in	negative regulation of tumor necrosis factor production	-	Process
9606	54	GO:0032929	IEA	involved_in	negative regulation of superoxide anion generation	-	Process
9606	54	GO:0034097	IEA	involved_in	response to cytokine	-	Process
9606	54	GO:0042554	IEA	involved_in	superoxide anion generation	-	Process
9606	54	GO:0045019	IEA	involved_in	negative regulation of nitric oxide biosynthetic process	-	Process
9606	54	GO:0045453	IBA	involved_in	bone resorption	-	Process
9606	54	GO:0050728	IEA	involved_in	negative regulation of inflammatory response	-	Process
9606	54	GO:0050830	IEA	involved_in	defense response to Gram-positive bacterium	-	Process
9606	54	GO:0060349	IEA	involved_in	bone morphogenesis	-	Process
9606	55	GO:0003993	IBA	enables	acid phosphatase activity	-	Function
9606	55	GO:0003993	IDA	enables	acid phosphatase activity	10506173	Function
9606	55	GO:0003993	IMP	enables	acid phosphatase activity	8132635	Function
9606	55	GO:0004725	IEA	enables	protein tyrosine phosphatase activity	-	Function
9606	55	GO:0005515	IPI	enables	protein binding	9705354	Function
9606	55	GO:0005615	IDA	located_in	extracellular space	10639192|15280042	Component
9606	55	GO:0005615	IMP	located_in	extracellular space	22389722	Component
9606	55	GO:0005634	HDA	located_in	nucleus	21630459	Component
9606	55	GO:0005764	IBA	is_active_in	lysosome	-	Component
9606	55	GO:0005765	HDA	located_in	lysosomal membrane	17897319	Component
9606	55	GO:0005771	IEA	located_in	multivesicular body	-	Component
9606	55	GO:0005829	IEA	located_in	cytosol	-	Component
9606	55	GO:0005886	IBA	is_active_in	plasma membrane	-	Component
9606	55	GO:0005886	IDA	located_in	plasma membrane	17658863	Component
9606	55	GO:0005886	TAS	located_in	plasma membrane	-	Component
9606	55	GO:0006144	IEA	involved_in	purine nucleobase metabolic process	-	Process
9606	55	GO:0006629	IEA	involved_in	lipid metabolic process	-	Process
9606	55	GO:0006772	ISS	involved_in	thiamine metabolic process	-	Process
9606	55	GO:0007040	IBA	involved_in	lysosome organization	-	Process
9606	55	GO:0008253	IDA	enables	5'-nucleotidase activity	18940592	Function
9606	55	GO:0009117	IEA	involved_in	nucleotide metabolic process	-	Process
9606	55	GO:0012506	ISS	located_in	vesicle membrane	-	Component
9606	55	GO:0016311	IBA	involved_in	dephosphorylation	-	Process
9606	55	GO:0016311	IMP	involved_in	dephosphorylation	8132635	Process
9606	55	GO:0016791	IMP	enables	phosphatase activity	18940592|22389722	Function
9606	55	GO:0030175	IEA	located_in	filopodium	-	Component
9606	55	GO:0031985	IEA	located_in	Golgi cisterna	-	Component
9606	55	GO:0033265	IEA	enables	choline binding	-	Function
9606	55	GO:0035577	TAS	located_in	azurophil granule membrane	-	Component
9606	55	GO:0042131	ISS	enables	thiamine phosphate phosphatase activity	-	Function
9606	55	GO:0042802	IPI	enables	identical protein binding	18083097|24657436	Function
9606	55	GO:0042803	IDA	enables	protein homodimerization activity	10639192	Function
9606	55	GO:0045177	IEA	located_in	apical part of cell	-	Component
9606	55	GO:0046085	IDA	involved_in	adenosine metabolic process	18940592	Process
9606	55	GO:0051930	IMP	involved_in	regulation of sensory perception of pain	18940592|22389722	Process
9606	55	GO:0052642	IDA	enables	lysophosphatidic acid phosphatase activity	15280042	Function
9606	55	GO:0060090	EXP	enables	molecular adaptor activity	19995078	Function
9606	55	GO:0060168	IMP	involved_in	positive regulation of adenosine receptor signaling pathway	18940592|22389722	Process
9606	55	GO:0070062	HDA	located_in	extracellular exosome	19056867|23533145	Component
9606	55	GO:0106411	IEA	enables	XMP 5'-nucleosidase activity	-	Function
9606	56	GO:0001669	IEA	located_in	acrosomal vesicle	-	Component
9606	56	GO:0005515	IPI	enables	protein binding	32814053	Function
9606	56	GO:0007283	NAS	involved_in	spermatogenesis	21252238	Process
9606	58	GO:0001725	IBA	is_active_in	stress fiber	-	Component
9606	58	GO:0001725	IDA	located_in	stress fiber	15198992	Component
9606	58	GO:0005200	TAS	enables	structural constituent of cytoskeleton	10508519	Function
9606	58	GO:0005515	IPI	enables	protein binding	12849983|18835984|32814053	Function
9606	58	GO:0005524	TAS	enables	ATP binding	10508519	Function
9606	58	GO:0005615	HDA	located_in	extracellular space	23580065	Component
9606	58	GO:0005829	TAS	located_in	cytosol	-	Component
9606	58	GO:0005865	IBA	is_active_in	striated muscle thin filament	-	Component
9606	58	GO:0005865	IDA	located_in	striated muscle thin filament	15198992	Component
9606	58	GO:0005884	IBA	is_active_in	actin filament	-	Component
9606	58	GO:0005884	IDA	located_in	actin filament	12849983	Component
9606	58	GO:0006936	TAS	involved_in	muscle contraction	10508519	Process
9606	58	GO:0009612	IEA	involved_in	response to mechanical stimulus	-	Process
9606	58	GO:0009991	IEA	involved_in	response to extracellular stimulus	-	Process
9606	58	GO:0010628	ISS	involved_in	positive regulation of gene expression	-	Process
9606	58	GO:0015629	IMP	located_in	actin cytoskeleton	15198992	Component
9606	58	GO:0016787	IEA	enables	hydrolase activity	-	Function
9606	58	GO:0017022	TAS	enables	myosin binding	10508519	Function
9606	58	GO:0030017	IDA	located_in	sarcomere	1423520	Component
9606	58	GO:0030027	ISS	located_in	lamellipodium	-	Component
9606	58	GO:0030175	ISS	located_in	filopodium	-	Component
9606	58	GO:0030240	IBA	involved_in	skeletal muscle thin filament assembly	-	Process
9606	58	GO:0030240	IMP	involved_in	skeletal muscle thin filament assembly	11333380	Process
9606	58	GO:0043503	IEA	involved_in	skeletal muscle fiber adaptation	-	Process
9606	58	GO:0043531	TAS	enables	ADP binding	10508519	Function
9606	58	GO:0044297	ISS	located_in	cell body	-	Component
9606	58	GO:0048545	IEA	involved_in	response to steroid hormone	-	Process
9606	58	GO:0048741	ISS	involved_in	skeletal muscle fiber development	-	Process
9606	58	GO:0070062	HDA	located_in	extracellular exosome	19199708|21362503|23533145	Component
9606	58	GO:0071417	IEA	involved_in	cellular response to organonitrogen compound	-	Process
9606	58	GO:0072562	HDA	located_in	blood microparticle	22516433	Component
9606	58	GO:0090131	ISS	involved_in	mesenchyme migration	-	Process
9606	59	GO:0001725	IEA	located_in	stress fiber	-	Component
9606	59	GO:0005524	IEA	enables	ATP binding	-	Function
9606	59	GO:0005604	IEA	located_in	basement membrane	-	Component
9606	59	GO:0005615	HDA	located_in	extracellular space	23580065	Component
9606	59	GO:0005737	IDA	located_in	cytoplasm	11927518|12355421|17464107	Component
9606	59	GO:0005829	TAS	located_in	cytosol	-	Component
9606	59	GO:0008217	IEA	involved_in	regulation of blood pressure	-	Process
9606	59	GO:0009615	IEP	involved_in	response to virus	16548883	Process
9606	59	GO:0010628	ISS	involved_in	positive regulation of gene expression	-	Process
9606	59	GO:0014829	IEA	involved_in	vascular associated smooth muscle contraction	-	Process
9606	59	GO:0016787	IEA	enables	hydrolase activity	-	Function
9606	59	GO:0019901	ISS	enables	protein kinase binding	-	Function
9606	59	GO:0030027	ISS	located_in	lamellipodium	-	Component
9606	59	GO:0030175	ISS	located_in	filopodium	-	Component
9606	59	GO:0030485	IEA	located_in	smooth muscle contractile fiber	-	Component
9606	59	GO:0031514	IEA	located_in	motile cilium	-	Component
9606	59	GO:0032991	IDA	part_of	protein-containing complex	18468998	Component
9606	59	GO:0044297	ISS	located_in	cell body	-	Component
9606	59	GO:0061870	IEA	involved_in	positive regulation of hepatic stellate cell migration	-	Process
9606	59	GO:0061874	IEA	involved_in	positive regulation of hepatic stellate cell contraction	-	Process
9606	59	GO:0070062	HDA	located_in	extracellular exosome	23533145	Component
9606	59	GO:0070374	IEA	involved_in	positive regulation of ERK1 and ERK2 cascade	-	Process
9606	59	GO:0071560	IEA	involved_in	cellular response to transforming growth factor beta stimulus	-	Process
9606	59	GO:0072051	IEA	involved_in	juxtaglomerular apparatus development	-	Process
9606	59	GO:0072144	IEP	involved_in	glomerular mesangial cell development	17464107	Process
9606	59	GO:0090131	ISS	involved_in	mesenchyme migration	-	Process
9606	59	GO:2000491	IEA	involved_in	positive regulation of hepatic stellate cell activation	-	Process
9606	60	GO:0000079	ISS	involved_in	regulation of cyclin-dependent protein serine/threonine kinase activity	-	Process
9606	60	GO:0000776	NAS	located_in	kinetochore	11078522	Component
9606	60	GO:0000785	HDA	part_of	chromatin	16217013	Component
9606	60	GO:0000785	NAS	part_of	chromatin	12192000|29374058	Component
9606	60	GO:0000786	IDA	part_of	nucleosome	27153538	Component
9606	60	GO:0001738	IMP	involved_in	morphogenesis of a polarized epithelium	22855531	Process
9606	60	GO:0005200	TAS	enables	structural constituent of cytoskeleton	6202424	Function
9606	60	GO:0005515	IPI	enables	protein binding	11687588|14592989|15047060|15161933|15328537|16049941|16189514|16375898|17192268|17342765|17404223|17502619|17599063|17823310|18331289|18562541|19000816|19008859|19328794|19338310|20473970|20618440|21044950|21516116|21555369|21577206|21969592|22038833|23100250|24415753|25416956|25712891|25910212|27607350|28514442|28604741|29477555|29892012|29924966|30886144|31515488|32296183|32814053|36012204	Function
9606	60	GO:0005524	IEA	enables	ATP binding	-	Function
9606	60	GO:0005615	HDA	located_in	extracellular space	16502470|22664934|23580065	Component
9606	60	GO:0005634	IDA	located_in	nucleus	11687588	Component
9606	60	GO:0005654	TAS	located_in	nucleoplasm	-	Component
9606	60	GO:0005737	IBA	is_active_in	cytoplasm	-	Component
9606	60	GO:0005737	IDA	located_in	cytoplasm	24327345	Component
9606	60	GO:0005737	TAS	located_in	cytoplasm	16130169	Component
9606	60	GO:0005829	TAS	located_in	cytosol	-	Component
9606	60	GO:0005856	IDA	located_in	cytoskeleton	24327345	Component
9606	60	GO:0005856	ISS	located_in	cytoskeleton	-	Component
9606	60	GO:0005856	TAS	located_in	cytoskeleton	16130169	Component
9606	60	GO:0005884	IBA	is_active_in	actin filament	-	Component
9606	60	GO:0005886	ISS	located_in	plasma membrane	-	Component
9606	60	GO:0005886	TAS	located_in	plasma membrane	-	Component
9606	60	GO:0005903	IEA	located_in	brush border	-	Component
9606	60	GO:0005911	IMP	located_in	cell-cell junction	25753039	Component
9606	60	GO:0005912	IDA	located_in	adherens junction	22855531	Component
9606	60	GO:0005925	HDA	located_in	focal adhesion	21423176	Component
9606	60	GO:0006338	HDA	involved_in	chromatin remodeling	16217013	Process
9606	60	GO:0006338	NAS	involved_in	chromatin remodeling	10078207|29374058	Process
9606	60	GO:0006357	NAS	involved_in	regulation of transcription by RNA polymerase II	11263494|17340523|17920018|18809673|29374058	Process
9606	60	GO:0007163	IMP	involved_in	establishment or maintenance of cell polarity	22855531	Process
9606	60	GO:0007409	IBA	involved_in	axonogenesis	-	Process
9606	60	GO:0008284	NAS	involved_in	positive regulation of cell population proliferation	29374058	Process
9606	60	GO:0015629	IDA	located_in	actin cytoskeleton	11687588	Component
9606	60	GO:0016020	HDA	located_in	membrane	19946888	Component
9606	60	GO:0016020	IBA	is_active_in	membrane	-	Component
9606	60	GO:0016363	NAS	located_in	nuclear matrix	9128241	Component
9606	60	GO:0016514	NAS	part_of	SWI/SNF complex	8804307	Component
9606	60	GO:0016586	NAS	part_of	RSC-type complex	8804307	Component
9606	60	GO:0016787	IEA	enables	hydrolase activity	-	Function
9606	60	GO:0019894	IPI	enables	kinesin binding	18680169	Function
9606	60	GO:0019901	IBA	enables	protein kinase binding	-	Function
9606	60	GO:0019901	IPI	enables	protein kinase binding	24327345	Function
9606	60	GO:0021762	HEP	involved_in	substantia nigra development	22926577	Process
9606	60	GO:0022898	IGI	involved_in	regulation of transmembrane transporter activity	18331289	Process
9606	60	GO:0022898	ISS	involved_in	regulation of transmembrane transporter activity	18331289	Process
9606	60	GO:0030027	IDA	located_in	lamellipodium	24415753	Component
9606	60	GO:0030071	NAS	involved_in	regulation of mitotic metaphase/anaphase transition	23698369|25066234	Process
9606	60	GO:0030424	IBA	is_active_in	axon	-	Component
9606	60	GO:0030863	IEA	located_in	cortical cytoskeleton	-	Component
9606	60	GO:0030957	IPI	enables	Tat protein binding	16687403	Function
9606	60	GO:0031492	HDA	contributes_to	nucleosomal DNA binding	16217013	Function
9606	60	GO:0031982	HDA	located_in	vesicle	19190083	Component
9606	60	GO:0032091	ISS	involved_in	negative regulation of protein binding	-	Process
9606	60	GO:0032991	HDA	part_of	protein-containing complex	16217013	Component
9606	60	GO:0032991	IDA	part_of	protein-containing complex	11687588|24415753	Component
9606	60	GO:0034333	IMP	involved_in	adherens junction assembly	22855531	Process
9606	60	GO:0035060	NAS	part_of	brahma complex	8804307	Component
9606	60	GO:0035267	IBA	part_of	NuA4 histone acetyltransferase complex	-	Component
9606	60	GO:0035267	IDA	part_of	NuA4 histone acetyltransferase complex	10966108|27153538	Component
9606	60	GO:0035633	NAS	acts_upstream_of_or_within	maintenance of blood-brain barrier	30280653	Process
9606	60	GO:0036464	IDA	located_in	cytoplasmic ribonucleoprotein granule	15121898	Component
9606	60	GO:0042802	IPI	enables	identical protein binding	16189514|17404223|18234857|19000816|20383143|21516116|25416956|25502805|25910212|29892012|31515488|32296183	Function
9606	60	GO:0042981	NAS	involved_in	regulation of apoptotic process	14966270	Process
9606	60	GO:0043296	IDA	located_in	apical junction complex	22855531	Component
9606	60	GO:0044305	IEA	located_in	calyx of Held	-	Component
9606	60	GO:0045176	IMP	involved_in	apical protein localization	22855531	Process
9606	60	GO:0045202	IBA	is_active_in	synapse	-	Component
9606	60	GO:0045582	NAS	involved_in	positive regulation of T cell differentiation	12110891	Process
9606	60	GO:0045596	NAS	involved_in	negative regulation of cell differentiation	30510198	Process
9606	60	GO:0045597	NAS	involved_in	positive regulation of cell differentiation	11790558|12368262	Process
9606	60	GO:0045663	NAS	involved_in	positive regulation of myoblast differentiation	11175787|15985610	Process
9606	60	GO:0045893	NAS	involved_in	positive regulation of DNA-templated transcription	27153538	Process
9606	60	GO:0048156	NAS	enables	tau protein binding	28386764	Function
9606	60	GO:0048870	IBA	involved_in	cell motility	-	Process
9606	60	GO:0048870	IMP	involved_in	cell motility	6202424	Process
9606	60	GO:0050998	IPI	enables	nitric-oxide synthase binding	17502619	Function
9606	60	GO:0051621	IGI	involved_in	regulation of norepinephrine uptake	18331289	Process
9606	60	GO:0051621	ISS	involved_in	regulation of norepinephrine uptake	18331289	Process
9606	60	GO:0051623	TAS	involved_in	positive regulation of norepinephrine uptake	18331289	Process
9606	60	GO:0051726	IMP	involved_in	regulation of cell cycle	27153538	Process
9606	60	GO:0070062	HDA	located_in	extracellular exosome	11487543|19199708|20458337|21362503|23533145	Component
9606	60	GO:0070160	IDA	located_in	tight junction	22855531	Component
9606	60	GO:0070316	NAS	involved_in	regulation of G0 to G1 transition	11790558	Process
9606	60	GO:0070527	HMP	involved_in	platelet aggregation	23382103	Process
9606	60	GO:0071564	NAS	part_of	npBAF complex	8804307	Component
9606	60	GO:0071565	NAS	part_of	nBAF complex	17920018	Component
9606	60	GO:0071896	IMP	involved_in	protein localization to adherens junction	22855531	Process
9606	60	GO:0072562	HDA	located_in	blood microparticle	22516433	Component
9606	60	GO:0072749	IMP	involved_in	cellular response to cytochalasin B	6202424	Process
9606	60	GO:0097433	ISS	located_in	dense body	-	Component
9606	60	GO:0098685	IEA	located_in	Schaffer collateral - CA1 synapse	-	Component
9606	60	GO:0098793	TAS	located_in	presynapse	18331289	Component
9606	60	GO:0098871	IDA	is_active_in	postsynaptic actin cytoskeleton	18341992	Component
9606	60	GO:0098871	IMP	is_active_in	postsynaptic actin cytoskeleton	18341992	Component
9606	60	GO:0098973	EXP	enables	structural constituent of postsynaptic actin cytoskeleton	18341992	Function
9606	60	GO:0098973	IBA	enables	structural constituent of postsynaptic actin cytoskeleton	-	Function
9606	60	GO:0098973	IDA	enables	structural constituent of postsynaptic actin cytoskeleton	18341992	Function
9606	60	GO:0098973	IMP	enables	structural constituent of postsynaptic actin cytoskeleton	18341992	Function
9606	60	GO:0098974	IDA	involved_in	postsynaptic actin cytoskeleton organization	18341992	Process
9606	60	GO:0098978	EXP	is_active_in	glutamatergic synapse	18341992	Component
9606	60	GO:0098978	IDA	is_active_in	glutamatergic synapse	18341992	Component
9606	60	GO:0098978	IMP	is_active_in	glutamatergic synapse	18341992	Component
9606	60	GO:0140092	NAS	part_of	bBAF complex	12368262	Component
9606	60	GO:0140288	NAS	part_of	GBAF complex	29374058	Component
9606	60	GO:0150111	IMP	involved_in	regulation of transepithelial transport	22855531	Process
9606	60	GO:1900242	IEA	involved_in	regulation of synaptic vesicle endocytosis	-	Process
9606	60	GO:1902459	NAS	involved_in	positive regulation of stem cell population maintenance	19279220|30510198	Process
9606	60	GO:1903076	IMP	involved_in	regulation of protein localization to plasma membrane	18331289	Process
9606	60	GO:1905168	IDA	involved_in	positive regulation of double-strand break repair via homologous recombination	27153538	Process
9606	60	GO:1990904	IDA	part_of	ribonucleoprotein complex	17289661	Component
9606	60	GO:2000045	NAS	involved_in	regulation of G1/S transition of mitotic cell cycle	10778858	Process
9606	60	GO:2000779	NAS	involved_in	regulation of double-strand break repair	14966270	Process
9606	60	GO:2000781	NAS	involved_in	positive regulation of double-strand break repair	16932743|25066234	Process
9606	60	GO:2000819	NAS	involved_in	regulation of nucleotide-excision repair	12215535	Process
9606	70	GO:0000146	IDA	enables	microfilament motor activity	16611632|17765196	Function
9606	70	GO:0005524	IDA	enables	ATP binding	16611632	Function
9606	70	GO:0005615	HDA	located_in	extracellular space	22664934|23580065	Component
9606	70	GO:0005737	IDA	located_in	cytoplasm	20962418	Component
9606	70	GO:0005829	TAS	located_in	cytosol	-	Component
9606	70	GO:0005884	IBA	is_active_in	actin filament	-	Component
9606	70	GO:0005884	IDA	located_in	actin filament	16611632|19799913	Component
9606	70	GO:0005925	HDA	located_in	focal adhesion	21423176	Component
9606	70	GO:0007015	IBA	involved_in	actin filament organization	-	Process
9606	70	GO:0010628	ISS	involved_in	positive regulation of gene expression	-	Process
9606	70	GO:0016020	HDA	located_in	membrane	19946888	Component
9606	70	GO:0016787	IEA	enables	hydrolase activity	-	Function
9606	70	GO:0017022	IBA	enables	myosin binding	-	Function
9606	70	GO:0017022	IDA	enables	myosin binding	19799913	Function
9606	70	GO:0017022	IPI	enables	myosin binding	16611632	Function
9606	70	GO:0030017	IBA	is_active_in	sarcomere	-	Component
9606	70	GO:0030017	IDA	located_in	sarcomere	16288873	Component
9606	70	GO:0030027	ISS	located_in	lamellipodium	-	Component
9606	70	GO:0030048	IDA	involved_in	actin filament-based movement	16611632	Process
9606	70	GO:0030175	ISS	located_in	filopodium	-	Component
9606	70	GO:0030240	ISS	involved_in	skeletal muscle thin filament assembly	-	Process
9606	70	GO:0031032	ISS	involved_in	actomyosin structure organization	-	Process
9606	70	GO:0031674	ISS	located_in	I band	-	Component
9606	70	GO:0033275	IBA	involved_in	actin-myosin filament sliding	-	Process
9606	70	GO:0033275	IMP	involved_in	actin-myosin filament sliding	19799913	Process
9606	70	GO:0043066	IEA	involved_in	negative regulation of apoptotic process	-	Process
9606	70	GO:0044297	ISS	located_in	cell body	-	Component
9606	70	GO:0055003	ISS	involved_in	cardiac myofibril assembly	-	Process
9606	70	GO:0055008	ISS	involved_in	cardiac muscle tissue morphogenesis	-	Process
9606	70	GO:0060047	IBA	involved_in	heart contraction	-	Process
9606	70	GO:0060047	IMP	involved_in	heart contraction	9563954|17611253|17947298	Process
9606	70	GO:0070062	HDA	located_in	extracellular exosome	21362503|23533145	Component
9606	70	GO:0072562	HDA	located_in	blood microparticle	22516433	Component
9606	70	GO:0090131	ISS	involved_in	mesenchyme migration	-	Process
9606	70	GO:0098978	IEA	located_in	glutamatergic synapse	-	Component
9606	71	GO:0001525	IMP	acts_upstream_of_or_within_positive_effect	angiogenesis	25705373	Process
9606	71	GO:0001738	IMP	involved_in	morphogenesis of a polarized epithelium	22855531	Process
9606	71	GO:0005200	IC	enables	structural constituent of cytoskeleton	16130169	Function
9606	71	GO:0005515	IPI	enables	protein binding	16189514|20706999|21516116|25416956|25910212|25959826|28493397|29892012|30886144|31515488|32296183|32814053	Function
9606	71	GO:0005522	IDA	enables	profilin binding	28493397	Function
9606	71	GO:0005524	IEA	enables	ATP binding	-	Function
9606	71	GO:0005615	HDA	located_in	extracellular space	16502470|23580065	Component
9606	71	GO:0005634	HDA	located_in	nucleus	21630459	Component
9606	71	GO:0005737	IBA	is_active_in	cytoplasm	-	Component
9606	71	GO:0005829	TAS	located_in	cytosol	-	Component
9606	71	GO:0005856	ISS	located_in	cytoskeleton	-	Component
9606	71	GO:0005856	TAS	located_in	cytoskeleton	16130169	Component
9606	71	GO:0005884	IBA	is_active_in	actin filament	-	Component
9606	71	GO:0005884	IDA	located_in	actin filament	28493397	Component
9606	71	GO:0005886	ISS	located_in	plasma membrane	-	Component
9606	71	GO:0005886	TAS	located_in	plasma membrane	-	Component
9606	71	GO:0005911	IDA	located_in	cell-cell junction	22855531	Component
9606	71	GO:0005925	ISS	located_in	focal adhesion	-	Component
9606	71	GO:0007409	IBA	involved_in	axonogenesis	-	Process
9606	71	GO:0010628	IMP	involved_in	positive regulation of gene expression	25705373	Process
9606	71	GO:0016020	HDA	located_in	membrane	19946888	Component
9606	71	GO:0016020	IBA	is_active_in	membrane	-	Component
9606	71	GO:0016787	IEA	enables	hydrolase activity	-	Function
9606	71	GO:0019901	IBA	enables	protein kinase binding	-	Function
9606	71	GO:0030016	IEA	located_in	myofibril	-	Component
9606	71	GO:0030335	IMP	involved_in	positive regulation of cell migration	25705373	Process
9606	71	GO:0030424	IBA	is_active_in	axon	-	Component
9606	71	GO:0031625	IPI	enables	ubiquitin protein ligase binding	21753002	Function
9606	71	GO:0031941	IEA	part_of	filamentous actin	-	Component
9606	71	GO:0035267	IBA	part_of	NuA4 histone acetyltransferase complex	-	Component
9606	71	GO:0035633	NAS	acts_upstream_of_or_within	maintenance of blood-brain barrier	30280653	Process
9606	71	GO:0042802	IPI	enables	identical protein binding	16189514|21516116|25416956|25910212	Function
9606	71	GO:0043296	IDA	located_in	apical junction complex	22855531	Component
9606	71	GO:0044305	IEA	located_in	calyx of Held	-	Component
9606	71	GO:0045202	IBA	is_active_in	synapse	-	Component
9606	71	GO:0045214	IEA	involved_in	sarcomere organization	-	Process
9606	71	GO:0045335	IEA	located_in	phagocytic vesicle	-	Component
9606	71	GO:0048870	IBA	involved_in	cell motility	-	Process
9606	71	GO:0051492	IMP	involved_in	regulation of stress fiber assembly	25705373	Process
9606	71	GO:0051893	IMP	involved_in	regulation of focal adhesion assembly	25705373	Process
9606	71	GO:0070062	HDA	located_in	extracellular exosome	20458337|23533145	Component
9606	71	GO:0070062	IDA	located_in	extracellular exosome	21557262	Component
9606	71	GO:0070527	HMP	involved_in	platelet aggregation	23382103	Process
9606	71	GO:0071346	IEA	involved_in	cellular response to type II interferon	-	Process
9606	71	GO:0072562	HDA	located_in	blood microparticle	22516433	Component
9606	71	GO:0090303	IMP	involved_in	positive regulation of wound healing	25705373	Process
9606	71	GO:0097433	ISS	located_in	dense body	-	Component
9606	71	GO:0098685	IEA	located_in	Schaffer collateral - CA1 synapse	-	Component
9606	71	GO:0098973	IBA	enables	structural constituent of postsynaptic actin cytoskeleton	-	Function
9606	71	GO:0098974	IEA	involved_in	postsynaptic actin cytoskeleton organization	-	Process
9606	71	GO:0120192	IMP	involved_in	tight junction assembly	22855531	Process
9606	71	GO:0120220	IEA	located_in	basal body patch	-	Component
9606	71	GO:0150111	IMP	involved_in	regulation of transepithelial transport	22855531	Process
9606	71	GO:1900242	IEA	involved_in	regulation of synaptic vesicle endocytosis	-	Process
9606	71	GO:1902396	IMP	involved_in	protein localization to bicellular tight junction	22855531	Process
9606	72	GO:0005524	IEA	enables	ATP binding	-	Function
9606	72	GO:0005615	HDA	located_in	extracellular space	23580065	Component
9606	72	GO:0005737	ISS	located_in	cytoplasm	-	Component
9606	72	GO:0005829	TAS	located_in	cytosol	-	Component
9606	72	GO:0005856	IEA	located_in	cytoskeleton	-	Component
9606	72	GO:0010628	ISS	involved_in	positive regulation of gene expression	-	Process
9606	72	GO:0016787	IEA	enables	hydrolase activity	-	Function
9606	72	GO:0030027	ISS	located_in	lamellipodium	-	Component
9606	72	GO:0030175	ISS	located_in	filopodium	-	Component
9606	72	GO:0032982	ISS	located_in	myosin filament	-	Component
9606	72	GO:0044297	ISS	located_in	cell body	-	Component
9606	72	GO:0070062	HDA	located_in	extracellular exosome	23533145	Component
9606	72	GO:0071944	IEA	located_in	cell periphery	-	Component
9606	72	GO:0072562	HDA	located_in	blood microparticle	22516433	Component
9606	72	GO:0090131	ISS	involved_in	mesenchyme migration	-	Process
9606	81	GO:0000977	IDA	enables	RNA polymerase II transcription regulatory region sequence-specific DNA binding	25411248	Function
9606	81	GO:0001725	IEA	located_in	stress fiber	-	Component
9606	81	GO:0001882	IDA	enables	nucleoside binding	12411747	Function
9606	81	GO:0003713	IMP	enables	transcription coactivator activity	25411248	Function
9606	81	GO:0003723	HDA	enables	RNA binding	22658674	Function
9606	81	GO:0003779	TAS	enables	actin binding	8104223	Function
9606	81	GO:0005178	TAS	enables	integrin binding	8104223	Function
9606	81	GO:0005509	IEA	enables	calcium ion binding	-	Function
9606	81	GO:0005515	IPI	enables	protein binding	10753915|15619032|15841212|15988023|16189514|16204054|16944923|19447967|22351778|22662192|24802111|25241761|25411248|25416956|25910212|26496610|26871637|28514442|29892012|32296183	Function
9606	81	GO:0005576	TAS	located_in	extracellular region	-	Component
9606	81	GO:0005615	HDA	located_in	extracellular space	16502470	Component
9606	81	GO:0005634	IDA	located_in	nucleus	9508771|22351778|25411248	Component
9606	81	GO:0005737	HDA	located_in	cytoplasm	16791210	Component
9606	81	GO:0005737	IDA	located_in	cytoplasm	9508771|22351778|25411248	Component
9606	81	GO:0005886	IBA	is_active_in	plasma membrane	-	Component
9606	81	GO:0005925	HDA	located_in	focal adhesion	21423176	Component
9606	81	GO:0015031	IEA	involved_in	protein transport	-	Process
9606	81	GO:0015629	IDA	colocalizes_with	actin cytoskeleton	25918384	Component
9606	81	GO:0015629	IDA	located_in	actin cytoskeleton	15048094	Component
9606	81	GO:0016922	IPI	enables	nuclear receptor binding	22351778	Function
9606	81	GO:0030018	IBA	is_active_in	Z disc	-	Component
9606	81	GO:0030036	IBA	involved_in	actin cytoskeleton organization	-	Process
9606	81	GO:0030050	IMP	involved_in	vesicle transport along actin filament	25918384	Process
9606	81	GO:0030054	IBA	is_active_in	cell junction	-	Component
9606	81	GO:0030335	IMP	involved_in	positive regulation of cell migration	25918384	Process
9606	81	GO:0030374	IMP	enables	nuclear receptor coactivator activity	22351778	Function
9606	81	GO:0030864	IBA	is_active_in	cortical actin cytoskeleton	-	Component
9606	81	GO:0031093	TAS	located_in	platelet alpha granule lumen	-	Component
9606	81	GO:0031143	TAS	located_in	pseudopodium	1629252	Component
9606	81	GO:0031490	IDA	enables	chromatin DNA binding	25411248	Function
9606	81	GO:0032417	NAS	involved_in	positive regulation of sodium:proton antiporter activity	11948184	Process
9606	81	GO:0032991	IDA	part_of	protein-containing complex	11948184	Component
9606	81	GO:0033209	IDA	involved_in	tumor necrosis factor-mediated signaling pathway	25411248	Process
9606	81	GO:0035357	IDA	involved_in	peroxisome proliferator activated receptor signaling pathway	22351778	Process
9606	81	GO:0042803	IPI	enables	protein homodimerization activity	22351778	Function
9606	81	GO:0042974	IPI	enables	nuclear retinoic acid receptor binding	22351778	Function
9606	81	GO:0042981	NAS	involved_in	regulation of apoptotic process	16807302	Process
9606	81	GO:0042995	IBA	is_active_in	cell projection	-	Component
9606	81	GO:0044325	IPI	enables	transmembrane transporter binding	19943616	Function
9606	81	GO:0045944	IMP	involved_in	positive regulation of transcription by RNA polymerase II	22351778	Process
9606	81	GO:0048384	IDA	involved_in	retinoic acid receptor signaling pathway	22351778	Process
9606	81	GO:0048471	IDA	located_in	perinuclear region of cytoplasm	15619032	Component
9606	81	GO:0051015	IBA	enables	actin filament binding	-	Function
9606	81	GO:0051015	IDA	enables	actin filament binding	12411747	Function
9606	81	GO:0051015	IMP	enables	actin filament binding	25918384	Function
9606	81	GO:0055001	IBA	involved_in	muscle cell development	-	Process
9606	81	GO:0070062	HDA	located_in	extracellular exosome	19199708|20458337|21362503|23533145	Component
9606	81	GO:1900025	IMP	involved_in	negative regulation of substrate adhesion-dependent cell spreading	25918384	Process
9606	81	GO:1901224	IMP	involved_in	positive regulation of non-canonical NF-kappaB signal transduction	25411248	Process
9606	81	GO:1990904	IDA	part_of	ribonucleoprotein complex	17289661	Component
9606	86	GO:0000723	ISO	involved_in	telomere maintenance	-	Process
9606	86	GO:0000776	NAS	located_in	kinetochore	11078522	Component
9606	86	GO:0000785	HDA	part_of	chromatin	16217013	Component
9606	86	GO:0000785	NAS	part_of	chromatin	12192000|29374058	Component
9606	86	GO:0000786	IDA	part_of	nucleosome	27153538	Component
9606	86	GO:0000786	NAS	part_of	nucleosome	16634648	Component
9606	86	GO:0001825	IEA	involved_in	blastocyst formation	-	Process
9606	86	GO:0003407	IEP	involved_in	neural retina development	18816825	Process
9606	86	GO:0003682	IBA	enables	chromatin binding	-	Function
9606	86	GO:0003713	NAS	enables	transcription coactivator activity	8804307	Function
9606	86	GO:0005515	IPI	enables	protein binding	18026119|27705803|28533407|28649782|35140242	Function
9606	86	GO:0005634	IDA	located_in	nucleus	18026119	Component
9606	86	GO:0005654	IDA	located_in	nucleoplasm	-	Component
9606	86	GO:0005654	TAS	located_in	nucleoplasm	-	Component
9606	86	GO:0005886	IDA	located_in	plasma membrane	-	Component
9606	86	GO:0006275	IMP	involved_in	regulation of DNA replication	25016522	Process
9606	86	GO:0006281	IEA	involved_in	DNA repair	-	Process
9606	86	GO:0006282	ISO	involved_in	regulation of DNA repair	-	Process
9606	86	GO:0006310	IEA	involved_in	DNA recombination	-	Process
9606	86	GO:0006338	HDA	involved_in	chromatin remodeling	16217013	Process
9606	86	GO:0006338	IC	involved_in	chromatin remodeling	18816825	Process
9606	86	GO:0006338	IDA	involved_in	chromatin remodeling	11726552|21303910	Process
9606	86	GO:0006338	NAS	involved_in	chromatin remodeling	10078207|16634648|29374058	Process
9606	86	GO:0006355	NAS	involved_in	regulation of DNA-templated transcription	16634648	Process
9606	86	GO:0006357	IBA	involved_in	regulation of transcription by RNA polymerase II	-	Process
9606	86	GO:0006357	NAS	involved_in	regulation of transcription by RNA polymerase II	8804307|11263494|17340523|18809673|29374058	Process
9606	86	GO:0007165	TAS	involved_in	signal transduction	9845365	Process
9606	86	GO:0007399	IBA	involved_in	nervous system development	-	Process
9606	86	GO:0008284	NAS	involved_in	positive regulation of cell population proliferation	29374058	Process
9606	86	GO:0016363	NAS	located_in	nuclear matrix	9128241	Component
9606	86	GO:0016514	IBA	part_of	SWI/SNF complex	-	Component
9606	86	GO:0016514	IDA	part_of	SWI/SNF complex	8804307|8895581|11078522|29374058	Component
9606	86	GO:0016514	NAS	part_of	SWI/SNF complex	8804307	Component
9606	86	GO:0016586	NAS	part_of	RSC-type complex	8804307	Component
9606	86	GO:0021510	IEA	involved_in	spinal cord development	-	Process
9606	86	GO:0030071	NAS	involved_in	regulation of mitotic metaphase/anaphase transition	23698369|25066234	Process
9606	86	GO:0031011	IDA	part_of	Ino80 complex	18026119|21303910	Component
9606	86	GO:0031492	HDA	contributes_to	nucleosomal DNA binding	16217013	Function
9606	86	GO:0032991	HDA	part_of	protein-containing complex	16217013	Component
9606	86	GO:0033044	IMP	involved_in	regulation of chromosome organization	26340092	Process
9606	86	GO:0035060	NAS	part_of	brahma complex	8804307	Component
9606	86	GO:0035267	IBA	part_of	NuA4 histone acetyltransferase complex	-	Component
9606	86	GO:0035267	IDA	part_of	NuA4 histone acetyltransferase complex	10966108|14966270|27153538	Component
9606	86	GO:0042981	NAS	involved_in	regulation of apoptotic process	14966270	Process
9606	86	GO:0045582	NAS	involved_in	positive regulation of T cell differentiation	12110891	Process
9606	86	GO:0045596	NAS	involved_in	negative regulation of cell differentiation	30510198	Process
9606	86	GO:0045597	NAS	involved_in	positive regulation of cell differentiation	11790558	Process
9606	86	GO:0045663	NAS	involved_in	positive regulation of myoblast differentiation	11175787|15985610	Process
9606	86	GO:0045739	ISO	involved_in	positive regulation of DNA repair	-	Process
9606	86	GO:0045893	IMP	involved_in	positive regulation of DNA-templated transcription	27641337	Process
9606	86	GO:0045893	NAS	involved_in	positive regulation of DNA-templated transcription	27153538	Process
9606	86	GO:0045995	ISO	involved_in	regulation of embryonic development	-	Process
9606	86	GO:0051726	IMP	involved_in	regulation of cell cycle	26340092|27153538	Process
9606	86	GO:0060382	IMP	involved_in	regulation of DNA strand elongation	25016522	Process
9606	86	GO:0070316	NAS	involved_in	regulation of G0 to G1 transition	11790558	Process
9606	86	GO:0071564	IDA	part_of	npBAF complex	18816825	Component
9606	86	GO:0071564	ISS	part_of	npBAF complex	-	Component
9606	86	GO:0071564	NAS	part_of	npBAF complex	8804307	Component
9606	86	GO:0140288	NAS	part_of	GBAF complex	29374058	Component
9606	86	GO:1902459	NAS	involved_in	positive regulation of stem cell population maintenance	19279220|30510198	Process
9606	86	GO:1904507	ISO	involved_in	positive regulation of telomere maintenance in response to DNA damage	-	Process
9606	86	GO:1905168	IDA	involved_in	positive regulation of double-strand break repair via homologous recombination	27153538	Process
9606	86	GO:2000045	NAS	involved_in	regulation of G1/S transition of mitotic cell cycle	10778858	Process
9606	86	GO:2000779	NAS	involved_in	regulation of double-strand break repair	14966270	Process
9606	86	GO:2000781	NAS	involved_in	positive regulation of double-strand break repair	16932743|25066234	Process
9606	86	GO:2000819	NAS	involved_in	regulation of nucleotide-excision repair	12215535	Process
9606	87	GO:0001725	IBA	is_active_in	stress fiber	-	Component
9606	87	GO:0001725	IDA	located_in	stress fiber	11223950	Component
9606	87	GO:0001726	IDA	located_in	ruffle	11223950	Component
9606	87	GO:0003725	IDA	enables	double-stranded RNA binding	21266579	Function
9606	87	GO:0005178	IDA	enables	integrin binding	7983147	Function
9606	87	GO:0005178	IPI	enables	integrin binding	11223950	Function
9606	87	GO:0005509	IEA	enables	calcium ion binding	-	Function
9606	87	GO:0005515	IPI	enables	protein binding	10753915|10793131|11101506|11110697|12446711|14623081|16189514|16291744|16464232|18560563|20120020|21653829|25416956|25910212|26496610|26871637|30021884|31515488|32296183	Function
9606	87	GO:0005576	TAS	located_in	extracellular region	-	Component
9606	87	GO:0005615	HDA	located_in	extracellular space	16502470	Component
9606	87	GO:0005737	IDA	located_in	cytoplasm	16464232|23434115	Component
9606	87	GO:0005829	TAS	located_in	cytosol	-	Component
9606	87	GO:0005884	IDA	colocalizes_with	actin filament	23434115|24069336	Component
9606	87	GO:0005886	IBA	is_active_in	plasma membrane	-	Component
9606	87	GO:0005903	IEA	located_in	brush border	-	Component
9606	87	GO:0005911	IDA	located_in	cell-cell junction	11223950	Component
9606	87	GO:0005916	IEA	located_in	fascia adherens	-	Component
9606	87	GO:0005925	HDA	located_in	focal adhesion	21423176	Component
9606	87	GO:0005925	IDA	located_in	focal adhesion	11223950	Component
9606	87	GO:0005925	IMP	located_in	focal adhesion	16807302	Component
9606	87	GO:0007015	IMP	involved_in	actin filament organization	23434115	Process
9606	87	GO:0017166	IDA	enables	vinculin binding	11223950	Function
9606	87	GO:0017166	IPI	enables	vinculin binding	15988023	Function
9606	87	GO:0030018	IBA	is_active_in	Z disc	-	Component
9606	87	GO:0030018	IDA	located_in	Z disc	7750553	Component
9606	87	GO:0030036	IBA	involved_in	actin cytoskeleton organization	-	Process
9606	87	GO:0030054	IBA	is_active_in	cell junction	-	Component
9606	87	GO:0030168	IMP	NOT involved_in	platelet activation	24069336	Process
9606	87	GO:0030220	IMP	involved_in	platelet formation	23434115	Process
9606	87	GO:0030374	IDA	enables	nuclear receptor coactivator activity	22351778	Function
9606	87	GO:0030864	IBA	is_active_in	cortical actin cytoskeleton	-	Component
9606	87	GO:0031093	TAS	located_in	platelet alpha granule lumen	-	Component
9606	87	GO:0031143	TAS	located_in	pseudopodium	1629252	Component
9606	87	GO:0036344	IMP	involved_in	platelet morphogenesis	23434115|24069336	Process
9606	87	GO:0042803	IDA	enables	protein homodimerization activity	11223950	Function
9606	87	GO:0042981	NAS	involved_in	regulation of apoptotic process	16807302	Process
9606	87	GO:0042995	IBA	is_active_in	cell projection	-	Component
9606	87	GO:0042995	IDA	located_in	cell projection	16464232	Component
9606	87	GO:0044325	IPI	enables	transmembrane transporter binding	17944866|19943616	Function
9606	87	GO:0045893	IEA	involved_in	positive regulation of DNA-templated transcription	-	Process
9606	87	GO:0048041	IMP	involved_in	focal adhesion assembly	16807302	Process
9606	87	GO:0051015	IBA	enables	actin filament binding	-	Function
9606	87	GO:0051015	IDA	enables	actin filament binding	11223950	Function
9606	87	GO:0051017	IEA	involved_in	actin filament bundle assembly	-	Process
9606	87	GO:0051639	IMP	involved_in	actin filament network formation	24069336	Process
9606	87	GO:0055001	IBA	involved_in	muscle cell development	-	Process
9606	87	GO:0070062	HDA	located_in	extracellular exosome	19056867|19199708|21362503|23533145	Component
9606	87	GO:0070527	IMP	NOT involved_in	platelet aggregation	23434115	Process
9606	87	GO:0098978	IDA	is_active_in	glutamatergic synapse	29429936	Component
9606	87	GO:0098978	IMP	is_active_in	glutamatergic synapse	29429936	Component
9606	87	GO:0099173	IEA	involved_in	postsynapse organization	-	Process
9606	87	GO:0099186	IDA	enables	structural constituent of postsynapse	29429936	Function
9606	87	GO:0099186	IMP	enables	structural constituent of postsynapse	29429936	Function
9606	88	GO:0005178	TAS	enables	integrin binding	8104223	Function
9606	88	GO:0005509	IEA	enables	calcium ion binding	-	Function
9606	88	GO:0005515	IPI	enables	protein binding	9501083|10427098|10788519|10812072|10861853|11101506|11309420|11389904|11842093|11846417|12559088|12809483|12812986|15205937|15737636|15841212|16902413|19815520|19932097|23414517|24860983|25416956|25910212|26871637|31413325|31515488|32296183	Function
9606	88	GO:0005546	IDA	enables	phosphatidylinositol-4,5-bisphosphate binding	25433700	Function
9606	88	GO:0005576	TAS	located_in	extracellular region	-	Component
9606	88	GO:0005829	TAS	located_in	cytosol	-	Component
9606	88	GO:0005856	NAS	located_in	cytoskeleton	12809483	Component
9606	88	GO:0005884	TAS	located_in	actin filament	1339456	Component
9606	88	GO:0005886	IDA	colocalizes_with	plasma membrane	19815520	Component
9606	88	GO:0005925	IMP	located_in	focal adhesion	16807302	Component
9606	88	GO:0007155	TAS	involved_in	cell adhesion	10656685	Process
9606	88	GO:0008092	IDA	enables	cytoskeletal protein binding	10427098|11699871	Function
9606	88	GO:0008307	TAS	enables	structural constituent of muscle	1339456	Function
9606	88	GO:0019904	IPI	enables	protein domain specific binding	19815520	Function
9606	88	GO:0030018	IBA	is_active_in	Z disc	-	Component
9606	88	GO:0030018	IDA	located_in	Z disc	19932097|19943616|25433700	Component
9606	88	GO:0030035	IDA	involved_in	microspike assembly	12356918	Process
9606	88	GO:0030036	IBA	involved_in	actin cytoskeleton organization	-	Process
9606	88	GO:0030054	IBA	is_active_in	cell junction	-	Component
9606	88	GO:0030175	IDA	located_in	filopodium	12356918	Component
9606	88	GO:0030274	IEA	enables	LIM domain binding	-	Function
9606	88	GO:0030374	IEA	enables	nuclear receptor coactivator activity	-	Function
9606	88	GO:0030864	IBA	is_active_in	cortical actin cytoskeleton	-	Component
9606	88	GO:0031093	TAS	located_in	platelet alpha granule lumen	-	Component
9606	88	GO:0031143	TAS	located_in	pseudopodium	1629252	Component
9606	88	GO:0031432	IPI	enables	titin binding	9501083|11846417	Function
9606	88	GO:0042391	IMP	involved_in	regulation of membrane potential	10812072	Process
9606	88	GO:0042802	IPI	enables	identical protein binding	9501083|11101506|25416956|25433700|25502805|31515488	Function
9606	88	GO:0042981	NAS	involved_in	regulation of apoptotic process	16807302	Process
9606	88	GO:0042995	IBA	is_active_in	cell projection	-	Component
9606	88	GO:0043197	TAS	located_in	dendritic spine	15841212	Component
9606	88	GO:0043267	IMP	involved_in	negative regulation of potassium ion transport	10812072	Process
9606	88	GO:0043268	IDA	involved_in	positive regulation of potassium ion transport	17110593	Process
9606	88	GO:0044325	IPI	enables	transmembrane transporter binding	10812072|17110593|17944866|19943616	Function
9606	88	GO:0045214	IMP	involved_in	sarcomere organization	25433700	Process
9606	88	GO:0045893	IEA	involved_in	positive regulation of DNA-templated transcription	-	Process
9606	88	GO:0048041	IMP	involved_in	focal adhesion assembly	16807302	Process
9606	88	GO:0051015	IBA	enables	actin filament binding	-	Function
9606	88	GO:0051373	IDA	enables	FATZ binding	11699871	Function
9606	88	GO:0051695	IMP	involved_in	actin filament uncapping	25433700	Process
9606	88	GO:0055001	IBA	involved_in	muscle cell development	-	Process
9606	88	GO:0055013	IEA	involved_in	cardiac muscle cell development	-	Process
9606	88	GO:0070062	HDA	located_in	extracellular exosome	23533145	Component
9606	88	GO:0070080	IMP	enables	titin Z domain binding	25433700	Function
9606	88	GO:0070080	IPI	enables	titin Z domain binding	11846417	Function
9606	88	GO:0072659	IMP	involved_in	protein localization to plasma membrane	19815520|19943616	Process
9606	88	GO:0086097	IMP	involved_in	phospholipase C-activating angiotensin-activated signaling pathway	25433700	Process
9606	88	GO:0098839	IEA	located_in	postsynaptic density membrane	-	Component
9606	88	GO:0098871	IEA	located_in	postsynaptic actin cytoskeleton	-	Component
9606	88	GO:0098978	IEA	located_in	glutamatergic synapse	-	Component
9606	88	GO:0099092	IEA	located_in	postsynaptic density, intracellular component	-	Component
9606	88	GO:1901017	IMP	involved_in	negative regulation of potassium ion transmembrane transporter activity	10812072	Process
9606	88	GO:1901018	IDA	involved_in	positive regulation of potassium ion transmembrane transporter activity	17110593	Process
9606	88	GO:2000009	IMP	involved_in	negative regulation of protein localization to cell surface	10812072	Process
9606	88	GO:2001137	IMP	involved_in	positive regulation of endocytic recycling	19815520	Process
9606	88	GO:2001259	IMP	involved_in	positive regulation of cation channel activity	19815520|19943616	Process
9606	89	GO:0005178	TAS	enables	integrin binding	8104223	Function
9606	89	GO:0005509	IEA	enables	calcium ion binding	-	Function
9606	89	GO:0005515	IPI	enables	protein binding	11171996|11309420|32296183	Function
9606	89	GO:0005829	TAS	located_in	cytosol	-	Component
9606	89	GO:0005884	TAS	located_in	actin filament	1339456	Component
9606	89	GO:0005886	IBA	is_active_in	plasma membrane	-	Component
9606	89	GO:0005903	IEA	located_in	brush border	-	Component
9606	89	GO:0005925	IMP	located_in	focal adhesion	16807302	Component
9606	89	GO:0008307	TAS	enables	structural constituent of muscle	1339456	Function
9606	89	GO:0014728	ISS	involved_in	regulation of the force of skeletal muscle contraction	-	Process
9606	89	GO:0014732	ISS	involved_in	skeletal muscle atrophy	-	Process
9606	89	GO:0014883	ISS	involved_in	transition between fast and slow fiber	-	Process
9606	89	GO:0014894	ISS	involved_in	response to denervation involved in regulation of muscle adaptation	-	Process
9606	89	GO:0030018	IBA	is_active_in	Z disc	-	Component
9606	89	GO:0030036	IBA	involved_in	actin cytoskeleton organization	-	Process
9606	89	GO:0030054	IBA	is_active_in	cell junction	-	Component
9606	89	GO:0030864	IBA	is_active_in	cortical actin cytoskeleton	-	Component
9606	89	GO:0031143	TAS	located_in	pseudopodium	1629252	Component
9606	89	GO:0031448	IEA	involved_in	positive regulation of fast-twitch skeletal muscle fiber contraction	-	Process
9606	89	GO:0042802	IPI	enables	identical protein binding	32296183	Function
9606	89	GO:0042981	NAS	involved_in	regulation of apoptotic process	16807302	Process
9606	89	GO:0042995	IBA	is_active_in	cell projection	-	Component
9606	89	GO:0044325	IPI	enables	transmembrane transporter binding	19943616	Function
9606	89	GO:0045820	ISS	involved_in	negative regulation of glycolytic process	-	Process
9606	89	GO:0048041	IMP	involved_in	focal adhesion assembly	16807302	Process
9606	89	GO:0048633	ISS	involved_in	positive regulation of skeletal muscle tissue growth	-	Process
9606	89	GO:0048743	IEA	involved_in	positive regulation of skeletal muscle fiber development	-	Process
9606	89	GO:0051015	IBA	enables	actin filament binding	-	Function
9606	89	GO:0055001	IBA	involved_in	muscle cell development	-	Process
9606	89	GO:0060349	IEA	involved_in	bone morphogenesis	-	Process
9606	89	GO:0070062	HDA	located_in	extracellular exosome	23533145	Component
9606	89	GO:0070885	ISS	involved_in	negative regulation of calcineurin-NFAT signaling cascade	-	Process
9606	89	GO:0090324	ISS	involved_in	negative regulation of oxidative phosphorylation	-	Process
9606	89	GO:0120163	ISS	involved_in	negative regulation of cold-induced thermogenesis	25590636	Process
9606	89	GO:1900159	IEA	involved_in	positive regulation of bone mineralization involved in bone maturation	-	Process
9606	89	GO:1901078	IEA	involved_in	negative regulation of relaxation of muscle	-	Process
9606	89	GO:1903715	ISS	involved_in	regulation of aerobic respiration	-	Process
9606	89	GO:1904025	ISS	involved_in	positive regulation of glucose catabolic process to lactate via pyruvate	-	Process
9606	90	GO:0001569	IEA	involved_in	branching involved in blood vessel morphogenesis	-	Process
9606	90	GO:0001701	IEA	involved_in	in utero embryonic development	-	Process
9606	90	GO:0001702	IEA	involved_in	gastrulation with mouth forming second	-	Process
9606	90	GO:0001707	IEA	involved_in	mesoderm formation	-	Process
9606	90	GO:0001755	IEA	involved_in	neural crest cell migration	-	Process
9606	90	GO:0002526	IEA	involved_in	acute inflammatory response	-	Process
9606	90	GO:0003143	IMP	involved_in	embryonic heart tube morphogenesis	19506109	Process
9606	90	GO:0003148	ISS	NOT involved_in	outflow tract septum morphogenesis	-	Process
9606	90	GO:0003181	ISS	involved_in	atrioventricular valve morphogenesis	-	Process
9606	90	GO:0003183	IMP	involved_in	mitral valve morphogenesis	19506109	Process
9606	90	GO:0003272	ISS	involved_in	endocardial cushion formation	-	Process
9606	90	GO:0003274	ISS	involved_in	endocardial cushion fusion	-	Process
9606	90	GO:0003289	IMP	involved_in	atrial septum primum morphogenesis	19506109	Process
9606	90	GO:0003289	ISS	involved_in	atrial septum primum morphogenesis	-	Process
9606	90	GO:0004672	IDA	enables	protein kinase activity	19736306	Function
9606	90	GO:0004674	IDA	enables	protein serine/threonine kinase activity	12065756	Function
9606	90	GO:0004675	IDA	enables	transmembrane receptor protein serine/threonine kinase activity	19506109|19736306	Function
9606	90	GO:0004675	NAS	enables	transmembrane receptor protein serine/threonine kinase activity	8242742	Function
9606	90	GO:0005025	IBA	enables	transforming growth factor beta receptor activity, type I	-	Function
9606	90	GO:0005515	IPI	enables	protein binding	8242742|8555189|11266516|18436533|21791611|31483918	Function
9606	90	GO:0005524	IDA	enables	ATP binding	12065756	Function
9606	90	GO:0005886	IBA	is_active_in	plasma membrane	-	Component
9606	90	GO:0005886	IDA	located_in	plasma membrane	8242742	Component
9606	90	GO:0006468	IBA	involved_in	protein phosphorylation	-	Process
9606	90	GO:0007179	IBA	involved_in	transforming growth factor beta receptor signaling pathway	-	Process
9606	90	GO:0007179	IDA	involved_in	transforming growth factor beta receptor signaling pathway	8242742	Process
9606	90	GO:0007281	IEA	involved_in	germ cell development	-	Process
9606	90	GO:0007368	IEA	involved_in	determination of left/right symmetry	-	Process
9606	90	GO:0007507	IBA	involved_in	heart development	-	Process
9606	90	GO:0009953	IBA	involved_in	dorsal/ventral pattern formation	-	Process
9606	90	GO:0009968	IMP	involved_in	negative regulation of signal transduction	9884026	Process
9606	90	GO:0016310	IEA	involved_in	phosphorylation	-	Process
9606	90	GO:0016361	IDA	contributes_to	activin receptor activity, type I	8242742	Function
9606	90	GO:0017046	NAS	enables	peptide hormone binding	12702211	Function
9606	90	GO:0030278	IMP	involved_in	regulation of ossification	16642017	Process
9606	90	GO:0030335	IGI	involved_in	positive regulation of cell migration	19736306	Process
9606	90	GO:0030501	IMP	involved_in	positive regulation of bone mineralization	18436533	Process
9606	90	GO:0030509	IBA	involved_in	BMP signaling pathway	-	Process
9606	90	GO:0030509	IDA	involved_in	BMP signaling pathway	12065756|18436533	Process
9606	90	GO:0030509	ISS	involved_in	BMP signaling pathway	-	Process
9606	90	GO:0032924	IDA	involved_in	activin receptor signaling pathway	19506109	Process
9606	90	GO:0032924	IMP	involved_in	activin receptor signaling pathway	18326817	Process
9606	90	GO:0032926	IMP	involved_in	negative regulation of activin receptor signaling pathway	9884026	Process
9606	90	GO:0042803	IDA	enables	protein homodimerization activity	18436533	Function
9606	90	GO:0045177	IEA	located_in	apical part of cell	-	Component
9606	90	GO:0045296	IPI	enables	cadherin binding	26598555	Function
9606	90	GO:0045669	IMP	involved_in	positive regulation of osteoblast differentiation	18436533	Process
9606	90	GO:0045893	IDA	involved_in	positive regulation of DNA-templated transcription	8242742	Process
9606	90	GO:0045944	IDA	involved_in	positive regulation of transcription by RNA polymerase II	19506109	Process
9606	90	GO:0045944	IMP	involved_in	positive regulation of transcription by RNA polymerase II	18326817	Process
9606	90	GO:0045944	ISS	involved_in	positive regulation of transcription by RNA polymerase II	-	Process
9606	90	GO:0046332	IBA	enables	SMAD binding	-	Function
9606	90	GO:0046332	IDA	enables	SMAD binding	12065756	Function
9606	90	GO:0046872	IEA	enables	metal ion binding	-	Function
9606	90	GO:0048179	IDA	part_of	activin receptor complex	8242742	Component
9606	90	GO:0048185	IDA	enables	activin binding	8242742	Function
9606	90	GO:0050431	IDA	enables	transforming growth factor beta binding	8242742	Function
9606	90	GO:0050731	IMP	involved_in	positive regulation of peptidyl-tyrosine phosphorylation	26598555	Process
9606	90	GO:0051145	IEA	involved_in	smooth muscle cell differentiation	-	Process
9606	90	GO:0060037	IEA	involved_in	pharyngeal system development	-	Process
9606	90	GO:0060391	IDA	involved_in	positive regulation of SMAD protein signal transduction	19506109|19736306	Process
9606	90	GO:0060391	ISS	involved_in	positive regulation of SMAD protein signal transduction	-	Process
9606	90	GO:0060412	ISS	involved_in	ventricular septum morphogenesis	-	Process
9606	90	GO:0060923	IMP	involved_in	cardiac muscle cell fate commitment	19506109	Process
9606	90	GO:0061445	IMP	involved_in	endocardial cushion cell fate commitment	19506109	Process
9606	90	GO:0062043	ISS	involved_in	positive regulation of cardiac epithelial to mesenchymal transition	-	Process
9606	90	GO:0070724	IBA	part_of	BMP receptor complex	-	Component
9606	90	GO:0071363	IBA	involved_in	cellular response to growth factor stimulus	-	Process
9606	90	GO:0071773	IMP	involved_in	cellular response to BMP stimulus	18326817	Process
9606	90	GO:0098821	IDA	enables	BMP receptor activity	12065756	Function
9606	90	GO:1990782	IPI	enables	protein tyrosine kinase binding	26598555	Function
9606	90	GO:2000017	IDA	involved_in	positive regulation of determination of dorsal identity	19506109	Process
9606	90	GO:2000134	IMP	involved_in	negative regulation of G1/S transition of mitotic cell cycle	9884026	Process
9606	90	GO:2001237	IMP	involved_in	negative regulation of extrinsic apoptotic signaling pathway	9884026	Process
9606	91	GO:0000082	IDA	involved_in	G1/S transition of mitotic cell cycle	11117535	Process
9606	91	GO:0001701	IEA	involved_in	in utero embryonic development	-	Process
9606	91	GO:0001942	IEA	involved_in	hair follicle development	-	Process
9606	91	GO:0004674	EXP	enables	protein serine/threonine kinase activity	11389842	Function
9606	91	GO:0004674	IDA	enables	protein serine/threonine kinase activity	12065756|18039968	Function
9606	91	GO:0004674	TAS	enables	protein serine/threonine kinase activity	-	Function
9606	91	GO:0004675	NAS	enables	transmembrane receptor protein serine/threonine kinase activity	9032295	Function
9606	91	GO:0005515	IPI	enables	protein binding	8622651|9892009|11266516|11278302|11279102|11389842|12052855|12919325|14517293|14966532|16720724|21791611|22939624	Function
9606	91	GO:0005524	IDA	enables	ATP binding	12065756	Function
9606	91	GO:0005829	IDA	located_in	cytosol	-	Component
9606	91	GO:0005886	IBA	is_active_in	plasma membrane	-	Component
9606	91	GO:0005886	IDA	located_in	plasma membrane	9032295	Component
9606	91	GO:0005886	TAS	located_in	plasma membrane	-	Component
9606	91	GO:0006355	IDA	involved_in	regulation of DNA-templated transcription	8622651|12665502	Process
9606	91	GO:0006468	IBA	involved_in	protein phosphorylation	-	Process
9606	91	GO:0007165	IDA	involved_in	signal transduction	8622651|12665502	Process
9606	91	GO:0007178	TAS	involved_in	transmembrane receptor protein serine/threonine kinase signaling pathway	8397373	Process
9606	91	GO:0007399	IBA	involved_in	nervous system development	-	Process
9606	91	GO:0009986	IDA	located_in	cell surface	12665502	Component
9606	91	GO:0010628	IEA	involved_in	positive regulation of gene expression	-	Process
9606	91	GO:0010629	IEA	involved_in	negative regulation of gene expression	-	Process
9606	91	GO:0016361	IBA	enables	activin receptor activity, type I	-	Function
9606	91	GO:0016361	IDA	enables	activin receptor activity, type I	9892009	Function
9606	91	GO:0016361	TAS	enables	activin receptor activity, type I	8622651	Function
9606	91	GO:0017002	IDA	contributes_to	activin receptor activity	12665502	Function
9606	91	GO:0017002	IDA	enables	activin receptor activity	12065756	Function
9606	91	GO:0018107	IDA	involved_in	peptidyl-threonine phosphorylation	18039968	Process
9606	91	GO:0019838	IPI	contributes_to	growth factor binding	14517293	Function
9606	91	GO:0030308	IDA	involved_in	negative regulation of cell growth	11117535	Process
9606	91	GO:0031625	IPI	enables	ubiquitin protein ligase binding	16720724	Function
9606	91	GO:0032924	IBA	involved_in	activin receptor signaling pathway	-	Process
9606	91	GO:0032924	IDA	involved_in	activin receptor signaling pathway	9892009|12065756	Process
9606	91	GO:0032924	IMP	involved_in	activin receptor signaling pathway	9884026	Process
9606	91	GO:0032927	IDA	involved_in	positive regulation of activin receptor signaling pathway	16720724	Process
9606	91	GO:0034711	IPI	enables	inhibin binding	7890768	Function
9606	91	GO:0038092	IGI	involved_in	nodal signaling pathway	11389842	Process
9606	91	GO:0043235	IDA	part_of	receptor complex	14517293	Component
9606	91	GO:0045648	IDA	involved_in	positive regulation of erythrocyte differentiation	9032295	Process
9606	91	GO:0046332	IDA	enables	SMAD binding	12065756	Function
9606	91	GO:0046777	IDA	involved_in	protein autophosphorylation	18039968	Process
9606	91	GO:0046872	IEA	enables	metal ion binding	-	Function
9606	91	GO:0048179	IBA	part_of	activin receptor complex	-	Component
9606	91	GO:0048179	IDA	part_of	activin receptor complex	12665502	Component
9606	91	GO:0048185	IDA	contributes_to	activin binding	12665502	Function
9606	91	GO:0070411	IPI	enables	I-SMAD binding	16720724	Function
9606	91	GO:0071363	IBA	involved_in	cellular response to growth factor stimulus	-	Process
9606	91	GO:0097191	IMP	involved_in	extrinsic apoptotic signaling pathway	9884026	Process
9606	91	GO:1901165	IDA	involved_in	positive regulation of trophoblast cell migration	21356369	Process
9606	92	GO:0001702	IEA	involved_in	gastrulation with mouth forming second	-	Process
9606	92	GO:0001934	IMP	acts_upstream_of_or_within	positive regulation of protein phosphorylation	17472960	Process
9606	92	GO:0004674	EXP	enables	protein serine/threonine kinase activity	8622651|8721982	Function
9606	92	GO:0004675	TAS	enables	transmembrane receptor protein serine/threonine kinase activity	1314589	Function
9606	92	GO:0005515	IPI	contributes_to	protein binding	10746731	Function
9606	92	GO:0005515	IPI	enables	protein binding	8242742|8622651|9032295|9872992|11266516|21791611	Function
9606	92	GO:0005524	IEA	enables	ATP binding	-	Function
9606	92	GO:0005737	IDA	located_in	cytoplasm	14738881	Component
9606	92	GO:0005886	IBA	is_active_in	plasma membrane	-	Component
9606	92	GO:0005886	TAS	located_in	plasma membrane	-	Component
9606	92	GO:0006468	IBA	involved_in	protein phosphorylation	-	Process
9606	92	GO:0007178	TAS	involved_in	transmembrane receptor protein serine/threonine kinase signaling pathway	1314589	Process
9606	92	GO:0007283	IEA	involved_in	spermatogenesis	-	Process
9606	92	GO:0007368	IEA	involved_in	determination of left/right symmetry	-	Process
9606	92	GO:0007498	IEA	involved_in	mesoderm development	-	Process
9606	92	GO:0009952	IEA	involved_in	anterior/posterior pattern specification	-	Process
9606	92	GO:0009986	IEA	located_in	cell surface	-	Component
9606	92	GO:0015026	IDA	enables	coreceptor activity	10746731	Function
9606	92	GO:0016310	IEA	involved_in	phosphorylation	-	Process
9606	92	GO:0017002	IBA	enables	activin receptor activity	-	Function
9606	92	GO:0017002	IDA	contributes_to	activin receptor activity	12665502	Function
9606	92	GO:0017002	IDA	enables	activin receptor activity	25368322	Function
9606	92	GO:0019838	IEA	enables	growth factor binding	-	Function
9606	92	GO:0030165	IEA	enables	PDZ domain binding	-	Function
9606	92	GO:0030501	IMP	involved_in	positive regulation of bone mineralization	18436533	Process
9606	92	GO:0030509	IDA	involved_in	BMP signaling pathway	18436533	Process
9606	92	GO:0030509	IMP	acts_upstream_of_or_within	BMP signaling pathway	17472960	Process
9606	92	GO:0030509	IMP	involved_in	BMP signaling pathway	19366699	Process
9606	92	GO:0032924	IBA	involved_in	activin receptor signaling pathway	-	Process
9606	92	GO:0032924	IMP	involved_in	activin receptor signaling pathway	12665502|18326817	Process
9606	92	GO:0032927	IDA	involved_in	positive regulation of activin receptor signaling pathway	12665502	Process
9606	92	GO:0034673	IDA	part_of	inhibin-betaglycan-ActRII complex	10746731	Component
9606	92	GO:0034711	IEA	enables	inhibin binding	-	Function
9606	92	GO:0042475	IEA	involved_in	odontogenesis of dentin-containing tooth	-	Process
9606	92	GO:0042713	IEA	involved_in	sperm ejaculation	-	Process
9606	92	GO:0043084	IEA	involved_in	penile erection	-	Process
9606	92	GO:0043235	IPI	part_of	receptor complex	9872992	Component
9606	92	GO:0043621	IEA	enables	protein self-association	-	Function
9606	92	GO:0045428	IEA	involved_in	regulation of nitric oxide biosynthetic process	-	Process
9606	92	GO:0045648	IDA	involved_in	positive regulation of erythrocyte differentiation	9032295	Process
9606	92	GO:0045669	IMP	involved_in	positive regulation of osteoblast differentiation	18436533	Process
9606	92	GO:0045944	IMP	involved_in	positive regulation of transcription by RNA polymerase II	18326817	Process
9606	92	GO:0046872	IEA	enables	metal ion binding	-	Function
9606	92	GO:0048179	IBA	part_of	activin receptor complex	-	Component
9606	92	GO:0048185	IPI	contributes_to	activin binding	9032295	Function
9606	92	GO:0048706	IEA	involved_in	embryonic skeletal system development	-	Process
[truncated: 343,220 more rows]
