# Supplementary material for: GOAT: efficient and robust identification of gene set enrichment
Source: Commun Biol. 2024 Jun 19;7:744. doi: 10.1038/s42003-024-06454-5 (PMC11187187; doi:10.1038/s42003-024-06454-5)
Supplement: Supplementary file 4 — Supplementary Data 1 [file 42003_2024_6454_MOESM4_ESM.zip › pmid26931375_msdap.tsv]

protein_id	contrast	dea_algorithm	score_type	peptide_count	log2fc	effectsize	pvalue	pvalue_adjust	signif	gene_symbols_or_id	symbol	hgnc_id	hgnc_symbol	entrez_id	ensembl_id
P23819	contrast: WT vs KO	deqms	dea,dd	25	-5.99139593726594	-12.2376867550561	9.77630448616621e-35	1.31980110563244e-32	TRUE	GRIA2	GRIA2	HGNC:4572	GRIA2	2891	ENSG00000120251
F6VQZ6	contrast: WT vs KO	deqms	dd	18	-5.60254242018185	-11.4434365359914	1.26817929343806e-30	8.56021023070694e-29	TRUE	SHISA6	SHISA6	HGNC:34491	SHISA6	388336	ENSG00000188803
Q9Z2W9	contrast: WT vs KO	deqms	dea,dd	14	-5.08849345397756	-10.3934691676123	1.32758080975894e-25	5.97411364391524e-24	TRUE	GRIA3	GRIA3	HGNC:4573	GRIA3	2892	ENSG00000125675
Q7TNB5	contrast: WT vs KO	deqms	dea,dd	12	-4.77903483728784	-9.76138648532005	8.24426913046779e-23	2.78244083153288e-21	TRUE	GRIA1	GRIA1	HGNC:4571	GRIA1	2890	ENSG00000155511
A0A2I3BQP6	contrast: WT vs KO	deqms	dea,dd	10	-4.18661639444056	-8.55134605277414	6.08306324070698e-18	1.55825286863926e-16	TRUE	CAMK2G	CAMK2G	HGNC:1463	CAMK2G	818	ENSG00000148660
Q5SVJ0	contrast: WT vs KO	deqms	dea,dd	18	-4.17928146771052	-8.53636414594752	6.92556830506337e-18	1.55825286863926e-16	TRUE	CAMK2B	CAMK2B	HGNC:1461	CAMK2B	816	ENSG00000058404
Q6NXL5	contrast: WT vs KO	deqms	dea,dd	10	4.14184883588593	8.45990636757948	1.3379614444872e-17	2.34767708270075e-16	TRUE	ACAP3	ACAP3	HGNC:16754	ACAP3	116983	ENSG00000131584
P11798	contrast: WT vs KO	deqms	dea,dd	8	-4.13961979516231	-8.45535345496519	1.39121604900785e-17	2.34767708270075e-16	TRUE	CAMK2A	CAMK2A	HGNC:1460	CAMK2A	815	ENSG00000070808
E9PXB7;Q8CFI0	contrast: WT vs KO	deqms	dd	7	-3.95298526571635	-8.07414431222922	3.39757362733739e-16	5.09636044100609e-15	TRUE	NEDD4L	NEDD4L	HGNC:7728	NEDD4L	23327	ENSG00000049759
A0A0G2JGS4;E9Q1T1;E9Q1W0;Q6PHZ2	contrast: WT vs KO	deqms	dea,dd	6	-3.92103728078499	-8.00888916365634	5.78745830277987e-16	7.81306870875283e-15	TRUE	CAMK2D	CAMK2D	HGNC:1462	CAMK2D	817	ENSG00000145349
D3YZU1;D3YZU4;D3YZU5	contrast: WT vs KO	deqms	dd	9	-3.85606780231469	-7.87618617849496	1.68762594856751e-15	2.07117730051467e-14	TRUE	SHANK1	SHANK1	HGNC:15474	SHANK1	50944	ENSG00000161681
F6RPJ9	contrast: WT vs KO	deqms	dd	6	-3.69891630249946	-7.55519740593461	2.09112524288772e-14	2.35251589824868e-13	TRUE	IDE	IDE	HGNC:5381	IDE	3416	ENSG00000119912
A0A0A0MQA5;P68368	contrast: WT vs KO	deqms	dea,dd	3	-3.15862155496884	-6.4516218878227	5.53296975138033e-11	5.74577628027957e-10	TRUE	TUBA4A	TUBA4A	HGNC:12407	TUBA4A	7277	ENSG00000127824
E9Q3L2	contrast: WT vs KO	deqms	dea,dd	7	-2.93109512049644	-5.98688925076741	1.06946158092805e-09	1.03126652446634e-08	TRUE	PI4KA	PI4KA	HGNC:8983	PI4KA	5297	ENSG00000241973
A0A067XG53;O70589	contrast: WT vs KO	deqms	dd	2	-2.63646188806292	-5.3850880605432	3.62045943945867e-08	2.87507073133483e-07	TRUE	CASK	CASK	HGNC:1497	CASK	8573	ENSG00000147044
Q8BZZ3	contrast: WT vs KO	deqms	dd	2	-2.63646188806292	-5.3850880605432	3.62045943945867e-08	2.87507073133483e-07	TRUE	WWP1	WWP1	HGNC:17004	WWP1	11059	ENSG00000123124
Q61656;Q8BTS0	contrast: WT vs KO	deqms	dea,dd	6	2.58502027066578	5.28001631992196	6.45861902940545e-08	4.84396427205409e-07	TRUE	DDX5	DDX5	HGNC:2746	DDX5	1655	ENSG00000108654
J3QMG3;Q60931	contrast: WT vs KO	deqms	dea,dd	3	2.50331993574131	5.11313983286322	1.584237854249e-07	1.12564268591376e-06	TRUE	VDAC3	VDAC3	HGNC:12674	VDAC3	7419	ENSG00000078668
Q61625	contrast: WT vs KO	deqms	dea	28	-2.18790078370074	-4.59624506321231	1.42254457071825e-05	0.00135497370360913	TRUE	GRID2	GRID2	HGNC:4576	GRID2	2895	ENSG00000152208
Q8BG51	contrast: WT vs KO	deqms	dea	2	-5.13056147165058	-4.5642396172579	9.3552485775033e-05	0.0059405828467146	TRUE	RHOT1	RHOT1	HGNC:21168	RHOT1	55288	ENSG00000126858
P63101	contrast: WT vs KO	deqms	dea	8	-1.19189368452004	-2.54275567317492	0.000404693392582456	0.0140171075067196	FALSE	YWHAZ	YWHAZ	HGNC:12855	YWHAZ	7534	ENSG00000164924
A0A0G2JGX4;Q6PIC6	contrast: WT vs KO	deqms	dea	31	-0.544790540120885	-2.39273654428947	0.000562082055985733	0.0169803108620057	FALSE	ATP1A3	ATP1A3	HGNC:801	ATP1A3	478	ENSG00000105409
Q99JP6	contrast: WT vs KO	deqms	dea	6	-1.10193767200735	-2.37925916208551	0.000579380685580247	0.0169803108620057	FALSE	HOMER3	HOMER3	HGNC:17514	HOMER3	9454	ENSG00000051128
P61982	contrast: WT vs KO	deqms	dea	3	-1.50581195760022	-2.30912426596743	0.000679881849148113	0.0185024988946736	FALSE	YWHAG	YWHAG	HGNC:12852	YWHAG	7532	ENSG00000170027
G3UVV4;P17710	contrast: WT vs KO	deqms	dea	16	0.928537446466685	2.24614618354058	0.000787462846079088	0.0200015562904088	FALSE	HK1	HK1	HGNC:4922	HK1	3098	ENSG00000156515
G5E863	contrast: WT vs KO	deqms	dea	3	-2.28983345318276	-2.7310408418707	0.00106072219744687	0.0251048457170988	FALSE	GRIA4	GRIA4	HGNC:4574	GRIA4	2893	ENSG00000152578
P51660	contrast: WT vs KO	deqms	dea	3	1.68990621848772	1.83796285884638	0.00221653891337376	0.0469167403330779	FALSE	HSD17B4	HSD17B4	HGNC:5213	HSD17B4	3295	ENSG00000133835
P62761	contrast: WT vs KO	deqms	dea	4	-1.57105808540793	-1.76562837671009	0.00270698504801275	0.0516703918135002	FALSE	VSNL1	VSNL1	HGNC:12722	VSNL1	7447	ENSG00000163032
Q62101	contrast: WT vs KO	deqms	dea	10	1.14015470479093	1.76492064665648	0.00271235652564306	0.0516703918135002	FALSE	PRKD1	PRKD1	HGNC:9407	PRKD1	5587	ENSG00000184304
O35544	contrast: WT vs KO	deqms	dea	4	-1.06142266580951	-1.66964632937454	0.0035591099520389	0.0597282710552154	FALSE	SLC1A6	SLC1A6	HGNC:10944	SLC1A6	6511	ENSG00000105143
A0A0R4J2B2;Q6WVG3	contrast: WT vs KO	deqms	dea	2	-0.66961315210528	-1.66615701241506	0.0035953658549944	0.0597282710552154	FALSE	KCTD12	KCTD12	HGNC:14678	KCTD12	115207	ENSG00000178695
F8WHB1;Q3UHH0;Q9R0K7	contrast: WT vs KO	deqms	dea	25	-0.825845174539139	-1.64327773067238	0.00384368435056239	0.061018489065178	FALSE	ATP2B2	ATP2B2	HGNC:815	ATP2B2	491	ENSG00000157087
B1AU25;Q9Z0X1	contrast: WT vs KO	deqms	dea	9	-1.08844592312201	-1.5323041901435	0.00535817787356669	0.0805460558420723	FALSE	AIFM1	AIFM1	HGNC:8768	AIFM1	9131	ENSG00000156709
Q8K298	contrast: WT vs KO	deqms	dea	2	-1.94020729630586	-1.87968252443976	0.00549658123856662	0.0805460558420723	FALSE	ANLN	ANLN	HGNC:14082	ANLN	54443	ENSG00000011426
Q9CQ62	contrast: WT vs KO	deqms	dea	1	-2.8544603721493	-1.83657697284177	0.00605617641199386	0.0854593782581355	FALSE	DECR1	DECR1	HGNC:2753	DECR1	1666	ENSG00000104325
F6VW30;F6YY69;P68254	contrast: WT vs KO	deqms	dea	4	-3.7538113466603	-1.41513665917063	0.00772646249764435	0.105135078985804	FALSE	YWHAQ	YWHAQ	HGNC:12854	YWHAQ	10971	ENSG00000134308
Q8VEK3	contrast: WT vs KO	deqms	dea	24	0.490337873196151	1.36866300121805	0.0089736497295267	0.117895191274127	FALSE	HNRNPU	HNRNPU	HGNC:5048	HNRNPU	3192	ENSG00000153187
D3Z656;E9Q7S0;F7BQW7;Q8CHC4	contrast: WT vs KO	deqms	dea	3	-0.806741704766004	-1.35179512335592	0.00948051662515495	0.120402561139468	FALSE	SYNJ1	SYNJ1	HGNC:11503	SYNJ1	8867	ENSG00000159082
P62259	contrast: WT vs KO	deqms	dea	3	-2.02163333898737	-1.33581682893774	0.00999014581598349	0.121924575564723	FALSE	YWHAE	YWHAE	HGNC:12851	YWHAE	7531	ENSG00000108953
P01027	contrast: WT vs KO	deqms	dea	9	0.506758065586919	1.31897718768383	0.0105603963087555	0.121924575564723	FALSE	C3	C3	HGNC:1318	C3	718	ENSG00000125730
G5E902;Q8VEM8	contrast: WT vs KO	deqms	dea	8	-0.436981933878149	-1.27613438702804	0.0121808145776817	0.136496775120492	FALSE	SLC25A3	SLC25A3	HGNC:10989	SLC25A3	5250	ENSG00000075415
Q9D6F9	contrast: WT vs KO	deqms	dea	3	-0.935623309806189	-1.23143321321912	0.0141700077561804	0.149965915419575	FALSE	TUBB4A	TUBB4A	HGNC:20774	TUBB4A	10382	ENSG00000104833
E9Q933;Q8BK08	contrast: WT vs KO	deqms	dea	2	0.994531860702403	1.19089186508438	0.0162867682232493	0.158079173182366	FALSE	TMEM11	TMEM11	HGNC:16823	TMEM11	8834	ENSG00000178307
A0A0R4J1I6;Q9QY81	contrast: WT vs KO	deqms	dea	19	0.703465845977433	1.18962564727703	0.0163582501765005	0.158079173182366	FALSE	NUP210	NUP210	HGNC:30052	NUP210	23225	ENSG00000132182
P11881	contrast: WT vs KO	deqms	dea	29	-0.385484111558554	-1.1886263246437	0.016414908135732	0.158079173182366	FALSE	ITPR1	ITPR1	HGNC:6180	ITPR1	3708	ENSG00000150995
P68369	contrast: WT vs KO	deqms	dea	13	-0.576244277560487	-1.17724672580236	0.0170754956126264	0.158079173182366	FALSE	TUBA1A	TUBA1A	HGNC:20766	TUBA1A	7846	ENSG00000167552
A0A0G2JE00;A0A0G2JEG6;Q9WVQ1	contrast: WT vs KO	deqms	dea	25	-0.65392459246091	-1.1770965928724	0.017084403380889	0.158079173182366	FALSE	MAGI2	MAGI2	HGNC:18957	MAGI2	9863	ENSG00000187391
Q8VDN2	contrast: WT vs KO	deqms	dea	16	-0.371170154318562	-1.17140226688331	0.0174260505870325	0.158079173182366	FALSE	ATP1A1	ATP1A1	HGNC:799	ATP1A1	476	ENSG00000163399
E9QLH4	contrast: WT vs KO	deqms	dea	16	0.491432430909168	1.14922795850639	0.018829537658961	0.166838461582887	FALSE	TRIM9	TRIM9	HGNC:16288	TRIM9	114088	ENSG00000100505
P14106	contrast: WT vs KO	deqms	dea	5	0.532307495373769	1.13708709752191	0.0196499824399052	0.170150984309179	FALSE	C1QB	C1QB	HGNC:1242	C1QB	713	ENSG00000173369
Q80T41	contrast: WT vs KO	deqms	dea	5	-0.628589283914715	-1.10427151590086	0.0220693127546398	0.18685351465595	FALSE	GABBR2	GABBR2	HGNC:4507	GABBR2	9568	ENSG00000136928
A0JNY3;Q8BUV3	contrast: WT vs KO	deqms	dea	6	-1.08344875521793	-1.07399265416602	0.0245911042953969	0.201649799383552	FALSE	GPHN	GPHN	HGNC:15465	GPHN	10243	ENSG00000171723
Q9DB20	contrast: WT vs KO	deqms	dea	9	-0.566811510840789	-1.06927023212354	0.0250118491399425	0.201649799383552	FALSE	ATP5O	ATP5O	HGNC:850	ATP5PO	539	ENSG00000241837
A0A0N4SVQ1;Q62425	contrast: WT vs KO	deqms	dea	3	-0.479518759115303	-1.06493795187414	0.0254046991349356	0.201649799383552	FALSE	NDUFA4	NDUFA4	HGNC:7687	NDUFA4	4697	ENSG00000189043
Q91ZZ3	contrast: WT vs KO	deqms	dea	2	-1.38625835798296	-1.05904878717845	0.0259494773058261	0.201770425582036	FALSE	SNCB	SNCB	HGNC:11140	SNCB	6620	ENSG00000074317
P97772	contrast: WT vs KO	deqms	dea	6	-1.2208522242906	-1.0357340051899	0.0282335137426547	0.215139374719029	FALSE	GRM1	GRM1	HGNC:4593	GRM1	2911	ENSG00000152822
A0A1L1SR84;E9PZ19	contrast: WT vs KO	deqms	dea	10	0.71920336781361	1.02008338774897	0.0298879227244044	0.218035832869497	FALSE	IGSF9B	IGSF9B	HGNC:32326	IGSF9B	22997	ENSG00000080854
A2AE89;P10649	contrast: WT vs KO	deqms	dea	22	0.255924534420435	1.01788166514248	0.0301289209563623	0.218035832869497	FALSE	GSTM1	GSTM1	HGNC:4632	GSTM1	2944	ENSG00000134184
Q91W39	contrast: WT vs KO	deqms	dea	8	0.837819013563939	1.01605508293604	0.030330443942476	0.218035832869497	FALSE	NCOA5	NCOA5	HGNC:15909	NCOA5	57727	ENSG00000124160
P54823	contrast: WT vs KO	deqms	dea	12	0.549470856548363	0.984975068780087	0.0339909076562403	0.239824737352362	FALSE	DDX6	DDX6	HGNC:2747	DDX6	1656	ENSG00000110367
B1AWV9;Q5DTL9	contrast: WT vs KO	deqms	dea	6	-2.01617086435316	-1.13744545274335	0.0369247154544775	0.255787574330108	FALSE	SLC4A10	SLC4A10	HGNC:13811	SLC4A10	57282	ENSG00000144290
P21278;P21279;P30677	contrast: WT vs KO	deqms	dea	1	-2.04275264879556	-1.12819093480626	0.0379378949168613	0.258113177916503	FALSE	GNA11;GNAQ;GNA14	GNA11	HGNC:4379	GNA11	2767	ENSG00000088256
P08113	contrast: WT vs KO	deqms	dea	3	-0.735547718591392	-1.11478034996926	0.0394612116013563	0.261364434007575	FALSE	HSP90B1	HSP90B1	HGNC:12028	HSP90B1	7184	ENSG00000166598
F8WGF2;Q9Z0J4;S4R255	contrast: WT vs KO	deqms	dea	27	0.458775181137981	0.942430538690223	0.0397877616074524	0.261364434007575	FALSE	NOS1	NOS1	HGNC:7872	NOS1	4842	ENSG00000089250
Q8C2Q8;Q91VR2	contrast: WT vs KO	deqms	dea	5	-0.374410455193766	-0.924963684469775	0.0424649593991409	0.270388193338543	FALSE	ATP5C1;ATP5F1C	ATP5C1	HGNC:833	ATP5F1C	509	ENSG00000165629
G5E829	contrast: WT vs KO	deqms	dea	7	-0.611876990642188	-0.924234398692991	0.0425808178485894	0.270388193338543	FALSE	ATP2B1	ATP2B1	HGNC:814	ATP2B1	490	ENSG00000070961
P19783	contrast: WT vs KO	deqms	dea	4	-1.0101941597243	-0.906202924670345	0.0455545343450452	0.283404296548211	FALSE	COX4I1	COX4I1	HGNC:2265	COX4I1	1327	ENSG00000131143
A0A1Y7VL44;E9Q6P5	contrast: WT vs KO	deqms	dea	7	-1.28489481798177	-0.902925270277581	0.0461182844776616	0.283404296548211	FALSE	TTC7B	TTC7B	HGNC:19858	TTC7B	145567	ENSG00000165914
Q80SW1	contrast: WT vs KO	deqms	dea	9	-0.817956143225382	-0.889415587819367	0.048520844212638	0.293435581666906	FALSE	AHCYL1	AHCYL1	HGNC:344	AHCYL1	10768	ENSG00000168710
Q9ER72	contrast: WT vs KO	deqms	dea	12	0.344988730372945	0.879827359995495	0.0503058326573881	0.294540523235553	FALSE	CARS	CARS	HGNC:1493	CARS1	833	ENSG00000110619
P23242	contrast: WT vs KO	deqms	dea	3	0.718015300463592	0.876528432588621	0.0509358417240729	0.294540523235553	FALSE	GJA1	GJA1	HGNC:4274	GJA1	2697	ENSG00000152661
Q91VB8	contrast: WT vs KO	deqms	dea	2	0.822361653648222	0.869681050297476	0.0522701245352756	0.294540523235553	FALSE	HBA-A1	HBA-A1	HGNC:4823	HBA1	3039	ENSG00000206172
P68510	contrast: WT vs KO	deqms	dea	2	-0.856383696243284	-1.20410201065653	0.0524843242535752	0.294540523235553	FALSE	YWHAH	YWHAH	HGNC:12853	YWHAH	7533	ENSG00000128245
E9Q683;Q6PHS9	contrast: WT vs KO	deqms	dea	5	-0.699442237469633	-0.865473061723159	0.0531082537834199	0.294540523235553	FALSE	CACNA2D2	CACNA2D2	HGNC:1400	CACNA2D2	9254	ENSG00000007402
P98086	contrast: WT vs KO	deqms	dea	6	0.515901365475688	0.862471661777306	0.0537146638379469	0.294540523235553	FALSE	C1QA	C1QA	HGNC:1241	C1QA	712	ENSG00000173372
P62737;P63268;P68033	contrast: WT vs KO	deqms	dea	2	1.9129108723162	0.860509336468714	0.0541150567624376	0.294540523235553	FALSE	ACTA2;ACTG2;ACTC1	ACTA2	HGNC:130	ACTA2	59	ENSG00000107796
F8WHP8;P56135	contrast: WT vs KO	deqms	dea	1	2.16310781867843	0.848683053564923	0.0565951833600953	0.303700913523892	FALSE	ATP5J2	ATP5J2	HGNC:848	ATP5MF	9551	ENSG00000241468
P60879	contrast: WT vs KO	deqms	dea	9	-0.874097977600313	-0.8419919511425	0.0580507590033098	0.307185266392514	FALSE	SNAP25	SNAP25	HGNC:11132	SNAP25	6616	ENSG00000132639
E9PV90;E9PY45;Q9D6M3	contrast: WT vs KO	deqms	dea	3	-0.332086362218072	-0.831474293871704	0.0604182033821249	0.314599939288156	FALSE	SLC25A22	SLC25A22	HGNC:19954	SLC25A22	79751	ENSG00000177542
Q02257	contrast: WT vs KO	deqms	dea	4	-1.06335184658229	-0.82607705690817	0.0616719058109545	0.314599939288156	FALSE	JUP	JUP	HGNC:6207	JUP	3728	ENSG00000173801
P63017	contrast: WT vs KO	deqms	dea	21	-0.366859147417934	-0.82349905552877	0.062280257421343	0.314599939288156	FALSE	HSPA8	HSPA8	HGNC:5241	HSPA8	3312	ENSG00000109971
Q80UW5	contrast: WT vs KO	deqms	dea	14	0.47384730716862	0.821506013800438	0.0627548435325456	0.314599939288156	FALSE	CDC42BPG	CDC42BPG	HGNC:29829	CDC42BPG	55561	ENSG00000171219
P97300	contrast: WT vs KO	deqms	dea	2	1.04665865123897	0.939755913104536	0.0669300353884068	0.331173291986792	FALSE	NPTN	NPTN	HGNC:17867	NPTN	27020	ENSG00000156642
A0A0R4J1N7;D3Z5M4;Q02357	contrast: WT vs KO	deqms	dea	8	-0.548596053943123	-0.79642108103215	0.0690591094580271	0.337327188506517	FALSE	ANK1	ANK1	HGNC:492	ANK1	286	ENSG00000029534
Q5PR73	contrast: WT vs KO	deqms	dea	2	-1.16593620641333	-0.902215620327624	0.0751997124296817	0.362672030831756	FALSE	DIRAS2	DIRAS2	HGNC:19323	DIRAS2	54769	ENSG00000165023
Q9JIP4	contrast: WT vs KO	deqms	dea	7	0.569413962010239	0.770335641786175	0.0763113322803876	0.363432719985346	FALSE	PANX1	PANX1	HGNC:8599	PANX1	24145	ENSG00000110218
Q9CQQ7	contrast: WT vs KO	deqms	dea	6	-0.464542248391798	-0.75135372628307	0.0820763135978761	0.386062660256677	FALSE	ATP5F1	ATP5F1	HGNC:840	ATP5PB	515	ENSG00000116459
Q8C0M9	contrast: WT vs KO	deqms	dea	1	-0.622360683092295	-0.745533670943213	0.0839315631900697	0.389974702139226	FALSE	ASRGL1	ASRGL1	HGNC:16448	ASRGL1	80150	ENSG00000162174
A8DUK4;E9Q223	contrast: WT vs KO	deqms	dea	3	0.549371469875882	0.73629301197075	0.0869653090115892	0.399202201607415	FALSE	HBB-BS	HBB-BS	NA	NA	NA	NA
E9QP87;Q8VHK5	contrast: WT vs KO	deqms	dea	2	-0.911705739194698	-0.731407713809207	0.0886139456160907	0.401927539044411	FALSE	MLC1	MLC1	HGNC:17082	MLC1	23209	ENSG00000100427
Q80XN0	contrast: WT vs KO	deqms	dea	3	0.549781245542996	0.722362184569612	0.0917506262924722	0.411258689616846	FALSE	BDH1	BDH1	HGNC:1027	BDH1	622	ENSG00000161267
P50516	contrast: WT vs KO	deqms	dea	6	-0.794328147762336	-0.713814850951618	0.094817669363382	0.416405384640237	FALSE	ATP6V1A	ATP6V1A	HGNC:851	ATP6V1A	523	ENSG00000114573
Q99K48	contrast: WT vs KO	deqms	dea	3	0.822032968693181	0.823774017606348	0.0962057878911453	0.416527331665072	FALSE	NONO	NONO	HGNC:7871	NONO	4841	ENSG00000147140
P68372	contrast: WT vs KO	deqms	dea	15	-0.402107254490023	-0.706330039214611	0.0975882514227459	0.417765435865912	FALSE	TUBB4B	TUBB4B	HGNC:20771	TUBB4B	10383	ENSG00000188229
P63328	contrast: WT vs KO	deqms	dea	6	-0.621220825078413	-0.696728326321656	0.10126196523937	0.42587374426633	FALSE	PPP3CA	PPP3CA	HGNC:9314	PPP3CA	5530	ENSG00000138814
A2AQR0;Q64521	contrast: WT vs KO	deqms	dea	11	-0.36821425137589	-0.695561202904514	0.101717875927129	0.42587374426633	FALSE	GPD2	GPD2	HGNC:4456	GPD2	2820	ENSG00000115159
P61264	contrast: WT vs KO	deqms	dea	10	-0.474647980727951	-0.68695085470489	0.105145436471265	0.43543925321252	FALSE	STX1B	STX1B	HGNC:18539	STX1B	112755	ENSG00000099365
Q9JKL4	contrast: WT vs KO	deqms	dea	4	0.418592292798348	0.676013342174023	0.109666213575159	0.448243173873037	FALSE	NDUFAF3	NDUFAF3	HGNC:29918	NDUFAF3	25915	ENSG00000178057
Q91VR5	contrast: WT vs KO	deqms	dea	5	-0.777324021902698	-0.673833270467633	0.110590179380749	0.448243173873037	FALSE	DDX1	DDX1	HGNC:2734	DDX1	1653	ENSG00000079785
Q5RJI5	contrast: WT vs KO	deqms	dea	6	-0.542046431089898	-0.666954848925893	0.113556428148243	0.455180448164378	FALSE	BRSK1	BRSK1	HGNC:18994	BRSK1	84446	ENSG00000160469
Q9CWF2	contrast: WT vs KO	deqms	dea	1	-0.867593952154716	-0.768409921607431	0.114691136545355	0.455180448164378	FALSE	TUBB2B	TUBB2B	HGNC:30829	TUBB2B	347733	ENSG00000137285
D3YYT0;P15116	contrast: WT vs KO	deqms	dea	2	-0.727666027153207	-0.659348845234313	0.116928364346414	0.45558369518024	FALSE	CDH2	CDH2	HGNC:1759	CDH2	1000	ENSG00000170558
P48962	contrast: WT vs KO	deqms	dea	3	-2.15444365165472	-0.658780526255127	0.117184257552923	0.45558369518024	FALSE	SLC25A4	SLC25A4	HGNC:10990	SLC25A4	291	ENSG00000151729
Q9CQN1	contrast: WT vs KO	deqms	dea	2	0.335842824890675	0.653292377437873	0.119684017085147	0.460602126357991	FALSE	TRAP1	TRAP1	HGNC:16264	TRAP1	10131	ENSG00000126602
A2BEE9;P70175;Q52KF7	contrast: WT vs KO	deqms	dea	5	-0.532547558038567	-0.646827654618596	0.122696127541464	0.467472245932978	FALSE	DLG3	DLG3	HGNC:2902	DLG3	1741	ENSG00000082458
B0QZN5;P63044	contrast: WT vs KO	deqms	dea	3	-0.642199224680072	-0.642556885616063	0.124726810240308	0.470504105956012	FALSE	VAMP2	VAMP2	HGNC:12643	VAMP2	6844	ENSG00000220205
B7ZBU7;O70174	contrast: WT vs KO	deqms	dea	1	1.39198252606055	0.736560213542767	0.126956363562362	0.472952414879053	FALSE	CHRNA4	CHRNA4	HGNC:1958	CHRNA4	1137	ENSG00000101204
P15388	contrast: WT vs KO	deqms	dea	2	-0.380132790694841	-0.63610254858389	0.127858526857067	0.472952414879053	FALSE	KCNC1	KCNC1	HGNC:6233	KCNC1	3746	ENSG00000129159
P60766	contrast: WT vs KO	deqms	dea	2	-1.17588241303153	-0.970708271908681	0.129423199641548	0.47413691407144	FALSE	CDC42	CDC42	HGNC:1736	CDC42	998	ENSG00000070831
A2AGI0;A2AGI2;Q8BYM5	contrast: WT vs KO	deqms	dea	2	-0.559106881842874	-0.622823125619452	0.134545837903549	0.488209183250019	FALSE	NLGN3	NLGN3	HGNC:14289	NLGN3	54413	ENSG00000196338
P03921	contrast: WT vs KO	deqms	dea	1	-0.961104913651773	-0.81332733881047	0.139033053532696	0.49950574130895	FALSE	MTND5	MTND5	HGNC:7461	MT-ND5	4540	ENSG00000198786
Q9D8N0	contrast: WT vs KO	deqms	dea	1	0.557019669626261	0.705343152807385	0.140281139947658	0.49950574130895	FALSE	EEF1G	EEF1G	HGNC:3213	EEF1G	1937	ENSG00000254772
B2RXT3	contrast: WT vs KO	deqms	dea	13	-0.25079318067075	-0.606809047392132	0.143064178161153	0.500681634224466	FALSE	OGDHL	OGDHL	HGNC:25590	OGDHL	55753	ENSG00000197444
P38647	contrast: WT vs KO	deqms	dea	19	-0.211475252160444	-0.605958325227737	0.143531031693502	0.500681634224466	FALSE	HSPA9	HSPA9	HGNC:5244	HSPA9	3313	ENSG00000113013
Q3U7K7;Q62191	contrast: WT vs KO	deqms	dea	1	0.948907106998355	1.06021066292122	0.144553752663232	0.500681634224466	FALSE	TRIM21	TRIM21	HGNC:11312	TRIM21	6737	ENSG00000132109
E9QAS7;Q3TZT4;Q7TNC9	contrast: WT vs KO	deqms	dea	1	-0.772027160321556	-0.788985673229694	0.148239235586075	0.507328655960265	FALSE	INPP5A	INPP5A	HGNC:6076	INPP5A	3632	ENSG00000068383
P20029	contrast: WT vs KO	deqms	dea	8	-0.293134064459181	-0.595578585963239	0.149346927203725	0.507328655960265	FALSE	HSPA5	HSPA5	HGNC:5238	HSPA5	3309	ENSG00000044574
A3KGE4;G3X9Q7;O88998;Q8R357	contrast: WT vs KO	deqms	dea	1	-0.65949201677154	-0.593389636101666	0.150602083088273	0.507328655960265	FALSE	OLFM1	OLFM1	HGNC:17187	OLFM1	10439	ENSG00000130558
Q61768	contrast: WT vs KO	deqms	dea	1	0.518709717576863	0.680687399809753	0.151799125405433	0.507328655960265	FALSE	KIF5B	KIF5B	HGNC:6324	KIF5B	3799	ENSG00000170759
Q3U1J4	contrast: WT vs KO	deqms	dea	1	-0.762231203305586	-0.586562392779364	0.154582262098003	0.508347751503825	FALSE	DDB1	DDB1	HGNC:2717	DDB1	1642	ENSG00000167986
Q9CPQ8	contrast: WT vs KO	deqms	dea	2	-0.410744836901324	-0.585879447471515	0.154985911650151	0.508347751503825	FALSE	ATP5L	ATP5L	HGNC:14247	ATP5MG	10632	ENSG00000167283
P47708	contrast: WT vs KO	deqms	dea	3	1.31801263184055	1.01789708271988	0.156106789831883	0.508347751503825	FALSE	RPH3A	RPH3A	HGNC:17056	RPH3A	22895	ENSG00000089169
I7HIF3;P14231	contrast: WT vs KO	deqms	dea	1	0.955819225044779	0.667474323154413	0.158357136257748	0.511305668764423	FALSE	ATP1B2	ATP1B2	HGNC:805	ATP1B2	482	ENSG00000129244
Q9CR62	contrast: WT vs KO	deqms	dea	6	0.311812729738958	0.57669577521936	0.160512698275057	0.513910403720982	FALSE	SLC25A11	SLC25A11	HGNC:10981	SLC25A11	8402	ENSG00000108528
Q9Z0V2	contrast: WT vs KO	deqms	dea	1	1.46392071602116	0.871375468295139	0.162352688884358	0.515469787207838	FALSE	KCND2	KCND2	HGNC:6238	KCND2	3751	ENSG00000184408
Q8R326	contrast: WT vs KO	deqms	dea	1	0.885833342654169	0.859920722059403	0.16668767286658	0.519382998347136	FALSE	PSPC1	PSPC1	HGNC:20320	PSPC1	55269	ENSG00000121390
Q9Z2U1	contrast: WT vs KO	deqms	dea	4	0.274692890161015	0.56530605521548	0.167628132528496	0.519382998347136	FALSE	PSMA5	PSMA5	HGNC:9534	PSMA5	5686	ENSG00000143106
P12382	contrast: WT vs KO	deqms	dea	6	-0.408784269373379	-0.565173423691844	0.167712727605545	0.519382998347136	FALSE	PFKL	PFKL	HGNC:8876	PFKL	5211	ENSG00000141959
A0A0R4J0B1;A0A0R4J227;A0A1Y7VNZ6;E9PYX3;E9Q9N6;E9QMP6;F6ZS70;Q03141;Q05512;Q3T9A3;Q8VHJ5	contrast: WT vs KO	deqms	dea	1	1.16757793052523	0.563103780668777	0.169038036207467	0.519382998347136	FALSE	MARK2;MARK3;MARK1	MARK2	HGNC:3332	MARK2	2011	ENSG00000072518
A0A0N4SW56;Q8R0Y6	contrast: WT vs KO	deqms	dea	2	-0.651833636800262	-0.549836839528019	0.177771351455273	0.538252112854281	FALSE	ALDH1L1	ALDH1L1	HGNC:3978	ALDH1L1	10840	ENSG00000144908
F6RT34;F6VME3;P04370	contrast: WT vs KO	deqms	dea	8	-0.421839825836792	-0.541374142382759	0.183561839971634	0.538252112854281	FALSE	MBP	MBP	HGNC:6925	MBP	4155	ENSG00000197971
Q3UY21;Q61885	contrast: WT vs KO	deqms	dea	3	-1.16932340091642	-0.619305316749544	0.184730743299428	0.538252112854281	FALSE	MOG	MOG	HGNC:7197	MOG	4340	ENSG00000204655
P10126	contrast: WT vs KO	deqms	dea	1	1.34888978238534	0.924525522300069	0.185605419573743	0.538252112854281	FALSE	EEF1A1	EEF1A1	HGNC:3189	EEF1A1	1915	ENSG00000156508
A2ALL9	contrast: WT vs KO	deqms	dea	15	-0.147148116837119	-0.532817990400393	0.1895951093785	0.538252112854281	FALSE	ATP2B3	ATP2B3	HGNC:816	ATP2B3	492	ENSG00000067842
A2AS98;P28660	contrast: WT vs KO	deqms	dea	13	0.251620231329473	0.53225774132854	0.189996534217616	0.538252112854281	FALSE	NCKAP1	NCKAP1	HGNC:7666	NCKAP1	10787	ENSG00000061676
B8JJG6;B8JJG7;B8JJG8;B8JJG9;Q9Z1A1	contrast: WT vs KO	deqms	dea	1	1.70658722510127	0.69479011372273	0.190416604345228	0.538252112854281	FALSE	TFG	TFG	HGNC:11758	TFG	10342	ENSG00000114354
Q8BH95	contrast: WT vs KO	deqms	dea	1	-1.67993418400028	-0.608623018627302	0.191138273756658	0.538252112854281	FALSE	ECHS1	ECHS1	HGNC:3151	ECHS1	1892	ENSG00000127884
B7ZCU0;B7ZCU2;B7ZCU3;B7ZCU4;B7ZCU5;J3QNK8;Q8CBW3	contrast: WT vs KO	deqms	dea	1	0.661473073518452	0.795412884828595	0.193465590456302	0.538252112854281	FALSE	ABI1	ABI1	HGNC:11320	ABI1	10006	ENSG00000136754
P56480	contrast: WT vs KO	deqms	dea	25	0.199074021695528	0.526416727509305	0.194228950551031	0.538252112854281	FALSE	ATP5F1B	ATP5F1B	HGNC:830	ATP5F1B	506	ENSG00000110955
Q78IK2	contrast: WT vs KO	deqms	dea	1	1.67540168543191	0.681433007785237	0.197340553728962	0.538252112854281	FALSE	USMG5	USMG5	HGNC:30889	ATP5MK	84833	ENSG00000173915
P26151	contrast: WT vs KO	deqms	dea	8	0.356689286129715	0.521003231083016	0.198229395365944	0.538252112854281	FALSE	FCGR1	FCGR1	HGNC:3613	FCGR1A	2209	ENSG00000150337
P36552	contrast: WT vs KO	deqms	dea	2	-0.8395070035861	-0.520071636425227	0.198925449955919	0.538252112854281	FALSE	CPOX	CPOX	HGNC:2321	CPOX	1371	ENSG00000080819
P24270	contrast: WT vs KO	deqms	dea	29	0.312686819743617	0.519541070564146	0.199322877026597	0.538252112854281	FALSE	CAT	CAT	HGNC:1516	CAT	847	ENSG00000121691
H3BKR2;P62874	contrast: WT vs KO	deqms	dea	4	-0.302459083564984	-0.517216844940344	0.201072508260844	0.538252112854281	FALSE	GNB1	GNB1	HGNC:4396	GNB1	2782	ENSG00000078369
Q8BH80;Q9QY76	contrast: WT vs KO	deqms	dea	1	0.414628271591374	0.515439239782864	0.202420186690514	0.538252112854281	FALSE	VAPB	VAPB	HGNC:12649	VAPB	9217	ENSG00000124164
Q9Z2U0	contrast: WT vs KO	deqms	dea	6	0.23564897895212	0.51333989592454	0.204022484736471	0.538252112854281	FALSE	PSMA7	PSMA7	HGNC:9536	PSMA7	5688	ENSG00000101182
B2RRE2;E9QAX2;K3W4L0;Q9JMH9	contrast: WT vs KO	deqms	dea	49	0.228011422388687	0.509036317978347	0.207343595136732	0.538252112854281	FALSE	MYO18A	MYO18A	HGNC:31104	MYO18A	399687	ENSG00000196535
Q61301	contrast: WT vs KO	deqms	dea	11	0.225742375007103	0.508530526502	0.207737155846595	0.538252112854281	FALSE	CTNNA2	CTNNA2	HGNC:2510	CTNNA2	1496	ENSG00000066032
P14094	contrast: WT vs KO	deqms	dea	6	-0.272411740769708	-0.506586911072884	0.209255869572603	0.538252112854281	FALSE	ATP1B1	ATP1B1	HGNC:804	ATP1B1	481	ENSG00000143153
Q3UJU9	contrast: WT vs KO	deqms	dea	5	0.14486613211513	0.504131797890759	0.211188767588027	0.538252112854281	FALSE	RMDN3	RMDN3	HGNC:25550	RMDN3	55177	ENSG00000137824
Q99JY8	contrast: WT vs KO	deqms	dea	6	0.243698087448806	0.503871208731546	0.211394882332842	0.538252112854281	FALSE	PLPP3	PLPP3	HGNC:9229	PLPP3	8613	ENSG00000162407
D3YX34;E9Q3M3;E9Q586;O08788	contrast: WT vs KO	deqms	dea	2	-1.63869397710524	-0.853701548824878	0.212249754448751	0.538252112854281	FALSE	DCTN1	DCTN1	HGNC:2711	DCTN1	1639	ENSG00000204843
P63038	contrast: WT vs KO	deqms	dea	7	-0.342348607795931	-0.502488997916452	0.212491223150823	0.538252112854281	FALSE	HSPD1	HSPD1	HGNC:5261	HSPD1	3329	ENSG00000144381
P06684	contrast: WT vs KO	deqms	dea	4	0.6092270464509	0.502380107246319	0.212577812926869	0.538252112854281	FALSE	C5	C5	HGNC:1331	C5	727	ENSG00000106804
Q9DC70	contrast: WT vs KO	deqms	dea	1	1.81176126348051	0.752707164549362	0.213598876888463	0.538252112854281	FALSE	NDUFS7	NDUFS7	HGNC:7714	NDUFS7	374291	ENSG00000115286
A6PWX7;F6V305;Q9CWU6	contrast: WT vs KO	deqms	dea	2	-0.475721806444547	-0.572101721098685	0.214704177453031	0.538252112854281	FALSE	UQCC1	UQCC1	HGNC:15891	UQCC1	55245	ENSG00000101019
P46096	contrast: WT vs KO	deqms	dea	4	-0.748235361856347	-0.499679370407775	0.214735751059976	0.538252112854281	FALSE	SYT1	SYT1	HGNC:11509	SYT1	6857	ENSG00000067715
P63137	contrast: WT vs KO	deqms	dea	2	-0.811857200728665	-0.742044831640198	0.21894937518792	0.545208595435873	FALSE	GABRB2	GABRB2	HGNC:4082	GABRB2	2561	ENSG00000145864
Q9R1P1	contrast: WT vs KO	deqms	dea	3	0.524463209602428	0.491571233187783	0.221334460123001	0.545208595435873	FALSE	PSMB3	PSMB3	HGNC:9540	PSMB3	5691	ENSG00000277791
Q3V117;Q91V92	contrast: WT vs KO	deqms	dea	3	0.402443134711506	0.56184757389671	0.22180402176525	0.545208595435873	FALSE	ACLY	ACLY	HGNC:115	ACLY	47	ENSG00000131473
A0A0R4J2C2	contrast: WT vs KO	deqms	dea	8	-0.295552790458949	-0.489210350020829	0.22329007301149	0.545343062931909	FALSE	SYT2	SYT2	HGNC:11510	SYT2	127833	ENSG00000143858
Q8BGD9	contrast: WT vs KO	deqms	dea	10	0.193737496640645	0.481204139890418	0.230038540722836	0.552101928935892	FALSE	EIF4B	EIF4B	HGNC:3285	EIF4B	1975	ENSG00000063046
P17427	contrast: WT vs KO	deqms	dea	5	0.521455293640929	0.48112295255538	0.230107903560733	0.552101928935892	FALSE	AP2A2	AP2A2	HGNC:562	AP2A2	161	ENSG00000183020
Q06185	contrast: WT vs KO	deqms	dea	3	0.791471295495605	0.480775759194311	0.230404741996868	0.552101928935892	FALSE	ATP5I	ATP5I	HGNC:846	ATP5ME	521	ENSG00000169020
D3YXT0;Q91WD5	contrast: WT vs KO	deqms	dea	3	0.746822592246777	0.475424410948308	0.235023595389866	0.556352959225469	FALSE	NDUFS2	NDUFS2	HGNC:7708	NDUFS2	4720	ENSG00000158864
Q8BMF4	contrast: WT vs KO	deqms	dea	10	0.223728201408486	0.474734004432766	0.235625495031636	0.556352959225469	FALSE	DLAT	DLAT	HGNC:2896	DLAT	1737	ENSG00000150768
Q60865	contrast: WT vs KO	deqms	dea	3	0.43650331213901	0.47366574179987	0.236559525969884	0.556352959225469	FALSE	CAPRIN1	CAPRIN1	HGNC:6743	CAPRIN1	4076	ENSG00000135387
Q91VD9	contrast: WT vs KO	deqms	dea	13	0.208351596465084	0.471522664494583	0.238443288331963	0.557342900947718	FALSE	NDUFS1	NDUFS1	HGNC:7707	NDUFS1	4719	ENSG00000023228
H7BX26;Q6A065	contrast: WT vs KO	deqms	dea	2	1.02499562931212	0.467362312416124	0.242138428902449	0.562528911047762	FALSE	CEP170	CEP170	HGNC:28920	CEP170	9859	ENSG00000143702
P18872	contrast: WT vs KO	deqms	dea	8	-0.355575461562102	-0.464481383856677	0.244726947572685	0.565096769849653	FALSE	GNAO1	GNAO1	HGNC:4389	GNAO1	2775	ENSG00000087258
Q9WV55	contrast: WT vs KO	deqms	dea	2	0.762170735445774	0.685643354411659	0.249562354083329	0.566699169363466	FALSE	VAPA	VAPA	HGNC:12648	VAPA	9218	ENSG00000101558
Q9R0P5	contrast: WT vs KO	deqms	dea	1	0.548675879555546	0.458823973344764	0.249881569861557	0.566699169363466	FALSE	DSTN	DSTN	HGNC:15750	DSTN	11034	ENSG00000125868
Q9DCX2	contrast: WT vs KO	deqms	dea	7	-0.205222984551127	-0.458822311173109	0.249883098302001	0.566699169363466	FALSE	ATP5H	ATP5H	HGNC:845	ATP5PD	10476	ENSG00000167863
G3UX26;Q60930	contrast: WT vs KO	deqms	dea	5	1.28528070701511	0.45175812422409	0.25645379915558	0.578159156676189	FALSE	VDAC2	VDAC2	HGNC:12672	VDAC2	7417	ENSG00000165637
Q60597	contrast: WT vs KO	deqms	dea	19	0.209093863319682	0.443829561099181	0.264008530056833	0.589203109304803	FALSE	OGDH	OGDH	HGNC:8124	OGDH	4967	ENSG00000105953
A0A087WPR1;P20917;Q3ZB60	contrast: WT vs KO	deqms	dea	2	0.369356626658827	0.443377066178501	0.264445490002943	0.589203109304803	FALSE	MAG	MAG	HGNC:6783	MAG	4099	ENSG00000105695
Q9DB77	contrast: WT vs KO	deqms	dea	3	-0.729043622726229	-0.440397183632947	0.267338820896884	0.592186574196005	FALSE	UQCRC2	UQCRC2	HGNC:12586	UQCRC2	7385	ENSG00000140740
A0A0R4IZY3;Q03142	contrast: WT vs KO	deqms	dea	1	0.424220841555862	0.498781530768983	0.270520022274847	0.595769528824951	FALSE	FGFR4	FGFR4	HGNC:3691	FGFR4	2264	ENSG00000160867
E9QM38;P55012	contrast: WT vs KO	deqms	dea	3	-0.812854528011495	-0.428075063097461	0.279596193830317	0.611023755567042	FALSE	SLC12A2	SLC12A2	HGNC:10911	SLC12A2	6558	ENSG00000064651
Q9R1P3	contrast: WT vs KO	deqms	dea	1	0.248851796755903	0.426319686646055	0.281381148467693	0.611023755567042	FALSE	PSMB2	PSMB2	HGNC:9539	PSMB2	5690	ENSG00000126067
D3YVP5;Q80W21	contrast: WT vs KO	deqms	dea	2	-1.01143629605002	-0.546166666012689	0.283429726486051	0.611023755567042	FALSE	GSTM7	GSTM7	HGNC:4634	GSTM2	2946	ENSG00000213366
Q9DCJ5	contrast: WT vs KO	deqms	dea	2	0.354105447093023	0.422752979829235	0.285038057007404	0.611023755567042	FALSE	NDUFA8	NDUFA8	HGNC:7692	NDUFA8	4702	ENSG00000119421
B1AXW5;B1AXW6;P35700	contrast: WT vs KO	deqms	dea	3	-0.338388000724914	-0.420817093911853	0.287039860798344	0.611023755567042	FALSE	PRDX1	PRDX1	HGNC:9352	PRDX1	5052	ENSG00000117450
Q91YD4	contrast: WT vs KO	deqms	dea	5	0.284888344854415	0.419380174388865	0.288533452759537	0.611023755567042	FALSE	TRPM2	TRPM2	HGNC:12339	TRPM2	7226	ENSG00000142185
Q5SUS9;Q5SUT0;Q61545	contrast: WT vs KO	deqms	dea	3	0.425059297771788	0.418437577397861	0.289516818344289	0.611023755567042	FALSE	EWSR1	EWSR1	HGNC:3508	EWSR1	2130	ENSG00000182944
Q9D2G2	contrast: WT vs KO	deqms	dea	7	0.26543956462059	0.417711371955173	0.290276377316626	0.611023755567042	FALSE	DLST	DLST	HGNC:2911	DLST	1743	ENSG00000119689
Q8CF66	contrast: WT vs KO	deqms	dea	1	0.238131806569475	0.414661211078121	0.293485151029309	0.614383750231686	FALSE	LAMTOR4	LAMTOR4	HGNC:33772	LAMTOR4	389541	ENSG00000188186
Q640R3	contrast: WT vs KO	deqms	dea	1	0.666470361693317	0.41049904847623	0.297912221959394	0.616872590035483	FALSE	HEPACAM	HEPACAM	HGNC:26361	HEPACAM	220296	ENSG00000165478
P60710;P63260	contrast: WT vs KO	deqms	dea	7	-0.171546377446327	-0.408507467504464	0.300050440071572	0.617941717120373	FALSE	ACTB;ACTG1	ACTB	HGNC:132	ACTB	60	ENSG00000075624
D3YUP9;Q9R1V6	contrast: WT vs KO	deqms	dea	3	-0.38763786444778	-0.401318519833935	0.307876441920568	0.630650131030841	FALSE	ADAM22	ADAM22	HGNC:201	ADAM22	53616	ENSG00000008277
Q8R5H6	contrast: WT vs KO	deqms	dea	1	-0.490009005994766	-0.451087450516092	0.313598147363577	0.638935262810282	FALSE	WASF1	WASF1	HGNC:12732	WASF1	8936	ENSG00000112290
D3YUM1;D3YXX5;D3Z0K1;D3Z1U9;Q91YT0	contrast: WT vs KO	deqms	dea	2	0.82042336919862	0.649267911807604	0.315729214841498	0.639855483269205	FALSE	NDUFV1	NDUFV1	HGNC:7716	NDUFV1	4723	ENSG00000167792
A2AL12;Q8BG05	contrast: WT vs KO	deqms	dea	6	-0.544471947779807	-0.391184888255547	0.319197187462147	0.640476439371738	FALSE	HNRNPA3	HNRNPA3	HGNC:24941	HNRNPA3	220988	ENSG00000170144
P08249	contrast: WT vs KO	deqms	dea	3	0.359844913689326	0.391008110056067	0.319397699424227	0.640476439371738	FALSE	MDH2	MDH2	HGNC:6971	MDH2	4191	ENSG00000146701
Q8CAQ8	contrast: WT vs KO	deqms	dea	18	0.144700498122888	0.383121200481984	0.328449821151724	0.647001976569248	FALSE	IMMT	IMMT	HGNC:6047	IMMT	10989	ENSG00000132305
P35802	contrast: WT vs KO	deqms	dea	2	-0.305182156556409	-0.382082561895392	0.329657463558178	0.647001976569248	FALSE	GPM6A	GPM6A	HGNC:4460	GPM6A	2823	ENSG00000150625
Q8BMS1	contrast: WT vs KO	deqms	dea	2	0.711965241514453	0.430575519618747	0.333898534153001	0.647001976569248	FALSE	HADHA	HADHA	HGNC:4801	HADHA	3030	ENSG00000084754
P99024	contrast: WT vs KO	deqms	dea	4	-0.417949540578127	-0.375531863446342	0.33735797059159	0.647001976569248	FALSE	TUBB5	TUBB5	HGNC:20778	TUBB	203068	ENSG00000196230
F8WGR0;F8WHZ9;Q9QYC0	contrast: WT vs KO	deqms	dea	2	-0.505224570847886	-0.47959824202612	0.338128671095061	0.647001976569248	FALSE	ADD1	ADD1	HGNC:243	ADD1	118	ENSG00000087274
Q6A0A9	contrast: WT vs KO	deqms	dea	2	-0.329483459169745	-0.479293800039153	0.338399732754322	0.647001976569248	FALSE	FAM120A	FAM120A	HGNC:13247	FAM120A	23196	ENSG00000048828
P15105	contrast: WT vs KO	deqms	dea	5	-0.421475648258963	-0.371751740614507	0.341867764687353	0.647001976569248	FALSE	GLUL	GLUL	HGNC:4341	GLUL	2752	ENSG00000135821
Q8R191	contrast: WT vs KO	deqms	dea	2	-0.349285346105843	-0.422170554898745	0.342535549736109	0.647001976569248	FALSE	SYNGR3	SYNGR3	HGNC:11501	SYNGR3	9143	ENSG00000127561
A0A140T8T5;E9PZ43;P27546	contrast: WT vs KO	deqms	dea	4	0.398141696316034	0.371048188691977	0.342712486735542	0.647001976569248	FALSE	MAP4	MAP4	HGNC:6862	MAP4	4134	ENSG00000047849
Q9R0X4	contrast: WT vs KO	deqms	dea	8	0.174931512136452	0.369429587187806	0.344662270747808	0.647001976569248	FALSE	ACOT9	ACOT9	HGNC:17152	ACOT9	23597	ENSG00000123130
Q9Z1S5	contrast: WT vs KO	deqms	dea	2	0.485980797907248	0.367622390691227	0.346849801083014	0.647001976569248	FALSE	SEPT3	SEPT3	HGNC:10750	SEPTIN3	55964	ENSG00000100167
Q9CPN9	contrast: WT vs KO	deqms	dea	1	0.768926708020914	0.417636436113964	0.347272762452177	0.647001976569248	FALSE	2210010C04RIK	2210010C04RIK	NA	NA	NA	NA
Q8VIJ6	contrast: WT vs KO	deqms	dea	12	0.313646303251538	0.366783845068577	0.347868613094612	0.647001976569248	FALSE	SFPQ	SFPQ	HGNC:10774	SFPQ	6421	ENSG00000116560
F8WGL3;P18760	contrast: WT vs KO	deqms	dea	2	-0.247689286446908	-0.36657360783936	0.348124423088441	0.647001976569248	FALSE	CFL1	CFL1	HGNC:1874	CFL1	1072	ENSG00000172757
Q8CGK3	contrast: WT vs KO	deqms	dea	5	-0.277271502360223	-0.360656557680985	0.355386217914458	0.657291985560236	FALSE	LONP1	LONP1	HGNC:9479	LONP1	9361	ENSG00000196365
B1AT59;B1AT60;Q400C8	contrast: WT vs KO	deqms	dea	2	1.23608474254234	0.358665750960975	0.357856500763852	0.658663414449409	FALSE	AMZ2	AMZ2	HGNC:28041	AMZ2	51321	ENSG00000196704
Q5U3K5	contrast: WT vs KO	deqms	dea	5	-0.503327910879954	-0.35233992903571	0.365796541584526	0.666836155424571	FALSE	RABL6	RABL6	HGNC:24703	RABL6	55684	ENSG00000196642
A2AS45;Q68FH0	contrast: WT vs KO	deqms	dea	8	-0.219475450311006	-0.352276406011189	0.365876975338444	0.666836155424571	FALSE	PKP4	PKP4	HGNC:9026	PKP4	8502	ENSG00000144283
Q9D3D9	contrast: WT vs KO	deqms	dea	1	-0.453218832078915	-0.570625718999353	0.368469931632998	0.666836155424571	FALSE	ATP5F1D	ATP5F1D	HGNC:837	ATP5F1D	513	ENSG00000099624
Q6PB66	contrast: WT vs KO	deqms	dea	2	0.491803468185401	0.514930151330175	0.369297713371613	0.666836155424571	FALSE	LRPPRC	LRPPRC	HGNC:15714	LRPPRC	10128	ENSG00000138095
E9Q1G8;E9Q9F5;O55131	contrast: WT vs KO	deqms	dea	3	-0.437023638961961	-0.393818080315255	0.37306565404385	0.669421389526923	FALSE	SEPT7	SEPT7	HGNC:1717	SEPTIN7	989	ENSG00000122545
Q9WV27	contrast: WT vs KO	deqms	dea	1	1.03332910174227	0.39157259210623	0.375576654171377	0.669421389526923	FALSE	ATP1A4	ATP1A4	HGNC:14073	ATP1A4	480	ENSG00000132681
Q7TMB8	contrast: WT vs KO	deqms	dea	6	0.464673923016761	0.342472401437006	0.378458620924374	0.669421389526923	FALSE	CYFIP1	CYFIP1	HGNC:13759	CYFIP1	23191	ENSG00000273749
D3YWC9;F7D291;Q6P9S0	contrast: WT vs KO	deqms	dea	1	0.265880158386615	0.388371281456882	0.379180317824889	0.669421389526923	FALSE	MTSS1L	MTSS1L	HGNC:25094	MTSS2	92154	ENSG00000132613
P46460	contrast: WT vs KO	deqms	dea	21	-0.188113240634317	-0.341661290285042	0.379514488550697	0.669421389526923	FALSE	NSF	NSF	HGNC:8016	NSF	4905	ENSG00000073969
Q7TMM9	contrast: WT vs KO	deqms	dea	3	0.470128007418835	0.334414804765225	0.389049368037338	0.683077461853575	FALSE	TUBB2A	TUBB2A	HGNC:12412	TUBB2A	7280	ENSG00000137267
P17751	contrast: WT vs KO	deqms	dea	2	-0.498908675996924	-0.327578174549964	0.398213070897106	0.69595954133852	FALSE	TPI1	TPI1	HGNC:12009	TPI1	7167	ENSG00000111669
A3KGU5;A3KGU7;A3KGU9;E9Q447;P16546	contrast: WT vs KO	deqms	dea	5	-0.350554084341084	-0.325203269324932	0.401434624284926	0.698386264166926	FALSE	SPTAN1	SPTAN1	HGNC:11273	SPTAN1	6709	ENSG00000197694
E9PUL5	contrast: WT vs KO	deqms	dea	1	-0.475668930309083	-0.323229626131776	0.404126896303855	0.699874306780768	FALSE	PRRT2	PRRT2	HGNC:30500	PRRT2	112476	ENSG00000167371
O08599	contrast: WT vs KO	deqms	dea	20	0.0748945210557664	0.317866886090119	0.411511222134551	0.709437898793049	FALSE	STXBP1	STXBP1	HGNC:11444	STXBP1	6812	ENSG00000136854
P11499	contrast: WT vs KO	deqms	dea	7	-0.157406769149806	-0.312741419400336	0.418663086142364	0.718516377568652	FALSE	HSP90AB1	HSP90AB1	HGNC:5258	HSP90AB1	3326	ENSG00000096384
P68373	contrast: WT vs KO	deqms	dea	1	-0.272664484235369	-0.351676393228213	0.422503248204477	0.721345899392993	FALSE	TUBA1C	TUBA1C	HGNC:20768	TUBA1C	84790	ENSG00000167553
Q99KI0	contrast: WT vs KO	deqms	dea	20	-0.200654779161741	-0.307994541439155	0.425368877571484	0.721345899392993	FALSE	ACO2	ACO2	HGNC:118	ACO2	50	ENSG00000100412
Q99LF4	contrast: WT vs KO	deqms	dea	2	0.990141746461136	0.451021291517709	0.425991672869878	0.721345899392993	FALSE	RTCB	RTCB	HGNC:26935	RTCB	51493	ENSG00000100220
Q920R0	contrast: WT vs KO	deqms	dea	20	0.20310878519154	0.306073634177719	0.428104956934861	0.721716763682221	FALSE	ALS2	ALS2	HGNC:443	ALS2	57679	ENSG00000003393
E9Q1X8;O08532	contrast: WT vs KO	deqms	dea	1	0.940483616602589	0.382445016243031	0.434925934348968	0.729985819325801	FALSE	CACNA2D1	CACNA2D1	HGNC:1399	CACNA2D1	781	ENSG00000153956
P80317	contrast: WT vs KO	deqms	dea	1	-0.796894972083469	-0.482211615503399	0.437917679438321	0.731254510362045	FALSE	CCT6A	CCT6A	HGNC:1620	CCT6A	908	ENSG00000146731
A2AE27	contrast: WT vs KO	deqms	dea	17	0.153218907478488	0.298155111033384	0.439520427487948	0.731254510362045	FALSE	AMPD2	AMPD2	HGNC:469	AMPD2	271	ENSG00000116337
Q9QUM9	contrast: WT vs KO	deqms	dea	4	-0.539721954441271	-0.291814574136452	0.448819354524006	0.743479017711505	FALSE	PSMA6	PSMA6	HGNC:9535	PSMA6	5687	ENSG00000100902
O55100	contrast: WT vs KO	deqms	dea	2	-0.483454417703556	-0.290378241015427	0.450945386075177	0.743767065344772	FALSE	SYNGR1	SYNGR1	HGNC:11498	SYNGR1	9145	ENSG00000100321
E9PUD2;Q8K1M6	contrast: WT vs KO	deqms	dea	1	0.593957912751231	0.462161757630013	0.45524868577733	0.747628229660184	FALSE	DNM1L	DNM1L	HGNC:2973	DNM1L	10059	ENSG00000087470
O55234	contrast: WT vs KO	deqms	dea	1	0.240998197653726	0.319025445851642	0.464193760361389	0.756368509411769	FALSE	PSMB5	PSMB5	HGNC:9542	PSMB5	5693	ENSG00000100804
Q9WV92	contrast: WT vs KO	deqms	dea	11	-0.188141367529268	-0.281305298078915	0.464541289245024	0.756368509411769	FALSE	EPB41L3	EPB41L3	HGNC:3380	EPB41L3	23136	ENSG00000082397
Q91WS0	contrast: WT vs KO	deqms	dea	2	-0.170673002900456	-0.314339052092714	0.470420645989014	0.759530544883572	FALSE	CISD1	CISD1	HGNC:30880	CISD1	55847	ENSG00000122873
Q9ERD7	contrast: WT vs KO	deqms	dea	5	-0.214884871027097	-0.276100267024806	0.472470354736874	0.759530544883572	FALSE	TUBB3	TUBB3	HGNC:20772	TUBB3	10381	ENSG00000258947
P01029	contrast: WT vs KO	deqms	dea	5	-0.106664352757425	-0.274988377452579	0.47417632646393	0.759530544883572	FALSE	C4B	C4B	HGNC:1323	C4A	720	ENSG00000244731
P26443	contrast: WT vs KO	deqms	dea	4	0.370641715584875	0.274805450855768	0.474457400740919	0.759530544883572	FALSE	GLUD1	GLUD1	HGNC:4335	GLUD1	2746	ENSG00000148672
O35129	contrast: WT vs KO	deqms	dea	4	-0.159035555056618	-0.272768405206304	0.477595228411954	0.759746897161335	FALSE	PHB2	PHB2	HGNC:30306	PHB2	11331	ENSG00000215021
P63318	contrast: WT vs KO	deqms	dea	14	-0.151001576370276	-0.272130547144048	0.478580722621313	0.759746897161335	FALSE	PRKCG	PRKCG	HGNC:9402	PRKCG	5582	ENSG00000126583
Q9CQR4	contrast: WT vs KO	deqms	dea	4	-0.160387145951719	-0.267716258541671	0.485439300101386	0.762021169683118	FALSE	ACOT13	ACOT13	HGNC:20999	ACOT13	55856	ENSG00000112304
Q8BYI9	contrast: WT vs KO	deqms	dea	3	0.303410026024997	0.267404609932765	0.485926052653757	0.762021169683118	FALSE	TNR	TNR	HGNC:11953	TNR	7143	ENSG00000116147
Q925I1	contrast: WT vs KO	deqms	dea	4	-0.284522679061168	-0.266108466605197	0.487954035047959	0.762021169683118	FALSE	ATAD3	ATAD3	HGNC:25567	ATAD3A	55210	ENSG00000197785
P62960	contrast: WT vs KO	deqms	dea	2	-0.400505248540832	-0.264876782573133	0.489886511945829	0.762021169683118	FALSE	YBX1	YBX1	HGNC:8014	YBX1	4904	ENSG00000065978
Q91VA7	contrast: WT vs KO	deqms	dea	9	-0.202484718419299	-0.26479588955237	0.490013613050824	0.762021169683118	FALSE	IDH3B	IDH3B	HGNC:5385	IDH3B	3420	ENSG00000101365
P97427;Q6P1J1	contrast: WT vs KO	deqms	dea	2	-0.799613238310881	-0.26098793448993	0.49602214511703	0.765359360252097	FALSE	CRMP1	CRMP1	HGNC:2365	CRMP1	1400	ENSG00000072832
A2AKG8	contrast: WT vs KO	deqms	dea	9	-0.204295216415223	-0.259397485460005	0.498546385166995	0.765359360252097	FALSE	FOCAD	FOCAD	HGNC:23377	FOCAD	54914	ENSG00000188352
B7ZNF6;E9QKH8;O35927	contrast: WT vs KO	deqms	dea	3	-0.148056078761948	-0.258599566606933	0.499816034319603	0.765359360252097	FALSE	CTNND2	CTNND2	HGNC:2516	CTNND2	1501	ENSG00000169862
Q9WTR1	contrast: WT vs KO	deqms	dea	1	0.190364835402674	0.292530367904876	0.500195487408851	0.765359360252097	FALSE	TRPV2	TRPV2	HGNC:18082	TRPV2	51393	ENSG00000187688
Q69ZK9	contrast: WT vs KO	deqms	dea	5	0.216402795964203	0.256538239453751	0.503106063509004	0.766733640787722	FALSE	NLGN2	NLGN2	HGNC:14290	NLGN2	57555	ENSG00000169992
Q8K310	contrast: WT vs KO	deqms	dea	4	0.40468744897619	0.252529961192956	0.509544918021363	0.773452644486611	FALSE	MATR3	MATR3	HGNC:6912	MATR3	9782	ENSG00000015479
P28738;P33175	contrast: WT vs KO	deqms	dea	1	-0.308256230088459	-0.316624051872598	0.51264424491207	0.773501096103021	FALSE	KIF5C;KIF5A	KIF5C	HGNC:6325	KIF5C	3800	ENSG00000168280
P19157	contrast: WT vs KO	deqms	dea	24	-0.125829991328149	-0.249947716273363	0.513721831038842	0.773501096103021	FALSE	GSTP1	GSTP1	HGNC:4638	GSTP1	2950	ENSG00000084207
A0A0A6YW36;O54829;Q45FE1;Q45FE2;Q80XD3	contrast: WT vs KO	deqms	dea	2	-0.20325214825243	-0.247555096476243	0.51761209767861	0.773501096103021	FALSE	RGS7	RGS7	HGNC:10003	RGS7	6000	ENSG00000182901
Q8BH59	contrast: WT vs KO	deqms	dea	20	-0.143463175451334	-0.246433142111309	0.51944296755718	0.773501096103021	FALSE	SLC25A12	SLC25A12	HGNC:10982	SLC25A12	8604	ENSG00000115840
A0A075B5P6;A0A075B6A0;P01872	contrast: WT vs KO	deqms	dea	11	0.173697979938792	0.246258847766701	0.519727770609904	0.773501096103021	FALSE	IGHM	IGHM	HGNC:5541	IGHM	3507	ENSG00000211899
A0A0R4J275;Q7TMF3	contrast: WT vs KO	deqms	dea	1	-0.353502339429676	-0.302844906909274	0.530162726001921	0.785877506448553	FALSE	NDUFA12	NDUFA12	HGNC:23987	NDUFA12	55967	ENSG00000184752
A0A0R4J083;P51174	contrast: WT vs KO	deqms	dea	3	0.404026274952001	0.238704779878837	0.532169020114768	0.785877506448553	FALSE	ACADL	ACADL	HGNC:88	ACADL	33	ENSG00000115361
Q8CI94	contrast: WT vs KO	deqms	dea	8	-0.232846663885965	-0.237154877816206	0.534745134703277	0.785901548739857	FALSE	PYGB	PYGB	HGNC:9723	PYGB	5834	ENSG00000100994
Q8K0U4	contrast: WT vs KO	deqms	dea	7	-0.105956345950287	-0.234987249846076	0.53836131330447	0.785901548739857	FALSE	HSPA12A	HSPA12A	HGNC:19022	HSPA12A	259217	ENSG00000165868
E0CY11;Q9CS84	contrast: WT vs KO	deqms	dea	5	-0.181338035368368	-0.2343120015369	0.539490975014809	0.785901548739857	FALSE	NRXN1	NRXN1	HGNC:8008	NRXN1	9378	ENSG00000179915
P26645	contrast: WT vs KO	deqms	dea	2	-0.396896335016637	-0.232695065895565	0.542202141170997	0.785901548739857	FALSE	MARCKS	MARCKS	HGNC:6759	MARCKS	4082	ENSG00000277443
A0A0A6YW67;E9Q4P0;E9Q5F6;E9Q9J0;E9QNP0;P0CG49;P0CG50;P62983;P62984;Q5SX22	contrast: WT vs KO	deqms	dea	2	-0.183633700245475	-0.232518348757959	0.542498969340111	0.785901548739857	FALSE	GM8797;KXD1;UBC;UBA52;UBB;RPS27A	GM8797	HGNC:28420	KXD1	79036	ENSG00000105700
Q61493	contrast: WT vs KO	deqms	dea	1	0.255758485839497	0.256675249822022	0.551956131369428	0.792684128732056	FALSE	REV3L	REV3L	HGNC:9968	REV3L	5980	ENSG00000009413
D3Z6W1;Q7TSJ2	contrast: WT vs KO	deqms	dea	4	0.220142301904801	0.226509884074646	0.5526520697301	0.792684128732056	FALSE	MAP6	MAP6	HGNC:6868	MAP6	4135	ENSG00000171533
Q505D9	contrast: WT vs KO	deqms	dea	6	0.381552359190998	0.226056768306788	0.553422515072774	0.792684128732056	FALSE	TRIM67	TRIM67	HGNC:31859	TRIM67	440730	ENSG00000119283
A2AFQ2;O08756;Q99N15	contrast: WT vs KO	deqms	dea	2	0.528577513840454	0.251737791429645	0.559351354671417	0.793405847541689	FALSE	HSD17B10	HSD17B10	HGNC:4800	HSD17B10	3028	ENSG00000072506
Q60771	contrast: WT vs KO	deqms	dea	1	0.176582605790483	0.221465676885528	0.561266338455851	0.793405847541689	FALSE	CLDN11	CLDN11	HGNC:8514	CLDN11	5010	ENSG00000013297
A2ALV1;A2ALV3;Q62420;Q8BXU5	contrast: WT vs KO	deqms	dea	1	0.156307826374749	0.220541810430388	0.562852961771389	0.793405847541689	FALSE	SH3GL2	SH3GL2	HGNC:10831	SH3GL2	6456	ENSG00000107295
A0A087WNM1;Q91Z67	contrast: WT vs KO	deqms	dea	1	-0.310101470062094	-0.319950613777355	0.564048284480841	0.793405847541689	FALSE	SRGAP2	SRGAP2	HGNC:19751	SRGAP2	23380	ENSG00000266028
Q4VA93	contrast: WT vs KO	deqms	dea	1	0.211583901222996	0.248431730787276	0.564338542477159	0.793405847541689	FALSE	PRKCA	PRKCA	HGNC:9393	PRKCA	5578	ENSG00000154229
Q3UNH4	contrast: WT vs KO	deqms	dea	3	-0.317107465846518	-0.217004869072929	0.56895246749046	0.796800548445692	FALSE	GPRIN1	GPRIN1	HGNC:24835	GPRIN1	114787	ENSG00000169258
P61205;P84078	contrast: WT vs KO	deqms	dea	4	-0.219200912535584	-0.244004894775642	0.571060611762675	0.796800548445692	FALSE	ARF3;ARF1	ARF3	HGNC:654	ARF3	377	ENSG00000134287
Q8JZS0	contrast: WT vs KO	deqms	dea	3	-0.222870708542119	-0.212120991904215	0.577440168262643	0.796800548445692	FALSE	LIN7A	LIN7A	HGNC:17787	LIN7A	8825	ENSG00000111052
Q3UMR5	contrast: WT vs KO	deqms	dea	2	-0.376408959744469	-0.211596939879442	0.578355394396218	0.796800548445692	FALSE	MCU	MCU	HGNC:23526	MCU	90550	ENSG00000156026
Q9D3A8	contrast: WT vs KO	deqms	dea	8	-0.155395023294534	-0.2110632103341	0.579288409035595	0.796800548445692	FALSE	NOS1AP	NOS1AP	HGNC:16859	NOS1AP	9722	ENSG00000198929
P35486	contrast: WT vs KO	deqms	dea	5	-0.212166204948946	-0.211055904762068	0.579301186140307	0.796800548445692	FALSE	PDHA1	PDHA1	HGNC:8806	PDHA1	5160	ENSG00000131828
B2M1R6;P61979	contrast: WT vs KO	deqms	dea	3	0.712259968458264	0.20586589776235	0.58842042366789	0.80502163268547	FALSE	HNRNPK	HNRNPK	HGNC:5044	HNRNPK	3190	ENSG00000165119
Q64332	contrast: WT vs KO	deqms	dea	2	1.25389650556164	0.205183206271264	0.589626199712787	0.80502163268547	FALSE	SYN2	SYN2	HGNC:11495	SYN2	6854	ENSG00000157152
O08553	contrast: WT vs KO	deqms	dea	19	-0.125061158969802	-0.202364547766832	0.594619773890908	0.80502163268547	FALSE	DPYSL2	DPYSL2	HGNC:3014	DPYSL2	1808	ENSG00000092964
P12960	contrast: WT vs KO	deqms	dea	5	0.131642673350767	0.201357625183473	0.596409573767678	0.80502163268547	FALSE	CNTN1	CNTN1	HGNC:2171	CNTN1	1272	ENSG00000018236
E9PUM9;E9PUN2;E9Q5N7;E9Q7X7	contrast: WT vs KO	deqms	dea	2	-0.156820426958131	-0.201228465312909	0.596639379573585	0.80502163268547	FALSE	NRXN2	NRXN2	HGNC:8009	NRXN2	9379	ENSG00000110076
Q6P8J2	contrast: WT vs KO	deqms	dea	3	0.2125096237555	0.200489192917028	0.597955700918604	0.80502163268547	FALSE	SAT2	SAT2	HGNC:23160	SAT2	112483	ENSG00000141504
P97379	contrast: WT vs KO	deqms	dea	5	0.173822561827	0.199000255209879	0.600611911228841	0.805750486542917	FALSE	G3BP2	G3BP2	HGNC:30291	G3BP2	9908	ENSG00000138757
Q9DAM7	contrast: WT vs KO	deqms	dea	5	0.17220059867675	0.196611995303391	0.604886547453499	0.808637805543099	FALSE	TMEM263	TMEM263	HGNC:28281	TMEM263	90488	ENSG00000151135
A0A0R4J259;G3UXJ6;G3UZ48;G3UZI2;G3V018;Q7TMK9	contrast: WT vs KO	deqms	dea	1	0.685854484672623	0.307184745475532	0.609466191184032	0.809246600534049	FALSE	SYNCRIP	SYNCRIP	HGNC:16918	SYNCRIP	10492	ENSG00000135316
A0A0B4J1K5	contrast: WT vs KO	deqms	dea	1	0.200141128224497	0.281156474750252	0.610402855751607	0.809246600534049	FALSE	IGLV3	IGLV3	HGNC:5919	IGLV4-3	28786	ENSG00000211672
P56959;Q8CFQ9	contrast: WT vs KO	deqms	dea	11	0.0805228202294698	0.19258529717557	0.612132694438792	0.809246600534049	FALSE	FUS	FUS	HGNC:4010	FUS	2521	ENSG00000089280
D3YWT1;D3Z3N4	contrast: WT vs KO	deqms	dea	2	-0.225964158308411	-0.190090549616265	0.616646369183097	0.809246600534049	FALSE	HNRNPH3	HNRNPH3	HGNC:5043	HNRNPH3	3189	ENSG00000096746
P17426	contrast: WT vs KO	deqms	dea	3	-0.165156320343911	-0.188887427118485	0.618829739689796	0.809246600534049	FALSE	AP2A1	AP2A1	HGNC:561	AP2A1	160	ENSG00000196961
P60202	contrast: WT vs KO	deqms	dea	5	0.10625096027788	0.185392346547456	0.625196606832985	0.809246600534049	FALSE	PLP1	PLP1	HGNC:9086	PLP1	5354	ENSG00000123560
Q9ERS2	contrast: WT vs KO	deqms	dea	2	0.150847575552188	0.183971042946967	0.627795958238366	0.809246600534049	FALSE	NDUFA13	NDUFA13	HGNC:17194	NDUFA13	51079	ENSG00000186010
Q99LC3	contrast: WT vs KO	deqms	dea	5	0.494370063189088	0.183552968489346	0.628561670968227	0.809246600534049	FALSE	NDUFA10	NDUFA10	HGNC:7684	NDUFA10	4705	ENSG00000130414
P97855	contrast: WT vs KO	deqms	dea	1	0.217832507901639	0.265489510266248	0.629789134167846	0.809246600534049	FALSE	G3BP1	G3BP1	HGNC:30292	G3BP1	10146	ENSG00000145907
B1AR28;P50544	contrast: WT vs KO	deqms	dea	2	-0.26581626921743	-0.182170870924194	0.6310966148871	0.809246600534049	FALSE	ACADVL	ACADVL	HGNC:92	ACADVL	37	ENSG00000072778
Q6NZL0	contrast: WT vs KO	deqms	dea	2	-0.105681733280133	-0.182038206424816	0.631340228796659	0.809246600534049	FALSE	SOGA3	SOGA3	HGNC:21494	MTCL3	387104	ENSG00000214338
Q8VHI6	contrast: WT vs KO	deqms	dea	2	0.154818512621342	0.204663136445868	0.632954034013508	0.809246600534049	FALSE	WASF3	WASF3	HGNC:12734	WASF3	10810	ENSG00000132970
P47867	contrast: WT vs KO	deqms	dea	1	0.577912534054803	0.282050091195666	0.63777103638275	0.812678143350595	FALSE	SCG3	SCG3	HGNC:13707	SCG3	29106	ENSG00000104112
Q8BXR9;V9GXX3	contrast: WT vs KO	deqms	dea	2	-0.170920799008244	-0.176503857175156	0.641547965749812	0.814765916502261	FALSE	OSBPL6	OSBPL6	HGNC:16388	OSBPL6	114880	ENSG00000079156
O55143	contrast: WT vs KO	deqms	dea	21	-0.10694029931751	-0.175059206963548	0.644226845312498	0.815061849826131	FALSE	ATP2A2	ATP2A2	HGNC:812	ATP2A2	488	ENSG00000174437
P97315	contrast: WT vs KO	deqms	dea	2	-0.42998992122519	-0.174072709832638	0.646059524009164	0.815061849826131	FALSE	CSRP1	CSRP1	HGNC:2469	CSRP1	1465	ENSG00000159176
Q9WUB3	contrast: WT vs KO	deqms	dea	1	-0.393469212917308	-0.190898626384703	0.655481141068245	0.821632575435307	FALSE	PYGM	PYGM	HGNC:9726	PYGM	5837	ENSG00000068976
P59644	contrast: WT vs KO	deqms	dea	1	0.270989663829315	0.244436225811679	0.656416212708379	0.821632575435307	FALSE	INPP5J	INPP5J	HGNC:8956	INPP5J	27124	ENSG00000185133
Q03265	contrast: WT vs KO	deqms	dea	23	-0.0972545145834966	-0.167612447987179	0.658128057414192	0.821632575435307	FALSE	ATP5F1A	ATP5F1A	HGNC:823	ATP5F1A	498	ENSG00000152234
P60335;Q61990	contrast: WT vs KO	deqms	dea	2	-0.32605088745342	-0.188232609665481	0.659893879483475	0.821632575435307	FALSE	PCBP1;PCBP2	PCBP1	HGNC:8647	PCBP1	5093	ENSG00000169564
Q9Z2Q6	contrast: WT vs KO	deqms	dea	2	-0.207630227096644	-0.164541905737509	0.663904322697337	0.823933377679757	FALSE	SEPT5	SEPT5	HGNC:9164	SEPTIN5	5413	ENSG00000184702
Q8JZQ2	contrast: WT vs KO	deqms	dea	2	-0.159681084795596	-0.163384814773083	0.666087637806201	0.823959058455073	FALSE	AFG3L2	AFG3L2	HGNC:315	AFG3L2	10939	ENSG00000141385
Q91V61	contrast: WT vs KO	deqms	dea	3	0.200934848046305	0.160330215009655	0.67186856786879	0.82802792066862	FALSE	SFXN3	SFXN3	HGNC:16087	SFXN3	81855	ENSG00000107819
Q5STE3	contrast: WT vs KO	deqms	dea	1	0.147496245920941	0.179937606595417	0.673723505005964	0.82802792066862	FALSE	FSTL4	FSTL4	HGNC:21389	FSTL4	23105	ENSG00000053108
O55126;Q7TMG8	contrast: WT vs KO	deqms	dea	5	0.201815568466644	0.157815126529513	0.676647006209014	0.828946975452201	FALSE	NIPSNAP2	NIPSNAP2	HGNC:4179	NIPSNAP2	2631	ENSG00000146729
A0A0G2JEG8;Q7TQF7	contrast: WT vs KO	deqms	dea	1	0.382897026925367	0.244439083688462	0.681704958318343	0.83033482951835	FALSE	AMPH	AMPH	HGNC:471	AMPH	273	ENSG00000078053
A0A1L1SQZ2;P97445	contrast: WT vs KO	deqms	dea	4	-0.158491356252136	-0.154935374305927	0.682138586979642	0.83033482951835	FALSE	CACNA1A	CACNA1A	HGNC:1388	CACNA1A	773	ENSG00000141837
P48774	contrast: WT vs KO	deqms	dea	13	0.149172612968729	0.15024292362596	0.691132655085051	0.836487673636849	FALSE	GSTM5	GSTM5	HGNC:4635	GSTM3	2947	ENSG00000134202
P61027	contrast: WT vs KO	deqms	dea	1	0.298358159091192	0.236188037603644	0.691584297101332	0.836487673636849	FALSE	RAB10	RAB10	HGNC:9759	RAB10	10890	ENSG00000084733
A0A0R4J0S4;Q80Y17	contrast: WT vs KO	deqms	dea	2	-0.127796462906699	-0.148325103724985	0.694824631384624	0.837747419485891	FALSE	LLGL1	LLGL1	HGNC:6628	LLGL1	3996	ENSG00000131899
P97370	contrast: WT vs KO	deqms	dea	1	0.351388126636603	0.211244347479922	0.699663767332706	0.838614597802689	FALSE	ATP1B3	ATP1B3	HGNC:806	ATP1B3	483	ENSG00000069849
Q01853	contrast: WT vs KO	deqms	dea	3	-0.0823291108181119	-0.164444229541163	0.699946042260512	0.838614597802689	FALSE	VCP	VCP	HGNC:12666	VCP	7415	ENSG00000165280
A0A0U1RPD3;A0A0U1RPE1;D3Z3Y4;P70318;Q921W2	contrast: WT vs KO	deqms	dea	1	-0.237754545512403	-0.140417536697462	0.710143524478751	0.848165149926032	FALSE	TIAL1	TIAL1	HGNC:11804	TIAL1	7073	ENSG00000151923
P00405	contrast: WT vs KO	deqms	dea	5	-0.104602093066531	-0.139146705335841	0.712619585455289	0.848462693932703	FALSE	MTCO2	MTCO2	HGNC:7421	MT-CO2	4513	ENSG00000198712
P39053	contrast: WT vs KO	deqms	dea	1	0.161600000621867	0.132715835264316	0.725207725626392	0.85659602695658	FALSE	DNM1	DNM1	HGNC:2972	DNM1	1759	ENSG00000106976
D3YUY7;Q3TDT0;Q9R1R2	contrast: WT vs KO	deqms	dea	8	0.068688298214527	0.130809927805784	0.72895683281594	0.85659602695658	FALSE	TRIM3	TRIM3	HGNC:10064	TRIM3	10612	ENSG00000110171
P12787	contrast: WT vs KO	deqms	dea	1	-0.499894033376507	-0.146961574402558	0.73011314395277	0.85659602695658	FALSE	COX5A	COX5A	HGNC:2267	COX5A	9377	ENSG00000178741
A0A0A0MQF6;P16858	contrast: WT vs KO	deqms	dea	13	0.0731049120936448	0.130007138483338	0.730538467775117	0.85659602695658	FALSE	GAPDH	GAPDH	HGNC:4141	GAPDH	2597	ENSG00000111640
P07724	contrast: WT vs KO	deqms	dea	5	0.102351748150652	0.12909067006646	0.73234584645787	0.85659602695658	FALSE	ALB	ALB	HGNC:399	ALB	213	ENSG00000163631
B2RQS1;Q9ERG2	contrast: WT vs KO	deqms	dea	2	0.249144522611599	0.144273886540049	0.734802180081925	0.85659602695658	FALSE	STRN3	STRN3	HGNC:15720	STRN3	29966	ENSG00000196792
P10400	contrast: WT vs KO	deqms	dea	1	-0.448266045070327	-0.144052666524545	0.735188716049348	0.85659602695658	FALSE	POL	POL	NA	NA	NA	NA
O55125	contrast: WT vs KO	deqms	dea	2	-0.228607148914708	-0.126283115250465	0.737894334225945	0.857127260183186	FALSE	NIPSNAP1	NIPSNAP1	HGNC:7827	NIPSNAP1	8508	ENSG00000184117
E9QPD7;G5E8R3;Q05920	contrast: WT vs KO	deqms	dea	6	0.073898899695368	0.115895052505708	0.758572385046507	0.875710195962173	FALSE	PCX;PC	PCX	HGNC:8636	PC	5091	ENSG00000173599
O54991	contrast: WT vs KO	deqms	dea	2	-0.136701293408364	-0.114992937478928	0.76037877701286	0.875710195962173	FALSE	CNTNAP1	CNTNAP1	HGNC:8011	CNTNAP1	8506	ENSG00000108797
Q9DCT2	contrast: WT vs KO	deqms	dea	7	0.146372437365206	0.114777648103432	0.760810117081972	0.875710195962173	FALSE	NDUFS3	NDUFS3	HGNC:7710	NDUFS3	4722	ENSG00000213619
E9PWX1;Q5U4C2;Q80VM5;Q9Z218	contrast: WT vs KO	deqms	dea	5	0.0666196617961725	0.113642466296124	0.76308605002478	0.875710195962173	FALSE	DPP6	DPP6	HGNC:3010	DPP6	1804	ENSG00000130226
B1AQX9	contrast: WT vs KO	deqms	dea	20	0.0710129783050357	0.110766734257094	0.76886319962185	0.87894580095316	FALSE	SRCIN1	SRCIN1	HGNC:29506	SRCIN1	80725	ENSG00000277363
O88935	contrast: WT vs KO	deqms	dea	7	-0.076685351327183	-0.108978282088436	0.772464327661402	0.87894580095316	FALSE	SYN1	SYN1	HGNC:11494	SYN1	6853	ENSG00000008056
Q5SXR6;Q68FD5	contrast: WT vs KO	deqms	dea	29	-0.0611938350587822	-0.108798654812074	0.772826360418132	0.87894580095316	FALSE	CLTC	CLTC	HGNC:2092	CLTC	1213	ENSG00000141367
B1AQY9;B1AQZ0;B7ZC46;Q8CHH9	contrast: WT vs KO	deqms	dea	1	0.214775131185908	0.103938152230359	0.782646032550656	0.886094328568897	FALSE	SEPT8	SEPT8	HGNC:16511	SEPTIN8	23176	ENSG00000164402
Q8K2F8	contrast: WT vs KO	deqms	dea	4	-0.116939729573576	-0.1033865642046	0.783763225007135	0.886094328568897	FALSE	LSM14A	LSM14A	HGNC:24489	LSM14A	26065	ENSG00000257103
E0CYV0;E9PWE0;F7D432;P23506	contrast: WT vs KO	deqms	dea	5	0.0996304935048279	0.102171339103233	0.786226545781226	0.886249449534459	FALSE	PCMT1	PCMT1	HGNC:8728	PCMT1	5110	ENSG00000120265
Q8K2B3	contrast: WT vs KO	deqms	dea	11	0.0451566341713858	0.0980872565607231	0.794524910495209	0.892961625069837	FALSE	SDHA	SDHA	HGNC:10680	SDHA	6389	ENSG00000073578
D3Z0L4;Q9CRB9;Q9D9P1;S4R238	contrast: WT vs KO	deqms	dea	1	0.0600120738491125	0.0955736436154202	0.799647042399922	0.89509899375551	FALSE	CHCHD3	CHCHD3	HGNC:21906	CHCHD3	54927	ENSG00000106554
P56564	contrast: WT vs KO	deqms	dea	9	-0.0655170370617548	-0.0948491900179029	0.801125346117137	0.89509899375551	FALSE	SLC1A3	SLC1A3	HGNC:10941	SLC1A3	6507	ENSG00000079215
D3Z4A4;Q61171	contrast: WT vs KO	deqms	dea	1	0.189288894994536	0.138295662497355	0.814542163643226	0.907428550725348	FALSE	PRDX2	PRDX2	HGNC:9353	PRDX2	7001	ENSG00000167815
Q8K0T0	contrast: WT vs KO	deqms	dea	3	-0.0903225968259485	-0.085738044114863	0.819792393009124	0.910614873867278	FALSE	RTN1	RTN1	HGNC:10467	RTN1	6252	ENSG00000139970
O54774	contrast: WT vs KO	deqms	dea	2	0.114744691727822	0.0929067768508538	0.826702790501672	0.914171882833494	FALSE	AP3D1	AP3D1	HGNC:568	AP3D1	8943	ENSG00000065000
Q02105	contrast: WT vs KO	deqms	dea	4	-0.0378531218004458	-0.0818525444918721	0.827793437211432	0.914171882833494	FALSE	C1QC	C1QC	HGNC:1245	C1QC	714	ENSG00000159189
Q5SQX6	contrast: WT vs KO	deqms	dea	14	0.0365743465286892	0.0805552409615889	0.83046995981405	0.914477036673852	FALSE	CYFIP2	CYFIP2	HGNC:13760	CYFIP2	26999	ENSG00000055163
Q9WUM5	contrast: WT vs KO	deqms	dea	3	0.179013593337974	0.0770346792600838	0.837745847768424	0.919830455330748	FALSE	SUCLG1	SUCLG1	HGNC:11449	SUCLG1	8802	ENSG00000163541
A0A0J9YTY0;A0A0J9YUL3;Q8C1B7	contrast: WT vs KO	deqms	dea	1	-0.0969557497892848	-0.084189542622601	0.842667688513002	0.920963444542727	FALSE	SEPT11	SEPT11	HGNC:25589	SEPTIN11	55752	ENSG00000138758
Q8R574	contrast: WT vs KO	deqms	dea	1	0.0674415626848458	0.0740474436774224	0.843933373499001	0.920963444542727	FALSE	PRPSAP2	PRPSAP2	HGNC:9467	PRPSAP2	5636	ENSG00000141127
Q9CZW5	contrast: WT vs KO	deqms	dea	3	0.0856762795259378	0.0730368591602635	0.846029410997255	0.920963444542727	FALSE	TOMM70	TOMM70	HGNC:11985	TOMM70	9868	ENSG00000154174
P67778	contrast: WT vs KO	deqms	dea	3	0.0688816889172847	0.0690400666358576	0.854332462391771	0.924936882271631	FALSE	PHB	PHB	HGNC:8912	PHB1	5245	ENSG00000167085
F7C0H6;Q5M8N0	contrast: WT vs KO	deqms	dea	1	0.154597346980318	0.0862495945588325	0.854534862361192	0.924936882271631	FALSE	CNRIP1	CNRIP1	HGNC:24546	CNRIP1	25927	ENSG00000119865
Q9JIS5	contrast: WT vs KO	deqms	dea	4	0.0516984806807276	0.0623512957142535	0.868273198685817	0.932252200335376	FALSE	SV2A	SV2A	HGNC:20566	SV2A	9900	ENSG00000159164
Q9D1H6	contrast: WT vs KO	deqms	dea	4	0.0490092563865886	0.0623442435947742	0.868287925148994	0.932252200335376	FALSE	NDUFAF4	NDUFAF4	HGNC:21034	NDUFAF4	29078	ENSG00000123545
Q9DCS9	contrast: WT vs KO	deqms	dea	2	-0.0551514022175455	-0.0621785541003947	0.868633939945036	0.932252200335376	FALSE	NDUFB10	NDUFB10	HGNC:7696	NDUFB10	4716	ENSG00000140990
D3YYN7;Q6PIE5	contrast: WT vs KO	deqms	dea	10	0.0301725308282542	0.05936596955411	0.874512351939702	0.93592473620513	FALSE	ATP1A2	ATP1A2	HGNC:800	ATP1A2	477	ENSG00000018625
Q04447	contrast: WT vs KO	deqms	dea	1	0.211957069131165	0.0670938052447955	0.886489365678125	0.946085289421193	FALSE	CKB	CKB	HGNC:1991	CKB	1152	ENSG00000166165
A0A1Y7VJZ2;A0A1Y7VNC1;Q9WVL0	contrast: WT vs KO	deqms	dea	3	-0.0455476575960017	-0.0477092116283748	0.898964663110382	0.956719376103507	FALSE	GSTZ1	GSTZ1	HGNC:4643	GSTZ1	2954	ENSG00000100577
H3BKM0;Q9DBG3	contrast: WT vs KO	deqms	dea	9	0.0288791922204229	0.0457194028592977	0.903151685677079	0.958498028531941	FALSE	AP2B1	AP2B1	HGNC:563	AP2B1	163	ENSG00000006125
Q8K0S0	contrast: WT vs KO	deqms	dea	3	0.0455420773194036	0.0492070819127639	0.9165659568794	0.970032304364032	FALSE	PHYHIP	PHYHIP	HGNC:16865	PHYHIP	9796	ENSG00000168490
Q02248	contrast: WT vs KO	deqms	dea	9	0.0144178705121617	0.0381166738399954	0.919179811612961	0.970103900898997	FALSE	CTNNB1	CTNNB1	HGNC:2514	CTNNB1	1499	ENSG00000168036
A0A0R4J117;G3UYZ1;Q8R366	contrast: WT vs KO	deqms	dea	3	-0.034575028920217	-0.0332695978296845	0.929420752676968	0.974654543945104	FALSE	IGSF8	IGSF8	HGNC:17813	IGSF8	93185	ENSG00000162729
Q9D1G1	contrast: WT vs KO	deqms	dea	1	-0.0258772596872154	-0.0324442832474851	0.931166020986923	0.974654543945104	FALSE	RAB1B	RAB1B	HGNC:18370	RAB1B	81876	ENSG00000174903
G3UXL2;Q9D7G0	contrast: WT vs KO	deqms	dea	1	0.0622093666562632	0.0464470212670524	0.936914820233792	0.977985058928972	FALSE	PRPS1L3;PRPS1	PRPS1L3	HGNC:9462	PRPS1	5631	ENSG00000147224
E9Q6C2;Q8CG14	contrast: WT vs KO	deqms	dea	4	-0.0528712484356254	-0.0262681983461913	0.944239000380886	0.979919420018536	FALSE	C1S1;C1SA	C1S1	HGNC:1247	C1S	716	ENSG00000182326
P63011	contrast: WT vs KO	deqms	dea	3	0.0380177787800498	0.0256465116551356	0.94555606063802	0.979919420018536	FALSE	RAB3A	RAB3A	HGNC:9777	RAB3A	5864	ENSG00000105649
Q6ZPE2	contrast: WT vs KO	deqms	dea	4	-0.0186942754845159	-0.0252086248771478	0.946483849256749	0.979919420018536	FALSE	SBF1	SBF1	HGNC:10542	SBF1	6305	ENSG00000100241
Q9CQA3	contrast: WT vs KO	deqms	dea	5	-0.0127195953767409	-0.0232072817564562	0.950725415338345	0.981643315024145	FALSE	SDHB	SDHB	HGNC:10681	SDHB	6390	ENSG00000117118
P62631	contrast: WT vs KO	deqms	dea	5	-0.0351158965349299	-0.01977809988384	0.957997116892132	0.982861280191101	FALSE	EEF1A2	EEF1A2	HGNC:3192	EEF1A2	1917	ENSG00000101210
E9Q8N8	contrast: WT vs KO	deqms	dea	13	-0.00808802193630132	-0.0196181160935638	0.9583364823553	0.982861280191101	FALSE	SLC4A4	SLC4A4	HGNC:11030	SLC4A4	8671	ENSG00000080493
A0A1W2P6F6;A0A1W2P7Q9;Q60605	contrast: WT vs KO	deqms	dea	2	-0.0209131981045205	-0.0190017276261169	0.959644084596035	0.982861280191101	FALSE	MYL6	MYL6	HGNC:7587	MYL6	4637	ENSG00000092841
P51881	contrast: WT vs KO	deqms	dea	10	-0.0149738430382656	-0.0176300451943858	0.962554449672687	0.983199049129474	FALSE	SLC25A5	SLC25A5	HGNC:10991	SLC25A5	292	ENSG00000005022
Q9Z2I0	contrast: WT vs KO	deqms	dea	4	0.0104986177605315	0.0151483709695713	0.967821512050852	0.985935818426136	FALSE	LETM1	LETM1	HGNC:6556	LETM1	3954	ENSG00000168924
Q9R1P4	contrast: WT vs KO	deqms	dea	2	-0.0269629964779656	-0.0132125455120598	0.971931325039566	0.987482226240199	FALSE	PSMA1	PSMA1	HGNC:9530	PSMA1	5682	ENSG00000129084
Q9R1P0	contrast: WT vs KO	deqms	dea	2	-0.00599339949350235	-0.00931427847383892	0.980210183552882	0.992595465663411	FALSE	PSMA4	PSMA4	HGNC:9533	PSMA4	5685	ENSG00000041357
Q8BFR5	contrast: WT vs KO	deqms	dea	12	-0.00345542038752857	-0.00838953969023308	0.982174515892666	0.992595465663411	FALSE	TUFM	TUFM	HGNC:12420	TUFM	7284	ENSG00000178952
Q00PI9	contrast: WT vs KO	deqms	dea	2	-0.0109168160957568	-0.00661718422392794	0.985939727663852	0.993764646137375	FALSE	HNRNPUL2	HNRNPUL2	HGNC:25451	HNRNPUL2	221092	ENSG00000214753
P46425	contrast: WT vs KO	deqms	dea	3	-0.0135044594171267	-0.00602794746315857	0.988637282684875	0.993854365970811	FALSE	GSTP2	GSTP2	HGNC:4638	GSTP1	2950	ENSG00000084207
Q9D051	contrast: WT vs KO	deqms	dea	3	-0.000845882281855518	-0.00115292274002947	0.997550100092633	0.999310726166027	FALSE	PDHB	PDHB	HGNC:8808	PDHB	5162	ENSG00000168291
Q8C419	contrast: WT vs KO	deqms	dea	4	-0.000313307603081328	-0.000324371627334015	0.999310726166027	0.999310726166027	FALSE	GPR158	GPR158	HGNC:23689	GPR158	57512	ENSG00000151025
