# Supplementary material for: GOAT: efficient and robust identification of gene set enrichment
Source: Commun Biol. 2024 Jun 19;7:744. doi: 10.1038/s42003-024-06454-5 (PMC11187187; doi:10.1038/s42003-024-06454-5)
Supplement: Supplementary file 4 — Supplementary Data 1 [file 42003_2024_6454_MOESM4_ESM.zip › PMID32424284_tables4_orig.xlsx]

## Sheet: SupTb4
Supplementary Table 4
This table summarizes the PWAS of cerebral atherosclerosis adjusting for the other 8 pathologies in the discovery dataset using linear regression (ROS/MAP cohorts; N=375). A total of 114 proteins were differentially expressed at proteome-wide adjusted p<0.05.
Protein	p	beta	sd_beta	BH adjusted p
QDPR|P09417	6.72668e-07	1.19218	0.235636	0.00562082
UBXN7|O94888	2.19406e-06	-2.33608	0.485369	0.00736153
ZC3HC1|Q86WB0	2.64296e-06	-1.79399	0.37516	0.00736153
LMNB1|P20700	7.56029e-06	-2.11294	0.465022	0.0157934
HDGFRP3; HDGFL3|Q9Y3E1	1.25236e-05	-1.9323	0.436174	0.0209131
ALPL|P05186	1.57235e-05	-0.775444	0.177119	0.0209131
CCDC57|Q2TAC2	1.75194e-05	-1.84059	0.420991	0.0209131
MYRIP|Q8NFW9	2.54963e-05	-1.72236	0.403644	0.0248098
AK3|Q9UIJ7	2.99346e-05	-1.33733	0.316294	0.0248098
PPP1R12A|O14974	3.63744e-05	-2.74605	0.656655	0.0248098
SIRT2|Q8IXJ6	3.74273e-05	0.640402	0.153387	0.0248098
CNP|P09543	3.962e-05	0.552833	0.132846	0.0248098
SLC2A12|Q8TD20	4.04897e-05	-1.39882	0.333497	0.0248098
FAM210B|Q96KR6	4.15674e-05	-1.43636	0.346115	0.0248098
KCND3|Q9UK17	4.71896e-05	-2.55846	0.621073	0.0262877
SH3BGRL3|Q9H299	5.12708e-05	1.41215	0.34448	0.0267762
GLTP|Q9NZD2	5.54189e-05	0.59276	0.145268	0.02724
CNOT3|O75175	6.20536e-05	-2.58569	0.637986	0.0288067
SCO1|O75880	7.09349e-05	-2.14853	0.534453	0.0299155
PLP1|P60201	7.21203e-05	0.363174	0.0904324	0.0299155
CTNNA3|Q9UI47	7.54898e-05	0.755829	0.188735	0.0299155
ENDOD1|O94919	7.9621e-05	1.72192	0.431393	0.0299155
SRP14|P37108	8.30246e-05	-1.78343	0.447968	0.0299155
NHP2|Q9NX24	8.59229e-05	-1.5776	0.397013	0.0299155
PRPF8|Q6P2Q9	0.000100386	-2.7873	0.708555	0.033553
WDR43|Q15061	0.000108752	-1.45388	0.371187	0.0339457
SRSF3|P84103	0.000113829	-2.21975	0.568847	0.0339457
ATG4C|Q96DT6	0.000126404	1.63783	0.422169	0.0339457
LMNB2|Q03252	0.000131688	-2.46206	0.63697	0.0339457
ARHGAP32|A7KAX9	0.000133574	-2.08134	0.538976	0.0339457
SAP18|O00422	0.000136973	-2.28272	0.592107	0.0339457
TUBB4A|P04350	0.000143148	1.99853	0.519909	0.0339457
OPALIN|Q96PE5	0.000150144	0.553253	0.144385	0.0339457
SMG1|Q96Q15	0.000150689	-2.50566	0.654071	0.0339457
RBM17|Q96I25	0.000159384	-2.49546	0.653865	0.0339457
CCDC194|A0A1B0GVG4	0.000159609	-1.09738	0.287382	0.0339457
FXR2|P51116	0.000160072	-2.9697	0.778352	0.0339457
AKAP1|Q92667	0.000168892	-1.97894	0.52056	0.0339457
MOG|Q16653	0.000178551	0.502273	0.132624	0.0339457
MOSPD2|Q8NHP6	0.000178699	1.10568	0.291688	0.0339457
SSBP2|P81877	0.000179367	-1.32429	0.34654	0.0339457
CYB5R2|Q6BCY4	0.000180073	0.774094	0.204515	0.0339457
RBM12|Q9NTZ6	0.000182978	1.49367	0.395061	0.0339457
PLLP|Q9Y342	0.000186403	0.581817	0.15408	0.0339457
BABAM1|Q9NWV8	0.000190637	-2.46028	0.652552	0.0339457
ANLN|Q9NQW6	0.000194363	0.445043	0.118199	0.0339457
SART3|Q15020	0.000203621	-2.75007	0.732745	0.0339457
TTC39C|Q8N584	0.000205278	-1.98154	0.52827	0.0339457
PHIP|Q8WWQ0	0.000206999	-1.67973	0.447962	0.0339457
PCSK1|P29120	0.000207638	-1.28913	0.343949	0.0339457
PAG1|Q9NWQ8	0.000210641	-1.97971	0.528606	0.0339457
CD82|P27701	0.000215743	0.713553	0.19089	0.0339457
HDAC11|Q96DB2	0.000222016	0.890966	0.238831	0.0339457
YME1L1|Q96TA2	0.000222127	0.60382	0.161827	0.0339457
DYNC1LI2|O43237	0.000223434	2.55846	0.686124	0.0339457
CASKIN2|Q8WXE0	0.000229619	-1.88598	0.506633	0.0342457
NEFL|P07196	0.000238329	0.678176	0.182702	0.0342457
ZNF512B|Q96KM6	0.000240596	-1.23173	0.331821	0.0342457
DAB2IP|Q5VWQ8	0.000241802	-2.35724	0.635695	0.0342457
MIOS|Q9NXC5	0.00024707	-1.94886	0.526369	0.0344086
CARNS1|A5YM72	0.000256305	0.502406	0.136051	0.0350045
EML1|O00423	0.000259727	-1.88957	0.512178	0.0350045
CD9|P21926	0.000272749	0.443356	0.120597	0.0358857
CBR1; SETD4|P16152	0.000274912	0.995076	0.270825	0.0358857
RB1CC1|Q8TDY2	0.000279149	-3.1109	0.847614	0.0358857
LZTS3; PROSAPIP1|O60299	0.000303828	-1.39089	0.381311	0.0371646
TIMM9|Q9Y5J7	0.000304321	-2.41918	0.663294	0.0371646
ITSN1|Q15811	0.000307335	-3.72351	1.02165	0.0371646
KIAA1217|Q5T5P2	0.000308421	-2.52818	0.693858	0.0371646
U2SURP|O15042	0.000314101	-2.25557	0.619869	0.0371646
HMG20A|Q9NP66	0.000315783	-1.53058	0.420113	0.0371646
CDC5L|Q99459	0.000329747	-1.89226	0.521892	0.038269
NA|P49750	0.000339301	0.827406	0.228633	0.0385454
PSIP1|O75475	0.000343693	-1.13332	0.313533	0.0385454
ZFYVE20; RBSN|Q9H1K0	0.000345968	-2.56712	0.710545	0.0385454
PTPN12|Q05209	0.000361349	-1.06463	0.295373	0.0397294
GATSL2; CASTOR2; GATSL1|A6NHX0	0.000393646	-1.81731	0.507791	0.0408844
NPEPPS|P55786	0.000395516	2.70797	0.757097	0.0408844
DCUN1D3|Q8IWE4	0.00039909	-1.72253	0.481916	0.0408844
DDX23|Q9BUQ8	0.000402994	-2.4684	0.691098	0.0408844
SCAF1|Q9H7N4	0.000406307	-1.58305	0.443401	0.0408844
IGSF9B|Q9UPX0	0.000410796	-1.68251	0.471755	0.0408844
MAGI2|Q86UL8	0.000412237	-2.9072	0.815358	0.0408844
RASAL2|Q9UJF2	0.000415703	-2.21775	0.622391	0.0408844
CCAR2; KIAA1967|Q8N163	0.00041589	-2.20633	0.619208	0.0408844
PPP4R2|Q9NY27	0.000431915	-1.42758	0.401811	0.0419661
PCDHGC4|Q9Y5F7	0.000446216	-1.67402	0.471008	0.0424384
MTMR10|Q9NXD2	0.000455078	1.34737	0.380762	0.0424384
MFAP1|P55081	0.000458138	-1.36209	0.384955	0.0424384
LRFN5|Q96NI6	0.000459069	-1.85169	0.523633	0.0424384
XRCC6|P12956	0.00046217	-2.09957	0.59404	0.0424384
SPAG9|O60271	0.000474358	-2.97401	0.842973	0.0427915
CNTNAP5|Q8WYK1	0.000476257	-1.69897	0.481817	0.0427915
SHC3|Q92529	0.000482047	-2.30993	0.6557	0.0428509
SRC|P12931	0.000503698	-2.34096	0.66679	0.0436646
TSPYL5|Q86VY4	0.000507651	-1.02251	0.291063	0.0436646
MLLT4; AFDN|P55196	0.000509136	-2.76701	0.788811	0.0436646
CPM|P14384	0.000512103	0.680049	0.193954	0.0436646
BCAS1|O75363	0.000545644	0.485467	0.139153	0.0453133
ARHGEF9|O43307	0.000552774	-2.30095	0.660218	0.0453133
NKRF|O15226	0.000554261	-1.93441	0.555164	0.0453133
TUB|P50607	0.000561339	-1.97407	0.567117	0.0453133
NEFM|P07197	0.000563465	0.633353	0.182007	0.0453133
HMGB3|O15347	0.000563976	-0.98151	0.282077	0.0453133
SLC7A5|Q01650	0.000577263	-1.71913	0.494981	0.0456331
NES|P48681	0.000578879	-1.08234	0.311701	0.0456331
SPATA2|Q9UM82	0.000603277	-2.31291	0.668302	0.047112
GLIPR2|Q9H4G4	0.000618781	0.64473	0.186672	0.0478753
NA|O00555	0.000637876	-1.955	0.567435	0.0489
SRSF1|Q07955	0.000652739	-2.36355	0.6873	0.0495821
TLN2|Q9Y4G6	0.000660651	-2.37153	0.690297	0.0495821
PRPF6|O94906	0.000668902	-1.95458	0.56951	0.0495821
AKAP5|P24588	0.000674657	-1.16111	0.33855	0.0495821
TBC1D24|Q9ULP9	0.000676443	-1.56382	0.45607	0.0495821
GPRIN1|Q7Z2K8	0.000691089	-1.40104	0.409316	0.0502151
FXC1; TIMM10B|Q9Y5J6	0.000712835	-1.96785	0.576374	0.0503019
PRPF19|Q9UMS4	0.000716088	-1.325	0.388232	0.0503019
RIMBP2|O15034	0.000716483	-2.14392	0.628085	0.0503019
HPCAL1|P37235	0.000720439	-1.35251	0.396492	0.0503019
MAGED1|Q9Y5V3	0.000722382	-1.32981	0.389787	0.0503019
HNRNPC|P07910	0.000753185	-2.21732	0.65241	0.0515927
UNC13C|Q8NB66	0.000753268	-1.56932	0.461749	0.0515927
PSD3|Q9NYI0	0.000760144	-1.39048	0.409438	0.0516403
GNG5|P63218	0.000780456	-0.886936	0.261741	0.0518951
HAPLN2|Q9GZV7	0.000783678	0.368247	0.10871	0.0518951
FIP1L1|Q6UN15	0.000784021	-1.33275	0.393242	0.0518951
KIAA1211L|Q6NV74	0.000796799	-1.67716	0.495799	0.0518951
RAP1A|P62834	0.000799335	0.984722	0.29118	0.0518951
POLR2H|P52434	0.000803526	-2.01864	0.597169	0.0518951
FAM103A1|Q9BTL3	0.000810349	-1.11212	0.329164	0.0518951
WDR24|Q96S15	0.000813578	-1.48086	0.43845	0.0518951
ERC1|Q8IUD2	0.000842079	-2.13342	0.63362	0.0525022
ELMO1|Q92556	0.000842109	0.864389	0.256722	0.0525022
TPR|P12270	0.000843098	-2.84713	0.845676	0.0525022
DAAM2|Q86T65	0.000850828	0.903669	0.268622	0.0525022
TMEM41B|Q5BJD5	0.000854512	-0.932613	0.277104	0.0525022
PRKACB|P22694	0.000877223	-1.79129	0.533855	0.0535042
ABCB9|Q9NP78	0.000898729	1.00549	0.300284	0.0544187
DLGAP2|Q9P1A6	0.00091042	-1.61469	0.482751	0.05473
SAP130|Q9H0E3	0.000937051	-1.46654	0.438536	0.0549768
EPHB1|P54762	0.000945736	-1.28333	0.384938	0.0549768
SUN1|O94901	0.000954851	-1.49609	0.449124	0.0549768
SLK|Q9H2G2	0.000961527	-2.63611	0.791836	0.0549768
SUPT16H|Q9Y5B9	0.000962219	-1.83654	0.551694	0.0549768
HNRNPLL; HNRPLL|Q8WVV9	0.000967363	-2.22785	0.66955	0.0549768
DOCK11|Q5JSL3	0.000973246	-1.07824	0.324103	0.0549768
VAT1|Q99536	0.000978766	1.25211	0.376687	0.0549768
ABHD6|Q9BV23	0.000980273	1.58788	0.477765	0.0549768
SLC25A36|Q96CQ1	0.000980405	-1.22608	0.368911	0.0549768
SNRPB2|P08579	0.000986899	-1.37152	0.412905	0.0549768
FAM169A|Q9Y6X4	0.00100193	-1.65692	0.499482	0.0554443
SSB|P05455	0.00101059	-1.88018	0.567209	0.055556
KIAA1045; PHF24|Q9UPV7	0.0010359	-1.83636	0.555182	0.0564565
ADAR|P55265	0.00104049	-1.81258	0.548204	0.0564565
NA|Q9H307	0.00105876	-1.7716	0.536627	0.0568976
LRTM2|Q8N967	0.00106223	-1.29078	0.390877	0.0568976
BSN|Q9UPA5	0.00107446	-1.76981	0.536777	0.0571813
ELAVL1|Q15717	0.00108122	-2.01861	0.612574	0.0571813
DLGAP1|O14490	0.00110988	-1.99635	0.607217	0.0579942
MYO1D|O94832	0.00111481	0.485987	0.147878	0.0579942
ZNF428|Q96B54	0.00111741	-0.988366	0.300805	0.0579942
ANP32E|Q9BTT0	0.00112548	-0.803569	0.244718	0.0580523
LOC440434|A6NEC2	0.00118344	2.25074	0.688501	0.0599255
HDGFRP2; HDGFL2|Q7Z4V5	0.00118924	-1.64928	0.504734	0.0599255
NME3|Q13232	0.00119544	-2.05624	0.629569	0.0599255
SPRY2|O43597	0.00119957	-1.04093	0.318694	0.0599255
RTF1|Q92541	0.00120006	-1.78904	0.547949	0.0599255
ARHGAP39|Q9C0H5	0.00120482	-2.06198	0.631769	0.0599255
C2orf68|Q2NKX9	0.00122544	-1.4885	0.456408	0.0604642
FAM81A|Q8TBF8	0.00123012	-1.31711	0.4043	0.0604642
SRMS|Q9H3Y6	0.001245	-1.6467	0.503369	0.0604839
NA|Q04912	0.001245	-1.6467	0.503369	0.0604839
CD34|P28906	0.00125439	-0.87836	0.269705	0.0605879
NOLC1|Q14978	0.00127625	-1.05573	0.325143	0.0612891
MMGT1|Q8N4V1	0.00130095	-1.42288	0.438637	0.0619995
EPM2AIP1|Q7L775	0.00130588	-1.9894	0.613967	0.0619995
BAALC|Q8WXS3	0.00132966	-1.33066	0.41134	0.0627721
RBBP6|Q7Z6E9	0.00136871	-1.23791	0.383269	0.0642525
SRSF9|Q13242	0.00139262	-1.31438	0.408026	0.0650097
THSD7A|Q9UPZ6	0.00142614	-1.20951	0.376231	0.0662044
NOP58|Q9Y2X3	0.00145915	-1.80714	0.563213	0.0673627
ARFIP2|P53365	0.00147038	-2.38459	0.743963	0.0675082
HOPX|Q9BPY8	0.00149528	-0.825708	0.258011	0.0682762
SF3B14; SF3B6|Q9Y3B4	0.00152393	-1.65079	0.516735	0.0692063
SLC24A4|Q8NFF2	0.00154145	-1.0155	0.317711	0.0694608
PKN1|Q16512	0.00155333	-1.60049	0.501616	0.0694608
CNR1|P21554	0.00155935	-1.32913	0.41694	0.0694608
NA|Q6P4F2	0.00156697	-1.21882	0.38251	0.0694608
CYLC2|Q14093	0.00158241	-1.41339	0.440621	0.0694608
MYEF2|Q9P2K5	0.00159528	-1.66641	0.523856	0.0694608
LGALS1|P09382	0.001601	1.12951	0.355194	0.0694608
KAT7|O95251	0.00160319	-1.21114	0.380049	0.0694608
GSR|P00390	0.00160435	-1.88629	0.593294	0.0694608
NA|Q8N954	0.00162775	-1.04716	0.329315	0.0701105
PLCH2|O75038	0.00164887	-0.99598	0.314072	0.0706561
LIN7A|O14910	0.0016621	-1.92794	0.608415	0.0708596
SCG3|Q8WXD2	0.00167114	-1.16454	0.367691	0.0708835
PODXL|O00592	0.00168795	-1.15317	0.364444	0.0712349
AMIGO1|Q86WK6	0.00170183	-1.68896	0.534189	0.0714599
XRCC5|P13010	0.00173574	-2.00684	0.635917	0.0722742
CALCOCO1|Q9P1Z2	0.00174562	-1.88423	0.597387	0.0722742
EEA1|Q15075	0.00176726	-2.50905	0.796417	0.0722742
SMCR8|Q8TEV9	0.00176816	-2.00338	0.635939	0.0722742
SNTA1|Q13424	0.00176868	-1.32918	0.421939	0.0722742
DYRK1A|Q13627	0.00177412	-2.5318	0.803798	0.0722742
HNRNPCP5; LOC440563; HNRNPCL2|B2RXH8	0.00178177	-1.84562	0.58629	0.0722742
DYNC1H1|Q14204	0.00181444	3.13951	0.999049	0.0732439
RABGGTB|P53611	0.00184003	1.68769	0.537777	0.0736274
MAPKAPK2|P49137	0.00184754	-1.4493	0.461583	0.0736274
PPP1R8|Q12972	0.00185038	-1.21712	0.387774	0.0736274
PPFIA2|O75334	0.00189238	-2.43705	0.778656	0.0749419
EPS15L1|Q9UBC2	0.00191128	-2.96337	0.947726	0.0753334
RSPRY1|Q96DX4	0.00195159	-1.41874	0.454421	0.0757933
PDE12|Q6L8Q7	0.00195578	-2.58926	0.82993	0.0757933
PEX14|O75381	0.00195701	-1.81214	0.580876	0.0757933
PNISR|Q8TF01	0.00196289	-1.21477	0.388742	0.0757933
RIMS1|Q86UR5	0.00197038	-1.91677	0.61482	0.0757933
TMEM135|Q86UB9	0.00198195	-1.11379	0.357345	0.0757933
DPAGT1|Q9H3H5	0.00198645	-0.940852	0.301197	0.0757933
SCAMP5|Q8TAC9	0.00200277	-1.67456	0.537984	0.0758095
FTH1|P02794	0.00200501	0.639609	0.205508	0.0758095
ZC3H14|Q6PJT7	0.00201472	-1.34854	0.433494	0.0758333
OLFM3|Q96PB7	0.00202918	-1.24119	0.399265	0.0760351
SRP68|Q9UHB9	0.00204397	-2.78964	0.898004	0.0762473
RAP1BL|A6NIZ1	0.00206929	1.29098	0.416078	0.0768488
GDI2|P50395	0.00208401	2.38676	0.769776	0.0768643
GNL1|P36915	0.00209845	-3.31663	1.0704	0.0768643
SPEG|Q15772	0.00211304	-1.59672	0.515673	0.0768643
BSDC1|Q9NW68	0.00211371	-1.85157	0.597897	0.0768643
GREM2|Q9H772	0.0021157	-0.74548	0.23945	0.0768643
ARFGAP1|Q8N6T3	0.00214765	-1.93234	0.625064	0.0776874
ABLIM3|O94929	0.00216073	-1.66279	0.537923	0.0778236
KCNK15|Q9H427	0.00218428	-1.99316	0.642668	0.0783342
ABCB1|P08183	0.00219926	-1.14781	0.372158	0.0784107
KANK3|Q6NY19	0.00221142	-1.27524	0.413702	0.0784107
PLXNB2|O15031	0.00221457	-1.61195	0.523011	0.0784107
HSPA12A|O43301	0.00226023	2.13569	0.694347	0.079598
TMC6|Q7Z403	0.00226715	0.722223	0.234036	0.079598
RUFY3|Q7L099	0.00229051	2.61328	0.850748	0.0796139
EPB41L4B|Q9H329	0.00229939	-1.29978	0.423305	0.0796139
RBM8A; LOC101060541|Q9Y5S9	0.00230021	-1.91312	0.622972	0.0796139
MIF|P14174	0.00230572	1.13868	0.370938	0.0796139
JAM3|Q9BX67	0.00234272	0.582032	0.189907	0.0805589
IK|Q13123	0.00238243	-1.43219	0.468011	0.081317
CIT|O14578	0.0023975	-1.53958	0.503505	0.081317
KARS|Q15046	0.00241762	-2.37302	0.776724	0.081317
TGM4|P49221	0.00243003	-0.445189	0.145643	0.081317
TIMP2|P16035	0.00245167	-1.02239	0.33506	0.081317
PLCL2|Q9UPR0	0.00245386	-1.90184	0.623437	0.081317
RBP7|Q96R05	0.00246356	0.545679	0.178793	0.081317
IQSEC3|Q9UPP2	0.00246546	-1.68725	0.553354	0.081317
ARHGEF12|Q9NZN5	0.00246588	-2.61133	0.856435	0.081317
NAA38; LSM8|O95777	0.00246982	-1.48311	0.486492	0.081317
FAM13C|Q8NE31	0.00247182	-1.58119	0.518271	0.081317
TMOD1|P28289	0.00253024	-1.72407	0.566838	0.0826373
MAPRE3|Q9UPY8	0.00253647	-1.66592	0.547934	0.0826373
PRPF4|O43172	0.00255366	-1.83523	0.603838	0.0826373
FTL|P02792	0.0025624	0.465732	0.153342	0.0826373
PTPN9|P43378	0.00256312	-1.54231	0.507819	0.0826373
MOBP|Q13875	0.00257129	0.332196	0.109396	0.0826373
GAPDH|P04406	0.0026119	1.52844	0.504219	0.0836207
MSRB2|Q9Y3D2	0.00264754	-1.51501	0.500485	0.0844349
DR1|Q01658	0.00267051	-1.24763	0.41252	0.0844349
TSPYL1|Q9H0U9	0.00267071	-0.706247	0.233289	0.0844349
WAC|Q9BTA9	0.00267775	-1.21995	0.402832	0.0844349
GRIN1|Q05586	0.00269301	-1.88091	0.622445	0.0845969
SIPA1L1|O43166	0.00274203	-1.47074	0.487613	0.0858142
CAMSAP2|Q08AD1	0.00279549	-2.28465	0.758972	0.0871608
HOOK1|Q9UJC3	0.0028275	-1.60244	0.532966	0.0876254
ZNF483|Q8TF39	0.00283995	-1.14892	0.382242	0.0876254
MAG|P20916	0.00285626	0.399128	0.132888	0.0876254
PPP1R9B|Q96SB3	0.00287322	-1.6547	0.551266	0.0876254
NUDT21|O43809	0.00288048	-1.64141	0.546983	0.0876254
U2AF2|P26368	0.00288205	-2.01901	0.672852	0.0876254
DBR1|Q9UK59	0.00288493	-1.0279	0.341966	0.0876254
PURB|Q96QR8	0.00289502	-1.65597	0.552123	0.0876254
CPSF6|Q16630	0.00290906	1.14151	0.380787	0.0876254
C8orf47; ERICH5|Q6P6B1	0.00291702	-0.86626	0.288533	0.0876254
PPIP5K2|O43314	0.00292837	-1.45918	0.487093	0.0876254
HDAC4|P56524	0.00294547	-1.42062	0.474509	0.0876254
TANK|Q92844	0.0029473	-1.02198	0.3411	0.0876254
OLFM2|O95897	0.00296179	-1.30008	0.434496	0.0876254
ITSN2|Q9NZM3	0.00296769	-2.17475	0.726968	0.0876254
CACNA1F|O60840	0.00298628	0.530211	0.176385	0.087864
PRPF3|O43395	0.00306339	-1.3157	0.441277	0.0892503
DCAF7|P61962	0.00306533	-2.47461	0.830023	0.0892503
TBL1XR1|Q9BZK7	0.00308333	-1.89914	0.637392	0.0892503
PRPH|P41219	0.00309818	-0.188035	0.0630804	0.0892503
PPM1G|O15355	0.0030982	-0.657786	0.220854	0.0892503
SCRG1|O75711	0.00310671	-0.598653	0.201082	0.0892503
MUL1|Q969V5	0.00311324	-1.48927	0.500264	0.0892503
NEFH|P12036	0.00311885	0.451259	0.151636	0.0892503
ARID1A|O14497	0.00314211	-1.37127	0.461146	0.0893977
DCP1B|Q8IZD4	0.00315591	-1.09353	0.366546	0.0893977
FAM98A|Q8NCA5	0.00315609	1.23306	0.414864	0.0893977
EPDR1|Q9UM22	0.00317862	0.834211	0.280882	0.0897317
PPP1R13B|Q96KQ4	0.00320259	-1.75939	0.592796	0.0901039
ABCB4|P21439	0.00321488	-0.936516	0.315615	0.0901461
MPP5|Q8N3R9	0.00322929	-2.2743	0.767051	0.0902473
RAP1B|P61224	0.00324502	1.51756	0.512092	0.0903847
ADNP|Q9H2P0	0.0032599	-1.28066	0.432303	0.0904973
SLC25A52|Q3SY17	0.0032708	-1.17013	0.394933	0.0904993
GID8|Q9NWU2	0.00328864	-2.16871	0.732862	0.0906014
COA6|Q5JTJ3	0.00329617	-1.10122	0.37222	0.0906014
MBP|P02686	0.00332548	0.286273	0.0968537	0.0908616
CLDN11|O75508	0.00332739	0.297069	0.100513	0.0908616
ANXA11|P50995	0.00334731	1.11241	0.376622	0.0911079
SLC22A23|A1A5C7	0.00343448	-1.7783	0.603732	0.0924832
ICA1|Q05084	0.00343514	-2.19593	0.745531	0.0924832
SRSF7|Q16629	0.00344763	-1.77564	0.603078	0.0924832
FAM110B|Q8TC76	0.00345001	-0.907059	0.307837	0.0924832
FAM107B|Q9H098	0.00345318	0.519721	0.176548	0.0924832
HMGA1|P17096	0.0034824	-1.28691	0.437558	0.0925628
RANBP2|P49792	0.00348373	-2.61939	0.890648	0.0925628
DGKB|Q9Y6T7	0.00348938	-0.972552	0.330746	0.0925628
AKT1|P31749	0.00350483	-1.90483	0.648104	0.0926784
RAPGEF4|Q8WZA2	0.00352256	-1.85816	0.632569	0.0927595
CSNK1A1L|Q8N752	0.00353799	1.31538	0.447874	0.0927595
PSD|A5PKW4	0.0035412	-1.32153	0.450142	0.0927595
LETM1|O95202	0.0036435	-1.54971	0.529502	0.0949352
MYO1E|Q12965	0.00364698	0.73044	0.249601	0.0949352
DUT|P33316	0.00368069	-1.3468	0.460679	0.0955084
NELFA; WHSC2|Q9H3P2	0.00369968	-0.994981	0.339936	0.0955084
UBXN2B|Q14CS0	0.00370329	-1.36303	0.466282	0.0955084
AKAP7|Q9P0M2	0.0037233	-1.14399	0.391799	0.0957288
WDR59|Q6PJI9	0.00374194	-1.24692	0.427046	0.0959129
KCNA2|P16389	0.00375959	1.09474	0.375281	0.095999
SSBP1|Q04837	0.0037736	-1.43566	0.492416	0.095999
CASK|O14936	0.00378678	-2.48616	0.85305	0.095999
GNB5|O14775	0.00379125	-1.94201	0.66643	0.095999
ABL2|P42684	0.00382674	-1.62663	0.558771	0.0966049
DNAJB8|Q8NHS0	0.00384744	-1.19414	0.410325	0.096835
SNX4|O95219	0.00387838	-2.01804	0.694252	0.0973205
SNRPA1|P09661	0.00397099	-1.64366	0.566934	0.099346
ZHX3|Q9H4I2	0.00400956	-1.20723	0.415214	0.100012
C14orf159; DGLUCY|Q7Z3D6	0.00402171	-0.204251	0.0705494	0.100016
STRN3|Q13033	0.0040669	-2.51937	0.871288	0.10084
CABLES1|Q8TDN4	0.00408033	-1.48975	0.515322	0.100873
FBXO31|Q5XUX0	0.00417063	-1.23839	0.429482	0.102802
ZNF512|Q96ME7	0.00421946	-1.39515	0.483765	0.1037
PLEKHB1|Q9UF11	0.00430075	0.491435	0.171022	0.105178
HRAS|P01112	0.00430481	1.83092	0.637238	0.105178
CABIN1|Q9Y6J0	0.00432353	-1.19713	0.415596	0.105328
BLOC1S1|P78537	0.00438345	1.50853	0.526106	0.106111
SEMA4B|Q9NPR2	0.00438613	-0.967376	0.337251	0.106111
IGBP1|P78318	0.00439574	-2.26297	0.789466	0.106111
USP11|P51784	0.00440647	-1.16023	0.404872	0.106111
CREBBP|Q92793	0.00442627	-1.22838	0.42864	0.106281
TFAM|Q00059	0.00445619	-1.48756	0.519758	0.106693
MTDH|Q86UE4	0.00448279	-1.32811	0.464359	0.106816
ENTPD3|O75355	0.00448687	-1.10715	0.387143	0.106816
ZNF662|Q6ZS27	0.0045069	-1.06567	0.37234	0.106988
PSMB3|P49720	0.00454095	1.19857	0.41968	0.107354
LRRFIP2|Q9Y608	0.00455256	-2.10694	0.73796	0.107354
PPP2R5A|Q15172	0.00456087	-1.757	0.61552	0.107354
CDC123|O75794	0.00458029	-1.0987	0.384569	0.107468
CLIC4|Q9Y696	0.0046093	0.588887	0.206551	0.107468
ANKRD30A|Q9BXX3	0.00462753	-1.17443	0.410807	0.107468
LRFN3|Q9BTN0	0.00462766	-1.3242	0.464459	0.107468
ASPA|P45381	0.00463001	0.472772	0.165908	0.107468
NUP98|P52948	0.00469036	-1.95555	0.687273	0.108567
DBI|P07108	0.00471146	0.840501	0.295543	0.108596
LACE1; AFG1L|Q8WV93	0.00473882	-1.34671	0.473855	0.108596
BCLAF1|Q9NYF8	0.00474459	-1.29853	0.456965	0.108596
DNAH8|Q96JB1	0.00475411	-1.11142	0.390288	0.108596
PABPC4|Q13310	0.0047566	-1.6916	0.595464	0.108596
SRXN1|Q9BYN0	0.00477301	-0.818734	0.288319	0.108674
CSTF2|P33240	0.00478914	-1.05037	0.369876	0.108696
MORN4|Q8NDC4	0.00480451	-1.17694	0.414477	0.108696
AMT|P48728	0.00481302	-1.1091	0.390946	0.108696
ALKBH5|Q6P6C2	0.00484664	-1.16267	0.409915	0.108896
SHISA6|Q6ZSJ9	0.00484794	-0.865214	0.304903	0.108896
CA2|P00918	0.00488291	0.639178	0.225679	0.109388
RALY|Q9UKM9	0.00495167	-1.35802	0.480259	0.110631
SNRNP200|O75643	0.00497361	-2.16369	0.765575	0.110715
PPP1R12B|O60237	0.00498403	-1.41152	0.499559	0.110715
SEPT5|Q99719	0.00499516	-1.41585	0.501219	0.110715
PDILT|Q8N807	0.0050177	0.578263	0.203758	0.110913
ARL8A|Q96BM9	0.00503062	1.24743	0.441959	0.110913
DDX39B|Q13838	0.00510889	-2.16621	0.76886	0.112254
GARNL3|Q5VVW2	0.00511832	-1.28237	0.45507	0.112254
FRMPD4|Q14CM0	0.00516178	-1.56473	0.556043	0.112911
HNRNPL|P14866	0.00519473	-1.73457	0.616858	0.113215
UNC80|Q8N2C7	0.00520278	-1.3209	0.469642	0.113215
NINJ2|Q9NZG7	0.00524271	0.47389	0.168685	0.113695
CWC27|Q6UX04	0.00525205	-1.08557	0.386497	0.113695
NA|Q15154	0.00533529	-1.41443	0.504585	0.115198
TMPO|P42167	0.00536698	-0.957145	0.341643	0.115485
CENPV|Q7Z7K6	0.0054158	-1.1165	0.399005	0.115485
SLC25A51|Q9H1U9	0.0054206	-1.2454	0.444859	0.115485
ABRACL|Q9P1F3	0.00542295	0.556515	0.198431	0.115485
NA|Q9Y6V0	0.00543461	-1.59952	0.571854	0.115485
SYT13|Q7L8C5	0.00544296	-1.10799	0.39614	0.115485
JPH1|Q9HDC5	0.00546525	-1.44025	0.515254	0.115485
CSTF1|Q05048	0.00547009	-1.50695	0.538959	0.115485
C9orf172; AJM1|C9J069	0.00548111	-1.75215	0.627055	0.115485
WIBG; PYM1|Q9BRP8	0.00549408	-1.38389	0.495401	0.115485
AFG3L2|Q9Y4W6	0.00550094	-1.59071	0.56952	0.115485
CHCHD3|Q9NX63	0.00554252	-1.81844	0.651635	0.115485
SGSM1|Q2NKQ1	0.00555156	-1.32376	0.47446	0.115485
SF3A3|Q12874	0.00557194	-1.73041	0.620482	0.115485
RPH3A|Q9Y2J0	0.00558581	-0.94727	0.339767	0.115485
PACSIN1|Q9BY11	0.00559623	-1.42003	0.509449	0.115485
RPA1|P27694	0.0055987	-1.91571	0.687317	0.115485
PTGFRN|Q9P2B2	0.00560542	-1.2639	0.453524	0.115485
HMGN4|O00479	0.00561116	-0.609712	0.21881	0.115485
KIAA1549L|Q6ZVL6	0.00569467	-1.25006	0.449403	0.116916
OPHN1|O60890	0.00572791	-1.93547	0.696295	0.11731
GRIN2A|Q12879	0.00581253	-1.5608	0.562491	0.118501
ANGEL2|Q5VTE6	0.00581441	-1.43075	0.515642	0.118501
SDE2|Q6IQ49	0.00584292	-0.619653	0.222385	0.118551
SF3B1|O75533	0.00584528	-2.169	0.782204	0.118551
GTF2A2|P52657	0.00588097	-1.28275	0.462746	0.118606
USP54|Q70EL1	0.00589171	0.733798	0.264881	0.118606
CCDC177|Q9NQR7	0.00590708	-1.34368	0.485184	0.118606
HMGCL|P35914	0.00591665	-1.48342	0.535746	0.118606
NRXN1|P58400	0.00592285	-1.07745	0.388831	0.118606
PNMA1|Q8ND90	0.00594635	-0.842106	0.304272	0.118606
FOXK1|P85037	0.00596275	-1.29105	0.466705	0.118606
FAM82A2; RMDN3|Q96TC7	0.00599978	-1.57402	0.569422	0.118606
VPS33B|Q9H267	0.00602726	-2.00314	0.725061	0.118606
PFDN1|O60925	0.00603574	-1.23784	0.448127	0.118606
PLXNC1|O60486	0.00603721	-0.973417	0.35241	0.118606
MBD2|Q9UBB5	0.00603839	-1.178	0.425403	0.118606
MAL2|Q969L2	0.00607495	-0.765589	0.277378	0.118606
NUP214|P35658	0.00611639	-1.80589	0.654823	0.118606
SYNGAP1|Q96PV0	0.00614319	-1.36352	0.494682	0.118606
ABLIM2|Q6H8Q1	0.00614886	-1.56219	0.566823	0.118606
PMP2|P02689	0.00616256	0.272544	0.0989157	0.118606
ADAM10|O14672	0.00617031	0.738817	0.268184	0.118606
SLC17A1|Q14916	0.00617119	-0.657077	0.238221	0.118606
SLC17A4|Q9Y2C5	0.00617119	-0.657077	0.238221	0.118606
SLC17A2|O00624	0.00617119	-0.657077	0.238221	0.118606
DNA2|P51530	0.00617214	-1.506	0.545853	0.118606
NUP153|P49790	0.00619974	-0.914984	0.332236	0.118606
DGUOK|Q16854	0.00620103	-0.942589	0.342357	0.118606
TGFBRAP1|Q8WUH2	0.00620566	-2.23152	0.810583	0.118606
TSC1|Q92574	0.00621704	-2.06142	0.748962	0.118606
SLC4A10|Q6U841	0.00626554	-0.654779	0.238093	0.119259
PPP1R16A|Q96I34	0.00629063	-1.14439	0.416324	0.119465
HADH|Q16836	0.0063569	-1.25252	0.456306	0.120385
CASC3|O15234	0.00636791	-1.3063	0.474158	0.120385
LARP4B|Q92615	0.00639278	-1.08337	0.3949	0.120583
ENY2|Q9NPA8	0.00643557	-1.13997	0.415759	0.121116
SUMO4|Q6EEV6	0.00653645	-1.32431	0.483992	0.122704
SMARCE1|Q969G3	0.00656268	-1.64847	0.602903	0.122704
RBMX|P38159	0.00656398	-0.84301	0.308325	0.122704
CA4|P22748	0.0066221	-0.571126	0.209112	0.123369
SRSF4|Q08170	0.00662909	-1.3489	0.49395	0.123369
CACNG3|O60359	0.00667351	-1.02819	0.37682	0.12392
SMCHD1|A6NHR9	0.0067099	-1.38726	0.508322	0.124066
MGRN1|O60291	0.00672249	-1.38681	0.50871	0.124066
KIRREL3|Q8IZU9	0.00672898	-1.04104	0.381824	0.124066
COX19|Q49B96	0.00674078	-0.871793	0.319812	0.124066
CRYAB|P02511	0.00679204	0.407674	0.149693	0.124571
HOMER1|Q86YM7	0.00680871	-1.26327	0.464126	0.124571
PUM1|Q14671	0.00682273	-1.91547	0.703925	0.124571
C7orf55; FMC1; C7orf55-LUC7L2|Q96HJ9	0.00684135	-1.05567	0.387111	0.124571
PDXP|Q96GD0	0.00684277	-1.83945	0.676231	0.124571
APMAP|Q9HDC9	0.00686	-1.80452	0.663599	0.124613
CTTN|Q14247	0.00689957	-1.22333	0.450191	0.124885
HMGB2|P26583	0.00691514	-0.761312	0.280208	0.124885
SPG7|Q9UQ90	0.00691977	-1.67565	0.616871	0.124885
PPM1L|Q5SGD2	0.00694166	-1.73473	0.638873	0.12501
TDRD3|Q9H7E2	0.0069838	-0.92464	0.340437	0.125172
SGCB|Q16585	0.00698669	0.935736	0.344303	0.125172
NAV3|Q8IVL0	0.00700537	-0.876828	0.322973	0.125172
TMPO|P42166	0.00701059	-1.27535	0.470268	0.125172
FBL|P22087	0.00702717	-1.48175	0.546538	0.1252
AKAP7|O43687	0.00708153	-1.04992	0.387632	0.125737
MID2|Q9UJV3	0.00708738	-1.19992	0.441986	0.125737
MARK4|Q96L34	0.00710892	-1.87778	0.693613	0.125756
NA|Q8TDW7	0.00711855	-1.29873	0.479806	0.125756
STAT5B|P51692	0.00714545	-1.65153	0.610435	0.125762
ACAA2|P42765	0.00715174	-0.947705	0.350327	0.125762
DOCK5|Q9H7D0	0.00716402	0.599498	0.221628	0.125762
FRMD4A|Q9P2Q2	0.00722109	-1.89255	0.700444	0.126498
MED17|Q9NVC6	0.00725404	-0.951709	0.351229	0.126809
PARS2|Q7L3T8	0.00729004	-1.52167	0.563853	0.126975
C9orf78|Q9NZ63	0.00729394	-1.12175	0.415473	0.126975
GDI1|P31150	0.00731061	2.41437	0.894961	0.127001
CCDC43|Q96MW1	0.00736026	-1.56311	0.579908	0.127279
C6orf57; SDHAF4|Q5VUM1	0.00736746	-0.726471	0.269552	0.127279
HSPA2|P54652	0.00737232	0.516826	0.19178	0.127279
EML6|Q6ZMW3	0.00739236	-1.50363	0.558147	0.127362
ACAP2|Q15057	0.00743085	-1.83198	0.680479	0.127488
OPRL1|P41146	0.00744422	-1.0224	0.378413	0.127488
PHYH|O14832	0.00744542	-0.90565	0.336392	0.127488
LARS|Q9P2J5	0.00747091	-1.58244	0.588189	0.127662
UBL4A|P11441	0.00750085	-1.87533	0.697407	0.12768
DCAF11|Q8TEB1	0.00750247	-1.12391	0.417867	0.12768
PIKFYVE|Q9Y2I7	0.00757726	-1.8182	0.677033	0.128609
SATB2|Q9UPW6	0.00759707	-0.973076	0.362458	0.128609
CCDC58|Q4VC31	0.00760329	-1.57511	0.586767	0.128609
EZR|P15311	0.00766255	-1.18609	0.442286	0.129083
PFN1|P07737	0.00767242	1.65599	0.617529	0.129083
ARHGAP21|Q5T5U3	0.00768885	-1.93829	0.723091	0.129083
DDX21|Q9NR30	0.00769307	-1.18283	0.44119	0.129083
PJA2|O43164	0.00770881	-0.931536	0.34763	0.129088
CKAP4|Q07065	0.0077347	-1.15666	0.431825	0.129258
CCDC93|Q567U6	0.00774988	-2.26343	0.845239	0.129258
BCAS3|Q9H6U6	0.0077917	-2.1211	0.792633	0.129696
TMEM132B|Q14DG7	0.00789016	-1.53727	0.57531	0.13036
ZADH2|Q8N4Q0	0.00789457	-1.22107	0.457067	0.13036
RCN2|Q14257	0.00789969	-1.48936	0.557475	0.13036
NA|Q6ULP2	0.00790778	-1.47845	0.55353	0.13036
RHOG|P84095	0.00790959	0.745806	0.279236	0.13036
SLC30A9|Q6PML9	0.00793765	-1.79346	0.671792	0.130565
SRP19|P09132	0.00798936	-1.18982	0.446053	0.130932
DNAJC5|Q9H3Z4	0.00800069	-1.20501	0.45183	0.130932
PPAPDC3; PLPP7|Q8NBV4	0.00800697	-0.942258	0.352257	0.130932
TBC1D5|Q92609	0.00806228	-1.6222	0.608861	0.131145
OSBPL9|Q96SU4	0.00806245	-1.56553	0.587591	0.131145
CNTNAP1|P78357	0.0080681	1.02884	0.386192	0.131145
SRSF12|Q8WXF0	0.00808276	-1.0438	0.390556	0.131145
FNTA|P49354	0.00820628	1.42217	0.535002	0.132548
PLEKHM2|Q8IWE5	0.00821672	-1.49307	0.561768	0.132548
CEP170|Q5SW79	0.00821685	-2.38393	0.896955	0.132548
THYN1|Q9P016	0.00825604	-1.32758	0.499809	0.132924
CCAR1|Q8IX12	0.00829353	-1.83763	0.692241	0.133271
RHOF|Q9HBH0	0.00833073	-0.927043	0.349332	0.133612
FECH|P22830	0.00835891	-1.14624	0.432234	0.133807
CALB2|P22676	0.00840914	-0.774134	0.292107	0.134353
ZDHHC14|Q8IZN3	0.0084508	1.09141	0.410463	0.134761
EIF4ENIF1|Q9NRA8	0.00848024	-1.37569	0.51973	0.134973
TCEAL6|Q6IPX3	0.0085133	-0.991618	0.374819	0.135242
SLITRK4|Q8IW52	0.00855049	-1.18126	0.446647	0.135575
SLC22A17|Q8WUG5	0.00860288	-1.21428	0.459558	0.136147
CNTN2|Q02246	0.00868755	0.995817	0.377404	0.137113
EFR3A|Q14156	0.00869799	-1.59098	0.60306	0.137113
RGPD4|Q7Z3J3	0.00872232	-1.88557	0.714985	0.137113
RGS7|P49802	0.00872954	-1.65991	0.629487	0.137113
CTBP1|Q13363	0.00884316	-1.77245	0.673308	0.138086
INPPL1|O15357	0.0088569	-1.55891	0.592312	0.138086
NA|Q5JU85	0.00885753	-1.93233	0.734199	0.138086
RQCD1; CNOT9|Q92600	0.00885763	-1.48492	0.564203	0.138086
SHOC2|Q9UQ13	0.00892223	-1.59662	0.607226	0.13876
CDKL5|O76039	0.00893403	-1.43686	0.54656	0.13876
USP10|Q14694	0.00900022	-1.65049	0.628437	0.139528
DCAF5|Q96JK2	0.00902095	-0.623222	0.236371	0.139591
HSD11B1|P28845	0.00904015	0.406003	0.154679	0.139593
MECP2|P51608	0.00905453	-1.15064	0.438464	0.139593
NA|P21127	0.00908367	-0.92526	0.352639	0.139715
ENPP6|Q6UWR7	0.00909583	0.286157	0.109109	0.139715
ASAP1|Q9ULH1	0.00915218	-1.3907	0.530692	0.140322
CORO6|Q6QEF8	0.00916932	-0.95792	0.365554	0.140327
MICAL3|Q7RTP6	0.00927588	-1.9321	0.738611	0.141699
CDC42EP1|Q00587	0.00933114	0.469189	0.179483	0.142283
TMEM163|Q8TC26	0.00935336	-1.18437	0.453266	0.142362
GPM6A|P51674	0.00940587	-1.09134	0.41787	0.142712
REEP6|Q96HR9	0.0094105	-0.885924	0.339157	0.142712
RIMS2|Q9UQ26	0.00948949	-1.8787	0.720382	0.143293
CNDP1|Q96KN2	0.0094948	0.41183	0.157927	0.143293
MBD1|Q9UIS9	0.00950028	-0.868299	0.332505	0.143293
NONO|Q15233	0.00957781	-1.45711	0.559416	0.144202
EFNB1|P98172	0.00960743	-1.0294	0.395112	0.144388
SYNJ2|O15056	0.00967682	0.629788	0.242071	0.144556
SCP2|P22307	0.00968129	-1.20419	0.462983	0.144556
MAPK8IP3|Q9UPT6	0.00968352	-1.93133	0.742575	0.144556
TBL3|Q12788	0.00968927	-0.991841	0.380339	0.144556
OTUD4|Q01804	0.00970511	-1.0638	0.408373	0.144556
HHIPL2|Q6UWX4	0.00972407	-0.891215	0.342143	0.144581
NHP2L1; SNU13|P55769	0.0097525	-1.49597	0.575732	0.144746
ACTR1A|P61163	0.00980043	2.18106	0.839949	0.145033
FMN2|Q9NZ56	0.00980658	-1.52517	0.587407	0.145033
RGN|Q15493	0.00983698	-0.54595	0.210356	0.145052
HIP1|O00291	0.00984258	0.729902	0.281221	0.145052
APOO|Q9BUR5	0.00991209	-1.08381	0.418026	0.145819
KRT81|Q14533	0.00997726	-0.146544	0.0564601	0.146313
STX8|Q9UNK0	0.0100084	-1.28028	0.494451	0.146313
ELFN2|Q5R3F8	0.0100216	-1.23243	0.476056	0.146313
KRT86|O43790	0.0100288	-0.146432	0.0564566	0.146313
GABRA4|P48169	0.0100507	-1.23422	0.476935	0.146313
STX17|P56962	0.0100507	-1.50888	0.583071	0.146313
RTKN|Q9BST9	0.0101061	0.528839	0.20451	0.146864
TRIM28|Q13263	0.0101561	-1.72453	0.667349	0.147232
MB21D2|Q8IYB1	0.0101737	-1.18331	0.458019	0.147232
NUDCD1|Q96RS6	0.0101843	-1.47419	0.570688	0.147232
MED22|Q15528	0.0102388	-0.836136	0.323001	0.147566
OPCML|Q14982	0.0102427	-1.58781	0.615151	0.147566
ADA|P00813	0.0102958	0.574152	0.222569	0.14766
ETFB|P38117	0.0102965	-1.23064	0.477115	0.14766
SRSF2|Q01130	0.0103023	-1.1365	0.440653	0.14766
TRIM2|Q9C040	0.0103489	1.71315	0.664645	0.147743
PABPN1|Q86U42	0.0103758	-1.46159	0.567251	0.147743
KCNIP2|Q9NS61	0.0103952	-0.806379	0.312837	0.147743
TERF2IP|Q9NYB0	0.010406	-1.19619	0.464375	0.147743
LGALS3BP|Q08380	0.0104174	0.550444	0.213747	0.147743
RTCA|O00442	0.0104196	1.01001	0.392216	0.147743
MEF2D|Q14814	0.010463	-0.861416	0.334541	0.147743
FBXO41|Q8TF61	0.0104678	-1.19963	0.466143	0.147743
TP53BP1|Q12888	0.0104739	-1.39819	0.543342	0.147743
FAM171A2|A8MVW0	0.0104849	-1.3498	0.524615	0.147743
FAM134C; RETREG3|Q86VR2	0.01056	-0.936583	0.36428	0.148551
GNAL|P38405	0.010597	-0.591972	0.230363	0.148821
ERMN|Q8TAM6	0.0106503	0.350563	0.136543	0.149179
PNMA2|Q9UL42	0.0107161	-0.748173	0.291658	0.149179
UNC5D|Q6UXZ4	0.0107232	-1.0902	0.424834	0.149179
CARTPT|Q16568	0.0107237	-0.263661	0.10277	0.149179
PRRC2C|Q9Y520	0.0107293	-1.47518	0.575162	0.149179
CUL4B|Q13620	0.0107445	-1.84432	0.719229	0.149179
MYL6B|P14649	0.0107515	-1.92617	0.751215	0.149179
JPH3|Q8WXH2	0.0107653	-1.30256	0.508095	0.149179
TAOK2|Q9UL54	0.0108486	-1.69284	0.661038	0.15008
B3GALTL; B3GLCT|Q6Y288	0.0108662	0.699417	0.273148	0.15008
DCPS|Q96C86	0.0108894	-0.997021	0.389528	0.150151
SLC25A29|Q8N8R3	0.0110541	-0.973981	0.381144	0.152171
PSMG2|Q969U7	0.0111134	1.05464	0.413105	0.152541
SYNRG|Q9UMZ2	0.0111175	-1.69942	0.665859	0.152541
C16orf58|Q96GQ5	0.0112966	-1.21878	0.478601	0.154744
GMFB|P60983	0.0113567	1.31221	0.515674	0.155314
GTPBP1|O00178	0.0114731	-1.54428	0.607741	0.156649
LYSMD1|Q96S90	0.0114979	-1.20983	0.476265	0.156732
VAPB|O95292	0.0115453	-1.75481	0.691201	0.157122
SVIP|Q8NHG7	0.0116329	-1.24232	0.489855	0.158056
DOCK10|Q96BY6	0.0116707	1.13153	0.446376	0.158133
GRIK3|Q13003	0.0116764	1.09673	0.432676	0.158133
SLC25A42|Q86VD7	0.0117444	-1.08589	0.428655	0.158796
PDZD2|O15018	0.011782	-1.15844	0.4576	0.159047
FBLL1|A6NHQ2	0.0118348	-1.07424	0.424607	0.159503
MCM4|P33991	0.0120238	-0.804279	0.317623	0.161576
HS1BP3|Q53T59	0.0120273	1.0593	0.419662	0.161576
MAP1LC3B|Q9GZQ8	0.0120747	0.353829	0.14008	0.161685
MAP1LC3B2|A6NCE7	0.0120747	0.353829	0.14008	0.161685
PTPRN|Q16849	0.0120981	-0.962169	0.381498	0.161685
MTA2|O94776	0.0121128	-1.47429	0.584656	0.161685
NA|Q9ULN7	0.0121633	-0.808295	0.320732	0.1621
KCNJ3|P48549	0.0121972	-0.911529	0.361683	0.162292
KBTBD6|Q86V97	0.0122322	-1.14449	0.454398	0.1625
WNK3|Q9BYP7	0.0124503	-0.94805	0.377309	0.164913
ZC2HC1A|Q96GY0	0.0124533	-1.40479	0.5593	0.164913
SCAI|Q8N9R8	0.0125016	-1.16406	0.463712	0.165073
HECW2|Q9P2P5	0.0125049	-1.51952	0.605334	0.165073
GRM6|O15303	0.0125301	-0.98084	0.38992	0.165144
BPTF|Q12830	0.0126327	0.948686	0.377794	0.165785
IVNS1ABP|Q9Y6Y0	0.0126359	0.843128	0.33567	0.165785
NME2; NME1-NME2|P22392	0.0126483	1.69318	0.675619	0.165785
MRRF|Q96E11	0.0126581	-1.09418	0.436651	0.165785
SNX30|Q5VWJ9	0.0127459	-1.60817	0.642408	0.166674
UHRF1BP1|Q6BDS2	0.0128799	-1.33587	0.534439	0.168097
CADM4|Q8NFZ8	0.0128949	1.05161	0.420786	0.168097
LANCL2|Q9NS86	0.0129891	-1.35488	0.542706	0.168637
NAPA|P54920	0.0129922	1.30242	0.52171	0.168637
CPSF7|Q8N684	0.0129969	-1.35231	0.541724	0.168637
FAM117B|Q6P1L5	0.0130481	-0.934909	0.374729	0.168906
SNX7|Q9UNH6	0.013058	-1.20238	0.481989	0.168906
VPS33A|Q96AX1	0.0131572	-2.55481	1.02525	0.169926
CHCHD7|Q9BUK0	0.013182	-0.809457	0.3246	0.169982
TRAPPC2L|Q9UL33	0.0132047	-1.91506	0.768921	0.170013
NOP56|O00567	0.0132756	-1.3188	0.529867	0.170664
ATP5L|O75964	0.013384	-1.07445	0.432251	0.171396
SLC44A1|Q8WWI5	0.0133907	0.498009	0.200364	0.171396
PLEKHA6|Q9Y2H5	0.0133941	-1.28392	0.516579	0.171396
HSP90AA1|P07900	0.0134565	0.880545	0.354523	0.171931
METTL3|Q86U44	0.0134802	-1.20728	0.48604	0.17197
RPA2|P15927	0.0135623	-1.084	0.436938	0.172754
HNRNPA0|Q13151	0.0136797	-0.943897	0.380902	0.173841
NAA30|Q147X3	0.0137019	-1.46749	0.592335	0.173841
HEATR1|Q9H583	0.0137101	-0.764295	0.308242	0.173841
NCOA2|Q15596	0.0137343	-0.95276	0.383397	0.173884
HSPA8|P11142	0.0137554	1.95521	0.789738	0.173889
RAP2A|P10114	0.0138002	-1.37144	0.55421	0.174191
PHYHD1|Q5SRE7	0.0138563	0.458616	0.18544	0.174373
PRKCA|P17252	0.0138803	-1.32259	0.534923	0.174373
GSPT2|Q8IYD1	0.0139081	-1.74235	0.704833	0.174373
BUB3|O43684	0.0139447	-1.89023	0.765026	0.174373
EPN2|O95208	0.0139526	1.20851	0.489157	0.174373
SARNP|P82979	0.0139546	-0.667189	0.270007	0.174373
STT3B|Q8TCJ2	0.0139713	1.27904	0.517749	0.174373
HP1BP3|Q5SSJ5	0.0139816	-1.05348	0.426538	0.174373
PTEN|P60484	0.0140256	-1.64226	0.665235	0.174661
MCAM|P43121	0.0141797	0.760204	0.308435	0.176214
C2orf49|Q9BVC5	0.0141924	-0.854613	0.346155	0.176214
FAM19A2|Q8N3H0	0.0142445	-0.829633	0.336459	0.176573
NUP50|Q9UKX7	0.0142636	-0.975181	0.396002	0.176573
ATG13|O75143	0.014289	-1.43103	0.581046	0.176626
CFL2|Q9Y281	0.0143536	1.05964	0.430701	0.177043
TTC7B|Q86TV6	0.0143651	-1.55446	0.631898	0.177043
LIFR|P42702	0.0144233	-1.06864	0.433927	0.177497
ARFGEF2|Q9Y6D5	0.0146564	-2.10517	0.858329	0.179971
ETF1|P62495	0.0147041	2.0243	0.825755	0.179971
KIAA0319L|Q8IZA0	0.0147114	-1.33227	0.543442	0.179971
SOWAHB|A6NEL2	0.014727	-0.892131	0.363922	0.179971
GPD1|P21695	0.0147402	0.462713	0.18882	0.179971
SYNGR1|O43759	0.0147535	-0.910193	0.371432	0.179971
GLMN|Q92990	0.0149031	1.0945	0.447319	0.181198
ANAPC5|Q9UJX4	0.0149147	1.00901	0.412246	0.181198
UBL3|O95164	0.0149191	0.862488	0.352593	0.181198
KIAA1598; SHTN1|A0MZ66	0.0149824	1.19822	0.490154	0.181361
TSPAN15|O95858	0.0149831	0.372772	0.152491	0.181361
ATE1|O95260	0.0149976	-1.28084	0.523974	0.181361
WRNIP1|Q96S55	0.0150517	-1.15048	0.470899	0.181537
PPM1H|Q9ULR3	0.0150556	-1.61546	0.661316	0.181537
PLBD2|Q8NHP8	0.015109	0.783786	0.321028	0.181889
PDE6C|P51160	0.0151571	1.1415	0.466905	0.181889
MARCH1|Q8TCQ1	0.0151779	-0.898985	0.367878	0.181889
CNDP2|Q96KP4	0.0151931	1.05377	0.431971	0.181889
NOVA1|P51513	0.0152035	-1.6121	0.660913	0.181889
ZBTB16|Q05516	0.0152212	-0.793752	0.325436	0.181889
SLC7A7|Q9UM01	0.0152412	-0.778893	0.31865	0.181889
CDK5R1|Q15078	0.015259	-0.494621	0.202448	0.181889
CSNK2A1; CSNK2A1P; CSNK2A3|Q8NEV1	0.0153733	1.7985	0.738567	0.182528
PPHLN1|Q8NEY8	0.0153916	-1.02074	0.418847	0.182528
TRMT6|Q9UJA5	0.015398	-1.00561	0.411336	0.182528
SRRM1|Q8IYB3	0.0154	-0.996866	0.409434	0.182528
CACNG4|Q9UBN1	0.0155724	-0.771541	0.316027	0.184311
MPP6|Q9NZW5	0.0156134	-1.3342	0.549185	0.184535
SYNGR3|O43761	0.0157674	-0.927462	0.382293	0.186091
FER1L5|A0AVI2	0.0158305	-0.722235	0.296771	0.186572
SHANK3|Q9BYB0	0.0159275	-1.13673	0.469323	0.187181
PCDHGA3|Q9Y5H0	0.01595	-0.981521	0.404444	0.187181
KSR1|Q8IVT5	0.0159761	-1.74644	0.721392	0.187181
PTP4A2|Q12974	0.0159921	0.945302	0.390409	0.187181
LACTB2|Q53H82	0.0159941	1.12308	0.463986	0.187181
ULK1|O75385	0.0160859	-1.33975	0.553983	0.187825
RAE1|P78406	0.0160942	-1.84962	0.764872	0.187825
DLG3|Q92796	0.0161838	-1.82371	0.754798	0.188608
RANBP3|Q9H6Z4	0.0162518	-1.37334	0.568765	0.189001
H2AFJ|Q9BTM1	0.0162742	0.0844314	0.0349206	0.189001
SH3KBP1|Q96B97	0.0162854	-1.98203	0.821112	0.189001
DYNLL1|P63167	0.016434	1.09565	0.454539	0.190328
KIAA1462; JCAD|Q9P266	0.0164453	-1.14849	0.476466	0.190328
SUGP2|Q8IX01	0.0164695	-1.14031	0.473223	0.190344
INF2|Q27J81	0.0164973	0.81654	0.338948	0.190402
NA|Q4V328	0.0165468	-1.92682	0.800197	0.190476
LCLAT1|Q6UWP7	0.01657	-1.30803	0.543222	0.190476
CSMD2|Q7Z408	0.016572	-1.3396	0.55646	0.190476
FAM57B|Q71RH2	0.0166404	-0.541959	0.224498	0.190975
GPHN|Q9NQX3	0.0166612	-1.763	0.732941	0.190975
FUNDC2|Q9BWH2	0.0167313	-1.08199	0.450115	0.191115
FBXO2|Q9UK22	0.0167444	0.979554	0.407549	0.191115
SERBP1|Q8NC51	0.016784	-0.940417	0.391409	0.191115
LASP1|Q14847	0.0167857	-1.3937	0.580077	0.191115
MTRF1|O75570	0.0168324	-0.667662	0.276698	0.191115
PTMS|P20962	0.0168755	-0.818143	0.340805	0.191115
KLHDC3|Q9BQ90	0.0168896	0.996581	0.414135	0.191115
YTHDF1|Q9BYJ9	0.0168902	-1.60587	0.668966	0.191115
CLCC1|Q96S66	0.0169376	-1.45089	0.604727	0.191115
RDX|P35241	0.016953	0.708751	0.295446	0.191115
MTMR9|Q96QG7	0.0169655	-1.18121	0.492451	0.191115
ANXA6|P08133	0.0169924	1.15626	0.482166	0.191115
TOMM5|Q8N4H5	0.0170024	-0.914053	0.381199	0.191115
PDHX|O00330	0.0170255	-1.24013	0.517296	0.191115
COA1|Q9GZY4	0.0170401	-0.962561	0.40153	0.191115
CDH2|P19022	0.0170591	-1.89616	0.79119	0.191115
S100A13|Q99584	0.0170886	-0.419889	0.17525	0.191115
BASP1|P80723	0.0171031	-0.880271	0.367448	0.191115
GABBR1|Q9UBS5	0.0171079	-1.48478	0.619812	0.191115
ASTN1|O14525	0.0171851	-1.35003	0.563958	0.191689
ADH1B|P00325	0.0172052	-0.259799	0.108547	0.191689
HTR1A|P08908	0.0172719	-0.550505	0.230122	0.192176
MYO9A|B2RTY4	0.017315	-1.37913	0.576788	0.192399
CHCHD2P9|Q5T1J5	0.0173404	-0.402772	0.168489	0.192426
INA|Q16352	0.0174003	0.621878	0.260286	0.192834
SUOX|P51687	0.0175268	-1.19076	0.498957	0.193426
CMTM6|Q9NX76	0.0175496	-0.892242	0.37281	0.193426
MARS|P56192	0.0175525	-1.78289	0.747243	0.193426
PEX16|Q9Y5Y5	0.0175558	-0.917882	0.384062	0.193426
LRRC8C|Q8TDW0	0.0175852	1.10627	0.463796	0.193426
PPCS|Q9HAB8	0.0175971	-1.32201	0.5543	0.193426
MAVS|Q7Z434	0.0176157	-0.877982	0.368187	0.193426
RGS6|P49758	0.0176539	-1.5707	0.658904	0.19359
VASN|Q6EMK4	0.0177009	-0.67242	0.282171	0.193699
TMEM109|Q9BVC6	0.0177101	-1.03303	0.433529	0.193699
POLR2I|P36954	0.0177604	-0.61316	0.25741	0.193774
TGM2|P21980	0.0177634	-0.4427	0.185892	0.193774
TOM1|O60784	0.0178045	-1.59247	0.668932	0.193969
CD2BP2|O95400	0.0178385	-0.825486	0.346715	0.194012
NUTF2|P61970	0.01787	0.859383	0.361199	0.194012
LSM7|Q9UK45	0.017878	-1.12223	0.471709	0.194012
SAE1|Q9UBE0	0.0179015	-1.34801	0.566728	0.194014
ARFIP1|P53367	0.0179699	-1.29694	0.545584	0.194503
NAP1L1|P55209	0.0180392	0.752885	0.316909	0.195001
TTC13|Q8NBP0	0.0181081	-0.603633	0.253208	0.195389
STAG1|Q8WVM7	0.0181262	-0.929345	0.390665	0.195389
CSTF3|Q12996	0.0181453	-1.48668	0.62636	0.195389
INPP5F|Q9Y2H2	0.0182225	-1.39915	0.58988	0.195504
CLVS1|Q8IUQ0	0.0182236	-1.45325	0.612695	0.195504
C16orf96|A6NNT2	0.0182262	-0.909445	0.383356	0.195504
SON|P18583	0.0182725	-1.30367	0.549865	0.19575
MAP3K15|Q6ZN16	0.0183853	-1.21173	0.511315	0.196706
DLG4|P78352	0.0184309	-1.47984	0.625024	0.196762
CELF6|Q96J87	0.0184445	-0.793128	0.334957	0.196762
RALYL|Q86SE5	0.0184611	-1.10358	0.46623	0.196762
TOM1L2|Q6ZVM7	0.0185832	-1.66217	0.702953	0.197779
HSPA4|P34932	0.0186039	1.63684	0.692362	0.197779
EMILIN3|Q9NT22	0.01864	-0.520837	0.219959	0.197911
KNDC1|Q76NI1	0.0186934	-0.95067	0.402429	0.198226
AGK|Q53H12	0.0187201	-1.16634	0.493836	0.198248
SCN8A|Q9UQD0	0.018743	0.993544	0.420756	0.198248
SLC39A6|Q13433	0.0188317	-1.21584	0.515285	0.198587
COBRA1; NELFB|Q8WX92	0.0188446	-0.857403	0.363382	0.198587
GAS7|O60861	0.0188463	-1.10772	0.46952	0.198587
SEPT4|O43236	0.0188887	1.04458	0.442915	0.198783
PIGU|Q9H490	0.0189537	0.893938	0.379211	0.199216
THUMPD1|Q9NXG2	0.0191065	-1.23138	0.523084	0.20057
STX5|Q13190	0.0192225	-1.54299	0.656091	0.201457
PGS1|Q32NB8	0.0192402	-0.990427	0.421115	0.201457
BICD1|Q96G01	0.0192633	-1.28522	0.546613	0.201457
PPIP5K1|Q6PFW1	0.0192961	-0.956276	0.406864	0.201548
PLA2G16|P53816	0.0193647	0.445059	0.189362	0.201885
HECA|Q9UBI9	0.0193767	-1.24727	0.530988	0.201885
ZNHIT3|Q15649	0.019408	-0.885986	0.376282	0.201959
EEF1B2|P24534	0.0195019	-1.35002	0.575373	0.202483
NSG1|P42857	0.0195068	-0.802864	0.342008	0.202483
CACNA1C|Q13936	0.0196796	-1.42992	0.610317	0.204024
ZFYVE1|Q9HBF4	0.0198091	-1.74801	0.746879	0.205032
CREB1|P16220	0.0198344	-0.749797	0.320402	0.205032
SETP18; SETSIP|P0DME0	0.0198718	-1.37867	0.58937	0.205032
BECN1|Q14457	0.0198751	-1.77146	0.757307	0.205032
NRGN|Q92686	0.019932	-0.542715	0.232046	0.205113
GALNT16; GALNTL1|Q8N428	0.0199434	-0.885953	0.378804	0.205113
PTPRR|Q15256	0.0199566	-0.911264	0.389412	0.205113
USP39|Q53GS9	0.0200849	-1.13026	0.483967	0.206179
CASC4|Q6P4E1	0.0201334	-1.10992	0.475492	0.206423
SRPK1|Q96SB4	0.0201925	-0.758251	0.324924	0.206776
AFAP1L2|Q8N4X5	0.0202402	-1.0753	0.461018	0.20701
CPNE2|Q96FN4	0.0203569	1.12659	0.483501	0.207614
DNAJB2|P25686	0.0203719	-1.1063	0.474817	0.207614
C5orf51|A6NDU8	0.0203738	-1.0957	0.470309	0.207614
MEN1|O00255	0.0204207	-0.863636	0.36989	0.207839
FMNL2|Q96PY5	0.0205483	0.730546	0.314012	0.208742
PCDH19|Q8TAB3	0.0205595	-1.04392	0.448748	0.208742
STK11|Q15831	0.0206043	-1.3443	0.578082	0.208742
BIRC2|Q13490	0.0206094	-1.06912	0.459719	0.208742
C2CD2L|O14523	0.0207027	-1.61583	0.695387	0.20923
MARCKSL1|P49006	0.0207077	-0.777653	0.334683	0.20923
C2CD5; KIAA0528|Q86YS7	0.0208296	-1.86274	0.802454	0.210208
LRMP|Q12912	0.0208638	-0.677068	0.291632	0.210299
KLHL22|Q53GT1	0.0209189	-1.40556	0.605869	0.2106
DENND4C|Q5VZ89	0.0209596	-1.22472	0.528138	0.210756
LZTS1|Q9Y250	0.02101	-0.900747	0.388586	0.211009
NPTXR|O95502	0.0210796	-0.67892	0.293048	0.211454
PDZD11|Q5EBL8	0.0212455	-1.18388	0.511671	0.212498
TEX15|Q9BXT5	0.0212717	-0.853992	0.369098	0.212498
ADAM9|Q13443	0.0212754	-1.3918	0.601672	0.212498
C12orf73|Q69YU5	0.0212854	-0.815443	0.351976	0.212498
LMBRD1|Q9NUN5	0.021404	0.857039	0.37083	0.213308
NRP2|O60462	0.0214175	-0.731994	0.316758	0.213308
CTNND2|Q9UQB3	0.0214613	-1.26371	0.547035	0.213419
MACF1|Q9UPN3	0.0215106	-2.55871	1.10814	0.213419
SLITRK3|O94933	0.0215117	0.933484	0.404022	0.213419
TMEM184B|Q9Y519	0.0215309	-0.612465	0.264729	0.213419
NCK2|O43639	0.0215786	-1.75462	0.760302	0.213638
RNMT|O43148	0.0216184	-1.02072	0.442385	0.213779
ARVCF|O00192	0.0217386	-1.21508	0.527157	0.214508
RTN2|O75298	0.0217434	-1.00904	0.437611	0.214508
PRKRA|O75569	0.0218151	-0.751345	0.326159	0.214961
RDH14|Q9HBH5	0.0218451	-1.66288	0.722024	0.215003
RASA1|P20936	0.0218785	1.52535	0.662476	0.215027
GHDC|Q8N2G8	0.0219092	-1.17206	0.509157	0.215027
DENND5B|Q6ZUT9	0.0219247	-1.34622	0.584652	0.215027
IMPACT|Q9P2X3	0.0219926	-1.18462	0.51494	0.21544
GRK6|P43250	0.0220633	-1.51696	0.659756	0.215879
SYNCRIP|O60506	0.0221051	1.22515	0.533012	0.215891
SGIP1|Q9BQI5	0.022122	-1.33548	0.581085	0.215891
LETMD1|Q6P1Q0	0.0221539	-1.09807	0.4779	0.215891
JTB|O76095	0.0221931	0.797097	0.34567	0.215891
HIVEP2|P31629	0.0221937	-1.01005	0.438653	0.215891
DGKD|Q16760	0.0224159	-0.595599	0.25935	0.217799
SPIRE1|Q08AE8	0.0225727	-1.50356	0.656243	0.218879
EHBP1|Q8NDI1	0.0226146	-1.83524	0.801496	0.218879
DLGAP4|Q9Y2H0	0.0226194	-1.20964	0.528299	0.218879
TCP1|P17987	0.0226319	2.19139	0.957159	0.218879
GRIA2|P42262	0.0226926	-1.23736	0.540702	0.219213
LRRTM4|Q86VH4	0.0227949	-1.16187	0.508099	0.219714
SHISA9|B4DS77	0.0227971	-0.803471	0.351372	0.219714
MAN1B1|Q9UKM7	0.0230051	-0.534048	0.233771	0.221438
MAP2K3|P46734	0.0230289	0.789772	0.345674	0.221438
OXLD1|Q5BKU9	0.0231057	-0.824627	0.361415	0.221689
TXNRD2|Q9NNW7	0.0231885	-0.684026	0.3	0.221689
CD74|P04233	0.0231901	-0.491993	0.215624	0.221689
RGS20|O76081	0.0232167	-1.03305	0.453168	0.221689
PNPLA8|Q9NP80	0.0232619	-1.52585	0.669569	0.221689
KIAA1468|Q9P260	0.0232629	-1.64427	0.721536	0.221689
SFPQ|P23246	0.0232838	0.840479	0.368874	0.221689
CAMKV|Q8NCB2	0.0232933	-0.936788	0.411171	0.221689
AGPAT1|Q99943	0.0232938	-1.27569	0.559923	0.221689
SLC6A11|P48066	0.0233268	-0.681292	0.299103	0.221751
LSMD1; NAA38|Q9BRA0	0.0233554	-1.28162	0.562615	0.221771
WDR91|A4D1P6	0.0234103	-1.57392	0.691407	0.221857
ILF3|Q12906	0.0234342	-1.55922	0.685069	0.221857
KRT18|P05783	0.0234628	-0.216898	0.0951485	0.221857
CCDC90A; MCUR1|Q96AQ8	0.0234707	-1.05957	0.465662	0.221857
NTRK3|Q16288	0.0235119	-0.97474	0.428468	0.221994
KHSRP|Q92945	0.0235576	-1.05628	0.464508	0.222176
ILF2|Q12905	0.023621	-1.56449	0.688315	0.222522
RABAC1|Q9UI14	0.0236583	-0.663144	0.291808	0.222623
DPP6|P42658	0.0238451	-0.970315	0.42759	0.223949
SSRP1|Q08945	0.0238529	-1.24686	0.549488	0.223949
OMG|P23515	0.0240165	0.651345	0.287382	0.225233
ATXN2L|Q8WWM7	0.0240566	-0.943192	0.416267	0.225355
PAPLN|O95428	0.0241621	-0.499857	0.220705	0.22585
POLR2M|Q6EEV4	0.024176	-0.769813	0.340037	0.22585
AIDA|Q96BJ3	0.0241905	-1.43742	0.634994	0.22585
HDAC5|Q9UQL6	0.0242187	-1.17519	0.519257	0.225861
TPRKB|Q9Y3C4	0.0242773	0.799329	0.353182	0.226155
SLC14A1|Q13336	0.02445	-0.275523	0.121904	0.227511
RPS6KA1|Q15418	0.0245021	0.859383	0.380478	0.227741
GRIA3|P42263	0.0245447	-1.28544	0.569277	0.227879
HIST1H1B|P16401	0.0245792	-0.286577	0.126921	0.227879
PKP4|Q99569	0.0245987	-1.80059	0.797724	0.227879
TENM2|Q9NT68	0.0247243	-1.0471	0.464312	0.228714
FTO|Q9C0B1	0.0247436	-1.17667	0.521836	0.228714
PSMC1|P62191	0.0248028	-2.44948	1.08676	0.228782
C15orf27; TMEM266|Q2M3C6	0.0248057	-0.997659	0.442032	0.228782
NEGR1|Q7Z3B1	0.0249075	-0.938284	0.416591	0.229468
SRGAP3|O43295	0.0251154	-1.88943	0.840105	0.231128
XRN1|Q8IZH2	0.0252271	-1.04453	0.464753	0.23122
COL4A1|P02462	0.0252711	0.401116	0.178526	0.23122
PTPN4|P29074	0.0252721	-1.11329	0.495493	0.23122
N4BP1|O75113	0.0252727	-1.17777	0.524199	0.23122
ERC2|O15083	0.0252786	-1.21109	0.539098	0.23122
DDX46|Q7L014	0.0252914	-1.6529	0.735829	0.23122
RBM15|Q96T37	0.0253283	-1.22048	0.543464	0.231304
IL1RAPL1|Q9NZN1	0.0254291	1.13581	0.506065	0.231971
ANXA5|P08758	0.0254847	0.53816	0.239893	0.232225
GNGT1|P63211	0.025571	-0.606229	0.270136	0.232757
AIMP2|Q13155	0.0256273	-1.39941	0.624419	0.232778
NADSYN1|Q6IA69	0.0256432	-0.870912	0.388033	0.232778
METTL7A|Q9H8H3	0.0256845	-0.849097	0.378983	0.232778
CHCHD2|Q9Y6H1	0.025712	-0.337669	0.150755	0.232778
UNC13A|Q9UPW8	0.0257291	-1.44614	0.645714	0.232778
TALDO1|P37837	0.0257405	0.825756	0.368737	0.232778
ACBD7|Q8N6N7	0.0257944	-0.381515	0.170426	0.232996
SYT3|Q9BQG1	0.0258203	-1.37947	0.61633	0.232996
IQSEC1|Q6DN90	0.0259565	-1.81694	0.812532	0.233925
KIAA1549|Q9HCM3	0.0259792	-0.925062	0.41375	0.233925
UBA5|Q9GZZ9	0.0261461	1.53391	0.686655	0.234726
MMRN2|Q9H8L6	0.0261771	-0.633311	0.283565	0.234726
GPM6B|Q13491	0.0261782	0.459992	0.205999	0.234726
NECAP1|Q8NC96	0.0261806	-1.19199	0.533865	0.234726
SMAD2|Q15796	0.0262273	-1.21863	0.545922	0.234893
WDR13|Q9H1Z4	0.0262969	-1.77904	0.797412	0.235264
SET|Q01105	0.0264462	-1.28278	0.575549	0.236
MBOAT7|Q96N66	0.0264966	-0.911322	0.409023	0.236
NA|Q04656	0.0265149	-0.915601	0.410364	0.236
TMEM38A|Q9H6F2	0.0265313	-0.752745	0.337863	0.236
FAM213A|Q9BRX8	0.0265457	-0.787453	0.353544	0.236
ACBD6|Q9BR61	0.0265486	-1.25609	0.563911	0.236
ROBO3|Q96MS0	0.0266691	-1.17185	0.526164	0.236737
SYNE1|Q8NF91	0.0267539	-1.81478	0.815909	0.236737
RPL9|P32969	0.0267542	1.55077	0.697213	0.236737
STX12|Q86Y82	0.0267721	-1.70402	0.766205	0.236737
HNRNPA2B1|P22626	0.0267801	-1.25369	0.563748	0.236737
ALYREF|Q86V81	0.0268071	-0.638987	0.287385	0.236737
MDC1|Q14676	0.0268376	-0.886078	0.398394	0.236737
KAT6A|Q92794	0.0268582	-0.388196	0.174174	0.236737
KCTD4|Q8WVF5	0.026924	0.488049	0.219477	0.237023
C11orf31; SELENOH|Q8IZQ5	0.0269473	-0.936978	0.421797	0.237023
CLTA|P09496	0.0269838	-1.23519	0.556178	0.237095
DLGAP3|O95886	0.0270698	-1.07408	0.483907	0.237302
TUBB4B|P68371	0.0270866	1.63017	0.73452	0.237302
TAF6L|Q9Y6J9	0.0271771	-0.673399	0.3024	0.237302
RPL14|P50914	0.0272042	0.550603	0.248282	0.237302
RNF214|Q8ND24	0.0272645	-1.84055	0.830284	0.237302
ADAM15|Q13444	0.0272991	-0.623927	0.281173	0.237302
GTF3C5|Q9Y5Q8	0.0273061	-0.633709	0.285678	0.237302
CAMSAP1|Q5T5Y3	0.0273393	-1.7223	0.777321	0.237302
GPATCH8|Q9UKJ3	0.027379	-0.958336	0.431565	0.237302
EFTUD2|Q15029	0.027382	-1.73799	0.784543	0.237302
UBTF|P17480	0.0273939	-1.00563	0.454028	0.237302
SUMF2|Q8NBJ7	0.0274003	-0.659747	0.297822	0.237302
CDC42|P60953	0.0274279	1.4533	0.656292	0.237302
PITPNM2|Q9BZ72	0.0274681	-1.26523	0.571508	0.237302
DNAJC8|O75937	0.0275672	-1.27473	0.576172	0.237302
CHGB|P05060	0.0276041	-0.68177	0.308231	0.237302
RAB39B|Q96DA2	0.0276216	-1.64811	0.745202	0.237302
NUDT8|Q8WV74	0.0276427	0.915165	0.412904	0.237302
TTPAL|Q9BTX7	0.0276585	-1.12928	0.510683	0.237302
BIN1|O00499	0.0276614	1.15841	0.523917	0.237302
SRRT|Q9BXP5	0.0276661	-1.41688	0.640836	0.237302
ATP5G1|P05496	0.0276891	-0.55185	0.249174	0.237302
ATP5G3|P48201	0.0276891	-0.55185	0.249174	0.237302
ATP5G2|Q06055	0.0276891	-0.55185	0.249174	0.237302
VWA1|Q6PCB0	0.0277376	-0.528504	0.239145	0.237475
TBKBP1|A7MCY6	0.0278189	-0.868081	0.391776	0.237754
UBA2|Q9UBT2	0.0278895	-1.36603	0.618729	0.237754
RBX1|P62877	0.0278901	-0.594146	0.268947	0.237754
ACSBG2|Q5FVE4	0.0279293	0.556884	0.251434	0.237754
THRAP3|Q9Y2W1	0.0279549	-1.11839	0.506775	0.237754
HNRNPUL2|Q1KMD3	0.0279874	-1.7243	0.781493	0.237754
PADI2|Q9Y2J8	0.0280219	0.491621	0.222863	0.237754
BUD31|P41223	0.0280304	-0.902997	0.409169	0.237754
STX1B|P61266	0.0280458	-1.26683	0.574371	0.237754
COX5A|P20674	0.0280631	0.784013	0.355506	0.237754
BRI3BP|Q8WY22	0.0280832	-0.862827	0.391294	0.237754
CACNA2D1|P54289	0.0282043	-1.18488	0.537761	0.238497
ENPP2|Q13822	0.0282454	0.440118	0.199466	0.238497
PKM|P14618	0.0282915	1.70061	0.772259	0.238497
NA|Q709F0	0.0282944	-0.660167	0.299651	0.238497
TULP1|O00294	0.0283337	-1.12535	0.509975	0.238497
EHHADH|Q08426	0.0283422	-0.785158	0.356557	0.238497
NA|Q6ZSZ5	0.0284135	-1.42871	0.649291	0.238856
CHD3|Q12873	0.028524	-0.943895	0.428287	0.239316
AP3B2|Q13367	0.0285457	-1.55395	0.7068	0.239316
MCM3AP|O60318	0.0285761	-1.45835	0.661865	0.239316
COX1|P00395	0.0285938	-0.548859	0.249443	0.239316
KIAA0195; TMEM94|Q12767	0.0286349	-1.55782	0.708961	0.239316
WDR33|Q9C0J8	0.02864	-0.672398	0.305773	0.239316
METAP1|P53582	0.0287176	-1.47673	0.672407	0.239724
PI4KAP1|Q8N8J0	0.0288557	-1.18822	0.541507	0.240637
XK|P51811	0.028915	-0.761141	0.346718	0.240891
CHRM4|P08173	0.0290404	-0.672859	0.306779	0.241695
SIRPB1|Q5TFQ8	0.0291139	-0.13496	0.0613586	0.242065
RAB11FIP2|Q7L804	0.0291536	-1.09152	0.498367	0.242154
MPZL1|O95297	0.0292009	-1.12314	0.512704	0.242262
NA|Q9Y618	0.0292245	-0.869925	0.397103	0.242262
NMT2|O60551	0.0293247	-0.978021	0.447024	0.242658
C19orf66|Q9NUL5	0.0293304	-1.07268	0.490305	0.242658
ABCC5|O15440	0.0294274	-0.635781	0.290679	0.243119
HSP90AA4P|Q58FG1	0.0294442	-0.252702	0.115472	0.243119
CDH8|P55286	0.0294819	-0.85097	0.389332	0.243189
RAB12|Q6IQ22	0.0295178	-1.63135	0.746536	0.243245
UBE2O|Q9C0C9	0.0296104	2.15536	0.986898	0.243567
GNG13|Q9P2W3	0.029618	-0.473881	0.216991	0.243567
C1QTNF4|Q9BXJ3	0.0296603	-0.932848	0.427264	0.243567
VWC2L|B2RUY7	0.0296829	-0.835623	0.382572	0.243567
MADD|Q8WXG6	0.0297148	-1.15299	0.528272	0.243567
CSNK2A1|P68400	0.0297341	1.67027	0.765367	0.243567
NDRG1|Q92597	0.0297643	0.626881	0.287309	0.243567
THAP4|Q8WY91	0.0298153	0.538742	0.2468	0.243567
CEP170B; KIAA0284|Q9Y4F5	0.0298192	-1.41587	0.649133	0.243567
SLC2A11|Q9BYW1	0.0298968	-0.607009	0.278323	0.243864
COL4A2|P08572	0.0299715	0.403301	0.185074	0.243864
IP6K1|Q92551	0.0300539	-1.2045	0.552977	0.243864
AGAP1|Q9UPQ3	0.0300574	-1.86269	0.855237	0.243864
DHRS11|Q6UWP2	0.0300615	-0.779989	0.358133	0.243864
PTPN5|P54829	0.0300714	-0.987195	0.453299	0.243864
ANKLE2|Q86XL3	0.0300784	-1.08549	0.498368	0.243864
NAT6|Q93015	0.0300979	-0.700486	0.321579	0.243864
CTSC|P53634	0.0301182	-0.447851	0.205237	0.243864
ATAD3A|Q9NVI7	0.0301504	-1.39201	0.639489	0.243888
UBP1|Q9NZI7	0.030243	-1.0029	0.460992	0.244386
SPG20; SPART|Q8N0X7	0.0302734	-1.29232	0.594139	0.244386
KIAA1211|Q6ZU35	0.0302997	-0.955838	0.439436	0.244386
LGI3|Q8N145	0.0303629	0.407638	0.187511	0.244525
C2orf29; CNOT11|Q9UKZ1	0.0303754	-1.12844	0.519119	0.244525
PHACTR2|O75167	0.0304381	-0.846643	0.38963	0.2447
SLC12A2|P55011	0.0304603	0.947547	0.436125	0.2447
MCTS1|Q9ULC4	0.0304887	1.1649	0.536259	0.2447
SMARCD3|Q6STE5	0.0305143	-0.962563	0.44311	0.2447
SREK1|Q8WXA9	0.0306603	-0.689973	0.317842	0.245221
ZC3H13|Q5T200	0.0306753	0.238045	0.109603	0.245221
SLC25A14|O95258	0.0306766	-1.26696	0.583902	0.245221
KCNIP4|Q6PIL6	0.0307001	-1.18693	0.547097	0.245221
PCBD2|Q9H0N5	0.0307346	-0.645041	0.297364	0.245221
RGS12|O14924	0.0307748	-0.958597	0.44205	0.245221
RCAN2|Q14206	0.0307847	0.713938	0.329247	0.245221
TMPRSS13|Q9BYE2	0.0309403	0.683929	0.315621	0.246172
WTAP|Q15007	0.030963	-0.949697	0.43836	0.246172
FAM211A; LRRC75A|Q8NAA5	0.030994	-0.812705	0.375266	0.246185
FAM19A5|Q7Z5A7	0.0310626	-0.643384	0.297074	0.24627
PLD1|Q13393	0.0310637	0.553475	0.255475	0.24627
PXK|Q7Z7A4	0.031175	0.604953	0.279639	0.246918
CNOT4|O95628	0.0313551	-1.7171	0.794583	0.247832
HECW1|Q76N89	0.0313633	-1.41916	0.65674	0.247832
CXorf56|Q9H5V9	0.0313794	-0.641914	0.296751	0.247832
NA|Q8N1F8	0.0314392	-1.01948	0.471776	0.24807
SH3GL2|Q99962	0.0315388	-1.15745	0.536187	0.248487
EPHA5|P54756	0.0315529	0.760473	0.352287	0.248487
BAI3; ADGRB3|O60242	0.0316052	-1.38243	0.640661	0.248487
SH2B1|Q9NRF2	0.0316334	-1.23636	0.573011	0.248487
CMTM5|Q96DZ9	0.0316698	0.402866	0.186772	0.248487
XPNPEP3|Q9NQH7	0.0316885	-0.802318	0.372003	0.248487
PPP2R5C|Q13362	0.0317002	-0.977441	0.453232	0.248487
ACOT1|Q86TX2	0.0320472	-0.371077	0.172417	0.250492
ZRANB2|O95218	0.0320599	-0.615603	0.286032	0.250492
ATRN|O75882	0.0320689	-1.34549	0.62519	0.250492
TRUB1|Q8WWH5	0.0320759	-0.6428	0.298694	0.250492
ACOT2|P49753	0.0322357	-0.348763	0.162228	0.2514
PNCK|Q6P2M8	0.0323514	-0.438618	0.204161	0.2514
FAM49A|Q9H0Q0	0.0324048	1.07514	0.500598	0.2514
DCX|O43602	0.0324596	-0.841061	0.391501	0.2514
SERPINA3|P01011	0.0324665	-0.198633	0.0925126	0.2514
KBTBD11|O94819	0.0324738	-1.63118	0.759798	0.2514
LEMD3|Q9Y2U8	0.0324993	-1.17732	0.548474	0.2514
SUSD5|O60279	0.0325171	-0.629835	0.293399	0.2514
MYO1B|O43795	0.0325451	-0.903565	0.421051	0.2514
RUNDC3B|Q96NL0	0.0325736	-0.762031	0.355129	0.2514
MAGEE1|Q9HCI5	0.032606	-0.616596	0.287326	0.2514
YTHDC1|Q96MU7	0.0326165	-0.967007	0.450725	0.2514
TMEM151B|Q8IW70	0.0326304	-0.880494	0.410046	0.2514
SLC9A7|Q96T83	0.0326451	-1.02332	0.477134	0.2514
C5orf30|Q96GV9	0.0327641	0.728125	0.338606	0.2514
ASIC1|P78348	0.0327656	-0.984096	0.459127	0.2514
GPR37|O15354	0.0327669	0.408374	0.190417	0.2514
DTNBP1|Q96EV8	0.0327894	-0.678547	0.316558	0.2514
C9orf72|Q96LT7	0.0328569	-1.07701	0.502735	0.2514
COPRS|Q9NQ92	0.032909	-0.64732	0.302144	0.2514
UBAP2L|Q14157	0.0329322	-0.855591	0.399588	0.2514
NCBP2|P52298	0.0329577	-1.0521	0.491393	0.2514
TMCC3|Q9ULS5	0.0330006	0.495473	0.231393	0.2514
GPAA1|O43292	0.0330318	0.958186	0.447759	0.2514
PFDN5|Q99471	0.0330569	-1.95238	0.912323	0.2514
ARFGAP2|Q8N6H7	0.0330616	-1.22372	0.57194	0.2514
NDUFAF6|Q330K2	0.0330733	-1.03685	0.484591	0.2514
RPE|Q96AT9	0.0331028	0.783524	0.366289	0.2514
IGF1R|P08069	0.0331315	-1.13092	0.528686	0.2514
VANGL2|Q9ULK5	0.0331329	-0.726522	0.339096	0.2514
BCAR1|P56945	0.0331462	-1.30992	0.612525	0.2514
C10orf35; FAM241B|Q96D05	0.033155	-1.11793	0.522776	0.2514
SOX11|P35716	0.0332236	0.534977	0.249733	0.251556
TESPA1|A2RU30	0.0332358	-0.886956	0.414859	0.251556
SYNM|O15061	0.0332695	-0.514654	0.240825	0.251584
GFOD1|Q9NXC2	0.0333226	-1.30908	0.612749	0.251758
WDR37|Q9Y2I8	0.0333618	-1.58684	0.742931	0.251826
TIMM21|Q9BVV7	0.0334159	-0.93913	0.439819	0.251878
SLC30A3|Q99726	0.033429	-0.75598	0.354072	0.251878
GIGYF1|O75420	0.0336204	-1.06251	0.498091	0.253092
MTA1|Q13330	0.0336666	-1.00503	0.471355	0.253212
WASF1|Q92558	0.0337961	1.06926	0.501845	0.253957
L3HYPDH|Q96EM0	0.0339005	0.361255	0.169636	0.254513
FARP1|Q9Y4F1	0.0339451	-1.0067	0.472849	0.254619
AASS|Q9UDR5	0.0340186	-0.63465	0.298239	0.254715
COASY|Q13057	0.0340451	-1.30987	0.615581	0.254715
HADHB|P55084	0.0340494	-1.05529	0.495993	0.254715
IGSF3|O75054	0.034126	-0.764121	0.35913	0.254811
VAMP3|Q15836	0.0341411	-0.438068	0.205967	0.254811
TMEM246|Q9BRR3	0.0342188	-0.577638	0.27164	0.254811
BOD1|Q96IK1	0.0342479	-0.727762	0.341886	0.254811
TXLNA|P40222	0.0342586	-1.3191	0.620717	0.254811
LMTK3|Q96Q04	0.0342677	-1.35111	0.635812	0.254811
PPL|O60437	0.0342957	-0.649379	0.305501	0.254811
GABRA1|P14867	0.0343062	-0.992384	0.467101	0.254811
SNRPA|P09012	0.0343551	-1.05838	0.498302	0.254827
LRFN2|Q9ULH4	0.0343694	-0.949754	0.447114	0.254827
USP13|Q92995	0.0344699	-0.724426	0.341106	0.255346
KCTD12|Q96CX2	0.0345397	-1.15636	0.544992	0.255499
BRINP2; FAM5B|Q9C0B6	0.0345517	-0.903173	0.425693	0.255499
PI4KA|P42356	0.0346246	-1.48851	0.701866	0.255812
CDIP1|Q9H305	0.0346776	-0.746806	0.352239	0.255977
STMN3|Q9NZ72	0.0348118	-0.795637	0.375551	0.256741
CLMN|Q96JQ2	0.0348953	0.685277	0.323609	0.256969
UNK|Q9C0B0	0.0349043	-1.24878	0.589741	0.256969
ITGB8|P26012	0.0351367	-0.886995	0.419425	0.258452
RINT1|Q6NUQ1	0.0351692	-1.06992	0.506013	0.258464
LRRC7|Q96NW7	0.0353882	-1.17662	0.557145	0.259845
SPCS2|Q15005	0.0354375	-1.10766	0.524633	0.259978
RNF11|Q9Y3C5	0.035505	-1.02903	0.487452	0.260245
CLIC5|Q9NZA1	0.0356821	-0.589712	0.278977	0.260836
SF3B2|Q13435	0.0356841	-1.26237	0.598717	0.260836
AHCTF1|Q8WYP5	0.0356899	-0.853725	0.404856	0.260836
PPP1R3D|O95685	0.0357105	-0.749943	0.355672	0.260836
C4B; C4B_2; LOC100293534|P0C0L5	0.0357838	0.209927	0.0995952	0.261143
DPM3|Q9P2X0	0.0358779	-0.922264	0.437802	0.261379
CHRND|Q07001	0.0359208	0.976465	0.462445	0.261379
BRSK1|Q8TDC3	0.0359264	-1.99562	0.947734	0.261379
DDB1|Q16531	0.0359411	-2.27315	1.07962	0.261379
FAM126B|Q8IXS8	0.0360047	-1.37239	0.652032	0.261613
ACTR10|Q9NZ32	0.0360412	1.44083	0.684688	0.261651
PRMT8|Q9NR22	0.0361191	-0.797358	0.379066	0.261809
FAM98B|Q52LJ0	0.0361289	-1.1347	0.539467	0.261809
ANKRD27|Q96NW4	0.0361569	-0.798831	0.379786	0.261809
VPS4A|Q9UN37	0.0362102	-1.83707	0.873778	0.261967
TNS1|Q9HBL0	0.0362717	-0.998727	0.475189	0.262185
MLIP|Q5VWP3	0.0364473	-0.540356	0.257323	0.263227
CLEC14A|Q86T13	0.0365357	-0.707616	0.336507	0.263493
UBR5|O95071	0.0365472	-0.906364	0.43157	0.263493
IGSF21|Q96ID5	0.0367233	-1.09921	0.52427	0.264384
RABL6|Q3YEC7	0.0367594	-1.61763	0.771679	0.264384
PHGDH|O43175	0.0367657	0.641746	0.30615	0.264384
IGLON5|A6NGN9	0.0367998	-0.988794	0.471798	0.264402
MAF1|Q9H063	0.0368715	-0.815336	0.387957	0.264689
EIF3A|Q14152	0.0369142	1.59277	0.760444	0.264722
AIMP1|Q12904	0.0369524	-1.34165	0.640684	0.264722
GNAI2|P04899	0.0370638	1.53401	0.732975	0.264722
MPP2|Q14168	0.0370659	-1.16374	0.556059	0.264722
SDHAF2|Q9NX18	0.0370821	-0.549345	0.262445	0.264722
LIPA|P38571	0.0370827	0.416219	0.198826	0.264722
GRM5|P41594	0.0371458	-1.25535	0.600088	0.264722
ALDH5A1|P51649	0.0371494	-0.795818	0.380428	0.264722
GRIN2B|Q13224	0.037214	-1.06345	0.50854	0.264722
SNRPB|P14678	0.0372585	1.00729	0.481799	0.264722
DDX19A|Q9NUU7	0.0373503	-1.67147	0.799872	0.264722
EIF4E2|O60573	0.0373514	1.04903	0.50201	0.264722
SESN1|Q9Y6P5	0.0373556	-0.375913	0.179864	0.264722
PIEZO2|Q9H5I5	0.0373818	-0.621268	0.297248	0.264722
FOXO3|O43524	0.0373926	-0.693642	0.331679	0.264722
TRAPPC1|Q9Y5R8	0.0373991	-1.05517	0.505033	0.264722
FRMD4B|Q9Y2L6	0.0374146	-0.483033	0.231091	0.264722
DIABLO|Q9NR28	0.0374531	-0.893092	0.427615	0.26477
NYAP1|Q6ZVC0	0.0375609	-1.04696	0.501492	0.265308
WDFY1|Q8IWB7	0.0377386	-1.12332	0.538657	0.266338
LAMP2|P13473	0.0378527	0.480163	0.230387	0.266891
AIG1|Q9NVV5	0.0379122	0.211473	0.101456	0.266891
SHISA7|A6NL88	0.0379128	-0.671178	0.32214	0.266891
MTUS2|Q5JR59	0.0380133	-0.970768	0.466138	0.26732
GOSR1|O95249	0.0380714	-0.914297	0.439121	0.26732
CADM3|Q8N126	0.0380807	-0.880652	0.423051	0.26732
ARHGEF6|Q15052	0.0381017	-1.42686	0.685516	0.26732
ADPRHL2|Q9NX46	0.0382441	1.33495	0.641836	0.268094
CMTM4|Q8IZR5	0.0385052	-0.731709	0.352164	0.269698
C18orf25|Q96B23	0.0386239	-0.844044	0.406612	0.270071
DVL1|P54792	0.0386306	-1.09824	0.529056	0.270071
TAGLN2|P37802	0.0386675	-0.574468	0.276808	0.270071
CDC42EP2|O14613	0.0387197	0.437405	0.210487	0.270071
SH3GL3|Q99963	0.03872	-0.953995	0.459808	0.270071
SEPT10|Q9P0V9	0.0388727	0.575463	0.277581	0.270909
ST7|Q9NRC1	0.0389087	-0.921273	0.444147	0.270934
BRAF|P15056	0.039005	-1.88889	0.911748	0.271379
MERTK|Q12866	0.0390576	-0.876344	0.423117	0.271518
NA|Q6NXS1	0.0391308	-0.804342	0.388499	0.271798
LGALSL|Q3ZCW2	0.0391629	-1.2376	0.597863	0.271798
NAGK|Q9UJ70	0.0392633	1.03459	0.500049	0.272269
CDC42EP4|Q9H3Q1	0.0393559	-0.35497	0.171649	0.272351
CCNYL1|Q8N7R7	0.0393575	-0.739411	0.357289	0.272351
CPD|O75976	0.0394272	-1.04898	0.507428	0.272351
RASA2|Q15283	0.0394861	-1.04001	0.503239	0.272351
SYN3|O14994	0.0394938	-0.804892	0.389487	0.272351
SCD5|Q86SK9	0.0395105	0.738582	0.35743	0.272351
APBB1|O00213	0.0395123	-1.15594	0.559412	0.272351
EIF4A3|P38919	0.0395662	-1.67369	0.810199	0.272351
C1orf173; ERICH3|Q5RHP9	0.0395684	-0.613572	0.296973	0.272351
YARS2|Q9Y2Z4	0.0396111	-0.933046	0.451771	0.27242
PPP1R21|Q6ZMI0	0.0397701	-1.68866	0.818293	0.273099
LIPE|Q05469	0.0397751	0.423253	0.205088	0.273099
SURF6|O75683	0.0400866	-0.567096	0.274734	0.274664
SF1|Q15637	0.0401033	-0.867934	0.421294	0.274664
PPP2R5E|Q16537	0.0401413	-1.39606	0.677774	0.274664
SMARCC2|Q8TAQ2	0.0401667	-1.47533	0.716353	0.274664
RPS27|P42677	0.0401782	0.996657	0.483959	0.274664
RFX5|P48382	0.0402164	-0.813937	0.394191	0.274664
ARC|Q7LC44	0.0402333	-0.890204	0.432387	0.274664
GOLGA4|Q13439	0.0402881	-1.57448	0.764961	0.274814
TXLNG|Q9NUQ3	0.0403254	-0.863285	0.419326	0.274844
POLR2A|P24928	0.0403994	-1.30444	0.634017	0.275124
TRAPPC12|Q8WVT3	0.0404794	-1.80097	0.875844	0.275445
PRPF31|Q8WWY3	0.0405225	-0.69903	0.340025	0.275507
JMY|Q8N9B5	0.040569	-1.23243	0.599623	0.275507
UBA6|A0AVT1	0.0406007	1.70252	0.82847	0.275507
NA|Q96QH2	0.0406204	-0.700436	0.340057	0.275507
PARG; BPHL|Q86W56	0.0406787	-0.777355	0.378088	0.275521
ATAD3B|Q5T9A4	0.0406885	-0.620691	0.302095	0.275521
ARFGAP3|Q9NP61	0.040788	-1.15339	0.561783	0.275971
KRIT1|O00522	0.0408439	-0.341672	0.166465	0.276126
API5|Q9BZZ5	0.0409357	-1.2849	0.6263	0.276523
GNAZ|P19086	0.0411555	-1.38822	0.677401	0.277783
FAM175B; ABRAXAS2|Q15018	0.0412025	-1.57661	0.769508	0.277876
TMED7; TMED7-TICAM2|Q9Y3B3	0.0413911	-1.14673	0.560213	0.278672
EMC10|Q5UCC4	0.0414114	1.17827	0.575378	0.278672
HNRNPDL; HNRPDL|O14979	0.0414206	-0.749444	0.366181	0.278672
ARGLU1|Q9NWB6	0.0414859	-1.01017	0.493733	0.278887
ABI3|Q9P2A4	0.0417277	-0.686217	0.335748	0.280151
TMEM57; MACO1|Q8N5G2	0.041741	-0.739316	0.361715	0.280151
PPP1R2|P41236	0.0418135	-0.86662	0.424255	0.280289
ALG2|Q9H553	0.0418579	-1.18508	0.580235	0.280289
BOLA2B; BOLA2; LOC107984053|Q9H3K6	0.041884	0.6757	0.330904	0.280289
GSG1L|Q6UXU4	0.0419291	-0.734506	0.359084	0.280289
RHOBTB3|O94955	0.0419517	-0.594153	0.290991	0.280289
FAM120A|Q9NZB2	0.0420359	-1.28987	0.632149	0.280289
JMJD7|P0C870	0.0420535	0.646597	0.316834	0.280289
APC|P25054	0.0420606	-1.51177	0.740987	0.280289
SELO; SELENOO|Q9BVL4	0.0421025	-0.663222	0.325142	0.280289
AQP1|P29972	0.0421304	0.201115	0.098587	0.280289
C8B|P07358	0.0421306	0.511543	0.250171	0.280289
C12orf5; TIGAR|Q9NQ88	0.0422547	0.894929	0.439062	0.280776
REXO2|Q9Y3B8	0.0422978	0.98347	0.482602	0.280776
NMRK1|Q9NWW6	0.0423046	0.625166	0.306309	0.280776
PSMG3|Q9BT73	0.0423696	-0.552038	0.270873	0.280985
DVL1|O14640	0.0424943	-1.12641	0.553241	0.281588
NFXL1|Q6ZNB6	0.0425549	-0.909371	0.44669	0.281766
WARS|P23381	0.0426317	-0.749589	0.368432	0.281958
MPPED2|Q15777	0.0426513	-0.899717	0.441584	0.281958
NEK9|Q8TD19	0.0427251	-1.06954	0.525893	0.282222
FAM82A1; RMDN2|Q96LZ7	0.0428672	-1.02905	0.506366	0.282869
MARS2|Q96GW9	0.0429223	-0.699104	0.343957	0.282869
PPP1R14A|Q96A00	0.0429245	0.242377	0.119291	0.282869
KIAA1279; KIF1BP|Q96EK5	0.043156	-1.11501	0.549433	0.283396
SAMD14|Q8IZD0	0.0431655	-0.826632	0.407349	0.283396
CD14|P08571	0.0431967	-0.271631	0.133854	0.283396
NA|P82921	0.0432263	0.459459	0.226085	0.283396
ABCA8|O94911	0.043232	0.41737	0.205704	0.283396
MFN1|Q8IWA4	0.0432385	-1.23248	0.607404	0.283396
CD53|P19397	0.0433105	0.432	0.212387	0.283396
SESN3|P58005	0.0433917	-0.616775	0.304079	0.283396
PIP4K2A|P48426	0.0433971	0.411617	0.203063	0.283396
DTNA|Q9Y4J8	0.0434257	-0.568483	0.280489	0.283396
ATP5D|P30049	0.0434761	-1.21551	0.599876	0.283396
TAC3|Q9UHF0	0.0434816	-0.557102	0.274838	0.283396
RNF14|Q9UBS8	0.0435231	0.681506	0.336244	0.283396
PCDHAC1|Q9H158	0.0435363	-0.786901	0.388091	0.283396
CSTA|P01040	0.0435723	-0.330189	0.162498	0.283396
PHF3|Q92576	0.0436171	-0.493137	0.24339	0.283396
HSDL2|Q6YN16	0.0436911	-1.14916	0.567671	0.283396
CNOT10|Q9H9A5	0.0437076	-1.31895	0.651645	0.283396
SEPHS1|P49903	0.0437106	-0.881748	0.435647	0.283396
RBM19|Q9Y4C8	0.0437111	-0.901726	0.444051	0.283396
SPARC|P09486	0.0437195	-0.409952	0.202554	0.283396
C18orf8; WDR98|Q96DM3	0.0437507	1.32349	0.653971	0.283396
CAMK4|Q16566	0.0437948	-0.82847	0.409488	0.283462
DNAJA3|Q96EY1	0.0438945	-1.30074	0.643225	0.283888
PCYOX1L|Q8NBM8	0.0439411	-0.854606	0.422701	0.283914
NECAB3|Q96P71	0.0439957	-0.227467	0.112491	0.283914
PHF2|O75151	0.0440005	-0.815196	0.402989	0.283914
TMCC2|O75069	0.0442372	-1.42367	0.705161	0.285221
RING1|Q06587	0.0443737	-1.00734	0.499055	0.28588
GRHPR|Q9UBQ7	0.0444112	1.1357	0.56299	0.285901
HOOK2|Q96ED9	0.0445804	-0.76165	0.377448	0.28677
DRG2|P55039	0.0448796	1.19525	0.59382	0.288171
PML|P29590	0.0449016	-0.918709	0.456476	0.288171
GPR180|Q86V85	0.0449208	-0.838025	0.416171	0.288171
CD99L2|Q8TCZ2	0.0449362	-0.846981	0.420879	0.288171
ABCG2|Q9UNQ0	0.0449713	-0.553603	0.275015	0.288175
LSM2|Q9Y333	0.0450631	-1.08639	0.540199	0.28836
CCT2|P78371	0.0450691	1.52072	0.756188	0.28836
SUMO3|P55854	0.0451517	-1.062	0.528291	0.288507
SBNO1|A3KN83	0.0451612	-0.812867	0.404138	0.288507
PALMD|Q9NP74	0.0451972	-0.550504	0.273799	0.288516
LZIC|Q8WZA0	0.0453904	1.1329	0.56419	0.289528
COQ10A|Q96MF6	0.0454603	-0.726101	0.361561	0.289753
UBR7|Q8N806	0.0455499	-0.806132	0.401655	0.290103
RBM14; RBM14-RBM4|Q96PK6	0.0456963	-1.04476	0.521037	0.29052
GOLM1|Q8NBJ4	0.0457276	-0.874793	0.4363	0.29052
ISY1; ISY1-RAB43|Q9ULR0	0.0457469	-0.971574	0.483824	0.29052
ZNRF2|Q8NHG8	0.0457575	-0.657071	0.327757	0.29052
C3orf38|Q5JPI3	0.0458246	-0.785832	0.391942	0.29052
PRKAR2B|P31323	0.0458691	-1.23096	0.614387	0.29052
NA|Q14409	0.0458901	-1.14569	0.571885	0.29052
SMARCA2|P51531	0.0458935	-1.37236	0.685041	0.29052
SLC9A3R2|Q15599	0.046366	-1.31151	0.656094	0.293288
SMG6|Q86US8	0.0465981	-0.972618	0.487012	0.294534
AHSA1|O95433	0.0466431	0.887128	0.44436	0.294595
STK38|Q15208	0.0467827	0.797195	0.398541	0.295192
SH3RF1|Q7Z6J0	0.0468222	-0.613723	0.307643	0.295192
EFCAB7|A8K855	0.0468764	-0.781386	0.39131	0.295192
KIAA1191|Q96A73	0.0469328	-0.73052	0.3664	0.295192
CPLX3|Q8WVH0	0.046943	-0.436256	0.218784	0.295192
SEC23B|Q15437	0.0469495	-0.955067	0.478984	0.295192
JAK1|P23458	0.0471231	-1.2658	0.635428	0.29606
BLOC1S3|Q6QNY0	0.0471891	-0.847505	0.425178	0.296252
GCFC1; PAXBP1|Q9Y5B6	0.0472428	-0.740705	0.371689	0.296366
SLC19A1|P41440	0.0472785	-0.851195	0.42717	0.296366
FAM177A1|Q8N128	0.0473234	0.652038	0.327619	0.296366
PCYT1A|P49585	0.047349	-1.11387	0.559732	0.296366
NUDT5|Q9UKK9	0.047385	1.06598	0.535756	0.296369
FAM102B|Q5T8I3	0.0475031	-0.837439	0.420986	0.29644
DDHD1|Q8NEL9	0.0475122	-1.41866	0.713365	0.29644
BAI1; ADGRB1|O14514	0.0475204	-0.995542	0.500661	0.29644
AIF1L|Q9BQI0	0.0475383	0.381484	0.191865	0.29644
GATM|P50440	0.0477418	-0.715692	0.360284	0.29731
NA|Q9P281	0.0477489	-0.622332	0.31245	0.29731
SCRN3|Q0VDG4	0.0479012	0.606735	0.305654	0.298036
CLIC1|O00299	0.0479902	-0.508467	0.256253	0.298368
RABGAP1L|B7ZAP0	0.0480407	-1.49731	0.754774	0.29846
ANKRD50|Q9ULJ7	0.0485133	-0.854877	0.430762	0.300649
QTRT1|Q9BXR0	0.0485499	-1.04743	0.529204	0.300649
BEGAIN|Q9BUH8	0.048573	-0.699078	0.353124	0.300649
MAP1LC3A|Q9H492	0.0485867	0.932608	0.471267	0.300649
SUDS3|Q9H7L9	0.0486155	-0.866409	0.437166	0.300649
PARN|O95453	0.0486184	-0.812819	0.410665	0.300649
NA|P26440	0.0486734	-0.574212	0.290274	0.300649
LOC101060545; RPIA|P49247	0.0487135	-0.862893	0.436256	0.300649
DZIP3|Q86Y13	0.0487898	-0.635826	0.321232	0.300649
EPRS|P07814	0.0488413	-1.50846	0.763123	0.300649
BTD|P43251	0.0488961	-0.706697	0.357182	0.300649
C22orf32; SMDT1|Q9H4I9	0.0488966	-0.929142	0.469493	0.300649
WSB2|Q9NYS7	0.0489169	0.588713	0.297573	0.300649
POTEI|P0CG38	0.0489289	-0.162687	0.0822966	0.300649
SMUG1|Q53HV7	0.0489538	-0.756869	0.382085	0.300649
RAB3D|O95716	0.0489688	0.641703	0.324819	0.300649
PLXDC2|Q6UX71	0.0491144	0.561217	0.284243	0.301238
FAM105B; OTULIN|Q96BN8	0.0491369	-0.649683	0.328847	0.301238
GRB2|P62993	0.0492817	-1.55523	0.788326	0.301801
CPSF2|Q9P2I0	0.0493009	-1.01749	0.515725	0.301801
WNK4|Q96J92	0.0494261	0.61258	0.310581	0.302169
SRSF6|Q13247	0.0495185	-0.746383	0.378698	0.302169
TMEM25|Q86YD3	0.0496317	-0.625049	0.317245	0.302169
GABARAPL2|P60520	0.0496439	-1.38337	0.702335	0.302169
IGHV3-43D|P0DP04	0.0496754	0.205734	0.104373	0.302169
IGHV3-9|P01782	0.0496754	0.205734	0.104373	0.302169
IGLV3-12|A0A075B6K2	0.049684	-0.152808	0.0774775	0.302169
HIST1H4A; HIST1H4F; HIST1H4D; HIST1H4J; HIST2H4A; HIST2H4B; HIST1H4H; HIST1H4C; HIST4H4; HIST1H4E; HIST1H4I; HIST1H4B; HIST1H4K; HIST1H4L|P62805	0.0496965	0.238563	0.121146	0.302169
NUMB|P49757	0.049755	-1.14665	0.582436	0.302169
TELO2|Q9Y4R8	0.0497626	-0.740691	0.376066	0.302169
UPF3B|Q9BZI7	0.049793	-0.869541	0.441656	0.302169
TSR2|Q969E8	0.0498188	-0.893694	0.454014	0.302169
RFTN2|Q52LD8	0.0498312	0.938342	0.476787	0.302169
MAP2K1|Q02750	0.0498861	1.07914	0.548463	0.302239
PLEKHA5|Q9HAU0	0.049915	-1.21724	0.618726	0.302239
SOWAHA|Q2M3V2	0.0501034	-0.641367	0.325622	0.30316
SGCE|O43556	0.0502998	-0.81382	0.414334	0.304128
PCDH1|Q08174	0.0505099	-1.01484	0.517193	0.305111
RYBP|Q8N488	0.0505354	-0.642031	0.326529	0.305111
MDH2|P40926	0.0506634	-0.997366	0.508627	0.305663
VCPIP1|Q96JH7	0.0507797	-1.57577	0.804001	0.305782
OSTM1|Q86WC4	0.0507807	0.794654	0.405397	0.305782
HSBP1|O75506	0.0507962	0.753653	0.384562	0.305782
UBTD1|Q9HAC8	0.0508493	-0.781591	0.398883	0.305782
SPAG7|O75391	0.0508661	-0.835668	0.426479	0.305782
ADAM23|O75077	0.0509082	0.855638	0.436814	0.30581
ERCC1|P07992	0.0509768	-0.760361	0.387021	0.30581
TBR1|Q16650	0.0510083	-0.942644	0.481441	0.30581
REPS1|Q96D71	0.0510498	-1.67532	0.855797	0.30581
PRKAR1A|P10644	0.0510537	1.08267	0.553067	0.30581
KDELC2|Q7Z4H8	0.0511449	-0.586717	0.299497	0.306136
VBP1|P61758	0.0512773	-1.49805	0.765999	0.306571
PEX19|P40855	0.0513528	-1.19082	0.6091	0.306571
PKIG|Q9Y2B9	0.0513882	-0.550331	0.281471	0.306571
CNOT1|A5YKK6	0.0513987	-1.73452	0.887377	0.306571
NT5C|Q8TCD5	0.0514009	0.518367	0.265197	0.306571
TBC1D25|Q3MII6	0.0514968	-0.767917	0.392442	0.306607
HADHA|P40939	0.0515051	-1.07488	0.550159	0.306607
PCDH9|Q9HC56	0.051517	-1.47311	0.754025	0.306607
EPN1|Q9Y6I3	0.0517594	-1.35503	0.694306	0.30758
VPRBP; DCAF1|Q9Y4B6	0.0517896	-0.887821	0.454971	0.30758
GK|P32189	0.0518259	-1.11341	0.570665	0.30758
CDC27|P30260	0.0518277	1.06682	0.546789	0.30758
CIRH1A; UTP4|Q969X6	0.0519199	-0.790685	0.404994	0.307908
LIMS3; LIMS3L; LIMS4|P0CW20	0.0520116	-0.673224	0.34422	0.308135
MAPK1|P28482	0.0520319	0.869561	0.446077	0.308135
LIG3|P49916	0.0521745	-0.921455	0.472918	0.30875
PAK7; PAK5|Q9P286	0.0522649	-1.02453	0.526098	0.30875
DPY19L1|Q2PZI1	0.0523033	0.90884	0.466437	0.30875
SETD3|Q86TU7	0.052344	-1.34451	0.690597	0.30875
SLC27A2|O14975	0.0523478	-0.460709	0.236643	0.30875
AHCY|P23526	0.0523574	1.44019	0.739834	0.30875
PITHD1|Q9GZP4	0.052399	-0.971298	0.499049	0.308777
GIMAP1|Q8WWP7	0.0524946	-0.706937	0.363346	0.309123
TTYH2|Q9BSA4	0.0525675	0.556052	0.285881	0.309328
MAP2K2|P36507	0.0526035	1.10368	0.567563	0.309328
MAOA|P21397	0.0526819	-1.01525	0.522262	0.309571
SLC39A10|Q9ULF5	0.0528635	-0.834232	0.429473	0.310263
BTF3|P20290	0.0528739	-0.883353	0.454781	0.310263
KCNA1|Q09470	0.0529636	0.515585	0.265542	0.310571
SAFB2|Q14151	0.0530047	-0.880599	0.453614	0.310594
SLC6A15|Q9H2J7	0.0530543	0.690589	0.355788	0.310667
AGFG1|P52594	0.0531	-1.32701	0.683844	0.310717
VAMP2|P63027	0.0533011	-0.81976	0.422804	0.311675
APEX1|P27695	0.0534186	-1.04463	0.539052	0.312144
VPS29|Q9UBQ0	0.0534847	-1.31921	0.68093	0.312312
ALDH1A3|P47895	0.0535629	-0.400837	0.20695	0.31255
HBS1L|Q9Y450	0.0538339	1.31552	0.679973	0.313871
TCEA2|Q15560	0.0538643	-0.654462	0.337732	0.313871
CDC42BPB|Q9Y5S2	0.0539093	-1.90858	0.9869	0.313914
BNIP3|Q12983	0.0540869	-0.64014	0.331232	0.314729
NEBL|O76041	0.0541679	-0.75658	0.39164	0.314781
PCDHGB1|Q9Y5G3	0.0541713	-0.784559	0.405971	0.314781
HECTD3|Q5T447	0.0542278	1.29478	0.670405	0.31489
THUMPD3|Q9BV44	0.0542857	-0.809523	0.41922	0.315008
TARDBP|Q13148	0.0543938	-1.24278	0.643925	0.315263
MTHFD1|P11586	0.0544461	-0.978229	0.506964	0.315263
FARSA|Q9Y285	0.0544921	-0.838551	0.434659	0.315263
SLC4A8|Q2Y0W8	0.0545679	-0.500487	0.259507	0.315263
PRKAR2A|P13861	0.0545682	-1.84443	0.956354	0.315263
ZC3H18|Q86VM9	0.0545772	-0.937342	0.486039	0.315263
SNRNP70|P08621	0.0545946	-1.26625	0.656634	0.315263
DENND1A|Q8TEH3	0.0546315	-1.21423	0.629754	0.315263
SNX5|Q9Y5X3	0.0547078	-1.50136	0.778924	0.315486
GPR158|Q5T848	0.0547555	-1.04958	0.544643	0.315543
MED29|Q9NX70	0.0548072	-0.652756	0.338267	0.315623
DLG2|Q15700	0.0548945	-1.52747	0.793081	0.315857
COQ9|O75208	0.0549234	-0.806991	0.41905	0.315857
ZFR|Q96KR1	0.054985	-1.1055	0.574204	0.315994
PPM1K|Q8N3J5	0.0551048	-0.653846	0.339781	0.316464
HIST2H2AC|Q16777	0.0551773	0.12448	0.0646628	0.316663
SEPT6|Q14141	0.0553361	-0.971346	0.505256	0.317172
PLS3|P13797	0.0553452	0.833158	0.433392	0.317172
VCAN|P13611	0.0553964	0.353493	0.183919	0.317172
NASP|P49321	0.0554409	-1.18651	0.617442	0.317172
TMEM126A|Q9H061	0.0554558	-0.768721	0.400026	0.317172
HERC2|O95714	0.0555151	-1.06927	0.556604	0.317294
BRCC3|P46736	0.0556739	-1.07981	0.562455	0.317395
FAM188A; MINDY3|Q9H8M7	0.0556752	0.804958	0.419207	0.317395
SZRD1|Q7Z422	0.0557031	-1.04563	0.544679	0.317395
PGAM1; LOC643576|P18669	0.0557068	1.1251	0.586124	0.317395
VKORC1|Q9BQB6	0.0557464	0.515078	0.268338	0.317395
ACIN1|Q9UKV3	0.0557978	-0.97182	0.506463	0.317395
ZZEF1|O43149	0.0558175	1.41767	0.738879	0.317395
FZD7|O75084	0.0558484	-0.590881	0.30713	0.317395
EGFR|P00533	0.0558746	-0.645713	0.336619	0.317395
SNAPC5|O75971	0.0561604	-0.523326	0.272245	0.318621
HIST1H1C|P16403	0.0561667	0.245456	0.128065	0.318621
CBLN4|Q9NTU7	0.0563482	-0.477185	0.249245	0.319434
CDH10|Q9Y6N8	0.0564554	-0.875369	0.457426	0.319825
FADS2|O95864	0.0566027	-0.279964	0.146327	0.320282
GSTO1|P78417	0.0566427	0.442692	0.231506	0.320282
SPG11|Q96JI7	0.0566584	-0.474556	0.24815	0.320282
REEP1|Q9H902	0.0567094	-0.933971	0.488553	0.320282
FSCN1|Q16658	0.0567278	1.16736	0.610682	0.320282
FAM129C|Q86XR2	0.0567901	-0.714286	0.373005	0.32034
COX20|Q5RI15	0.0568379	0.719208	0.376408	0.32034
NCL|P19338	0.056853	-1.03891	0.543764	0.32034
SEH1L|Q96EE3	0.0569167	-1.17072	0.612907	0.320482
SF3B4|Q15427	0.0570979	0.579541	0.303592	0.321047
PXN|P49023	0.0571119	-0.614856	0.322151	0.321047
TSC2|P49815	0.0571413	-1.346	0.705318	0.321047
CD55|P08174	0.0571707	0.399139	0.209177	0.321047
KIAA1715; LNPK|Q9C0E8	0.0573768	-1.61424	0.84668	0.321648
RPS11|P62280	0.0573867	-1.38414	0.726022	0.321648
GTF2IRD2B|Q6EKJ0	0.0574053	-0.891603	0.467404	0.321648
FKBP9L; FKBP9P1|Q75LS8	0.0574316	-0.501502	0.262845	0.321648
SIAE|Q9HAT2	0.0576147	0.533148	0.279908	0.321774
WDR81|Q562E7	0.0576233	-1.26482	0.664067	0.321774
ANP32D|O95626	0.0576704	-0.96224	0.505299	0.321774
CHKA|P35790	0.0577521	-0.583312	0.306184	0.321774
TFRC|P02786	0.0577646	-0.562272	0.295376	0.321774
SAR1B|Q9Y6B6	0.0577711	1.02505	0.538471	0.321774
CMC2|Q9NRP2	0.0578013	-0.549119	0.288509	0.321774
FAM111B|Q6SJ93	0.0578483	-0.754149	0.395394	0.321774
CTNND1|O60716	0.0578518	-1.0294	0.540961	0.321774
BCR|P11274	0.0578682	-1.35975	0.714612	0.321774
PITPNM1|O00562	0.0578776	-1.23066	0.646789	0.321774
PTCH1|Q13635	0.0579584	0.328155	0.172051	0.321847
AP3S1|Q92572	0.0579887	-1.05852	0.556566	0.321847
BLVRB|P30043	0.0580224	0.583919	0.307066	0.321847
ABL1|P00519	0.0580881	-0.735136	0.386603	0.321847
GTF2H1|P32780	0.0581218	-0.740456	0.388855	0.321847
TMPPE|Q6ZT21	0.0583249	-0.743293	0.391298	0.321847
IMPDH2|P12268	0.0583594	1.17693	0.619745	0.321847
CTDSPL2|Q05D32	0.0583735	-0.684399	0.359224	0.321847
GYG1|P46976	0.0584192	-0.634577	0.334235	0.321847
SH3GL1|Q99961	0.0584361	-0.832737	0.438636	0.321847
LMF1|Q96S06	0.058452	-0.615803	0.323807	0.321847
TRIP11|Q15643	0.0584629	-0.86406	0.455184	0.321847
SV2A|Q7L0J3	0.0584689	-1.19997	0.632155	0.321847
WNK2|Q9Y3S1	0.0584841	1.6982	0.89468	0.321847
SNW1|Q13573	0.0585289	-0.736763	0.388198	0.321847
SUPT5H|O00267	0.0585378	-1.01841	0.536656	0.321847
RABGGTA|Q92696	0.0585456	1.38949	0.732222	0.321847
QKI|Q96PU8	0.0586256	0.775557	0.408826	0.322075
SNX2|O60749	0.0586882	-1.70623	0.899645	0.322155
EVPLL|A8MZ36	0.0587174	-0.888186	0.466864	0.322155
TXNIP; LOC101060503|Q9H3M7	0.0590707	-0.285387	0.150268	0.323643
RBM3|P98179	0.0590772	-0.188773	0.0996482	0.323643
ALDH6A1|Q02252	0.0591369	-0.765544	0.404368	0.323643
MOB3A|Q96BX8	0.0591435	-0.733212	0.387118	0.323643
RBMXL1|Q96E39	0.0592235	-0.665371	0.35155	0.323683
RHOA|P61586	0.0592283	1.04448	0.551903	0.323683
UBXN10|Q96LJ8	0.0592968	-0.683108	0.360159	0.323741
SEC22B|O75396	0.0593163	1.49111	0.788177	0.323741
STAT2|P52630	0.0595116	-0.709785	0.375362	0.324183
GNAT3|A8MTJ3	0.0595137	0.589513	0.311804	0.324183
GNAT1|P11488	0.0595137	0.589513	0.311804	0.324183
MAP6|Q96JE9	0.0595623	-1.23914	0.655629	0.324236
TMLHE|Q9NVH6	0.0596989	-0.421267	0.223012	0.324636
NACC1|Q96RE7	0.0597134	-0.801089	0.424053	0.324636
KRT222|Q8N1A0	0.05986	0.640407	0.339186	0.325221
AKT1S1|Q96B36	0.0599514	-0.433261	0.229521	0.325506
PRRC2B|Q5JSZ5	0.0601235	-0.607252	0.322006	0.325929
MYLK3|Q32MK0	0.0601721	-0.761972	0.404097	0.325929
MYLK4|Q86YV6	0.0601721	-0.761972	0.404097	0.325929
TUBG1|P23258	0.0601853	-0.560439	0.29719	0.325929
GNB2|P62879	0.0602518	-0.972021	0.51569	0.326078
CREB3L3|Q68CJ9	0.0605081	-1.09662	0.580945	0.327253
CDH18|Q13634	0.0608597	-1.0041	0.533937	0.328653
SRP72|O76094	0.0609237	-1.69748	0.902934	0.328653
GLCCI1|Q86VQ1	0.0609239	-0.945587	0.502952	0.328653
CTSB|P07858	0.0609243	-0.777856	0.413764	0.328653
BAIAP3|O94812	0.0609837	-0.45747	0.243398	0.328761
GATAD2B|Q8WXI9	0.0611109	-0.775341	0.412696	0.329234
CACNG8|Q8WXS5	0.0611756	-0.630503	0.33571	0.329371
SUMO2|P61956	0.0612333	-0.765883	0.407884	0.329469
POLR2K|P53803	0.0613561	0.696294	0.370655	0.329918
PTPRF|P10586	0.0614501	-1.13859	0.606886	0.33021
STAM2|O75886	0.0616258	-1.16466	0.621202	0.330942
FLRT2|O43155	0.0616726	-0.788194	0.420481	0.330972
ZC3H4|Q9UPT8	0.0617106	-0.596838	0.318401	0.330972
PPP1R9A|Q9ULJ8	0.0621667	-1.1478	0.613487	0.333066
AGBL4|Q5VU57	0.0621808	-0.629797	0.33646	0.333066
DCUN1D4|Q92564	0.0623204	-0.809006	0.432428	0.3336
MARCKS|P29966	0.0624058	-0.747662	0.399985	0.333632
PTN|P21246	0.0624062	0.253473	0.135594	0.333632
MBNL1|Q9NR56	0.0626608	-0.899105	0.481475	0.334778
SH3D19|Q5HYK7	0.0627235	0.844811	0.451484	0.334783
SUCLG2|Q96I99	0.0627417	-0.809292	0.433514	0.334783
ORC4|O43929	0.06312	-0.641343	0.343918	0.336586
BAG4|O95429	0.0633007	-0.830133	0.445626	0.337187
SMNDC1|O75940	0.0633133	-0.838304	0.449939	0.337187
SYP|P08247	0.063405	-0.751649	0.403655	0.337329
ATF1|P18846	0.0634207	-0.526205	0.282583	0.337329
RPS26; LOC101929876; RPS26P25|P62854	0.063509	0.833223	0.447639	0.337583
GMPS|P49915	0.0637436	-1.40774	0.756964	0.338615
ATP5I|P56385	0.0638034	-0.918127	0.493804	0.338686
RRAGA|Q7L523	0.0638534	1.08962	0.586153	0.338686
KCNJ9|Q92806	0.063913	-0.479981	0.258153	0.338686
GPRIN3|Q6ZVF9	0.0639433	-0.599623	0.322671	0.338686
NTM|Q9P121	0.0639596	-1.04195	0.560734	0.338686
NAT8L|Q8N9F0	0.0642811	-0.728978	0.39278	0.34009
LAMC3|Q9Y6N6	0.0643062	-0.509829	0.274644	0.34009
CCNY|Q8ND76	0.0643767	-0.78033	0.420601	0.340248
KCNG4|Q8TDN1	0.0645121	-0.208238	0.112069	0.340336
FNBP1L|Q5T0N5	0.0645343	-0.733617	0.395629	0.340336
PHLDA3|Q9Y5J5	0.0645385	0.424314	0.228796	0.340336
CD81|P60033	0.0646063	0.629277	0.339476	0.340336
XPO6|Q96QU8	0.0646164	-0.733691	0.395367	0.340336
CCDC91|Q7Z6B0	0.0646756	1.07665	0.58093	0.340336
BCAT2|O15382	0.0646785	-0.61626	0.332447	0.340336
YIPF6|Q96EC8	0.06475	-0.691594	0.37274	0.340437
LSM6|P62312	0.0647791	-0.928891	0.501434	0.340437
DCTN1|Q14203	0.0648668	1.95584	1.05615	0.340618
ASB1|Q9Y576	0.0648951	-0.634314	0.342489	0.340618
COPS7A|Q9UBW8	0.0649381	-1.6823	0.908683	0.340629
GGA2|Q9UJY4	0.0650637	-0.759711	0.410463	0.341074
GRK5|P34947	0.0653244	-0.854167	0.462011	0.342018
TUBB1|Q9H4B7	0.0653256	-0.175379	0.0948543	0.342018
GRIN2C|Q14957	0.0654257	-0.476362	0.257773	0.342167
LIN7B|Q9HAP6	0.0654479	-0.846397	0.458047	0.342167
FAM160A2|Q8N612	0.0654769	-0.770662	0.416994	0.342167
EFR3B|Q9Y2G0	0.0655601	-1.27083	0.688027	0.342388
SYNPO|Q8N3V7	0.0656645	-0.52406	0.283836	0.342718
ELAVL4|P26378	0.0658895	-1.07675	0.583666	0.343678
TBC1D10B|Q4KMP7	0.0660418	-1.60061	0.868121	0.344078
MAPK7|Q13164	0.0660484	0.610448	0.330752	0.344078
C2CD4C|Q8TF44	0.0662847	-0.595179	0.323097	0.344857
APBB2|Q92870	0.0663457	0.569823	0.308524	0.344857
POLRMT|O00411	0.0663606	0.594084	0.322435	0.344857
TFE3|P19532	0.0663631	-0.988862	0.536896	0.344857
UBE2F|Q969M7	0.0665894	-1.28586	0.698777	0.345501
SLC25A41|Q8N5S1	0.0665978	-0.509872	0.277092	0.345501
BRPF1|P55201	0.066611	-0.925828	0.502504	0.345501
ABLIM1|O14639	0.0667375	-0.832304	0.452579	0.345942
RNF219|Q5W0B1	0.0667914	-0.704287	0.382421	0.346007
CADM1|Q9BY67	0.0668756	-0.869985	0.473277	0.346229
RNF2|Q99496	0.0671348	-0.671699	0.365527	0.347218
FAM129B|Q96TA1	0.0671667	-0.806851	0.439433	0.347218
PPP1CA|P62136	0.0671914	1.04636	0.569925	0.347218
WDR12|Q9GZL7	0.0673857	-0.681906	0.37158	0.347791
YIPF5|Q969M3	0.0674079	-0.974064	0.530971	0.347791
CSPG4|Q6UVK1	0.0674272	-0.618801	0.337338	0.347791
SAG|P10523	0.0675781	-1.06976	0.583377	0.348355
OTUD7B|Q6GQQ9	0.0676294	0.667367	0.364083	0.348404
SHPK|Q9UHJ6	0.0677671	-0.413056	0.225457	0.348898
MVP|Q14764	0.0679111	0.283076	0.154592	0.349424
FRS3|O43559	0.0680001	-0.811171	0.443022	0.349667
SRGAP2C|P0DJJ0	0.0680605	0.952499	0.520456	0.349762
ACSF3|Q4G176	0.0681856	-0.467094	0.255342	0.35019
CHDH|Q8NE62	0.0682579	-0.399837	0.218633	0.350346
CAMK2N1|Q7Z7J9	0.0683485	-0.385849	0.210938	0.350595
GOLGA7B|Q2TAP0	0.0684756	-1.00874	0.551988	0.350961
MAP3K5|Q99683	0.0685038	-1.10319	0.603733	0.350961
C1orf228|Q6PIY5	0.0687686	-0.571888	0.313007	0.35207
CCDC85C|A6NKD9	0.0688045	-0.707355	0.387169	0.35207
SUCO|Q9UBS9	0.0688539	-0.827329	0.452924	0.352084
CHD1L; LOC101060601|Q86WJ1	0.0688916	0.488995	0.26725	0.352084
TOP2B|Q02880	0.0689431	-0.994626	0.54522	0.352132
COIL|P38432	0.0690102	-0.723393	0.396225	0.35226
RPLP2|P05387	0.0691906	-1.18655	0.65101	0.352965
TMA16|Q96EY4	0.0692455	-0.548523	0.300111	0.353029
GIPC1|O14908	0.069356	1.16537	0.639771	0.353377
KIAA1324|Q6UXG2	0.0694814	-0.922886	0.506879	0.353801
CCZ1; CCZ1B|P86790	0.0696445	1.24062	0.681787	0.354415
ROGDI|Q9GZN7	0.0697145	-1.2577	0.691351	0.354501
ASPSCR1|Q9BZE9	0.0697462	-1.12331	0.617547	0.354501
ZFYVE27|Q5T4F4	0.0698773	-0.714354	0.392762	0.354894
SENP8|Q96LD8	0.0700243	-0.905881	0.498441	0.354894
PRUNE; PRUNE1|Q86TP1	0.0700655	-1.1527	0.634433	0.354894
ATP6V0D1|P61421	0.0701208	-0.934348	0.514355	0.354894
CALML3|P27482	0.0701767	-0.137198	0.0753764	0.354894
FGF1|P05230	0.0703167	0.344525	0.189793	0.354894
AHCYL2|Q96HN2	0.0703336	-0.890346	0.490505	0.354894
ORC2|Q13416	0.0704326	-0.785753	0.432746	0.354894
FAM217B|Q9NTX9	0.0704483	0.428369	0.235849	0.354894
AHNAK2|Q8IVF2	0.0704531	0.603733	0.332748	0.354894
PFKFB1|P16118	0.0704608	0.469118	0.258562	0.354894
PEX2|P28328	0.0704837	-0.74907	0.412648	0.354894
C11orf58|O00193	0.0705281	-0.449497	0.247807	0.354894
CRAT|P43155	0.0705747	-0.732591	0.403944	0.354894
FAM171B|Q6P995	0.0705974	-0.961635	0.53028	0.354894
IKBKG|Q9Y6K9	0.0706222	-1.23872	0.683134	0.354894
RARS2|Q5T160	0.0706734	-0.513276	0.283021	0.354894
DLC1|Q96QB1	0.070734	0.807003	0.444359	0.354894
POGZ|Q7Z3K3	0.0707833	-0.853228	0.470812	0.354894
IFT140|Q96RY7	0.0708436	-0.678608	0.374464	0.354894
TSPO|P30536	0.0708497	-0.552637	0.305	0.354894
REEP5|Q00765	0.0708678	-0.733025	0.404606	0.354894
FAM71A|Q8IYT1	0.0709344	-0.407186	0.224369	0.354894
COG6|Q9Y2V7	0.0709431	-1.08555	0.59935	0.354894
UCHL3|P15374	0.0709711	0.717883	0.396394	0.354894
ANXA13|P27216	0.0709777	0.528075	0.29158	0.354894
RAD23A|P54725	0.0709937	1.38882	0.766925	0.354894
RPS15|P62841	0.0710217	0.518733	0.286461	0.354894
FXYD6|Q9H0Q3	0.071064	-0.513134	0.283431	0.354894
C19orf12|Q9NSK7	0.0711523	-0.630276	0.348173	0.354894
NEDD8|Q15843	0.0712489	-1.23881	0.68471	0.354894
TOP2A|P11388	0.0712502	-0.846168	0.467693	0.354894
ZNF638|Q14966	0.0712724	-1.05248	0.581772	0.354894
ZFAND2B|Q8WV99	0.0712857	-0.668941	0.369704	0.354894
UBE3C|Q15386	0.071345	-1.23775	0.684359	0.354894
USP14|P54578	0.0713526	1.49633	0.827348	0.354894
EIF3H|O15372	0.0715236	-1.63424	0.904152	0.355123
C1orf212; SMIM12|Q96EX1	0.0715326	-0.605797	0.335171	0.355123
HSP90AA5P|Q58FG0	0.0715435	0.525059	0.290512	0.355123
STAMBP|O95630	0.0715686	-1.21938	0.674738	0.355123
RCSD1|Q6JBY9	0.0716507	-0.546299	0.302379	0.355319
DOCK1|Q14185	0.0717386	0.745204	0.412601	0.355533
FYN|P06241	0.0718329	-1.34496	0.744922	0.355533
RGL1|Q9NZL6	0.0718452	0.419399	0.23181	0.355533
LYPLAL1|Q5VWZ2	0.071864	-0.661977	0.366683	0.355533
ME3|Q16798	0.0720222	-0.866135	0.480039	0.356105
C8orf46|Q8TAG6	0.0721173	0.515576	0.285625	0.356207
ZNF326|Q5BKZ1	0.0721281	-0.708973	0.392976	0.356207
PRUNE2|Q8WUY3	0.0722832	1.10952	0.615496	0.356762
RPS24|P62847	0.0724454	0.541447	0.300493	0.357003
NUBPL|Q8TB37	0.072481	-0.556305	0.308805	0.357003
SIN3B|O75182	0.0725006	-0.644069	0.357287	0.357003
PPAN; PPAN-P2RY11|Q9NQ55	0.0725131	-0.605005	0.335444	0.357003
LPPR4; PLPPR4|Q7Z2D5	0.0725509	-0.565547	0.314012	0.357003
SERPINA1|P01009	0.0725884	-0.161962	0.0899439	0.357003
CHAMP1|Q96JM3	0.0727523	-0.961543	0.534253	0.357403
RHPN2|Q8IUC4	0.0727551	-0.492512	0.27324	0.357403
ATP2C1|P98194	0.0729616	1.19957	0.667041	0.358206
SNX12|Q9UMY4	0.0730215	-1.49251	0.830109	0.35825
ARHGEF26|Q96DR7	0.0731554	-0.684438	0.380825	0.35825
RHBDL3|P58872	0.073158	-0.567008	0.315342	0.35825
UGT8|Q16880	0.0731745	0.304379	0.169334	0.35825
MATR3|P43243	0.0731848	-1.06192	0.590956	0.35825
INPP5D|Q92835	0.0735358	-0.542545	0.302169	0.359539
PLEKHO2|Q8TD55	0.0735526	-0.589988	0.32875	0.359539
NUDT9|Q9BW91	0.0735773	-1.04241	0.580897	0.359539
NRP1|O14786	0.0737033	-0.616231	0.343531	0.359944
FAM129A|Q9BZQ8	0.0738881	-0.391891	0.218517	0.360484
DNAJA1|P31689	0.0739001	0.655448	0.365644	0.360484
PCSK1N|Q9UHG2	0.0739461	-0.446007	0.248863	0.360498
RAB35|Q15286	0.0743221	-1.14854	0.641701	0.36212
LZTFL1|Q9NQ48	0.074369	-0.936412	0.523267	0.362137
KALRN|O60229	0.0745005	-0.93728	0.52399	0.362384
EIF3F|O00303	0.0745065	1.19241	0.666635	0.362384
NUP35|Q8NFH5	0.0745878	-0.774929	0.433299	0.362569
GABBR2|O75899	0.0748616	-1.1467	0.641866	0.363506
XRN2|Q9H0D6	0.0748897	-0.863472	0.48335	0.363506
PPP1R12C|Q9BZL4	0.0749111	-0.853486	0.477823	0.363506
SORCS1|Q8WY21	0.0750203	-0.756174	0.423335	0.363612
TIPRL|O75663	0.0750518	-1.26281	0.707328	0.363612
FAM3C; WNT16|Q92520	0.0750777	-0.817441	0.457906	0.363612
UTP20|O75691	0.0751071	-0.168214	0.0941654	0.363612
ATG14|Q6ZNE5	0.0752205	-0.924209	0.517827	0.363951
PCNP|Q8WW12	0.0752812	-0.629777	0.35303	0.364034
SRF|P11831	0.0756492	-0.528775	0.296304	0.365601
GLRX|P35754	0.0757059	0.746673	0.419169	0.365648
PRICKLE3|O43900	0.0757463	-0.875172	0.490397	0.365648
CCSER2; FAM190B|Q9H7U1	0.0758627	-0.543371	0.304941	0.365998
CDKAL1|Q5VV42	0.0760527	-0.747457	0.41913	0.366703
TCEB2; ELOB|Q15370	0.0761742	-1.43959	0.809458	0.367077
BBS7|Q8IWZ6	0.0762762	-0.90957	0.511585	0.367357
RAB1B|Q9H0U4	0.0765155	0.716824	0.403529	0.367681
CUL4A|Q13619	0.0765177	-1.61502	0.909166	0.367681
CCS|O14618	0.0765311	-1.07215	0.603589	0.367681
NAT10|Q9H0A0	0.0766594	-0.914385	0.514927	0.367681
CDV3|Q9UKY7	0.0767349	-0.871825	0.491152	0.367681
TOMM7|Q9P0U1	0.0767363	-0.767827	0.43168	0.367681
SYAP1|Q96A49	0.0767626	-1.03449	0.582845	0.367681
APOA1BP; NAXE|Q8NCW5	0.0767912	0.795826	0.448423	0.367681
SERPINB9|P50453	0.0768002	-0.404194	0.227743	0.367681
RUVBL1|Q9Y265	0.0768082	-1.36312	0.768122	0.367681
CWF19L1|Q69YN2	0.0768276	-0.658281	0.3709	0.367681
MTA3|Q9BTC8	0.0768859	-0.55213	0.310975	0.36775
ITM2C|Q9NQX7	0.0769626	-0.75772	0.427172	0.367906
ARHGDIB|P52566	0.0770163	-0.4819	0.271743	0.367952
FAM63A; MINDY1|Q8N5J2	0.0771117	0.521682	0.294272	0.368015
WBSCR17; GALNT17|Q6IS24	0.0771175	-0.650913	0.367028	0.368015
EXOC8|Q8IYI6	0.0772381	-1.926	1.08689	0.36838
XKR6|Q5GH73	0.0774316	-0.673047	0.379518	0.368937
EMILIN1|Q9Y6C2	0.0774432	0.31704	0.178949	0.368937
RPL6|Q02878	0.0775734	-0.780392	0.440896	0.369181
PTPRT|O14522	0.0775949	-1.04223	0.588866	0.369181
NAE1|Q13564	0.0776269	1.51948	0.85861	0.369181
PLCL1|Q15111	0.0776753	0.900336	0.508835	0.369201
GGT7|Q9UJ14	0.0777289	-1.19898	0.677742	0.369246
TLE3|Q04726	0.077818	-0.651845	0.368267	0.369426
RSRC2|Q7L4I2	0.0778553	-0.520329	0.294048	0.369426
CTSD|P07339	0.0779276	0.758044	0.428783	0.369559
SMEK1; PPP4R3A|Q6IN85	0.0780727	-1.05094	0.594669	0.369996
CACNA2D3|Q8IZS8	0.0781083	-1.13811	0.64416	0.369996
PPFIA1|Q13136	0.0782685	-1.17662	0.666311	0.370084
NA|Q13555	0.0783237	-0.7285	0.412623	0.370084
RAB30|Q15771	0.078371	-0.976436	0.553142	0.370084
LRRC4|Q9HBW1	0.0783978	-0.575323	0.325734	0.370084
TTC33|Q6PID6	0.0784343	-0.80304	0.455011	0.370084
IGLV3-21|P80748	0.0784369	-0.140926	0.0797831	0.370084
IGLV3-9|A0A075B6K5	0.0784369	-0.140926	0.0797831	0.370084
HSP90AA2; HSP90AA2P|Q14568	0.0786994	0.634807	0.359968	0.370945
CBR4|Q8N4T8	0.0787081	-0.651483	0.369477	0.370945
UQCRQ|O14949	0.0787718	-0.782111	0.443656	0.370989
NGB|Q9NPG2	0.0788168	-0.633409	0.358465	0.370989
UNC13D|Q70J99	0.0788824	-0.139599	0.0791649	0.370989
GTPBP3|Q969Y2	0.0788951	-0.700547	0.397453	0.370989
BNIP3L|O60238	0.0789678	-0.629032	0.356887	0.371122
TBC1D8|O95759	0.0790633	-0.636078	0.360572	0.371362
RCBTB1|Q8NDN9	0.0791209	-0.863306	0.489717	0.371424
ENOPH1|Q9UHY7	0.0795644	1.04513	0.59443	0.373296
NAB2|Q15742	0.0796527	-0.64867	0.368565	0.373501
AVL9|Q8NBF6	0.0798213	-0.920533	0.524013	0.373918
GRIA4|P48058	0.0798648	-0.89858	0.51159	0.373918
TMED4|Q7Z7H5	0.0798761	-0.858289	0.488669	0.373918
CYTH2|Q99418	0.0799803	-1.19987	0.683304	0.374197
RUFY1|Q96T51	0.0800325	-1.25138	0.712851	0.374232
HDHD2|Q9H0R4	0.0802474	0.912604	0.520236	0.374994
FKBP3|Q00688	0.0803301	-0.925705	0.527849	0.374994
KATNB1|Q9BVA0	0.0803303	-1.35554	0.772949	0.374994
PDCD11|Q14690	0.0803778	-0.680148	0.387733	0.375007
STXBP3|O00186	0.0804694	1.07494	0.613187	0.375094
KRT12|Q99456	0.0804863	-0.128021	0.0730225	0.375094
COG5|Q9UP83	0.080793	-0.927301	0.529572	0.376313
IGF2R|P11717	0.0809258	-1.25321	0.716008	0.376722
NMT1|P30419	0.0809919	-0.923085	0.527511	0.37682
S1PR5|Q9H228	0.0811312	0.35648	0.2036	0.377258
VPS39|Q96JC1	0.0812985	1.28187	0.733289	0.377826
CLINT1|Q14677	0.081372	-1.44826	0.828668	0.377957
TMEM178B|H3BS89	0.0815802	-0.589305	0.337383	0.378663
STRBP|Q96SI9	0.0816151	-0.887286	0.508096	0.378663
MPC1|Q9Y5U8	0.0817085	-0.537282	0.307729	0.378663
PDCD6|O75340	0.0817249	0.769725	0.440935	0.378663
COLGALT2; GLT25D2|Q8IYK4	0.0818445	0.578456	0.331288	0.378663
FGD4|Q96M96	0.0819525	-0.972796	0.557681	0.378663
SZT2|Q5T011	0.0820646	-0.658002	0.377168	0.378663
WAPAL; WAPL|Q7Z5K2	0.0820847	-0.794996	0.455414	0.378663
EDC4|Q6P2E9	0.0821122	-1.36335	0.781987	0.378663
NUDT18|Q6ZVK8	0.0821218	-0.751648	0.431093	0.378663
DDX58|O95786	0.0821301	0.429521	0.246378	0.378663
LRRTM3|Q86VH5	0.0821569	-0.699179	0.401011	0.378663
NEU1|Q99519	0.0821985	-0.637495	0.3647	0.378663
SYT4|Q9H2B2	0.0822338	-0.704394	0.404027	0.378663
IGHV3-15|A0A0B4J1V0	0.0822648	-0.181232	0.103904	0.378663
IFIT1|P09914	0.082268	0.264175	0.151602	0.378663
EIF3M|Q7L2H7	0.0822944	0.57319	0.328965	0.378663
PTK2B|Q14289	0.0823937	-0.961756	0.552151	0.378911
EIF3G|O75821	0.0827043	-1.03409	0.594283	0.38006
SRSF5|Q13243	0.0827344	-0.282315	0.162239	0.38006
RORC|P51449	0.0829119	-0.661537	0.379861	0.380666
CDH13|P55290	0.0829811	0.614201	0.353295	0.380774
AGPAT4|Q9NRZ5	0.0831875	0.799986	0.46047	0.381512
TCEAL5|Q5H9L2	0.0836761	-0.656741	0.37862	0.383542
CCDC104; CFAP36|Q96G28	0.0837805	-0.937822	0.54082	0.38381
TAX1BP1|Q86VP1	0.0839335	-1.09536	0.632016	0.3843
NFASC|O94856	0.0840217	1.01297	0.584648	0.384494
SH3BP4|Q9P0V3	0.0842309	0.629511	0.36319	0.384883
CETN2|P41208	0.0842443	-0.881044	0.50887	0.384883
NA|A1Z1Q3	0.0842449	-0.735663	0.424879	0.384883
KIAA1239; NWD2|Q9ULI1	0.0843226	-0.747092	0.431612	0.385027
EIF2B5|Q13144	0.0846036	0.90183	0.521481	0.386099
PYGL|P06737	0.084686	-0.514847	0.297788	0.386264
ZC2HC1C|Q53FD0	0.0848103	-0.873035	0.504532	0.38662
TMEFF2|Q9UIK5	0.0849393	-0.405235	0.23458	0.386709
PRKCQ|Q04759	0.0849511	0.553281	0.320217	0.386709
TRA2B|P62995	0.0849685	-1.04383	0.604267	0.386709
RPS6KA4|O75676	0.0851735	-0.559878	0.324237	0.387008
TPT1|P13693	0.0851887	0.84638	0.490341	0.387008
PSMD3|O43242	0.0852501	1.79638	1.04086	0.387008
C4A; C4B|P0C0L4	0.0852691	0.215329	0.124781	0.387008
FBXL17|Q9UF56	0.0853088	-0.659221	0.382036	0.387008
RNF5|Q99942	0.0853122	-0.55128	0.319355	0.387008
SMG5|Q9UPR3	0.085528	0.784573	0.454978	0.387668
NA|P16112	0.0855504	0.361229	0.209517	0.387668
RPS17; RPS17L|P08708	0.085714	1.16526	0.67619	0.388005
PHYHIP|Q92561	0.0857177	-1.02333	0.593864	0.388005
GALNT2|Q10471	0.0858622	-0.8203	0.476202	0.388439
YWHAE|P62258	0.0859171	1.22966	0.714057	0.388439
NA|Q9UPP5	0.0859531	-0.773463	0.449197	0.388439
SAP30BP|Q9UHR5	0.0860373	-0.658065	0.382036	0.388609
AP1S2|P56377	0.0861669	-0.798848	0.464141	0.388866
CNNM3|Q8NE01	0.0862312	-0.776396	0.451302	0.388866
CTNNA2|P26232	0.086237	-1.27684	0.742212	0.388866
CSNK2A2|P19784	0.0862802	-1.34161	0.779974	0.388866
STOM|P27105	0.0866185	-0.443065	0.257863	0.39018
HSPH1|Q92598	0.0867792	0.71346	0.415445	0.390693
RCCD1|A6NED2	0.0870948	-0.554205	0.322805	0.391903
RWDD1|Q9H446	0.0872082	0.816683	0.4762	0.391906
TFB1M|Q8WVM0	0.0872482	0.414772	0.241696	0.391906
SLC17A8|Q8NDX2	0.0874488	-0.75509	0.439423	0.391906
ZMYM3|Q14202	0.0874756	-0.601088	0.350566	0.391906
RASAL1|O95294	0.0874791	0.531666	0.310276	0.391906
PI16|Q6UXB8	0.0874869	-0.201069	0.117345	0.391906
PVR|P15151	0.0874898	-0.627062	0.365917	0.391906
GRID2|O43424	0.0875172	-0.287291	0.167473	0.391906
C17orf75|Q9HAS0	0.0875319	-0.970439	0.566435	0.391906
HABP4|Q5JVS0	0.0875644	-0.588713	0.343661	0.391906
TMTC4|Q5T4D3	0.0879604	0.622602	0.363438	0.393468
CALD1|Q05682	0.0880362	-0.429909	0.251334	0.393596
C12orf45|Q8N5I9	0.0881305	-0.640216	0.374162	0.393807
ADCK3; COQ8A|Q8NI60	0.08824	-0.815624	0.477139	0.394085
STRN4|Q9NRL3	0.0884443	-1.14811	0.672078	0.394589
BRE; BABAM2|Q9NXR7	0.0884472	-1.1252	0.658672	0.394589
DYNLRB1|Q9NP97	0.0885269	0.861046	0.504167	0.394734
UNC79|Q9P2D8	0.0885981	-0.755931	0.442303	0.394753
MRPL18|Q9H0U6	0.0886705	-0.423419	0.248006	0.394753
VIP|P01282	0.0887091	-0.562506	0.329468	0.394753
NSUN4|Q96CB9	0.0887202	-0.431188	0.252545	0.394753
GTF2A1|P52655	0.0888365	-0.67256	0.394093	0.394779
OR5K2|Q8NHB8	0.0888986	-0.630119	0.368386	0.394779
OR5K1|Q8NHB7	0.0888986	-0.630119	0.368386	0.394779
COX7A2L|O14548	0.0889151	-0.673152	0.394631	0.394779
SSU72|Q9NP77	0.0890801	-0.675645	0.396175	0.395233
VPS8|Q8N3P4	0.0891118	-1.30182	0.763656	0.395233
CC2D1A|Q6P1N0	0.0892718	-1.10786	0.650207	0.395732
AP3D1|O14617	0.0894112	-1.1419	0.670473	0.39614
SIPA1L2|Q9P2F8	0.089514	-0.693937	0.407455	0.3962
PDLIM1|O00151	0.0895197	-0.313202	0.183932	0.3962
GGA1|Q9UJY5	0.0895757	-1.53204	0.900015	0.396239
PPP1R1B|Q9UD71	0.0896389	-0.376929	0.221437	0.396292
KATNAL1|Q9BW62	0.0897153	-1.22417	0.719466	0.396292
PTRH2|Q9Y3E5	0.08973	0.828564	0.486958	0.396292
KIFAP3|Q92845	0.0901877	1.05789	0.622657	0.397826
EMC9|Q9Y3B6	0.0902042	-0.494113	0.290628	0.397826
SEMA6B|Q9H3T3	0.0902201	-0.580093	0.340932	0.397826
TRAF7|Q6Q0C0	0.0902865	-0.739252	0.435061	0.397908
FAM91A1|Q658Y4	0.0904877	-0.862295	0.507916	0.398567
LIMA1|Q9UHB6	0.0905315	-0.576216	0.339516	0.398567
LOC100505876; CEBPZ-AS1; CEBPZOS|A8MTT3	0.0907196	-0.651289	0.383608	0.399185
C2orf76|Q3KRA6	0.0907883	0.444585	0.261846	0.399277
C7orf43|Q8WVR3	0.0908379	-1.10605	0.652323	0.399285
ATP8B1|O43520	0.0909322	0.241397	0.142223	0.399307
DOPEY1|Q5JWR5	0.0909385	-0.524253	0.309047	0.399307
TATDN1|Q6P1N9	0.0910776	-1.07724	0.635808	0.399708
HOMER2|Q9NSB8	0.091145	-0.906931	0.535399	0.399774
FRRS1L|Q9P0K9	0.0912526	-0.699043	0.412812	0.399774
GNAT2|P19087	0.0912633	0.672402	0.397092	0.399774
BRSK2|Q8IWQ3	0.0913137	-1.35988	0.803212	0.399774
EXOSC3|Q9NQT5	0.0913318	0.651945	0.384699	0.399774
SNRPE|P62304	0.0915065	0.737937	0.435513	0.399991
AKR1E2|Q96JD6	0.0915309	-0.470347	0.277998	0.399991
TAOK1|Q7L7X3	0.0915969	-1.93798	1.14567	0.399991
EMILIN2|Q9BXX0	0.0916105	0.326439	0.192942	0.399991
MOGS|Q13724	0.0916207	-1.30158	0.76951	0.399991
TACC1|O75410	0.0917007	-1.31921	0.780126	0.400131
RHBDD2|Q6NTF9	0.0917886	-0.400354	0.236803	0.400305
HID1|Q8IV36	0.092023	-0.906368	0.536523	0.401119
PRKDC|P78527	0.0922001	-1.29816	0.768861	0.401622
LRRTM2|O43300	0.0922927	-1.02196	0.605449	0.401622
P4HB|P07237	0.0923023	-1.33057	0.788308	0.401622
TMEM63C|Q9P1W3	0.0923411	-0.666691	0.395013	0.401622
ECI2|O75521	0.0923788	-0.490583	0.290719	0.401622
SDCBP|O00560	0.092565	0.765577	0.453912	0.401784
PSMD7|P51665	0.0925792	1.35962	0.806203	0.401784
TRMT1L|Q7Z2T5	0.0926043	0.771485	0.456689	0.401784
NEK7|Q8TDX7	0.0926545	0.751066	0.445431	0.401784
CDK5RAP3|Q96JB5	0.0927044	-1.29253	0.766717	0.401784
AP3S2|P59780	0.0927199	-0.783427	0.464745	0.401784
ANKHD1; ANKHD1-EIF4EBP3|Q8IWZ3	0.0927527	-0.557724	0.330826	0.401784
SPOCK3|Q9BQ16	0.0928596	0.403156	0.239237	0.401938
GOLGA5|Q8TBA6	0.0928845	-0.955628	0.567185	0.401938
FAM91A2; LINC00869|P0C866	0.0929403	-0.476005	0.282139	0.401972
PPP1CC|P36873	0.0930011	-0.752635	0.446865	0.402026
CYHR1|Q6ZMK1	0.0931105	-0.619805	0.367677	0.402135
SAFB|Q15424	0.0931632	-0.854776	0.507761	0.402135
CPSF4|O95639	0.0931706	-0.681606	0.404608	0.402135
NDC1; TMEM48|Q9BTX1	0.0934489	-0.854422	0.507326	0.403128
DAPK1|P53355	0.0935886	-0.772433	0.459446	0.403357
DYSF|O75923	0.0935986	0.499505	0.297117	0.403357
NRBP2|Q9NSY0	0.093657	1.17558	0.699309	0.403401
CLUH; KIAA0664|O75153	0.0937084	-1.01644	0.604806	0.403414
TRAFD1|O14545	0.0937949	-0.620077	0.368968	0.403579
EEF1A2|Q05639	0.0938605	1.20134	0.715156	0.403653
KRT2|P35908	0.0940496	-0.146879	0.0874717	0.404051
HNRNPM|P52272	0.0940503	-0.942143	0.561182	0.404051
LMO7|Q8WWI1	0.0942738	-0.741377	0.441898	0.404051
CLVS2|Q5SYC1	0.0942799	-1.13092	0.674064	0.404051
RNF185|Q96GF1	0.0942859	-0.561681	0.334802	0.404051
TENM4|Q6N022	0.0942972	-1.00495	0.599045	0.404051
SPON1|Q9HCB6	0.0942979	-0.640013	0.381508	0.404051
SLC6A1|P30531	0.0943658	-0.743317	0.443179	0.404051
TOLLIP|Q9H0E2	0.0943881	-1.20721	0.719808	0.404051
HARS2|P49590	0.0944679	-0.864285	0.515462	0.404185
NA|Q9BZC7	0.0947043	0.674588	0.402616	0.404605
FTSJ1|Q9UET6	0.0947086	-0.657512	0.391788	0.404605
UTP18|Q9Y5J1	0.0947608	-0.684612	0.407581	0.404605
ALDH1A2|O94788	0.0947836	-0.10935	0.0652137	0.404605
TUBAL3|A6NHL2	0.0948081	0.388371	0.231735	0.404605
CAMKMT|Q7Z624	0.0948845	0.596348	0.355827	0.404724
HAX1|O00165	0.0950166	-0.841416	0.502661	0.405072
NOTCH2|Q04721	0.095063	-0.646144	0.38597	0.405072
THOC1|Q96FV9	0.0951429	-0.70413	0.420656	0.405206
NSUN2|Q08J23	0.0952245	-0.736645	0.440326	0.40527
PTPRE|P23469	0.0953664	0.946253	0.565857	0.40527
DCAF6|Q58WW2	0.0953956	-0.801973	0.479627	0.40527
KHDRBS2|Q5VWX1	0.0954009	-0.630797	0.377277	0.40527
MAEA|Q7L5Y9	0.0955252	-0.942718	0.564048	0.40527
MORC2|Q9Y6X9	0.0955671	-0.700312	0.418452	0.40527
PSMA4|P25789	0.0955919	1.01959	0.610133	0.40527
STAMBPL1|Q96FJ0	0.0956152	-0.759787	0.454721	0.40527
SRSF10; LOC100996657|O75494	0.095629	-0.897035	0.536852	0.40527
GPR123; ADGRA1|Q86SQ6	0.0956429	-0.639435	0.382724	0.40527
ACAA1|P09110	0.0957713	0.660942	0.39575	0.405608
RAI14|Q9P0K7	0.0958543	0.516847	0.309474	0.405723
RAPGEF1|Q13905	0.0958956	-0.94473	0.565886	0.405723
AMFR|Q9UKV5	0.0960107	-0.623274	0.373223	0.405954
AHCYL1|O43865	0.0960503	-0.672185	0.402821	0.405954
SLC35A4|L0R6Q1	0.0961047	-0.5997	0.359421	0.405954
RAPGEFL1|Q9UHV5	0.0961523	0.49033	0.293653	0.405954
INPP5A|Q14642	0.0963417	-1.12342	0.673824	0.405954
RFXAP|O00287	0.0963465	-0.555201	0.332427	0.405954
LRRC8E|Q6NSJ5	0.0963659	0.372664	0.223073	0.405954
TATDN3|Q17R31	0.0963842	0.663907	0.398244	0.405954
ITFG2|Q969R8	0.0963875	0.749554	0.448715	0.405954
HSCB|Q8IWL3	0.0964924	-0.779053	0.467459	0.406104
ESD|P10768	0.0965552	0.799989	0.480142	0.406104
OSBPL10|Q9BXB5	0.0965687	-0.798869	0.479489	0.406104
ARHGAP44|Q17R89	0.0967239	-1.38329	0.830649	0.406451
INIP|Q9NRY2	0.0967734	-0.483383	0.289928	0.406451
EVL|Q9UI08	0.0968043	-1.16395	0.69911	0.406451
PNKD|Q8N490	0.096846	-0.631688	0.379439	0.406451
LRRC16A; CARMIL1|Q5VZK9	0.0969209	-1.00814	0.605734	0.406464
RBBP5|Q15291	0.0969462	-0.782993	0.470494	0.406464
CCT8|P50990	0.0970812	1.66361	1.00005	0.406811
FOLR2|P14207	0.0971264	0.343272	0.206332	0.406811
HLA-DRB1|P20039	0.0972138	-0.230054	0.138256	0.406833
CCDC28A|Q8IWP9	0.0972291	-0.722269	0.434348	0.406833
[truncated: 6,359 more rows]

## Sheet: SupTb5
Supplementary Table 5
This table summarizes PWAS of cerebral atherosclerosis not adjusting for gross infarcts but adjusting for the other 7 measured pathologies in the discovery dataset using linear regression (ROS/MAP cohorts; N=375). A total of 237 proteins were differentially expressed at proteome-wide adjusted p<0.05.
Protein	beta	sd_beta	p	BH adjusted p
QDPR|P09417	1.26729	0.239645	2.14848e-07	0.00179527
LMNB1|P20700	-2.24051	0.473746	3.23895e-06	0.0132838
CCDC57|Q2TAC2	-1.94844	0.422794	6.2233e-06	0.0132838
HDGFRP3; HDGFL3|Q9Y3E1	-2.03806	0.444799	6.35892e-06	0.0132838
UBXN7|O94888	-2.24683	0.498175	8.78064e-06	0.0146742
KCND3|Q9UK17	-2.76333	0.631612	1.59228e-05	0.0176358
PPP1R12A|O14974	-2.90549	0.669654	1.8634e-05	0.0176358
SH3BGRL3|Q9H299	1.51146	0.350825	2.12494e-05	0.0176358
ALPL|P05186	-0.779492	0.181433	2.23731e-05	0.0176358
SIRT2|Q8IXJ6	0.670455	0.156616	2.39018e-05	0.0176358
MYRIP|Q8NFW9	-1.76611	0.413911	2.54931e-05	0.0176358
CNP|P09543	0.576811	0.135692	2.71633e-05	0.0176358
SRSF3|P84103	-2.44791	0.576954	2.81086e-05	0.0176358
FAM210B|Q96KR6	-1.49607	0.353594	2.95479e-05	0.0176358
ZC3HC1|Q86WB0	-1.626	0.385519	3.20679e-05	0.017864
SCO1|O75880	-2.2606	0.545521	4.25978e-05	0.0208745
CNOT3|O75175	-2.69659	0.651749	4.37594e-05	0.0208745
NHP2|Q9NX24	-1.66994	0.404571	4.57956e-05	0.0208745
PRPF8|Q6P2Q9	-2.97389	0.72219	4.74648e-05	0.0208745
BABAM1|Q9NWV8	-2.70521	0.662625	5.49122e-05	0.0220158
ATG4C|Q96DT6	1.75631	0.430702	5.70383e-05	0.0220158
FXR2|P51116	-3.21036	0.792236	6.21724e-05	0.0220158
NPEPPS|P55786	3.07195	0.765294	7.26408e-05	0.0220158
SMG1|Q96Q15	-2.66921	0.666926	7.62021e-05	0.0220158
GLTP|Q9NZD2	0.595413	0.148792	7.63899e-05	0.0220158
CTNNA3|Q9UI47	0.772109	0.193126	7.7538e-05	0.0220158
CYB5R2|Q6BCY4	0.831371	0.208357	8.00301e-05	0.0220158
ENDOD1|O94919	1.76112	0.441395	8.01049e-05	0.0220158
RBM12|Q9NTZ6	1.60275	0.402529	8.27964e-05	0.0220158
DYNC1LI2|O43237	2.77316	0.698304	8.63447e-05	0.0220158
LMNB2|Q03252	-2.57834	0.650579	8.92134e-05	0.0220158
SRP14|P37108	-1.81527	0.458494	9.06323e-05	0.0220158
PLP1|P60201	0.366538	0.0926019	9.0995e-05	0.0220158
WDR43|Q15061	-1.50418	0.380476	9.39615e-05	0.0220158
DAB2IP|Q5VWQ8	-2.55258	0.647105	9.60886e-05	0.0220158
MOSPD2|Q8NHP6	1.16941	0.296245	9.65718e-05	0.0220158
MAGI2|Q86UL8	-3.25354	0.826389	9.90334e-05	0.0220158
SLC2A12|Q8TD20	-1.33405	0.337267	0.000104597	0.0220158
RASAL2|Q9UJF2	-2.47305	0.63121	0.000106866	0.0220158
AK3|Q9UIJ7	-1.27042	0.32444	0.000107815	0.0220158
CCAR2; KIAA1967|Q8N163	-2.45711	0.628118	0.000109489	0.0220158
HDAC11|Q96DB2	0.951135	0.243518	0.000112146	0.0220158
RBM17|Q96I25	-2.60738	0.668001	0.000113294	0.0220158
KIAA1217|Q5T5P2	-2.74889	0.706083	0.000117917	0.0222593
ARHGAP32|A7KAX9	-2.14206	0.551253	0.000121391	0.0222593
SAP18|O00422	-2.34904	0.6056	0.000124763	0.0222593
PCSK1|P29120	-1.36146	0.351074	0.000125202	0.0222593
U2SURP|O15042	-2.43744	0.631289	0.000133821	0.0224935
MFAP1|P55081	-1.51284	0.391655	0.000133999	0.0224935
ANLN|Q9NQW6	0.465999	0.120738	0.000134595	0.0224935
TLN2|Q9Y4G6	-2.69035	0.698554	0.00013904	0.0227624
CD82|P27701	0.749692	0.19494	0.000142099	0.0227624
TTC39C|Q8N584	-2.07322	0.539662	0.000144376	0.0227624
ZNF512B|Q96KM6	-1.29597	0.338602	0.000154349	0.0238841
NEFL|P07196	0.711595	0.186604	0.000161232	0.0238956
AKAP1|Q92667	-2.02968	0.532545	0.000162565	0.0238956
FAM103A1|Q9BTL3	-1.26668	0.332476	0.000164073	0.0238956
TUBB4A|P04350	2.02576	0.532239	0.000165862	0.0238956
OPALIN|Q96PE5	0.559362	0.147827	0.000180785	0.0244849
CNTNAP5|Q8WYK1	-1.8515	0.49036	0.000186522	0.0244849
LRFN5|Q96NI6	-2.01118	0.533118	0.00018892	0.0244849
MOG|Q16653	0.511982	0.135727	0.000189162	0.0244849
RIMBP2|O15034	-2.41152	0.639995	0.000192854	0.0244849
CASKIN2|Q8WXE0	-1.95255	0.518193	0.000192878	0.0244849
SHC3|Q92529	-2.50903	0.667601	0.000199534	0.0244849
EML1|O00423	-1.96602	0.523479	0.000201545	0.0244849
NA|P49750	0.875453	0.233135	0.000202648	0.0244849
CARNS1|A5YM72	0.521782	0.139071	0.000204482	0.0244849
CCDC194|A0A1B0GVG4	-1.10063	0.293404	0.000206795	0.0244849
MTMR10|Q9NXD2	1.45396	0.387947	0.000207705	0.0244849
PTPN12|Q05209	-1.11954	0.29847	0.000208045	0.0244849
IGSF9B|Q9UPX0	-1.80073	0.481048	0.0002113	0.0245226
CBR1; SETD4|P16152	1.03428	0.276824	0.000217125	0.0247666
KIAA1045; PHF24|Q9UPV7	-2.09524	0.561797	0.000222768	0.0247666
PSIP1|O75475	-1.19326	0.320172	0.000225	0.0247666
GATSL2; CASTOR2; GATSL1|A6NHX0	-1.92754	0.517114	0.000225259	0.0247666
SPAG9|O60271	-3.1927	0.858882	0.000234197	0.025198
SCAF1|Q9H7N4	-1.68769	0.454374	0.000236852	0.025198
LZTS3; PROSAPIP1|O60299	-1.44621	0.389755	0.000239488	0.025198
DDX23|Q9BUQ8	-2.61596	0.705372	0.000241245	0.025198
NA|O00555	-2.13456	0.577522	0.000253025	0.0258236
CD9|P21926	0.455457	0.123365	0.000257	0.0258236
SPATA2|Q9UM82	-2.51068	0.680611	0.000260029	0.0258236
ITSN1|Q15811	-3.85163	1.04465	0.000261862	0.0258236
LOC440434|A6NEC2	2.56728	0.696953	0.000265282	0.0258236
PAG1|Q9NWQ8	-1.99256	0.541074	0.000267118	0.0258236
SSBP2|P81877	-1.32235	0.356194	0.000268867	0.0258236
HMG20A|Q9NP66	-1.57636	0.428282	0.000274445	0.0260598
DLGAP2|Q9P1A6	-1.79386	0.490439	0.000292526	0.0274645
HMGB3|O15347	-1.05076	0.287679	0.000298194	0.0276857
BCAS1|O75363	0.516448	0.141998	0.000316068	0.0280581
DLGAP1|O14490	-2.23946	0.616226	0.000319466	0.0280581
PPP1R8|Q12972	-1.42732	0.392457	0.000320084	0.0280581
SUN1|O94901	-1.65731	0.456482	0.000323743	0.0280581
BLOC1S1|P78537	1.89913	0.523387	0.000326245	0.0280581
CALCOCO1|Q9P1Z2	-2.18851	0.603355	0.000327834	0.0280581
POLR2H|P52434	-2.20461	0.607902	0.000328636	0.0280581
NKRF|O15226	-2.05461	0.566597	0.000329068	0.0280581
RB1CC1|Q8TDY2	-3.14215	0.867828	0.000335923	0.0283533
PSD3|Q9NYI0	-1.50828	0.417093	0.00034165	0.0285483
XRCC6|P12956	-2.19098	0.607087	0.000350882	0.0290294
ARHGAP39|Q9C0H5	-2.31162	0.641288	0.000356617	0.0291658
MIOS|Q9NXC5	-1.94205	0.539212	0.000360598	0.0291658
NEFM|P07197	0.668637	0.185851	0.000365938	0.0291658
TBC1D24|Q9ULP9	-1.67279	0.465211	0.000368553	0.0291658
CDC5L|Q99459	-1.92027	0.534219	0.00037025	0.0291658
PLLP|Q9Y342	0.567333	0.157935	0.000373473	0.0291658
RIMS1|Q86UR5	-2.22927	0.621034	0.000377061	0.0291734
CPM|P14384	0.710326	0.198206	0.000385283	0.029536
ELAVL1|Q15717	-2.22808	0.622993	0.000395919	0.0300754
SLC25A36|Q96CQ1	-1.34188	0.375522	0.00040038	0.0301403
GLIPR2|Q9H4G4	0.680492	0.190625	0.000405715	0.0302692
PHIP|Q8WWQ0	-1.63586	0.458772	0.000412962	0.0305372
EEA1|Q15075	-2.87074	0.806521	0.000421507	0.0307567
SNRPB2|P08579	-1.49612	0.420462	0.000423291	0.0307567
SRC|P12931	-2.42416	0.681795	0.000427518	0.030796
GPRIN1|Q7Z2K8	-1.48336	0.417897	0.000437015	0.0312111
SUPT16H|Q9Y5B9	-1.99179	0.562127	0.000447169	0.0313554
OLFM3|Q96PB7	-1.43002	0.404005	0.000453276	0.0313554
TIMM9|Q9Y5J7	-2.40365	0.679518	0.000457151	0.0313554
HAPLN2|Q9GZV7	0.392394	0.110935	0.00045739	0.0313554
PRPF19|Q9UMS4	-1.40201	0.396395	0.000457798	0.0313554
TMEM41B|Q5BJD5	-1.0024	0.284118	0.000478053	0.0324765
ARHGEF9|O43307	-2.3751	0.675213	0.000491281	0.032685
AKAP5|P24588	-1.21666	0.345917	0.000491892	0.032685
ITSN2|Q9NZM3	-2.57675	0.732724	0.000492856	0.032685
C2orf68|Q2NKX9	-1.62933	0.463225	0.000497093	0.0327064
TPR|P12270	-3.03024	0.863108	0.000503412	0.0328634
FAM81A|Q8TBF8	-1.44215	0.411618	0.000516828	0.0329883
MLLT4; AFDN|P55196	-2.82707	0.80717	0.000519015	0.0329883
DAAM2|Q86T65	0.96001	0.274202	0.00052155	0.0329883
HDGFRP2; HDGFL2|Q7Z4V5	-1.79882	0.514069	0.000525202	0.0329883
CD34|P28906	-0.96621	0.275747	0.00052705	0.0329883
EPHB1|P54762	-1.37338	0.392711	0.000529013	0.0329883
PRKACB|P22694	-1.90328	0.544945	0.000537871	0.0332922
SSB|P05455	-2.01905	0.578507	0.000542766	0.0333482
BSN|Q9UPA5	-1.90757	0.547305	0.000552083	0.033673
FIP1L1|Q6UN15	-1.40026	0.402007	0.000560452	0.0339358
SRMS|Q9H3Y6	-1.78222	0.50991	0.000573794	0.0342473
NA|Q04912	-1.78222	0.50991	0.000573794	0.0342473
NOP58|Q9Y2X3	-1.99699	0.575104	0.000581429	0.0343088
PRPF6|O94906	-2.02006	0.582415	0.000586946	0.0343088
PLCL2|Q9UPR0	-2.18931	0.631229	0.000587142	0.0343088
SRSF1|Q07955	-2.43565	0.702987	0.000594815	0.0345158
TUB|P50607	-2.00742	0.580446	0.000608479	0.0347878
GDI2|P50395	2.70041	0.781117	0.000611295	0.0347878
HNRNPLL; HNRPLL|Q8WVV9	-2.36301	0.683583	0.000611992	0.0347878
CABIN1|Q9Y6J0	-1.46567	0.422694	0.00062043	0.0350291
ZFYVE20; RBSN|Q9H1K0	-2.50653	0.728204	0.000645182	0.0361443
DYRK1A|Q13627	-2.80637	0.815528	0.000648832	0.0361443
SLC7A5|Q01650	-1.74151	0.506699	0.000657013	0.0363576
SART3|Q15020	-2.57969	0.751196	0.000663773	0.0364613
AKT1|P31749	-2.24573	0.654256	0.000667614	0.0364613
MAGED1|Q9Y5V3	-1.36721	0.398469	0.000673764	0.0365582
NA|Q9H307	-1.87324	0.548022	0.000702543	0.0376681
VAT1|Q99536	1.31531	0.384856	0.000703818	0.0376681
ADAR|P55265	-1.91276	0.559924	0.000707742	0.0376681
GAPDH|P04406	1.74482	0.511237	0.000715774	0.0378545
YME1L1|Q96TA2	0.566271	0.166009	0.000722265	0.0378734
PTPN9|P43378	-1.75552	0.51508	0.000727783	0.0378734
IQSEC3|Q9UPP2	-1.91335	0.56151	0.000729728	0.0378734
UNC13C|Q8NB66	-1.60879	0.472422	0.000735182	0.0379209
KANK3|Q6NY19	-1.42964	0.420345	0.000746489	0.0382678
GNG5|P63218	-0.909456	0.267788	0.000759602	0.0387026
AMIGO1|Q86WK6	-1.8441	0.544188	0.00077991	0.0394965
DYNC1H1|Q14204	3.44161	1.0174	0.000796555	0.0395717
FAM13C|Q8NE31	-1.79409	0.529871	0.000797302	0.0395717
FAM98A|Q8NCA5	1.42122	0.420232	0.000798637	0.0395717
LRTM2|Q8N967	-1.34057	0.396251	0.000801021	0.0395717
ABCB1|P08183	-1.27892	0.378409	0.000805072	0.0395717
KARS|Q15046	-2.66207	0.789244	0.000824556	0.0398857
BAALC|Q8WXS3	-1.41622	0.419909	0.000825312	0.0398857
WDR24|Q96S15	-1.51036	0.448288	0.00083745	0.0398857
ERC1|Q8IUD2	-2.18193	0.64834	0.000846689	0.0398857
RAP1A|P62834	1.00283	0.298002	0.000847363	0.0398857
SF3B14; SF3B6|Q9Y3B4	-1.77373	0.527135	0.000848327	0.0398857
ELMO1|Q92556	0.883384	0.262695	0.000854555	0.0398857
HNRNPC|P07910	-2.24568	0.667852	0.000855247	0.0398857
FXC1; TIMM10B|Q9Y5J6	-1.98395	0.590121	0.000857041	0.0398857
SLK|Q9H2G2	-2.72209	0.809849	0.000859195	0.0398857
MAPRE3|Q9UPY8	-1.86814	0.556833	0.000878334	0.0403989
KIAA1211L|Q6NV74	-1.70233	0.507488	0.000879919	0.0403989
TSPYL5|Q86VY4	-0.998927	0.297872	0.000894552	0.0408463
GRIN1|Q05586	-2.11609	0.632366	0.000905316	0.0411132
ZNF512|Q96ME7	-1.62996	0.487201	0.000928189	0.041765
LGALS1|P09382	1.21008	0.362441	0.000929666	0.041765
SAP130|Q9H0E3	-1.50646	0.450667	0.000941262	0.0420598
XRCC5|P13010	-2.16008	0.648674	0.000958339	0.0421623
CACNA1F|O60840	0.597261	0.178213	0.000960525	0.0421623
MYO1D|O94832	0.503369	0.151219	0.000962543	0.0421623
MMGT1|Q8N4V1	-1.4898	0.447242	0.000963739	0.0421623
PPP2R5A|Q15172	-2.06882	0.622062	0.000972582	0.0423276
HPCAL1|P37235	-1.34773	0.406103	0.000996782	0.043156
PURB|Q96QR8	-1.85975	0.561108	0.00101162	0.0433993
PCDHGC4|Q9Y5F7	-1.61978	0.487527	0.00101279	0.0433993
ABCB4|P21439	-1.06954	0.322878	0.00102254	0.0434365
SLC22A23|A1A5C7	-2.02816	0.612569	0.00102405	0.0434365
PKN1|Q16512	-1.69877	0.513674	0.00104434	0.0437921
MORN4|Q8NDC4	-1.38348	0.418254	0.00104654	0.0437921
DCUN1D3|Q8IWE4	-1.63222	0.493986	0.00104816	0.0437921
FTH1|P02794	0.691557	0.209572	0.00106397	0.0442316
ABCB9|Q9NP78	1.01386	0.307438	0.00107177	0.044335
JAM3|Q9BX67	0.637261	0.193467	0.00108614	0.0447081
FTL|P02792	0.513602	0.156122	0.00110179	0.044939
EPM2AIP1|Q7L775	-2.06512	0.627779	0.0011025	0.044939
EML6|Q6ZMW3	-1.84287	0.561144	0.00112329	0.0453485
PDE12|Q6L8Q7	-2.78001	0.846814	0.00112807	0.0453485
RBBP6|Q7Z6E9	-1.2857	0.391281	0.00113055	0.0453485
NUDT21|O43809	-1.82597	0.556475	0.00113426	0.0453485
RBM8A; LOC101060541|Q9Y5S9	-2.09118	0.637688	0.00114446	0.0455386
FAM169A|Q9Y6X4	-1.67559	0.511325	0.00115137	0.0455965
ABLIM3|O94929	-1.78418	0.544623	0.0011624	0.045816
RAPGEF4|Q8WZA2	-2.10116	0.642551	0.00117915	0.0458835
ARFIP2|P53365	-2.48688	0.760517	0.00117932	0.0458835
RTF1|Q92541	-1.8331	0.560637	0.00118058	0.0458835
EPS15L1|Q9UBC2	-3.16144	0.967465	0.00118838	0.0459726
NOLC1|Q14978	-1.08471	0.33263	0.00121619	0.0466758
TMEM135|Q86UB9	-1.1886	0.364403	0.00121773	0.0466758
MYEF2|Q9P2K5	-1.74165	0.535456	0.00125144	0.0477492
U2AF2|P26368	-2.22695	0.685129	0.00126106	0.0478974
NA|Q8N954	-1.09864	0.337618	0.00126703	0.0479064
GARNL3|Q5VVW2	-1.49812	0.461628	0.00129055	0.0485151
ANP32E|Q9BTT0	-0.812363	0.250522	0.00129474	0.0485151
EPB41L4B|Q9H329	-1.3985	0.431888	0.00131506	0.0489999
ENTPD3|O75355	-1.27098	0.392701	0.00132228	0.0489999
GREM2|Q9H772	-0.801575	0.246238	0.00132527	0.0489999
RBP7|Q96R05	0.588643	0.182005	0.00134672	0.0493025
TDRD3|Q9H7E2	-1.12494	0.347718	0.00134862	0.0493025
PPP1R9B|Q96SB3	-1.81371	0.561656	0.00135545	0.0493025
TMOD1|P28289	-1.86813	0.578482	0.00135706	0.0493025
PACSIN1|Q9BY11	-1.66237	0.515663	0.00138085	0.0496384
CNR1|P21554	-1.37445	0.426415	0.00138311	0.0496384
PTGFRN|Q9P2B2	-1.4787	0.459099	0.00139442	0.0496384
SNX4|O95219	-2.27239	0.705669	0.0013976	0.0496384
SMCR8|Q8TEV9	-2.09287	0.650052	0.00140069	0.0496384
PEX14|O75381	-1.91047	0.593459	0.00140229	0.0496384
PNISR|Q8TF01	-1.29025	0.400117	0.00140789	0.0496384
PLCH2|O75038	-1.03107	0.321194	0.00144611	0.0507718
SCAMP5|Q8TAC9	-1.7629	0.549691	0.001461	0.05108
ASAP1|Q9ULH1	-1.70945	0.53387	0.00148637	0.0516687
LIN7A|O14910	-1.99203	0.622271	0.00149021	0.0516687
PPP1R12B|O60237	-1.62049	0.506846	0.00151055	0.0521578
SIPA1L1|O43166	-1.5857	0.497476	0.0015607	0.0536676
PARS2|Q7L3T8	-1.81149	0.569788	0.00160461	0.0549514
PODXL|O00592	-1.18466	0.372845	0.00161478	0.0550737
PPP4R2|Q9NY27	-1.30664	0.411716	0.00163495	0.0554157
SCG3|Q8WXD2	-1.1935	0.376206	0.00164144	0.0554157
FAM134C; RETREG3|Q86VR2	-1.16153	0.366067	0.0016447	0.0554157
SLC24A4|Q8NFF2	-1.03327	0.325615	0.00166417	0.0557487
KAT7|O95251	-1.24109	0.390976	0.00167044	0.0557487
PSD|A5PKW4	-1.45221	0.458617	0.0016746	0.0557487
KIAA1549L|Q6ZVL6	-1.44184	0.455829	0.0016936	0.0561576
FAM110B|Q8TC76	-0.992947	0.313799	0.00170403	0.0562801
SPG7|Q9UQ90	-1.97174	0.624338	0.00172204	0.0564998
ICA1|Q05084	-2.39963	0.759916	0.0017242	0.0564998
PRPF3|O43395	-1.42032	0.450194	0.00174064	0.0566869
ZNF662|Q6ZS27	-1.18952	0.376525	0.00174392	0.0566869
MOBP|Q13875	0.353854	0.1122	0.00175027	0.0566869
CAMSAP2|Q08AD1	-2.44031	0.774861	0.00177318	0.0571341
NA|Q5JU85	-2.33212	0.740879	0.00178253	0.0571341
GID8|Q9NWU2	-2.35247	0.747428	0.00178459	0.0571341
SYNGAP1|Q96PV0	-1.57788	0.501638	0.00179628	0.057153
NA|Q6P4F2	-1.23153	0.391579	0.00179886	0.057153
DCP1B|Q8IZD4	-1.18325	0.37513	0.00182082	0.0576317
ARHGEF12|Q9NZN5	-2.74729	0.875161	0.00183413	0.0578338
TGM4|P49221	-0.469267	0.149642	0.00187472	0.0588915
PPFIA2|O75334	-2.4937	0.796742	0.00189169	0.0592021
NEFH|P12036	0.483997	0.154775	0.00190908	0.059326
HNRNPCP5; LOC440563; HNRNPCL2|B2RXH8	-1.87588	0.600063	0.00191524	0.059326
HNRNPL|P14866	-1.95982	0.627076	0.00192034	0.059326
NELFA; WHSC2|Q9H3P2	-1.09374	0.349342	0.00192405	0.059326
KCNK15|Q9H427	-2.08183	0.664461	0.00196949	0.0602964
HOMER1|Q86YM7	-1.46703	0.470564	0.00196995	0.0602964
SRRM1|Q8IYB3	-1.28383	0.41242	0.00200409	0.0603444
FBXO31|Q5XUX0	-1.36196	0.43761	0.00200506	0.0603444
RAP1BL|A6NIZ1	1.32481	0.425693	0.00200594	0.0603444
DUT|P33316	-1.4622	0.469844	0.00200615	0.0603444
SF3B1|O75533	-2.47251	0.794554	0.00200794	0.0603444
TSC1|Q92574	-2.36517	0.760314	0.00201485	0.0603444
RPH3A|Q9Y2J0	-1.0734	0.34533	0.00203122	0.0606175
CSNK1A1L|Q8N752	1.41657	0.456403	0.00206856	0.0615121
CIT|O14578	-1.59653	0.514905	0.00208338	0.0617332
ZNF428|Q96B54	-0.955089	0.308237	0.00209762	0.0619352
SEPT5|Q99719	-1.57996	0.510135	0.00210736	0.062004
RGS7|P49802	-1.97017	0.63681	0.00213052	0.0624653
ABHD6|Q9BV23	1.51409	0.489617	0.00214042	0.0625361
TMEM163|Q8TC26	-1.41552	0.458192	0.00216187	0.0626891
PLXNB2|O15031	-1.65261	0.535119	0.00216933	0.0626891
SPEG|Q15772	-1.62878	0.527715	0.00218242	0.0626891
DR1|Q01658	-1.30146	0.421744	0.00218642	0.0626891
CPSF6|Q16630	1.20083	0.389135	0.00218646	0.0626891
ADAM10|O14672	0.840747	0.272499	0.00219067	0.0626891
ARID1A|O14497	-1.452	0.471088	0.00221292	0.0629925
DBR1|Q9UK59	-1.0789	0.349438	0.00221714	0.0629925
ANXA11|P50995	1.18488	0.384611	0.00222388	0.0629925
PPP1R13B|Q96KQ4	-1.86345	0.60549	0.00224958	0.0635051
CASC3|O15234	-1.49529	0.484193	0.00227535	0.0640163
KCNA2|P16389	1.17788	0.383299	0.00228382	0.064039
RUFY3|Q7L099	2.66813	0.870586	0.00234289	0.0654756
MUL1|Q969V5	-1.56522	0.511018	0.00236049	0.0657475
PFDN1|O60925	-1.39516	0.45578	0.00237139	0.0658318
SRSF12|Q8WXF0	-1.22956	0.400272	0.00239104	0.0659056
ARFGAP1|Q8N6T3	-1.95671	0.639827	0.00239347	0.0659056
IK|Q13123	-1.46326	0.478481	0.00239772	0.0659056
LRFN3|Q9BTN0	-1.45933	0.477403	0.00241641	0.0662017
RALY|Q9UKM9	-1.49468	0.489403	0.00242548	0.0662329
HOPX|Q9BPY8	-0.806383	0.264338	0.00245342	0.0665823
MYO1E|Q12965	0.777608	0.254914	0.00245421	0.0665823
MAG|P20916	0.414078	0.135897	0.00248211	0.0668043
ABLIM2|Q6H8Q1	-1.75694	0.576643	0.00248321	0.0668043
LRRFIP2|Q9Y608	-2.29286	0.752632	0.00248637	0.0668043
ANKRD30A|Q9BXX3	-1.2821	0.41981	0.00251273	0.0672733
PPM1G|O15355	-0.685663	0.225348	0.00251993	0.0672733
FAM107B|Q9H098	0.548608	0.180393	0.00252927	0.0673075
CYLC2|Q14093	-1.40535	0.459069	0.00253764	0.0673159
TMC6|Q7Z403	0.731885	0.239995	0.00254752	0.067364
MIF|P14174	1.15232	0.379705	0.00258211	0.0680636
DCAF7|P61962	-2.57318	0.848738	0.00260738	0.0685134
DGKB|Q9Y6T7	-1.02421	0.337994	0.00262006	0.0686308
THSD7A|Q9UPZ6	-1.16867	0.385814	0.00263343	0.0687654
UNC80|Q8N2C7	-1.44033	0.475954	0.00266657	0.0692605
CKAP4|Q07065	-1.32648	0.4386	0.00267059	0.0692605
SRSF9|Q13242	-1.26415	0.418099	0.00267725	0.0692605
GNL1|P36915	-3.31212	1.09612	0.00269363	0.0693604
COA6|Q5JTJ3	-1.1493	0.380551	0.00270736	0.0693604
PPIP5K2|O43314	-1.50473	0.498258	0.00270838	0.0693604
PRPF4|O43172	-1.85892	0.615704	0.00272402	0.0693604
SLC25A52|Q3SY17	-1.2234	0.405121	0.00272688	0.0693604
GNB5|O14775	-2.0545	0.680882	0.00273092	0.0693604
SRSF4|Q08170	-1.51413	0.502659	0.00277673	0.0703103
AKAP7|Q9P0M2	-1.20514	0.400387	0.0027973	0.0704606
GNAL|P38405	-0.705715	0.234442	0.00280258	0.0704606
PSMB3|P49720	1.28877	0.428388	0.00281085	0.0704606
MBP|P02686	0.297881	0.0990357	0.0028164	0.0704606
SRSF7|Q16629	-1.85393	0.616568	0.00282502	0.0704652
MARK4|Q96L34	-2.1207	0.705506	0.00283345	0.0704652
DNAJB8|Q8NHS0	-1.2656	0.421106	0.00284682	0.0705157
SLC4A10|Q6U841	-0.726043	0.24167	0.00285236	0.0705157
OPRL1|P41146	-1.15501	0.383148	0.00288035	0.0709962
NME3|Q13232	-1.93505	0.64514	0.00289314	0.0709962
RIMS2|Q9UQ26	-2.19114	0.730628	0.00289728	0.0709962
DOCK11|Q5JSL3	-0.993315	0.331301	0.00291264	0.0711638
AMT|P48728	-1.19501	0.399018	0.00293557	0.0712418
ACAP2|Q15057	-2.07265	0.692077	0.00293608	0.0712418
CHCHD3|Q9NX63	-1.98948	0.664434	0.00294141	0.0712418
SCRG1|O75711	-0.615725	0.205714	0.00295214	0.071295
DNAH8|Q96JB1	-1.20133	0.400569	0.00296866	0.0714874
ZC3H14|Q6PJT7	-1.32776	0.444043	0.00298021	0.0715184
CORO6|Q6QEF8	-1.10618	0.36997	0.00299037	0.0715184
GRIN2A|Q12879	-1.71365	0.573407	0.00299562	0.0715184
JPH1|Q9HDC5	-1.56993	0.525513	0.00300623	0.0715501
AFG3L2|Q9Y4W6	-1.73427	0.580854	0.00302262	0.0715501
LACE1; AFG1L|Q8WV93	-1.44439	0.483779	0.00302353	0.0715501
MID2|Q9UJV3	-1.349	0.450662	0.0030312	0.0715501
CACNG3|O60359	-1.14471	0.383751	0.00304956	0.0715548
LARP4B|Q92615	-1.20481	0.404061	0.00306561	0.0715548
SNRNP200|O75643	-2.32938	0.781441	0.0030697	0.0715548
SNRPA1|P09661	-1.72686	0.579454	0.00307681	0.0715548
BCLAF1|Q9NYF8	-1.39032	0.466587	0.00308049	0.0715548
HMGA1|P17096	-1.33336	0.447506	0.00308278	0.0715548
SEMA4B|Q9NPR2	-1.02983	0.345584	0.00309226	0.0715761
PPM1L|Q5SGD2	-1.93637	0.65051	0.00311085	0.0718073
RAP1B|P61224	1.55872	0.523919	0.00312654	0.0719101
NA|Q9Y6V0	-1.73543	0.583432	0.00313251	0.0719101
NRXN1|P58400	-1.18385	0.397738	0.00314255	0.0719149
RSPRY1|Q96DX4	-1.39517	0.469166	0.00315407	0.0719149
TSPYL1|Q9H0U9	-0.714546	0.240212	0.00315927	0.0719149
RQCD1; CNOT9|Q92600	-1.70282	0.573222	0.00317154	0.0719149
OLFM2|O95897	-1.32086	0.444703	0.00317575	0.0719149
SMCHD1|A6NHR9	-1.5391	0.51782	0.00318463	0.071921
FAM82A2; RMDN3|Q96TC7	-1.72132	0.580667	0.00323496	0.0728594
CSTF1|Q05048	-1.63171	0.550492	0.00325119	0.0728594
PLEKHB1|Q9UF11	0.517808	0.174776	0.00325234	0.0728594
ARL8A|Q96BM9	1.33565	0.451278	0.00328326	0.0733554
RABGGTB|P53611	1.62921	0.551003	0.00331347	0.0737959
FRMPD4|Q14CM0	-1.67824	0.567716	0.00332064	0.0737959
USP11|P51784	-1.22219	0.413769	0.00334516	0.0739758
TFAM|Q00059	-1.56884	0.531149	0.00334644	0.0739758
HDAC4|P56524	-1.43391	0.485755	0.00336501	0.0740567
ASPA|P45381	0.500351	0.169515	0.00336783	0.0740567
CLIC4|Q9Y696	0.622385	0.211056	0.00339726	0.0745078
RANBP2|P49792	-2.68556	0.911282	0.00341766	0.074759
HMGB2|P26583	-0.839626	0.284954	0.00342772	0.0747833
NUP153|P49790	-1.00113	0.339883	0.00344307	0.0748125
MSRB2|Q9Y3D2	-1.50903	0.512525	0.00344696	0.0748125
ACTR1A|P61163	2.51003	0.853241	0.00347474	0.0752199
WAC|Q9BTA9	-1.20857	0.410487	0.00349688	0.0753245
HSPA2|P54652	0.574308	0.195364	0.0034976	0.0753245
SATB2|Q9UPW6	-1.0843	0.369159	0.00352477	0.0755975
USP54|Q70EL1	0.79388	0.270312	0.00352837	0.0755975
SDE2|Q6IQ49	-0.677781	0.229689	0.00354527	0.0757655
LARS|Q9P2J5	-1.75799	0.599203	0.00356212	0.0759141
CNDP2|Q96KP4	1.2801	0.436505	0.00357621	0.0759141
HHIPL2|Q6UWX4	-1.02048	0.347122	0.00357948	0.0759141
PHYH|O14832	-1.00961	0.344374	0.00359653	0.0760826
SHISA6|Q6ZSJ9	-0.911046	0.311049	0.00365584	0.077142
SPRY2|O43597	-0.95113	0.325233	0.00367871	0.077429
UBXN2B|Q14CS0	-1.39042	0.475749	0.00370956	0.0777562
GDI1|P31150	2.6642	0.912186	0.00371287	0.0777562
DDX39B|Q13838	-2.29331	0.785589	0.0037298	0.0778823
SF3A3|Q12874	-1.8494	0.633669	0.00373753	0.0778823
DOCK10|Q96BY6	1.3202	0.452955	0.0037837	0.0786483
SLC17A1|Q14916	-0.705692	0.241991	0.00381249	0.0786596
SLC17A4|Q9Y2C5	-0.705692	0.241991	0.00381249	0.0786596
SLC17A2|O00624	-0.705692	0.241991	0.00381249	0.0786596
HOOK1|Q9UJC3	-1.58868	0.545835	0.00383252	0.0786659
FRMD4A|Q9P2Q2	-2.07777	0.714191	0.00384784	0.0786659
SRP19|P09132	-1.32193	0.454439	0.00385187	0.0786659
C9orf172; AJM1|C9J069	-1.86313	0.640563	0.00385596	0.0786659
MAL2|Q969L2	-0.823413	0.283178	0.00386603	0.0786659
SNX30|Q5VWJ9	-1.89264	0.651391	0.00389285	0.0786659
CLDN11|O75508	0.29891	0.102903	0.00390206	0.0786659
TBL1XR1|Q9BZK7	-1.89584	0.65268	0.00390307	0.0786659
SRSF2|Q01130	-1.30095	0.447918	0.00390633	0.0786659
KIRREL3|Q8IZU9	-1.13383	0.390276	0.00390693	0.0786659
WDR59|Q6PJI9	-1.27584	0.439372	0.00393373	0.0789297
NES|P48681	-0.924712	0.318672	0.00393893	0.0789297
SNTA1|Q13424	-1.25279	0.432335	0.00398891	0.07974
SCAI|Q8N9R8	-1.36253	0.470465	0.00400868	0.0799283
ABL2|P42684	-1.6554	0.571863	0.00402602	0.0799283
TMEM132B|Q14DG7	-1.69413	0.585174	0.00402702	0.0799283
FBXO41|Q8TF61	-1.36753	0.474033	0.00415138	0.0819458
TIMP2|P16035	-0.994602	0.344746	0.0041549	0.0819458
RHOG|P84095	0.821116	0.284683	0.00415864	0.0819458
MYL6B|P14649	-2.20235	0.76375	0.0041679	0.0819458
LCLAT1|Q6UWP7	-1.59142	0.552634	0.00422907	0.0826018
HSD11B1|P28845	0.453536	0.157542	0.00423017	0.0826018
HMGN4|O00479	-0.643718	0.22361	0.00423092	0.0826018
RBMX|P38159	-0.905814	0.314806	0.00424907	0.0827627
PLEKHM2|Q8IWE5	-1.64692	0.572669	0.00426906	0.0829587
CASK|O14936	-2.50963	0.873248	0.00429501	0.0831349
BSDC1|Q9NW68	-1.76593	0.614432	0.00429802	0.0831349
DNA2|P51530	-1.6056	0.558518	0.00434596	0.0838679
TGFBRAP1|Q8WUH2	-2.37537	0.828041	0.00436524	0.0840459
MGRN1|O60291	-1.48917	0.519429	0.00438836	0.0842969
NUP98|P52948	-2.01386	0.703091	0.00442435	0.0847934
CABLES1|Q8TDN4	-1.50737	0.52647	0.00444558	0.0848514
WIBG; PYM1|Q9BRP8	-1.44977	0.506455	0.00444769	0.0848514
ZNF483|Q8TF39	-1.12046	0.391811	0.00449347	0.0853459
SGSM1|Q2NKQ1	-1.38686	0.485047	0.00449404	0.0853459
EIF4ENIF1|Q9NRA8	-1.51459	0.529906	0.00450812	0.0854191
PLXNC1|O60486	-1.02837	0.360138	0.004546	0.0857771
DNAJC5|Q9H3Z4	-1.31608	0.460911	0.00454754	0.0857771
TRAPPC2L|Q9UL33	-2.22828	0.780734	0.00456597	0.08593
DBI|P07108	0.862765	0.302381	0.00457777	0.08593
CCDC177|Q9NQR7	-1.41463	0.495905	0.0045865	0.08593
SLC25A51|Q9H1U9	-1.30231	0.456378	0.00459691	0.0859325
VPS33B|Q9H267	-2.11225	0.74103	0.00461746	0.0860405
C6orf57; SDHAF4|Q5VUM1	-0.78421	0.27516	0.00462329	0.0860405
MAPK8IP3|Q9UPT6	-2.155	0.75646	0.00464068	0.0861437
MPP5|Q8N3R9	-2.23769	0.785657	0.00464945	0.0861437
MTRF1|O75570	-0.805745	0.281215	0.00466318	0.0862069
NA|Q15154	-1.4672	0.516061	0.00472285	0.0871173
NAA38; LSM8|O95777	-1.41625	0.498445	0.00474805	0.0873389
SGCB|Q16585	1.00851	0.35435	0.00475577	0.0873389
SRXN1|Q9BYN0	-0.837299	0.295027	0.00479635	0.087891
OSBPL9|Q96SU4	-1.70097	0.59961	0.00481466	0.0880131
TANK|Q92844	-0.989277	0.348552	0.00482408	0.0880131
ROBO3|Q96MS0	-1.49123	0.52541	0.00484098	0.088129
UBL4A|P11441	-2.0179	0.712061	0.00485775	0.0882421
IGBP1|P78318	-2.28932	0.808102	0.00487158	0.0883013
PKP4|Q99569	-2.27547	0.803456	0.00488429	0.0883401
RCN2|Q14257	-1.61171	0.569445	0.00491629	0.0887269
ADNP|Q9H2P0	-1.25193	0.443174	0.00499813	0.0900094
ANGEL2|Q5VTE6	-1.48821	0.527317	0.00503381	0.0902445
AFAP1L2|Q8N4X5	-1.31885	0.467271	0.00503568	0.0902445
SMARCE1|Q969G3	-1.73865	0.616192	0.00504358	0.0902445
TCEAL6|Q6IPX3	-1.07836	0.38248	0.00507752	0.0905082
PUM1|Q14671	-2.02788	0.719317	0.00508098	0.0905082
CA4|P22748	-0.602383	0.213722	0.00509081	0.0905082
MBD2|Q9UBB5	-1.23591	0.437666	0.00512259	0.090637
GRK6|P43250	-1.87628	0.666186	0.00512334	0.090637
MAPKAPK2|P49137	-1.33956	0.475351	0.0051306	0.090637
RTKN|Q9BST9	0.586341	0.208446	0.00517874	0.091134
MTDH|Q86UE4	-1.33689	0.475383	0.00518954	0.091134
DCAF11|Q8TEB1	-1.19571	0.425129	0.00519653	0.091134
TMPO|P42167	-0.986838	0.351	0.00520726	0.091134
C14orf159; DGLUCY|Q7Z3D6	-0.203061	0.072245	0.00521327	0.091134
PMP2|P02689	0.284211	0.101146	0.0052262	0.0911693
SLC25A42|Q86VD7	-1.22852	0.437286	0.00524597	0.0912951
SLC7A7|Q9UM01	-0.923415	0.327807	0.00525526	0.0912951
SYNGR1|O43759	-1.05729	0.376819	0.00529765	0.0918407
APOO|Q9BUR5	-1.19507	0.426232	0.00532402	0.0919222
PRRC2C|Q9Y520	-1.64322	0.58607	0.00532436	0.0919222
MED22|Q15528	-0.929594	0.330624	0.00534535	0.0920943
STAT5B|P51692	-1.74759	0.623809	0.00536179	0.0921875
SRP68|Q9UHB9	-2.57599	0.919942	0.00538319	0.0923654
LZTS1|Q9Y250	-1.09942	0.392979	0.00542418	0.0927942
LRRTM4|Q86VH4	-1.43556	0.513213	0.00543174	0.0927942
NINJ2|Q9NZG7	0.483318	0.172799	0.0054415	0.0927942
EFR3A|Q14156	-1.72083	0.615601	0.00546206	0.0929551
AKAP7|O43687	-1.10669	0.396197	0.0054963	0.0932114
CACNG4|Q9UBN1	-0.888055	0.316138	0.00549943	0.0932114
PPAPDC3; PLPP7|Q8NBV4	-1.00677	0.359343	0.00551099	0.0932183
PABPC4|Q13310	-1.70163	0.609606	0.00552867	0.0933284
UNC13A|Q9UPW8	-1.8165	0.651135	0.00555551	0.0935065
NA|Q8TDW7	-1.36793	0.490425	0.00556369	0.0935065
DPAGT1|Q9H3H5	-0.864783	0.309407	0.00557279	0.0935065
BECN1|Q14457	-2.13671	0.766823	0.00561123	0.0939628
BIRC2|Q13490	-1.28785	0.462763	0.00567731	0.0948254
FER1L5|A0AVI2	-0.832977	0.298091	0.00570598	0.0948254
LIFR|P42702	-1.23966	0.444859	0.00570784	0.0948254
PRKCA|P17252	-1.513	0.544095	0.00570813	0.0948254
MTA2|O94776	-1.65312	0.595538	0.00579344	0.0958078
NOP56|O00567	-1.49773	0.539549	0.00579929	0.0958078
SLITRK4|Q8IW52	-1.26466	0.455586	0.00580501	0.0958078
CRYAB|P02511	0.424191	0.152836	0.00581362	0.0958078
CSMD2|Q7Z408	-1.56703	0.565032	0.00583725	0.0958078
CDKL5|O76039	-1.54766	0.558071	0.0058393	0.0958078
PPHLN1|Q8NEY8	-1.19897	0.431981	0.00585764	0.0958078
HMGCL|P35914	-1.51962	0.548184	0.005859	0.0958078
NUP214|P35658	-1.85586	0.669955	0.0058941	0.0961935
MECP2|P51608	-1.23929	0.447704	0.00592997	0.0964851
PDZD2|O15018	-1.29043	0.466332	0.00594597	0.0964851
NUP50|Q9UKX7	-1.11458	0.402845	0.00595369	0.0964851
HECW2|Q9P2P5	-1.70577	0.616575	0.00595815	0.0964851
BPTF|Q12830	1.0715	0.386597	0.00597293	0.0965374
PNMA2|Q9UL42	-0.822473	0.297469	0.00598714	0.0965801
RPA1|P27694	-1.94375	0.703475	0.00602019	0.0966239
NA|Q6ULP2	-1.56294	0.565703	0.00602441	0.0966239
TTC7B|Q86TV6	-1.77607	0.642845	0.00602454	0.0966239
ZADH2|Q8N4Q0	-1.28906	0.467149	0.00608618	0.0972871
WNK3|Q9BYP7	-1.06778	0.386922	0.00610216	0.0972871
BCAS3|Q9H6U6	-2.23472	0.810187	0.00610722	0.0972871
SYT13|Q7L8C5	-1.12055	0.406238	0.00611246	0.0972871
GPM6A|P51674	-1.17756	0.427018	0.00613298	0.0974281
RHOF|Q9HBH0	-0.982776	0.356513	0.00615139	0.0975351
TMEM109|Q9BVC6	-1.2118	0.439832	0.00617073	0.0976565
TRIM2|Q9C040	1.86743	0.678233	0.00619743	0.0978937
CLVS1|Q8IUQ0	-1.71082	0.621892	0.00624191	0.0983345
COX19|Q49B96	-0.903247	0.32829	0.00624888	0.0983345
LGALS3BP|Q08380	0.599405	0.218131	0.0062996	0.0989463
FNTA|P49354	1.50187	0.546802	0.00632353	0.0991358
CREBBP|Q92793	-1.2004	0.437065	0.00635181	0.099213
USP10|Q14694	-1.76231	0.641977	0.0063522	0.099213
NCOA2|Q15596	-1.06757	0.38737	0.00636445	0.0992189
CHRM4|P08173	-0.848643	0.309206	0.00641657	0.0997811
APMAP|Q9HDC9	-1.86098	0.678858	0.00642439	0.0997811
ETFB|P38117	-1.33368	0.487038	0.00648152	0.100183
TMPO|P42166	-1.31721	0.481058	0.00648571	0.100183
HIP1|O00291	0.786409	0.287263	0.00650335	0.100183
TP53BP1|Q12888	-1.51775	0.554595	0.00651389	0.100183
GAS7|O60861	-1.30422	0.476608	0.00651803	0.100183
ARHGAP21|Q5T5U3	-2.02318	0.739396	0.00652223	0.100183
NA|Q4V328	-2.22523	0.813519	0.00654046	0.100279
PDILT|Q8N807	0.57634	0.209865	0.00658654	0.100691
FBXO2|Q9UK22	1.1322	0.414314	0.00659144	0.100691
CTTN|Q14247	-1.25831	0.460584	0.00660577	0.100726
NA|P21127	-0.979223	0.35852	0.00663384	0.10097
FBL|P22087	-1.52472	0.559148	0.00670682	0.101895
CCAR1|Q8IX12	-1.92699	0.707729	0.00678872	0.102704
RPE|Q96AT9	1.00426	0.368879	0.00679475	0.102704
SETP18; SETSIP|P0DME0	-1.62843	0.598165	0.00679694	0.102704
KIAA0319L|Q8IZA0	-1.50914	0.554685	0.00683754	0.103131
CA2|P00918	0.6286	0.231136	0.00685263	0.103172
CNDP1|Q96KN2	0.43862	0.161354	0.0068778	0.103365
ADA|P00813	0.616286	0.226847	0.0069184	0.103788
C16orf96|A6NNT2	-1.06098	0.39061	0.00693585	0.103864
GMFB|P60983	1.42798	0.52631	0.00698394	0.104254
EPDR1|Q9UM22	0.780627	0.28775	0.0069908	0.104254
TAOK2|Q9UL54	-1.83062	0.674893	0.00699934	0.104254
MRRF|Q96E11	-1.20657	0.445333	0.00706357	0.104707
HSPA8|P11142	2.18069	0.804894	0.00706501	0.104707
SSBP1|Q04837	-1.36668	0.504463	0.00706733	0.104707
CADM4|Q8NFZ8	1.16177	0.429109	0.00710461	0.105073
GRIA3|P42263	-1.55967	0.576514	0.00714782	0.105525
VWC2L|B2RUY7	-1.04568	0.386377	0.0071717	0.105691
AGPAT1|Q99943	-1.53192	0.567585	0.00728251	0.107019
GABBR1|Q9UBS5	-1.70183	0.630591	0.00728742	0.107019
GSR|P00390	-1.63643	0.60692	0.00734104	0.107617
CALB2|P22676	-0.804487	0.298476	0.00736964	0.107712
YTHDF1|Q9BYJ9	-1.83604	0.681249	0.00737328	0.107712
HP1BP3|Q5SSJ5	-1.17123	0.434829	0.00740039	0.107919
SCP2|P22307	-1.27335	0.473192	0.0074567	0.108551
MAP1LC3B|Q9GZQ8	0.386393	0.143508	0.00750464	0.108869
MAP1LC3B2|A6NCE7	0.386393	0.143508	0.00750464	0.108869
TBKBP1|A7MCY6	-1.06284	0.39371	0.0075262	0.108993
NHP2L1; SNU13|P55769	-1.58084	0.588447	0.00755605	0.109173
LASP1|Q14847	-1.58609	0.590488	0.00756475	0.109173
BICD1|Q96G01	-1.49249	0.555935	0.00760402	0.109413
DGKD|Q16760	-0.701585	0.260901	0.00761067	0.109413
KCNIP2|Q9NS61	-0.860541	0.320513	0.00763224	0.109413
PRPH|P41219	-0.172958	0.0644141	0.00763376	0.109413
PPP1R16A|Q96I34	-1.13935	0.425476	0.00775771	0.110999
STRN3|Q13033	-2.38886	0.892586	0.00778358	0.111063
SYNGR3|O43761	-1.04291	0.38969	0.0077929	0.111063
CTBP1|Q13363	-1.84241	0.688617	0.00780207	0.111063
TRIM28|Q13263	-1.82421	0.682066	0.00782466	0.111195
S100A13|Q99584	-0.477046	0.178424	0.00784465	0.11129
MCAM|P43121	0.84056	0.314549	0.00787659	0.111554
C7orf55; FMC1; C7orf55-LUC7L2|Q96HJ9	-1.06058	0.39628	0.00793107	0.112003
PTEN|P60484	-1.81147	0.678521	0.00793509	0.112003
VAPB|O95292	-1.88367	0.705993	0.00797271	0.11226
GTF2A2|P52657	-1.2675	0.474983	0.00798707	0.11226
DLG3|Q92796	-2.05107	0.768992	0.00799363	0.11226
RGS6|P49758	-1.78801	0.670775	0.00803154	0.112418
CENPV|Q7Z7K6	-1.08935	0.408682	0.00803327	0.112418
THYN1|Q9P016	-1.36275	0.511386	0.00804969	0.112418
RNMT|O43148	-1.1947	0.44833	0.0080587	0.112418
ERMN|Q8TAM6	0.371486	0.139546	0.00811347	0.112994
DLG4|P78352	-1.69222	0.636106	0.00815703	0.11328
LETM1|O95202	-1.44287	0.542411	0.00816115	0.11328
TCP1|P17987	2.5848	0.971945	0.00817742	0.113318
NAV3|Q8IVL0	-0.881283	0.331204	0.008203	0.113484
PPIP5K1|Q6PFW1	-1.09986	0.41392	0.00823092	0.113682
NAP1L1|P55209	0.857087	0.322629	0.00824538	0.113694
CDC42EP1|Q00587	0.486504	0.183222	0.00828447	0.113928
RPA2|P15927	-1.1838	0.445921	0.00828964	0.113928
CPSF7|Q8N684	-1.46657	0.55306	0.00836186	0.114732
PDXP|Q96GD0	-1.8347	0.692389	0.00840872	0.114912
HIST1H1B|P16401	-0.342052	0.129061	0.00841336	0.114912
C8orf47; ERICH5|Q6P6B1	-0.788844	0.297305	0.00841623	0.114912
ABRACL|Q9P1F3	0.539374	0.203177	0.00843152	0.114933
HRAS|P01112	1.72874	0.652799	0.00844842	0.114976
SHOC2|Q9UQ13	-1.64439	0.621229	0.00847795	0.11519
CEP170|Q5SW79	-2.42728	0.917945	0.00854534	0.115793
ANXA5|P08758	0.643467	0.243362	0.00855003	0.115793
GPD1|P21695	0.508763	0.192638	0.00862562	0.116447
HSPA12A|O43301	1.87657	0.710565	0.00862751	0.116447
PPM1H|Q9ULR3	-1.78121	0.674588	0.00864018	0.116447
ETF1|P62495	2.22398	0.842493	0.00865749	0.116493
PTMS|P20962	-0.916124	0.347341	0.00871318	0.117054
SGIP1|Q9BQI5	-1.55615	0.590686	0.00879032	0.1179
GABRA4|P48169	-1.28463	0.487766	0.00881007	0.117976
CASC4|Q6P4E1	-1.27402	0.483858	0.00882715	0.118015
KCTD4|Q8WVF5	0.588243	0.223724	0.0090008	0.120009
FBLL1|A6NHQ2	-1.13958	0.43394	0.00900499	0.120009
PNMA1|Q8ND90	-0.817689	0.31153	0.00904925	0.120407
CCDC58|Q4VC31	-1.57487	0.600752	0.00912567	0.120856
CSTF2|P33240	-0.992936	0.378678	0.00913519	0.120856
KSR1|Q8IVT5	-1.92873	0.735843	0.00913568	0.120856
MARCH1|Q8TCQ1	-0.987359	0.376221	0.00917239	0.120856
CFL2|Q9Y281	1.15129	0.439701	0.00920891	0.120856
RTCA|O00442	1.05025	0.401139	0.00921338	0.120856
SYNE1|Q8NF91	-2.16746	0.827936	0.00922043	0.120856
FMN2|Q9NZ56	-1.57305	0.600931	0.00922604	0.120856
USP39|Q53GS9	-1.28706	0.491624	0.00922711	0.120856
INPPL1|O15357	-1.58675	0.606177	0.00922765	0.120856
MCM4|P33991	-0.864193	0.329154	0.00924839	0.120938
MEF2D|Q14814	-0.898362	0.34329	0.00928103	0.121001
SLC44A1|Q8WWI5	0.5352	0.204657	0.00929495	0.121001
PAPLN|O95428	-0.584286	0.22338	0.00930731	0.121001
GRIA2|P42262	-1.43748	0.549812	0.00931113	0.121001
CDC123|O75794	-1.04066	0.397762	0.00934388	0.121238
FAM19A2|Q8N3H0	-0.890675	0.340958	0.00945648	0.122509
ELFN2|Q5R3F8	-1.26982	0.487032	0.00950653	0.122869
IGSF21|Q96ID5	-1.38109	0.529762	0.00951366	0.122869
KIAA1549|Q9HCM3	-1.09469	0.420182	0.0095611	0.123283
OPCML|Q14982	-1.63902	0.629299	0.00958136	0.123283
OTUD4|Q01804	-1.09122	0.418237	0.00959001	0.123283
UBTF|P17480	-1.19969	0.460808	0.00961097	0.123363
LANCL2|Q9NS86	-1.44285	0.554562	0.00965691	0.123489
HSP90AA1|P07900	0.942306	0.362193	0.00966009	0.123489
STX17|P56962	-1.55165	0.59655	0.00967761	0.123489
CCDC43|Q96MW1	-1.54457	0.593848	0.00967989	0.123489
PFN1|P07737	1.6412	0.631134	0.00970416	0.123543
RDX|P35241	0.783468	0.301365	0.00971373	0.123543
FOXK1|P85037	-1.24242	0.478059	0.00973711	0.123652
ASTN1|O14525	-1.49423	0.575221	0.00977143	0.123851
SERBP1|Q8NC51	-1.03708	0.399304	0.00978351	0.123851
C16orf58|Q96GQ5	-1.27082	0.48945	0.00980595	0.123851
STX8|Q9UNK0	-1.31345	0.505917	0.00981256	0.123851
DOCK5|Q9H7D0	0.588107	0.226544	0.00982684	0.123851
TSPAN15|O95858	0.403728	0.155708	0.00990633	0.124518
KIAA1468|Q9P260	-1.90298	0.733964	0.00990955	0.124518
SUGP2|Q8IX01	-1.2513	0.482899	0.00995244	0.124869
PI4KAP1|Q8N8J0	-1.42343	0.549466	0.00997087	0.124912
MARS|P56192	-1.97214	0.762212	0.0100617	0.125861
SYNJ2|O15056	0.642166	0.248489	0.0101672	0.126887
VPS33A|Q96AX1	-2.70719	1.04788	0.0101741	0.126887
GTPBP1|O00178	-1.60512	0.621586	0.010209	0.127133
BRSK1|Q8TDC3	-2.47485	0.95903	0.010259	0.127269
KIAA1598; SHTN1|A0MZ66	1.29132	0.50062	0.0102918	0.127269
AP3B2|Q13367	-1.8508	0.717561	0.0102965	0.127269
HS1BP3|Q53T59	1.1068	0.429148	0.0103032	0.127269
ILF3|Q12906	-1.7978	0.697089	0.0103044	0.127269
KIAA1462; JCAD|Q9P266	-1.25553	0.486834	0.0103135	0.127269
HIVEP2|P31629	-1.15448	0.446454	0.0103265	0.127269
CNTN2|Q02246	0.995704	0.386392	0.0103658	0.127566
PIEZO2|Q9H5I5	-0.783291	0.304048	0.0104249	0.127956
GABRA1|P14867	-1.21815	0.473102	0.0104282	0.127956
ENY2|Q9NPA8	-1.09854	0.426598	0.0104464	0.127991
DENND5B|Q6ZUT9	-1.52724	0.593211	0.010473	0.128129
SET|Q01105	-1.50474	0.584984	0.0105034	0.128313
MAN1B1|Q9UKM7	-0.609349	0.236849	0.0105447	0.128406
ENPP6|Q6UWR7	0.287146	0.111699	0.01055	0.128406
NCK2|O43639	-1.99072	0.774456	0.0105571	0.128406
CCDC93|Q567U6	-2.22327	0.865615	0.0106185	0.128824
OPHN1|O60890	-1.83185	0.713254	0.0106223	0.128824
NA|Q9ULN7	-0.84067	0.328035	0.0107909	0.130679
RAP2A|P10114	-1.45134	0.566482	0.0108127	0.130754
NRGN|Q92686	-0.606188	0.236572	0.010831	0.130763
MBD1|Q9UIS9	-0.874897	0.34114	0.0108447	0.130763
LYSMD1|Q96S90	-1.24726	0.487243	0.01088	0.13091
DDX21|Q9NR30	-1.15624	0.451705	0.0109001	0.13091
NOVA1|P51513	-1.72764	0.67521	0.0109157	0.13091
PKM|P14618	2.00751	0.784631	0.0109196	0.13091
SLC25A29|Q8N8R3	-0.999712	0.391259	0.011062	0.132241
SYNRG|Q9UMZ2	-1.7401	0.681338	0.0110623	0.132241
FAM213A|Q9BRX8	-0.917409	0.359548	0.0111369	0.132789
GNGT1|P63211	-0.70951	0.27775	0.0111399	0.132789
CD74|P04233	-0.562702	0.220443	0.0111745	0.133004
STX1B|P61266	-1.48859	0.58379	0.0111898	0.133004
ZHX3|Q9H4I2	-1.09629	0.429153	0.0112929	0.133872
MB21D2|Q8IYB1	-1.19392	0.468835	0.0112949	0.133872
SLC39A6|Q13433	-1.33854	0.525791	0.0113197	0.133976
SMUG1|Q53HV7	-1.0054	0.393446	0.0113357	0.133976
BUB3|O43684	-1.98977	0.782132	0.0113754	0.134255
CWC27|Q6UX04	-1.00646	0.395655	0.0113929	0.134272
ST7|Q9NRC1	-1.14776	0.450966	0.0114229	0.134437
CHCHD7|Q9BUK0	-0.844272	0.332078	0.0115124	0.135299
SLC30A9|Q6PML9	-1.74696	0.68804	0.0115359	0.135385
SCN8A|Q9UQD0	1.08998	0.429415	0.0115604	0.135482
VWA1|Q6PCB0	-0.616434	0.24321	0.0116814	0.136437
METTL3|Q86U44	-1.26565	0.499206	0.0116844	0.136437
NONO|Q15233	-1.45156	0.572768	0.0116909	0.136437
SSRP1|Q08945	-1.41761	0.559729	0.0117439	0.136689
CNTNAP1|P78357	1.00174	0.395532	0.0117452	0.136689
ANKLE2|Q86XL3	-1.28609	0.508013	0.0117976	0.136976
HNRNPA0|Q13151	-0.986517	0.389745	0.0118026	0.136976
JPH3|Q8WXH2	-1.31546	0.520082	0.0118541	0.137382
TBC1D5|Q92609	-1.57633	0.623596	0.0119048	0.137732
ARFGEF2|Q9Y6D5	-2.21784	0.877507	0.0119172	0.137732
NUDCD1|Q96RS6	-1.47552	0.584258	0.0119829	0.13813
PNPLA8|Q9NP80	-1.72317	0.682331	0.0119847	0.13813
WRNIP1|Q96S55	-1.21695	0.482067	0.0120271	0.138428
SEPT4|O43236	1.14037	0.452152	0.012096	0.138959
SHISA7|A6NL88	-0.823173	0.326451	0.0121138	0.138959
TOMM5|Q8N4H5	-0.981815	0.389428	0.0121276	0.138959
SOWAHB|A6NEL2	-0.938891	0.372392	0.0121454	0.138959
TEX15|Q9BXT5	-0.949504	0.376655	0.0121564	0.138959
BASP1|P80723	-0.945775	0.375376	0.012183	0.138998
MICAL3|Q7RTP6	-1.90505	0.756357	0.0122109	0.138998
C2CD2L|O14523	-1.78664	0.709457	0.0122248	0.138998
C9orf78|Q9NZ63	-1.06455	0.422534	0.0122264	0.138998
RGPD4|Q7Z3J3	-1.84311	0.732241	0.0122667	0.139081
PHF3|Q92576	-0.622714	0.247184	0.0122669	0.139081
ERC2|O15083	-1.3814	0.549076	0.0123088	0.139366
NUTF2|P61970	0.927871	0.368919	0.0123345	0.139468
IVNS1ABP|Q9Y6Y0	0.868978	0.34492	0.0123711	0.139476
HSP90AA4P|Q58FG1	-0.296011	0.117612	0.0123844	0.139476
TGM2|P21980	-0.477223	0.189878	0.0123965	0.139476
PJA2|O43164	-0.894832	0.356068	0.012404	0.139476
H2AFJ|Q9BTM1	0.0900271	0.0357707	0.0124186	0.139476
CUL4B|Q13620	-1.84907	0.736304	0.0124665	0.139661
FAM171A2|A8MVW0	-1.34879	0.537103	0.0124685	0.139661
PDE6C|P51160	1.19536	0.475526	0.0125477	0.140109
MPP6|Q9NZW5	-1.40835	0.561426	0.0125629	0.140109
CDH8|P55286	-0.993187	0.395987	0.0125764	0.140109
PIKFYVE|Q9Y2I7	-1.73915	0.693477	0.0125853	0.140109
PITPNM2|Q9BZ72	-1.45867	0.581731	0.0125995	0.140109
TMCC3|Q9ULS5	0.593625	0.236636	0.0126091	0.140109
TMEM38A|Q9H6F2	-0.866738	0.34572	0.0126348	0.140208
RAE1|P78406	-1.9587	0.781831	0.0126768	0.140488
TTPAL|Q9BTX7	-1.30437	0.520786	0.0127101	0.14067
C3orf38|Q5JPI3	-0.998311	0.398539	0.0127524	0.140951
ANKRD27|Q96NW4	-0.967353	0.386573	0.0127969	0.141257
PTPRR|Q15256	-0.9967	0.398211	0.0128647	0.141818
COA1|Q9GZY4	-1.0262	0.410641	0.0129078	0.142105
ULK1|O75385	-1.41445	0.566332	0.0129505	0.142261
DLGAP3|O95886	-1.23065	0.492769	0.012956	0.142261
GPHN|Q9NQX3	-1.86817	0.749182	0.0130932	0.143394
EZR|P15311	-1.12932	0.453029	0.0131217	0.143394
TMPRSS13|Q9BYE2	0.797509	0.319838	0.0131274	0.143394
KNDC1|Q76NI1	-1.02453	0.411076	0.0131408	0.143394
FAM211A; LRRC75A|Q8NAA5	-0.951131	0.381645	0.013145	0.143394
PDHX|O00330	-1.31705	0.528717	0.0131873	0.143506
MARCKSL1|P49006	-0.851006	0.341647	0.013192	0.143506
TERF2IP|Q9NYB0	-1.18484	0.47569	0.0132068	0.143506
VPRBP; DCAF1|Q9Y4B6	-1.14352	0.459339	0.0132437	0.143655
LMBRD1|Q9NUN5	0.941647	0.378275	0.01326	0.143655
ARC|Q7LC44	-1.09086	0.438324	0.0132721	0.143655
DCAF5|Q96JK2	-0.601026	0.24074	0.0133316	0.144048
SON|P18583	-1.39711	0.561813	0.0133429	0.144048
TBC1D25|Q3MII6	-0.98558	0.395634	0.0133854	0.144321
PRKRA|O75569	-0.827157	0.332856	0.0134076	0.144374
HEATR1|Q9H583	-0.788063	0.316921	0.0134437	0.144513
EFNB1|P98172	-1.01256	0.407428	0.0134552	0.144513
TPRKB|Q9Y3C4	0.893416	0.359641	0.0134835	0.1446
LRMP|Q12912	-0.736837	0.296674	0.0135015	0.1446
ATP5L|O75964	-1.09773	0.442327	0.0135303	0.1446
PABPN1|Q86U42	-1.44108	0.580869	0.0135611	0.1446
REEP6|Q96HR9	-0.860076	0.34654	0.0135657	0.1446
SHISA9|B4DS77	-0.889193	0.3585	0.0135832	0.1446
IP6K1|Q92551	-1.39557	0.562609	0.0135844	0.1446
SUMO4|Q6EEV6	-1.23117	0.496666	0.013656	0.145178
NEGR1|Q7Z3B1	-1.05242	0.424756	0.013681	0.145259
GIGYF1|O75420	-1.25097	0.50529	0.0137769	0.145567
ALKBH5|Q6P6C2	-1.04523	0.422095	0.0137778	0.145567
CAMKV|Q8NCB2	-1.03818	0.41949	0.0137887	0.145567
CADM3|Q8N126	-1.06247	0.4294	0.0138099	0.145567
LRRC7|Q96NW7	-1.40045	0.56604	0.0138168	0.145567
SUMF2|Q8NBJ7	-0.752398	0.304072	0.0138276	0.145567
CHD3|Q12873	-1.06213	0.428186	0.013832	0.145567
SHANK3|Q9BYB0	-1.18682	0.479971	0.0138712	0.145796
C18orf8; WDR98|Q96DM3	1.63993	0.663918	0.0139817	0.146634
KBTBD6|Q86V97	-1.1465	0.464129	0.0139861	0.146634
CPNE2|Q96FN4	1.21915	0.493824	0.0140205	0.146801
GLMN|Q92990	1.1302	0.457886	0.0140504	0.146801
B3GALTL; B3GLCT|Q6Y288	0.690622	0.279914	0.0140887	0.146801
SYT3|Q9BQG1	-1.5502	0.628369	0.014089	0.146801
TBL3|Q12788	-0.975437	0.394456	0.0141001	0.146801
MED17|Q9NVC6	-0.887436	0.358744	0.0141073	0.146801
INA|Q16352	0.656045	0.266102	0.0141524	0.146892
SUOX|P51687	-1.25739	0.510089	0.0141657	0.146892
L3HYPDH|Q96EM0	0.425928	0.172774	0.0141689	0.146892
PGS1|Q32NB8	-1.06431	0.431908	0.0142189	0.147229
CDK5R1|Q15078	-0.510588	0.206842	0.0142434	0.147262
FAM19A5|Q7Z5A7	-0.742161	0.301264	0.0142785	0.147262
DHRS11|Q6UWP2	-0.897726	0.36465	0.0142889	0.147262
PSMC1|P62191	-2.72883	1.10849	0.0142945	0.147262
ZC2HC1A|Q96GY0	-1.40927	0.572563	0.0143103	0.147262
GRIK3|Q13003	1.08953	0.44301	0.014387	0.147869
TXNRD2|Q9NNW7	-0.75245	0.30619	0.0144633	0.148471
GRM6|O15303	-0.983422	0.399419	0.014501	0.148675
LSM7|Q9UK45	-1.1843	0.482248	0.0145296	0.148675
UNK|Q9C0B0	-1.47238	0.599599	0.0145365	0.148675
ILF2|Q12905	-1.72389	0.702468	0.014599	0.149132
SORCS1|Q8WY21	-1.05	0.427959	0.0146854	0.14983
RASA2|Q15283	-1.2521	0.510951	0.0147395	0.1502
FAM102B|Q5T8I3	-1.04928	0.428207	0.0147885	0.150316
INPP5F|Q9Y2H2	-1.47684	0.603058	0.0148044	0.150316
KLHL22|Q53GT1	-1.52192	0.621514	0.0148233	0.150316
PEX16|Q9Y5Y5	-0.965984	0.393853	0.0148284	0.150316
DENND4C|Q5VZ89	-1.32063	0.53951	0.0148489	0.150316
AIMP2|Q13155	-1.55895	0.636935	0.0148589	0.150316
CAMK4|Q16566	-1.016	0.415229	0.0148889	0.150438
PLA2G16|P53816	0.476014	0.194474	0.0149125	0.150494
STMN3|Q9NZ72	-0.934157	0.381951	0.0149333	0.150521
PTPN4|P29074	-1.23813	0.506424	0.0149811	0.150821
BCR|P11274	-1.76234	0.721498	0.0150618	0.151452
FMNL2|Q96PY5	0.78218	0.320866	0.0152638	0.153135
NMT2|O60551	-1.11031	0.455554	0.0152819	0.153135
SH3KBP1|Q96B97	-2.04702	0.84002	0.0152988	0.153135
LMTK3|Q96Q04	-1.57642	0.646929	0.0153025	0.153135
CPD|O75976	-1.25526	0.515472	0.0153701	0.153627
PCDHGA3|Q9Y5H0	-1.01236	0.415277	0.0154829	0.15457
ACBD7|Q8N6N7	-0.4227	0.173895	0.0155543	0.154827
PRMT8|Q9NR22	-0.937073	0.385535	0.0155625	0.154827
MTMR9|Q96QG7	-1.22436	0.503742	0.0155642	0.154827
BRINP2; FAM5B|Q9C0B6	-1.05207	0.433197	0.0156458	0.155452
GHDC|Q8N2G8	-1.26301	0.520148	0.0156643	0.155452
DCPS|Q96C86	-0.968324	0.398931	0.0157016	0.155638
RTN2|O75298	-1.08189	0.445695	0.0157408	0.155842
PHYHD1|Q5SRE7	0.46047	0.189833	0.0157715	0.15592
ALYREF|Q86V81	-0.711052	0.293179	0.015786	0.15592
AGK|Q53H12	-1.22416	0.504971	0.0158331	0.15609
USP13|Q92995	-0.846744	0.349079	0.0158406	0.15609
DIABLO|Q9NR28	-1.05225	0.434869	0.0160281	0.157749
ATRN|O75882	-1.5416	0.637196	0.0160546	0.157749
MAP3K15|Q6ZN16	-1.26078	0.52095	0.0160656	0.157749
TUBB4B|P68371	1.81206	0.749381	0.0160988	0.157761
THUMPD1|Q9NXG2	-1.29328	0.53487	0.0161046	0.157761
JTB|O76095	0.850916	0.350539	0.0161331	0.157855
UBL3|O95164	0.871949	0.360895	0.016186	0.158187
TENM2|Q9NT68	-1.14508	0.474059	0.0162123	0.158259
PTP4A2|Q12974	0.968385	0.400985	0.0162649	0.158588
KAT6A|Q92794	-0.432027	0.17843	0.0162887	0.158635
SERPINA3|P01011	-0.226941	0.0940379	0.0163165	0.15872
EPRS|P07814	-1.86537	0.77358	0.0163936	0.159285
TMED7; TMED7-TICAM2|Q9Y3B3	-1.37216	0.569184	0.0164204	0.15936
HSPA4|P34932	1.70589	0.708132	0.0164978	0.159925
RANBP3|Q9H6Z4	-1.40175	0.582036	0.0165268	0.160021
SARNP|P82979	-0.662064	0.27517	0.0166501	0.161028
CSNK2A1; CSNK2A1P; CSNK2A3|Q8NEV1	1.81783	0.75596	0.0166917	0.161244
GRIN2B|Q13224	-1.24336	0.517455	0.0167736	0.16171
CNOT4|O95628	-1.94601	0.809917	0.0167787	0.16171
ACAA2|P42765	-0.861299	0.358717	0.0168544	0.162253
NA|Q14409	-1.39221	0.580496	0.0169793	0.163138
CD2BP2|O95400	-0.853763	0.35586	0.0169855	0.163138
SLC22A17|Q8WUG5	-1.12916	0.471043	0.0170422	0.163496
SH3GL2|Q99962	-1.30934	0.5466	0.0171114	0.163971
C12orf73|Q69YU5	-0.853364	0.355924	0.017198	0.164612
ZBTB16|Q05516	-0.798551	0.333684	0.0172286	0.164717
NA|Q6ZSZ5	-1.58282	0.662579	0.0174144	0.166302
ARFGAP2|Q8N6H7	-1.39153	0.582908	0.0174917	0.16685
UBA2|Q9UBT2	-1.50719	0.631511	0.0175187	0.166917
PTPRN|Q16849	-0.932291	0.390703	0.0175403	0.166932
NSG1|P42857	-0.839262	0.351635	0.0175753	0.167075
ZNHIT3|Q15649	-0.909567	0.380563	0.0176701	0.167786
EEF1B2|P24534	-1.40234	0.588539	0.0177025	0.167903
SAE1|Q9UBE0	-1.38107	0.579902	0.0177584	0.167908
THAP4|Q8WY91	0.599435	0.251519	0.0177784	0.167908
YARS2|Q9Y2Z4	-1.09426	0.459659	0.0178044	0.167908
SEPT10|Q9P0V9	0.672457	0.282488	0.0178099	0.167908
PFDN5|Q99471	-2.22568	0.934802	0.017812	0.167908
CAMSAP1|Q5T5Y3	-1.88865	0.793601	0.0178396	0.167908
SF3B2|Q13435	-1.4513	0.60986	0.0178456	0.167908
CNOT1|A5YKK6	-2.14101	0.899898	0.0178722	0.167908
NA|Q04656	-0.998073	0.418835	0.0178839	0.167908
UNC5D|Q6UXZ4	-1.03732	0.436039	0.0179285	0.168137
POLR2I|P36954	-0.628479	0.264341	0.0179734	0.168203
CMTM6|Q9NX76	-0.894794	0.375309	0.0179758	0.168203
PCYOX1L|Q8NBM8	-1.02039	0.429626	0.0180689	0.168868
DPP6|P42658	-1.03768	0.436976	0.0180873	0.168868
KRIT1|O00522	-0.401904	0.169348	0.0181571	0.169331
UBA6|A0AVT1	1.9994	0.842906	0.0182157	0.169688
TALDO1|P37837	0.893237	0.376673	0.0182471	0.169791
ATE1|O95260	-1.2735	0.537166	0.018289	0.169992
NECAB3|Q96P71	-0.273234	0.115318	0.018407	0.170898
PADI2|Q9Y2J8	0.538672	0.227544	0.0184453	0.170996
BOLA2B; BOLA2; LOC107984053|Q9H3K6	0.796677	0.336601	0.0184696	0.170996
BAI3; ADGRB3|O60242	-1.54664	0.653515	0.0184789	0.170996
FAM129C|Q86XR2	-0.903045	0.380809	0.0185763	0.171277
SFPQ|P23246	0.891628	0.377079	0.0185812	0.171277
DLGAP4|Q9Y2H0	-1.27712	0.540134	0.0185869	0.171277
MAPK7|Q13164	0.798532	0.337216	0.0185913	0.171277
EPN2|O95208	1.18381	0.500906	0.0186418	0.171371
KHSRP|Q92945	-1.12215	0.474817	0.0186424	0.171371
UHRF1BP1|Q6BDS2	-1.29314	0.54733	0.0186765	0.171496
TOM1L2|Q6ZVM7	-1.69818	0.71934	0.0187708	0.172172
TESPA1|A2RU30	-1.00203	0.424469	0.0188076	0.17232
NAPA|P54920	1.26059	0.534293	0.0188401	0.172429
LACTB2|Q53H82	1.12047	0.475017	0.0188677	0.172493
PDZD11|Q5EBL8	-1.23401	0.523335	0.018909	0.172511
CLCC1|Q96S66	-1.45953	0.619018	0.0189167	0.172511
SMAD2|Q15796	-1.31469	0.557606	0.0189317	0.172511
COASY|Q13057	-1.48479	0.630397	0.0190549	0.173445
BNIP3|Q12983	-0.790585	0.335844	0.0191191	0.17384
BRAF|P15056	-2.18452	0.928525	0.0191767	0.174033
HNRNPUL2|Q1KMD3	-1.87752	0.798133	0.019191	0.174033
COBRA1; NELFB|Q8WX92	-0.876701	0.37271	0.0192097	0.174033
CEP170B; KIAA0284|Q9Y4F5	-1.55825	0.662666	0.0192372	0.174033
ACOT2|P49753	-0.389169	0.16551	0.0192445	0.174033
CTSC|P53634	-0.496958	0.21091	0.0193004	0.17435
RINT1|Q6NUQ1	-1.21126	0.515901	0.0194231	0.17527
HADH|Q16836	-1.09556	0.466884	0.0194898	0.175503
ANAPC5|Q9UJX4	0.995159	0.423912	0.0195001	0.175503
HECW1|Q76N89	-1.57237	0.670248	0.0195205	0.175503
TRAPPC1|Q9Y5R8	-1.20784	0.514906	0.0195434	0.175503
GFOD1|Q9NXC2	-1.46577	0.625057	0.0195691	0.175503
WNK4|Q96J92	0.740483	0.315656	0.0195898	0.175503
PLBD2|Q8NHP8	0.77063	0.328722	0.0196046	0.175503
GNG13|Q9P2W3	-0.519288	0.221558	0.0196316	0.175503
ACOT1|Q86TX2	-0.41235	0.175941	0.019638	0.175503
CLTA|P09496	-1.3309	0.568256	0.0197215	0.176061
ATAD3A|Q9NVI7	-1.52828	0.652902	0.0197901	0.176118
NRP2|O60462	-0.758958	0.324216	0.0197949	0.176118
VASN|Q6EMK4	-0.673966	0.287918	0.019797	0.176118
CBLN4|Q9NTU7	-0.59145	0.252772	0.0198373	0.176118
MAPK1|P28482	1.05952	0.452907	0.0198621	0.176118
PRKAR2A|P13861	-2.26982	0.970362	0.0198742	0.176118
MAF1|Q9H063	-0.927329	0.394958	0.0198755	0.176118
AIMP1|Q12904	-1.52683	0.653059	0.0199359	0.176467
PLEKHA6|Q9Y2H5	-1.23626	0.529046	0.0199993	0.17684
KLHDC3|Q9BQ90	0.988323	0.422067	0.02004	0.177013
FUNDC2|Q9BWH2	-1.07615	0.460833	0.0200801	0.17718
GK|P32189	-1.35241	0.579542	0.0201674	0.177608
SLC30A3|Q99726	-0.843011	0.361262	0.0201711	0.177608
RALYL|Q86SE5	-1.11332	0.477221	0.0202019	0.177687
DDB1|Q16531	-2.56787	1.10089	0.0202227	0.177687
ANXA6|P08133	1.15108	0.493641	0.0202618	0.177844
NCBP2|P52298	-1.16879	0.501563	0.0203552	0.178451
GSPT2|Q8IYD1	-1.67632	0.719478	0.0203736	0.178451
RBM15|Q96T37	-1.29406	0.55558	0.0204012	0.178505
CELF6|Q96J87	-0.797636	0.342471	0.0204328	0.178595
RGS12|O14924	-1.05074	0.451363	0.0204699	0.178732
GALNT16; GALNTL1|Q8N428	-0.904772	0.38861	0.020504	0.178843
UBA5|Q9GZZ9	1.63611	0.703045	0.0205458	0.178893
GRM5|P41594	-1.42306	0.61182	0.0205759	0.178893
TMEM151B|Q8IW70	-0.971242	0.417091	0.0205918	0.178893
COQ10A|Q96MF6	-0.857785	0.368653	0.0205992	0.178893
TMEM57; MACO1|Q8N5G2	-0.860748	0.370087	0.0206223	0.178893
ATXN2L|Q8WWM7	-0.989629	0.425684	0.0206383	0.178893
CTNND1|O60716	-1.27514	0.548711	0.0206876	0.179064
DENND1A|Q8TEH3	-1.48551	0.639301	0.0207008	0.179064
AASS|Q9UDR5	-0.706474	0.304329	0.0208222	0.179928
CREB1|P16220	-0.761227	0.328108	0.0209096	0.18027
MPP2|Q14168	-1.31533	0.567022	0.0209146	0.18027
NAGK|Q9UJ70	1.18211	0.509639	0.0209265	0.18027
PARN|O95453	-0.966287	0.417189	0.0211606	0.182099
IQSEC1|Q6DN90	-1.92263	0.830708	0.0212058	0.1823
LIPE|Q05469	0.482689	0.208579	0.0212332	0.182348
AIDA|Q96BJ3	-1.5024	0.649434	0.0212639	0.182425
PHACTR2|O75167	-0.920504	0.397976	0.0212877	0.182441
TMEM246|Q9BRR3	-0.639748	0.276513	0.021312	0.182462
KCNJ3|P48549	-0.857701	0.370858	0.0213475	0.182579
SLC39A10|Q9ULF5	-1.00791	0.43637	0.0214667	0.183258
WASF1|Q92558	1.18311	0.51224	0.0214707	0.183258
COX5A|P20674	0.838598	0.363335	0.021562	0.183849
ATAD3B|Q5T9A4	-0.713202	0.309087	0.0216354	0.183873
COX1|P00395	-0.590694	0.255794	0.0216493	0.183873
COL4A1|P02462	0.421409	0.182698	0.0216561	0.183873
MDC1|Q14676	-0.944638	0.409406	0.0216718	0.183873
CNOT10|Q9H9A5	-1.53042	0.663653	0.0216748	0.183873
EFCAB7|A8K855	-0.913945	0.39578	0.0217063	0.183889
PIGU|Q9H490	0.894219	0.387867	0.0217207	0.183889
MERTK|Q12866	-0.993967	0.431409	0.0217915	0.184069
SPCS2|Q15005	-1.23347	0.535361	0.0217922	0.184069
RAB11FIP2|Q7L804	-1.17284	0.509266	0.021848	0.184069
SRGAP3|O43295	-1.97865	0.859168	0.0218493	0.184069
EMILIN3|Q9NT22	-0.514194	0.222877	0.0218521	0.184069
HDAC5|Q9UQL6	-1.22288	0.531131	0.0218826	0.18414
CSTF3|Q12996	-1.47581	0.641284	0.0219431	0.184463
JMY|Q8N9B5	-1.40575	0.611218	0.0220244	0.18487
GOLGA7B|Q2TAP0	-1.28692	0.559551	0.0220357	0.18487
RGS20|O76081	-1.06548	0.463635	0.022129	0.18546
EFTUD2|Q15029	-1.83954	0.800514	0.0221504	0.18546
NME2; NME1-NME2|P22392	1.58764	0.691922	0.0223351	0.186793
NA|Q8N1F8	-1.1138	0.485237	0.0223544	0.186793
TRUB1|Q8WWH5	-0.69971	0.305201	0.0224594	0.187459
SCD5|Q86SK9	0.835248	0.3645	0.0225121	0.187459
NAT8L|Q8N9F0	-0.912319	0.398246	0.0225498	0.187459
WTAP|Q15007	-1.03099	0.449988	0.022559	0.187459
FARSA|Q9Y285	-1.01182	0.44173	0.0225643	0.187459
SH3RF1|Q7Z6J0	-0.71483	0.312055	0.0225686	0.187459
C2CD5; KIAA0528|Q86YS7	-1.87968	0.82136	0.0226877	0.188261
METAP1|P53582	-1.57194	0.687338	0.022776	0.188806
PHGDH|O43175	0.714269	0.312431	0.022825	0.188929
MYO9A|B2RTY4	-1.34998	0.590621	0.0228528	0.188929
MBOAT7|Q96N66	-0.956037	0.418288	0.0228587	0.188929
CARTPT|Q16568	-0.239955	0.104988	0.0228856	0.188965
WARS|P23381	-0.857753	0.375519	0.0229425	0.189248
N4BP1|O75113	-1.2204	0.534486	0.0230055	0.189579
OMG|P23515	0.671159	0.294026	0.0230337	0.189625
YTHDC1|Q96MU7	-1.05185	0.461005	0.0231186	0.190136
THRAP3|Q9Y2W1	-1.1815	0.518152	0.0231792	0.19037
ZRANB2|O95218	-0.666289	0.292232	0.0232033	0.19037
ENPP2|Q13822	0.46719	0.204592	0.0232226	0.19037
DGUOK|Q16854	-0.797638	0.349959	0.0232381	0.19037
SH2B1|Q9NRF2	-1.33956	0.587937	0.0233012	0.190692
MTA1|Q13330	-1.09658	0.481416	0.0233231	0.190692
BOD1|Q96IK1	-0.801797	0.351737	0.023465	0.191665
SUSD5|O60279	-0.682008	0.299732	0.0234952	0.191725
CACNA2D1|P54289	-1.25047	0.549852	0.0235426	0.191726
XRN1|Q8IZH2	-1.08365	0.476526	0.0235615	0.191726
MAP2K3|P46734	0.803733	0.353169	0.0235642	0.191726
MAVS|Q7Z434	-0.85675	0.377024	0.0236513	0.192247
BTF3|P20290	-1.05018	0.462634	0.0237985	0.193256
RFTN2|Q52LD8	1.10115	0.485367	0.0238787	0.193719
TRMT6|Q9UJA5	-0.954362	0.419291	0.023936	0.19392
KCNIP4|Q6PIL6	-1.26784	0.559195	0.0239665	0.19392
GPRIN3|Q6ZVF9	-0.742392	0.327455	0.0239731	0.19392
FAM111B|Q6SJ93	-0.910071	0.400441	0.0240581	0.194419
XPNPEP3|Q9NQH7	-0.86101	0.380173	0.0241199	0.194731
KCTD12|Q96CX2	-1.25996	0.556667	0.0242062	0.194846
ATP5G1|P05496	-0.583053	0.257153	0.0242275	0.194846
ATP5G3|P48201	-0.583053	0.257153	0.0242275	0.194846
ATP5G2|Q06055	-0.583053	0.257153	0.0242275	0.194846
FECH|P22830	-1.00034	0.442228	0.0242905	0.194989
SLC19A1|P41440	-0.980204	0.432805	0.024294	0.194989
SVIP|Q8NHG7	-1.13438	0.501574	0.0243153	0.194989
CCNYL1|Q8N7R7	-0.831308	0.367424	0.0243796	0.195317
DPM3|Q9P2X0	-1.00489	0.44463	0.0244406	0.195618
DRG2|P55039	1.36753	0.605302	0.0244655	0.19563
FAM120A|Q9NZB2	-1.45633	0.644767	0.0245007	0.195724
VCAN|P13611	0.422393	0.187054	0.0245357	0.195814
CCT2|P78371	1.7403	0.770805	0.0245587	0.195814
PXK|Q7Z7A4	0.645112	0.285842	0.0246142	0.195972
TIPRL|O75663	-1.61649	0.716306	0.0246254	0.195972
ACTR10|Q9NZ32	1.57719	0.699246	0.0246979	0.196006
C2orf49|Q9BVC5	-0.80616	0.356956	0.0247383	0.196006
CACNA1C|Q13936	-1.40881	0.624903	0.0247691	0.196006
BCAT2|O15382	-0.762877	0.338282	0.0247808	0.196006
VBP1|P61758	-1.75781	0.779843	0.0247931	0.196006
C1QTNF4|Q9BXJ3	-0.984694	0.436875	0.0248001	0.196006
EIF3A|Q14152	1.75011	0.776504	0.0248076	0.196006
NPTXR|O95502	-0.676043	0.300013	0.0248363	0.196006
RNF214|Q8ND24	-1.91375	0.849304	0.0248409	0.196006
PPCS|Q9HAB8	-1.27863	0.567633	0.0248886	0.196123
EHBP1|Q8NDI1	-1.84783	0.820404	0.0249027	0.196123
NAA30|Q147X3	-1.36784	0.607617	0.024992	0.196641
CHRND|Q07001	1.05272	0.466473	0.0250565	0.196963
LAMP2|P13473	0.528972	0.235232	0.0251344	0.19739
REEP5|Q00765	-0.922365	0.410243	0.0251591	0.197399
CDC42BPB|Q9Y5S2	-2.25732	1.00435	0.0252098	0.197484
PRICKLE3|O43900	-1.11783	0.49602	0.0252345	0.197484
RPS11|P62280	-1.65889	0.738323	0.025256	0.197484
PNCK|Q6P2M8	-0.468833	0.208676	0.0252645	0.197484
PCBD2|Q9H0N5	-0.681437	0.303438	0.0253384	0.197876
BCAR1|P56945	-1.40471	0.626008	0.025445	0.198241
SNRPA|P09012	-1.14245	0.509161	0.0254533	0.198241
LRFN2|Q9ULH4	-1.02738	0.457797	0.0254563	0.198241
NMRK1|Q9NWW6	0.702882	0.312783	0.0254974	0.198377
NCOR1|O75376	-0.841586	0.374794	0.0255271	0.198423
PI4KA|P42356	-1.60797	0.717143	0.0255579	0.198478
API5|Q9BZZ5	-1.43213	0.639185	0.0256642	0.198786
LZIC|Q8WZA0	1.28882	0.575289	0.0256811	0.198786
MTUS2|Q5JR59	-1.06429	0.475054	0.025691	0.198786
DYNLL1|P63167	1.04276	0.465495	0.0256928	0.198786
LETMD1|Q6P1Q0	-1.09479	0.489246	0.0258516	0.1998
SREK1|Q8WXA9	-0.725004	0.323943	0.0258837	0.1998
STT3B|Q8TCJ2	1.18372	0.529143	0.0259089	0.1998
YIPF6|Q96EC8	-0.842214	0.375804	0.0259232	0.1998
PPP2R5C|Q13362	-1.03625	0.463375	0.0259434	0.1998
UBAP2L|Q14157	-0.913198	0.408448	0.0259789	0.199845
CDC42|P60953	1.501	0.671437	0.0259971	0.199845
TCEA2|Q15560	-0.771152	0.344659	0.0262085	0.201006
CTSB|P07858	-0.93899	0.420641	0.0262108	0.201006
LSMD1; NAA38|Q9BRA0	-1.28501	0.575526	0.026221	0.201006
GNAZ|P19086	-1.54312	0.691428	0.0262443	0.201006
IMPACT|Q9P2X3	-1.17619	0.527193	0.0262941	0.201032
ATG13|O75143	-1.32448	0.593475	0.0262958	0.201032
GIMAP1|Q8WWP7	-0.82565	0.370325	0.0264074	0.2017
MADD|Q8WXG6	-1.2035	0.540327	0.0265406	0.202366
MEN1|O00255	-0.862851	0.38654	0.026567	0.202366
UBE2O|Q9C0C9	2.24799	1.00944	0.0265672	0.202366
MACF1|Q9UPN3	-2.52601	1.13459	0.0266076	0.202489
TNS1|Q9HBL0	-1.08065	0.485517	0.0266479	0.202612
EHHADH|Q08426	-0.810589	0.36428	0.0267324	0.20291
GCFC1; PAXBP1|Q9Y5B6	-0.848724	0.381194	0.0267659	0.20291
RHBDL3|P58872	-0.717709	0.322469	0.0267671	0.20291
LEMD3|Q9Y2U8	-1.24702	0.560769	0.0267843	0.20291
GPR37|O15354	0.432684	0.194523	0.0268504	0.203105
C5orf51|A6NDU8	-1.07039	0.481579	0.0268587	0.203105
ELAVL4|P26378	-1.31716	0.592957	0.0269491	0.203506
CHCHD2P9|Q5T1J5	-0.38326	0.172548	0.0269604	0.203506
HECA|Q9UBI9	-1.20681	0.5437	0.0270769	0.204201
SLC6A11|P48066	-0.679035	0.306203	0.0272061	0.20499
SYNCRIP|O60506	1.20984	0.545727	0.0272514	0.205147
EXOC8|Q8IYI6	-2.44214	1.10181	0.0272824	0.205195
TBC1D10B|Q4KMP7	-1.95407	0.882079	0.0273644	0.205521
RBM19|Q9Y4C8	-1.01557	0.456731	0.0273749	0.205521
NUDT8|Q8WV74	0.940782	0.423942	0.0274503	0.205902
HBS1L|Q9Y450	1.53071	0.691923	0.0275907	0.206769
SLC25A41|Q8N5S1	-0.623659	0.282015	0.0276457	0.206996
CDH2|P19022	-1.79124	0.810246	0.0276826	0.207086
BRSK2|Q8IWQ3	-1.79392	0.81215	0.0278142	0.207885
TULP1|O00294	-1.145	0.517374	0.027878	0.208015
TAGLN2|P37802	-0.624368	0.282789	0.0278814	0.208015
SNX7|Q9UNH6	-1.0886	0.493457	0.0280106	0.208428
PPP1R21|Q6ZMI0	-1.84293	0.835858	0.0280974	0.208428
RABL6|Q3YEC7	-1.73877	0.788643	0.0281024	0.208428
SIRPB1|Q5TFQ8	-0.138954	0.0627778	0.028118	0.208428
PLXDC2|Q6UX71	0.640555	0.290556	0.0281281	0.208428
IGHV3-43D|P0DP04	0.233273	0.105714	0.0281326	0.208428
IGHV3-9|P01782	0.233273	0.105714	0.0281326	0.208428
CLMN|Q96JQ2	0.729228	0.330825	0.0281374	0.208428
PCDH9|Q9HC56	-1.6939	0.768581	0.0281612	0.208428
HADHB|P55084	-1.11721	0.507128	0.0282272	0.208731
PTPN5|P54829	-1.02129	0.463746	0.0282798	0.208935
WDR33|Q9C0J8	-0.692206	0.314151	0.0283227	0.209068
TAF6L|Q9Y6J9	-0.675909	0.305931	0.0283843	0.209337
NTRK3|Q16288	-0.967261	0.439919	0.0285477	0.210017
SETD3|Q86TU7	-1.54719	0.703751	0.0285622	0.210017
HTR1A|P08908	-0.517848	0.23556	0.0285731	0.210017
ENOPH1|Q9UHY7	1.32468	0.602706	0.0285934	0.210017
LZTFL1|Q9NQ48	-1.16713	0.531101	0.028617	0.210017
VCPIP1|Q96JH7	-1.80135	0.819759	0.0286272	0.210017
BRE; BABAM2|Q9NXR7	-1.4639	0.66673	0.0287555	0.210773
PPL|O60437	-0.687937	0.31346	0.0288998	0.211645
MMRN2|Q9H8L6	-0.635622	0.289808	0.0289681	0.211913
APEX1|P27695	-1.20449	0.549413	0.028996	0.211913
CSNK2A1|P68400	1.71667	0.783119	0.0290125	0.211913
FAM177A1|Q8N128	0.732402	0.334297	0.0291014	0.212078
RABAC1|Q9UI14	-0.655123	0.299003	0.0291051	0.212078
ARGLU1|Q9NWB6	-1.1048	0.504306	0.0291112	0.212078
C2orf29; CNOT11|Q9UKZ1	-1.16328	0.531126	0.0291499	0.212105
C9orf72|Q96LT7	-1.13073	0.516339	0.0291875	0.212105
KIAA0195; TMEM94|Q12767	-1.58863	0.725517	0.0291911	0.212105
INF2|Q27J81	0.759777	0.347092	0.02924	0.212276
ASIC1|P78348	-1.02742	0.469635	0.0293462	0.212738
PLEKHA5|Q9HAU0	-1.38046	0.631092	0.0293546	0.212738
SPIRE1|Q08AE8	-1.47093	0.67263	0.0294416	0.213107
OXLD1|Q5BKU9	-0.809248	0.370339	0.0295343	0.213107
GTF3C5|Q9Y5Q8	-0.641497	0.293332	0.0295378	0.213107
SH3GL3|Q99963	-1.02666	0.46991	0.0295474	0.213107
EVPLL|A8MZ36	-1.02546	0.467559	0.0295727	0.213107
RPS6KA1|Q15418	0.850911	0.389537	0.0295762	0.213107
PPP1R14A|Q96A00	0.267262	0.122344	0.029584	0.213107
DCX|O43602	-0.874669	0.400561	0.0297333	0.213998
CCDC90A; MCUR1|Q96AQ8	-1.04001	0.476791	0.0298105	0.214369
SOWAHA|Q2M3V2	-0.721648	0.330222	0.0298915	0.21461
NECAP1|Q8NC96	-1.19146	0.54651	0.0298954	0.21461
FADS2|O95864	-0.32347	0.148396	0.0299979	0.215018
MTA3|Q9BTC8	-0.689809	0.316414	0.0300667	0.215018
CALML3|P27482	-0.169364	0.0775561	0.0300979	0.215018
REPS1|Q96D71	-1.90062	0.872916	0.0301052	0.215018
YIPF5|Q969M3	-1.17563	0.539986	0.0301189	0.215018
GATAD2B|Q8WXI9	-0.917609	0.421441	0.0301209	0.215018
NDRG1|Q92597	0.640052	0.294011	0.0301323	0.215018
TOM1|O60784	-1.491	0.685016	0.0301605	0.215035
AQP1|P29972	0.219438	0.100819	0.0302033	0.215157
NDUFAF6|Q330K2	-1.08274	0.497771	0.0302827	0.215502
RDH14|Q9HBH5	-1.60788	0.739358	0.0303034	0.215502
WDR13|Q9H1Z4	-1.77461	0.81632	0.0303631	0.215674
GRK5|P34947	-1.02156	0.469956	0.0303894	0.215674
UQCRQ|O14949	-0.978622	0.450282	0.030405	0.215674
RCAN2|Q14206	0.731078	0.336909	0.0306638	0.217122
PARG; BPHL|Q86W56	-0.838598	0.386144	0.030687	0.217122
C22orf32; SMDT1|Q9H4I9	-1.03504	0.476285	0.0306929	0.217122
SLC4A8|Q2Y0W8	-0.57391	0.264583	0.0307284	0.217122
CMTM4|Q8IZR5	-0.783146	0.360943	0.030739	0.217122
NAT10|Q9H0A0	-1.13901	0.525376	0.0308444	0.217346
ARVCF|O00192	-1.17009	0.539821	0.0308471	0.217346
TLE3|Q04726	-0.814998	0.375571	0.0308488	0.217346
CPLX3|Q8WVH0	-0.483938	0.223276	0.0308864	0.217428
DNAJA3|Q96EY1	-1.42304	0.657021	0.0309755	0.217736
VPS26A|O75436	1.32021	0.609571	0.0309823	0.217736
UBXN10|Q96LJ8	-0.796819	0.366866	0.0310178	0.217799
CDC42EP2|O14613	0.466554	0.215133	0.0310434	0.217799
TRIP11|Q15643	-1.00388	0.463823	0.0310938	0.21797
TMEM184B|Q9Y519	-0.581816	0.268463	0.0311903	0.218352
GABBR2|O75899	-1.41057	0.652143	0.0312005	0.218352
RASA1|P20936	1.46708	0.678391	0.0312315	0.218385
KALRN|O60229	-1.15081	0.532442	0.0313243	0.218764
ATP2C1|P98194	1.46529	0.677993	0.031338	0.218764
FAM82A1; RMDN2|Q96LZ7	-1.11703	0.517367	0.0315045	0.219687
GRIN2C|Q14957	-0.566388	0.26238	0.0315373	0.219687
VAMP3|Q15836	-0.453813	0.210208	0.0315491	0.219687
PLS3|P13797	0.953611	0.441923	0.0315991	0.219852
NUDT5|Q9UKK9	1.18003	0.547028	0.0316545	0.219932
SEC22B|O75396	1.73245	0.803159	0.0316632	0.219932
SH3GL1|Q99961	-0.964066	0.447047	0.0317049	0.219937
STRBP|Q96SI9	-1.11198	0.515708	0.0317281	0.219937
GNAI2|P04899	1.61606	0.749554	0.031743	0.219937
RAB3D|O95716	0.714757	0.331578	0.0317757	0.219981
SMARCA2|P51531	-1.50743	0.699652	0.0318609	0.220331
IGLON5|A6NGN9	-1.03945	0.482497	0.0318789	0.220331
SMARCC2|Q8TAQ2	-1.57625	0.732278	0.0320195	0.220911
BAI1; ADGRB1|O14514	-1.10033	0.511229	0.0320358	0.220911
AGAP1|Q9UPQ3	-1.88393	0.875333	0.0320422	0.220911
TBR1|Q16650	-1.05722	0.491335	0.0320834	0.221013
PPP2R5E|Q16537	-1.4904	0.692857	0.0321341	0.221177
C15orf27; TMEM266|Q2M3C6	-0.978817	0.454529	0.0321601	0.221177
NA|Q709F0	-0.660576	0.307201	0.0322728	0.221495
FAM98B|Q52LJ0	-1.18589	0.551781	0.0322846	0.221495
NAT6|Q93015	-0.710029	0.33025	0.0322859	0.221495
UBP1|Q9NZI7	-1.01329	0.471832	0.0324162	0.222123
TOP2B|Q02880	-1.19121	0.554797	0.0324518	0.222123
TSC2|P49815	-1.54407	0.719159	0.0324572	0.222123
ABCA8|O94911	0.4506	0.209922	0.0325309	0.222445
RBM3|P98179	-0.218494	0.101796	0.0325928	0.222645
ERCC1|P07992	-0.842788	0.391416	0.0326134	0.222645
XKR6|Q5GH73	-0.829338	0.386293	0.0328024	0.223136
AGFG1|P52594	-1.49501	0.697793	0.0328251	0.223136
CTNND2|Q9UQB3	-1.20054	0.560337	0.0328358	0.223136
FRMD4B|Q9Y2L6	-0.503845	0.235144	0.0329149	0.223136
NTM|Q9P121	-1.22271	0.57117	0.0329688	0.223136
NA|Q9Y618	-0.872528	0.40733	0.0329694	0.223136
RPL14|P50914	0.544078	0.254194	0.0329938	0.223136
C19orf66|Q9NUL5	-1.07411	0.5019	0.0330191	0.223136
GTF2H1|P32780	-0.857976	0.400064	0.0330201	0.223136
RPS3A|P61247	-1.65605	0.773867	0.0330296	0.223136
SBNO1|A3KN83	-0.880382	0.411133	0.0330296	0.223136
NA|O15021	-1.22916	0.574442	0.0330476	0.223136
HECTD3|Q5T447	1.46307	0.684005	0.0331105	0.223136
HDHD2|Q9H0R4	1.13032	0.528456	0.0331158	0.223136
SRRT|Q9BXP5	-1.40311	0.65608	0.0331384	0.223136
C4B; C4B_2; LOC100293534|P0C0L5	0.217411	0.101636	0.0331402	0.223136
CSPG4|Q6UVK1	-0.734356	0.343436	0.0331682	0.223136
COL4A2|P08572	0.405035	0.189443	0.033187	0.223136
BEGAIN|Q9BUH8	-0.77147	0.360713	0.0331927	0.223136
RABGAP1L|B7ZAP0	-1.64761	0.770849	0.0332388	0.223189
ZC3H13|Q5T200	0.24108	0.112698	0.0332539	0.223189
CDH18|Q13634	-1.16788	0.546589	0.0333135	0.223239
RGN|Q15493	-0.459357	0.215007	0.0333149	0.223239
ZNRF2|Q8NHG8	-0.715421	0.334931	0.033367	0.223409
C8B|P07358	0.548248	0.256125	0.0334636	0.223873
STAG1|Q8WVM7	-0.858107	0.401349	0.0334899	0.223873
PRPF31|Q8WWY3	-0.741372	0.347661	0.0336456	0.224734
CD53|P19397	0.464512	0.217175	0.0336883	0.22484
IL1RAPL1|Q9NZN1	1.10722	0.519392	0.0337182	0.22486
SDHAF2|Q9NX18	-0.574426	0.269604	0.033843	0.225512
WSB2|Q9NYS7	0.649399	0.304605	0.0339249	0.225877
KIAA1324|Q6UXG2	-1.09807	0.516003	0.0340137	0.226037
DLG2|Q15700	-1.72214	0.809267	0.0340142	0.226037
LRRTM2|O43300	-1.30634	0.613954	0.0340369	0.226037
ZDHHC14|Q8IZN3	0.912916	0.427901	0.0340571	0.226037
ADH1B|P00325	-0.236382	0.111132	0.0340962	0.226056
GRHPR|Q9UBQ7	1.22373	0.575379	0.0341141	0.226056
TFRC|P02786	-0.64049	0.301283	0.0341939	0.226091
ATG14|Q6ZNE5	-1.13077	0.531721	0.0341961	0.226091
AGBL4|Q5VU57	-0.730751	0.343562	0.0342158	0.226091
SERPINA1|P01009	-0.194526	0.0915217	0.0342282	0.226091
FAM117B|Q6P1L5	-0.814743	0.383381	0.0342546	0.226091
SLC14A1|Q13336	-0.264822	0.124707	0.0344349	0.226879
HIST1H1C|P16403	0.276131	0.130032	0.0344665	0.226879
TXLNA|P40222	-1.34816	0.635187	0.034481	0.226879
SLC25A14|O95258	-1.26834	0.597709	0.0345194	0.226879
POLR2K|P53803	0.801482	0.377311	0.0345367	0.226879
GPR180|Q86V85	-0.911694	0.429396	0.0345369	0.226879
OSTM1|Q86WC4	0.877506	0.413845	0.0346878	0.227591
KRT18|P05783	-0.205405	0.0967426	0.0346997	0.227591
GSG1L|Q6UXU4	-0.76897	0.362209	0.0348043	0.227998
CLIC5|Q9NZA1	-0.603997	0.284382	0.0348163	0.227998
RNF185|Q96GF1	-0.719052	0.339507	0.0348656	0.228142
RNF11|Q9Y3C5	-1.05485	0.498078	0.0349183	0.228146
PPP1R2|P41236	-0.918368	0.433798	0.0349416	0.228146
GRB2|P62993	-1.70469	0.805252	0.0349482	0.228146
KIAA1191|Q96A73	-0.792428	0.374392	0.0349818	0.228187
ROGDI|Q9GZN7	-1.48931	0.704001	0.0350742	0.228612
C12orf45|Q8N5I9	-0.813533	0.384389	0.035151	0.228927
GOLM1|Q8NBJ4	-0.941406	0.44522	0.0351775	0.228927
TRAPPC12|Q8WVT3	-1.89285	0.895731	0.0352724	0.229367
CMTM5|Q96DZ9	0.403938	0.191184	0.0353041	0.229395
ALDH1A3|P47895	-0.446883	0.211549	0.0353532	0.229535
PGAM1; LOC643576|P18669	1.26311	0.59821	0.0354201	0.229644
MAP2K1|Q02750	1.18291	0.560244	0.035425	0.229644
DVL1|O14640	-1.19398	0.565619	0.0354792	0.229817
GPR158|Q5T848	-1.17326	0.555964	0.0355202	0.229905
TMEM25|Q86YD3	-0.687772	0.325901	0.0355632	0.230005
DNAJB2|P25686	-1.02481	0.486145	0.0357304	0.23075
SLC12A2|P55011	0.940994	0.44648	0.035758	0.23075
NA|Q6NXS1	-0.837543	0.397407	0.0357637	0.23075
PTCH1|Q13635	0.378897	0.179235	0.0357888	0.23075
DDX19A|Q9NUU7	-1.72343	0.818382	0.0359046	0.231215
APC|P25054	-1.59559	0.757738	0.0359205	0.231215
HSBP1|O75506	0.827048	0.392812	0.035944	0.231215
DVL1|P54792	-1.13915	0.541176	0.0359995	0.231389
EPHA5|P54756	0.758382	0.36044	0.0360833	0.231389
PCDH19|Q8TAB3	-0.966613	0.459494	0.0361026	0.231389
SESN1|Q9Y6P5	-0.388928	0.184902	0.036154	0.231389
MAGEE1|Q9HCI5	-0.615691	0.292665	0.0361578	0.231389
PCDHGB1|Q9Y5G3	-0.873824	0.415385	0.0361842	0.231389
CXorf56|Q9H5V9	-0.637402	0.302825	0.0361953	0.231389
NAB2|Q15742	-0.791847	0.375963	0.0361978	0.231389
ADPRHL2|Q9NX46	1.38043	0.656652	0.0362283	0.231389
IGSF3|O75054	-0.776456	0.369307	0.0362909	0.231389
RAB6C|Q9H0N0	0.220412	0.104666	0.036325	0.231389
PEX19|P40855	-1.30724	0.622164	0.0363262	0.231389
UTP20|O75691	-0.201341	0.0957339	0.0363311	0.231389
ACSBG2|Q5FVE4	0.541285	0.256898	0.036389	0.231581
CMC2|Q9NRP2	-0.618004	0.294441	0.0365209	0.232244
CDH10|Q9Y6N8	-0.979219	0.466937	0.0366807	0.232787
KIAA1239; NWD2|Q9ULI1	-0.919912	0.438702	0.0367001	0.232787
DGKI|O75912	-0.847664	0.40426	0.0367062	0.232787
AIF1L|Q9BQI0	0.411076	0.196094	0.0367518	0.232787
RNF219|Q5W0B1	-0.817255	0.389168	0.0367947	0.232787
JMJD7|P0C870	0.684813	0.326664	0.0367958	0.232787
MAP2K2|P36507	1.21489	0.57969	0.0368012	0.232787
SYN3|O14994	-0.834441	0.398457	0.0369427	0.233436
RAB12|Q6IQ22	-1.60054	0.764348	0.0369597	0.233436
SRSF6|Q13247	-0.813524	0.388591	0.0370177	0.233443
NA|Q9P281	-0.661923	0.315317	0.0370388	0.233443
AKT1S1|Q96B36	-0.48886	0.233482	0.0370446	0.233443
LGI3|Q8N145	0.401712	0.191978	0.0370945	0.233581
MPC1|Q9Y5U8	-0.652574	0.312299	0.0373852	0.234987
ACAA1|P09110	0.838697	0.401621	0.0374747	0.234987
INPP5A|Q14642	-1.42787	0.683758	0.0374758	0.234987
STK38|Q15208	0.847038	0.404515	0.0374807	0.234987
GGA2|Q9UJY4	-0.871485	0.417249	0.0374874	0.234987
RPLP2|P05387	-1.38511	0.663436	0.0375196	0.234987
SAR1B|Q9Y6B6	1.14637	0.549108	0.0375407	0.234987
ABCC5|O15440	-0.621637	0.297716	0.0375599	0.234987
AIG1|Q9NVV5	0.216906	0.103878	0.037573	0.234987
NUP35|Q8NFH5	-0.925504	0.443403	0.0375991	0.234987
MARS2|Q96GW9	-0.736361	0.35276	0.0376351	0.235037
AHSA1|O95433	0.947351	0.454274	0.0377354	0.235399
DCTN1|Q14203	2.24595	1.07706	0.0377494	0.235399
TTC13|Q8NBP0	-0.53447	0.255528	0.0377867	0.235456
FKBP9L; FKBP9P1|Q75LS8	-0.559831	0.268418	0.0379235	0.236132
MOGS|Q13724	-1.62788	0.781582	0.0379749	0.236276
CHCHD2|Q9Y6H1	-0.321198	0.154373	0.0381713	0.237321
GMPS|P49915	-1.60599	0.772167	0.0382469	0.237599
PML|P29590	-0.970593	0.466792	0.0382986	0.237599
TELO2|Q9Y4R8	-0.796632	0.383021	0.0383436	0.237599
RCSD1|Q6JBY9	-0.640457	0.308104	0.0383526	0.237599
RPL9|P32969	1.48402	0.713938	0.0383582	0.237599
CD55|P08174	0.443436	0.213588	0.0385917	0.238779
BNIP3L|O60238	-0.757358	0.364616	0.0386145	0.238779
COPRS|Q9NQ92	-0.641609	0.308993	0.0386424	0.238779
RFX5|P48382	-0.846359	0.406679	0.0386749	0.238779
UBR7|Q8N806	-0.859416	0.414057	0.0386916	0.238779
TMX4|Q9H1E5	-0.691186	0.333236	0.0387745	0.239114
SF3B4|Q15427	0.643951	0.310533	0.0388471	0.239241
CDIP1|Q9H305	-0.747569	0.360564	0.0388523	0.239241
CLEC14A|Q86T13	-0.7214	0.347486	0.0389628	0.239484
XK|P51811	-0.742044	0.357877	0.0389852	0.239484
ZFYVE1|Q9HBF4	-1.58416	0.764611	0.0389912	0.239484
HOMER2|Q9NSB8	-1.12706	0.544029	0.0390064	0.239484
ADAM15|Q13444	-0.599474	0.289208	0.0391146	0.239972
CACNG8|Q8WXS5	-0.709133	0.342647	0.0392054	0.240353
PRRC2B|Q5JSZ5	-0.680127	0.328709	0.0392516	0.240459
GPATCH8|Q9UKJ3	-0.922524	0.444953	0.0392825	0.240472
SNRNP70|P08621	-1.38749	0.670797	0.039314	0.240489
TOP2A|P11388	-0.985176	0.476714	0.0394867	0.241369
PRKAR2B|P31323	-1.29777	0.628309	0.039591	0.24147
GTF2A1|P52655	-0.829728	0.401605	0.0396032	0.24147
ARSB|P15848	-0.477071	0.230989	0.039606	0.24147
SUPT5H|O00267	-1.1317	0.547982	0.039619	0.24147
GLCCI1|Q86VQ1	-1.06235	0.5146	0.0397087	0.241575
EML5|Q05BV3	-0.736026	0.355713	0.0397216	0.241575
TAC3|Q9UHF0	-0.579733	0.280789	0.0397505	0.241575
LMF1|Q96S06	-0.689398	0.333362	0.0397518	0.241575
KATNAL1|Q9BW62	-1.50889	0.731415	0.0398316	0.241714
CTH|P32929	-0.909346	0.440814	0.0398409	0.241714
STX12|Q86Y82	-1.61808	0.784584	0.039892	0.241714
WDR37|Q9Y2I8	-1.56838	0.760596	0.039921	0.241714
TUBG1|P23258	-0.623628	0.302395	0.0399461	0.241714
CWF19L1|Q69YN2	-0.778645	0.377576	0.0399482	0.241714
TMEM126A|Q9H061	-0.842949	0.408882	0.03998	0.241731
TMLHE|Q9NVH6	-0.469319	0.227701	0.0400094	0.241734
FAM91A2; LINC00869|P0C866	-0.587392	0.284538	0.0401044	0.242133
AHCY|P23526	1.55729	0.756102	0.0401521	0.242165
OBSL1|O75147	-0.579567	0.280966	0.0401676	0.242165
VKORC1|Q9BQB6	0.565004	0.274483	0.0402995	0.242785
CLPTM1|O96005	-1.22848	0.597276	0.0404248	0.24334
PDCD11|Q14690	-0.820178	0.398606	0.0404499	0.24334
FAM3C; WNT16|Q92520	-0.958792	0.466615	0.0406213	0.244195
HNRNPA2B1|P22626	-1.18443	0.577267	0.0409126	0.245702
GRIA4|P48058	-1.06888	0.521006	0.040935	0.245702
CEBPZ|Q03701	-0.89118	0.433205	0.0409602	0.245702
CLVS2|Q5SYC1	-1.40447	0.685013	0.041075	0.246215
MLIP|Q5VWP3	-0.538191	0.262565	0.0411283	0.24626
SESN3|P58005	-0.638693	0.311446	0.0411416	0.24626
UBE3A|Q05086	-1.70459	0.831879	0.0411789	0.246307
U2AF1L4|Q8WU68	-0.823333	0.401911	0.0412476	0.246513
RSRC2|Q7L4I2	-0.616365	0.300684	0.0412723	0.246513
SLC2A11|Q9BYW1	-0.583814	0.285087	0.041369	0.246816
ARHGAP44|Q17R89	-1.7274	0.84398	0.0414099	0.246816
SRPK1|Q96SB4	-0.680145	0.332284	0.0414294	0.246816
FDFT1|P37268	-0.427347	0.20878	0.0414411	0.246816
SMEK1; PPP4R3A|Q6IN85	-1.23964	0.605856	0.041506	0.247026
BRI3BP|Q8WY22	-0.819266	0.400676	0.0416103	0.247365
IMPDH2|P12268	1.29424	0.633068	0.0416411	0.247365
MAEA|Q7L5Y9	-1.17188	0.573244	0.0416517	0.247365
STAT2|P52630	-0.779871	0.381501	0.0417256	0.247627
IGF1R|P08069	-1.10805	0.542461	0.0418503	0.248178
POGZ|Q7Z3K3	-0.980235	0.480197	0.0419481	0.248178
SPG20; SPART|Q8N0X7	-1.24187	0.60837	0.0419492	0.248178
PITHD1|Q9GZP4	-1.04125	0.510155	0.0419759	0.248178
PPP1R9A|Q9ULJ8	-1.27833	0.626421	0.0420117	0.248178
DNAJC8|O75937	-1.20368	0.589984	0.0420614	0.248178
TENM4|Q6N022	-1.24238	0.608999	0.0420764	0.248178
MYO1B|O43795	-0.879441	0.431111	0.0420856	0.248178
KRT81|Q14533	-0.118435	0.0579812	0.0420856	0.248178
ANKRD50|Q9ULJ7	-0.917056	0.448544	0.0421622	0.248453
KRT86|O43790	-0.11835	0.0579778	0.0422195	0.248576
PPM1K|Q8N3J5	-0.707827	0.34725	0.0422424	0.248576
WDR81|Q562E7	-1.38201	0.678484	0.0423897	0.249188
SOX11|P35716	0.528966	0.259259	0.0424532	0.249188
POLR2M|Q6EEV4	-0.708863	0.348154	0.0424758	0.249188
TAOK1|Q7L7X3	-2.37247	1.1653	0.0424895	0.249188
FRRS1L|Q9P0K9	-0.854871	0.419905	0.0424956	0.249188
REXO2|Q9Y3B8	1.00518	0.493853	0.0425452	0.249202
EIF4A3|P38919	-1.68775	0.829258	0.0425576	0.249202
PFKFB1|P16118	0.53643	0.26377	0.0427148	0.249928
PCDHAC1|Q9H158	-0.808968	0.39749	0.0427598	0.249928
AVL9|Q8NBF6	-1.08551	0.533907	0.0427714	0.249928
JAK1|P23458	-1.32129	0.649983	0.042806	0.249956
PA2G4|Q9UQ80	-1.88715	0.92854	0.0428485	0.25003
C5orf30|Q96GV9	0.705891	0.346382	0.0429108	0.250218
SELO; SELENOO|Q9BVL4	-0.675814	0.332738	0.0429826	0.250358
SND1|Q7KZF4	-1.68899	0.831628	0.0429948	0.250358
STAMBP|O95630	-1.397	0.688289	0.0431258	0.250871
PAK7; PAK5|Q9P286	-1.09166	0.537895	0.0431428	0.250871
FAM129A|Q9BZQ8	-0.45198	0.222717	0.0432756	0.251468
ACBD6|Q9BR61	-1.1717	0.577863	0.0433481	0.251548
FAM71A|Q8IYT1	-0.468133	0.230361	0.0433496	0.251548
ABI3|Q9P2A4	-0.698708	0.344645	0.0433953	0.251639
LOC101060545; RPIA|P49247	-0.904125	0.446145	0.0434623	0.251644
BTD|P43251	-0.741849	0.365668	0.0434723	0.251644
TXLNG|Q9NUQ3	-0.872802	0.430589	0.0434866	0.251644
CLIC1|O00299	-0.530896	0.262122	0.0435659	0.251928
SURF6|O75683	-0.565367	0.27872	0.0436247	0.252094
ADAM9|Q13443	-1.24674	0.615858	0.0436665	0.252161
CAMKK2|Q96RR4	-0.791754	0.391189	0.0437114	0.252212
TARDBP|Q13148	-1.33216	0.658268	0.0437357	0.252212
SZT2|Q5T011	-0.782278	0.386384	0.0437751	0.252265
EMC10|Q5UCC4	1.19173	0.589012	0.0438924	0.25265
PPP1R12C|Q9BZL4	-0.985357	0.487287	0.0439023	0.25265
SNRPB|P14678	0.997055	0.493239	0.0439734	0.252713
CPSF2|Q9P2I0	-1.06298	0.525778	0.0439737	0.252713
ESAM|Q96AP7	-0.734498	0.363234	0.0440292	0.252769
STK11|Q15831	-1.19558	0.59165	0.0440441	0.252769
FTO|Q9C0B1	-1.07905	0.534272	0.0441588	0.253254
SLC9A7|Q96T83	-0.986429	0.48855	0.0442184	0.253422
HIST1H4A; HIST1H4F; HIST1H4D; HIST1H4J; HIST2H4A; HIST2H4B; HIST1H4H; HIST1H4C; HIST4H4; HIST1H4E; HIST1H4I; HIST1H4B; HIST1H4K; HIST1H4L|P62805	0.250014	0.123912	0.0443656	0.253958
NEDD8|Q15843	-1.40945	0.698667	0.0444022	0.253958
WAPAL; WAPL|Q7Z5K2	-0.925221	0.457965	0.0444032	0.253958
MPZL1|O95297	-1.05717	0.524122	0.0445247	0.254479
GPM6B|Q13491	0.425011	0.210934	0.0446724	0.255079
SUMO2|P61956	-0.83951	0.416715	0.0446908	0.255079
PTPRE|P23469	1.16455	0.578236	0.0447727	0.255212
ZFR|Q96KR1	-1.18205	0.587037	0.0447966	0.255212
RAB39B|Q96DA2	-1.53636	0.763031	0.0448056	0.255212
DPY19L1|Q2PZI1	0.965554	0.479312	0.0448623	0.255361
MFN1|Q8IWA4	-1.24901	0.620542	0.044936	0.255585
GALNT2|Q10471	-0.979103	0.486563	0.044967	0.255585
NT5C|Q8TCD5	0.545633	0.271226	0.0449935	0.255585
METTL7A|Q9H8H3	-0.779097	0.387787	0.0452892	0.25709
NYAP1|Q6ZVC0	-1.03236	0.514176	0.0454436	0.257791
NAE1|Q13564	1.75723	0.875607	0.0455106	0.257859
PRRT3|Q5FWE3	-1.07262	0.534491	0.0455172	0.257859
CCSER2; FAM190B|Q9H7U1	-0.623792	0.310757	0.0456823	0.258619
FAM160A2|Q8N612	-0.855981	0.426836	0.045733	0.25873
NADSYN1|Q6IA69	-0.798768	0.398038	0.0458024	0.258929
VPS39|Q96JC1	1.49793	0.747509	0.0458301	0.258929
UGT8|Q16880	0.34775	0.173539	0.0459031	0.259167
ARHGEF4|Q9NR80	-1.03845	0.518422	0.0459667	0.25935
FBXL17|Q9UF56	-0.779517	0.389477	0.0461114	0.259957
ABCG2|Q9UNQ0	-0.564137	0.281776	0.0461364	0.259957
RING1|Q06587	-1.02033	0.509908	0.0462325	0.260161
AP3D1|O14617	-1.36549	0.682832	0.0462787	0.260161
FOXO3|O43524	-0.679517	0.339539	0.0463122	0.260161
TTYH2|Q9BSA4	0.586614	0.293376	0.0463194	0.260161
RHOBTB3|O94955	-0.594407	0.297236	0.0463284	0.260161
TRMT1L|Q7Z2T5	0.942989	0.470656	0.0463604	0.260166
KCNJ9|Q92806	-0.529875	0.265018	0.0464166	0.260257
NFXL1|Q6ZNB6	-0.916619	0.458662	0.0464693	0.260257
ORC2|Q13416	-0.894515	0.447361	0.0464701	0.260257
GTF2IRD2B|Q6EKJ0	-0.957358	0.479082	0.0465847	0.260724
LRRTM3|Q86VH5	-0.815182	0.408196	0.0466275	0.260789
KRT222|Q8N1A0	0.691046	0.34612	0.0466618	0.260806
RRAGA|Q7L523	1.19469	0.598858	0.046803	0.261421
SF1|Q15637	-0.860154	0.431288	0.0468639	0.261581
PDCL|Q13371	0.88667	0.444703	0.0469553	0.261581
C18orf25|Q96B23	-0.829589	0.416287	0.047035	0.261581
COX7A2L|O14548	-0.801076	0.402002	0.0470475	0.261581
SLC9A3R2|Q15599	-1.33791	0.67141	0.0470497	0.261581
HNRNPDL; HNRPDL|O14979	-0.746914	0.374846	0.0470611	0.261581
SLITRK3|O94933	0.827951	0.41533	0.0470742	0.261581
ZC3H18|Q86VM9	-0.990325	0.497053	0.0470827	0.261581
SAP30BP|Q9UHR5	-0.776958	0.389743	0.0471352	0.261581
NA|P82921	0.462944	0.23204	0.0471533	0.261581
SNX5|Q9Y5X3	-1.58633	0.796574	0.047187	0.261581
ASB1|Q9Y576	-0.696305	0.349594	0.0472073	0.261581
LIG3|P49916	-0.96161	0.483179	0.0473607	0.262257
SUCLG2|Q96I99	-0.88123	0.443002	0.0474328	0.262483
NUP205|Q92621	-1.40928	0.708697	0.0475249	0.262717
PRKDC|P78527	-1.55679	0.782983	0.0475381	0.262717
CSTA|P01040	-0.326623	0.163788	0.0475768	0.262757
HIST2H2AC|Q16777	0.13192	0.0663367	0.0476557	0.263019
SEPT6|Q14141	-1.02649	0.516705	0.0477224	0.263214
ALG2|Q9H553	-1.17733	0.592854	0.0478237	0.263306
WDFY1|Q8IWB7	-1.09504	0.551505	0.0478409	0.263306
ABL1|P00519	-0.786309	0.395965	0.0478651	0.263306
AHCTF1|Q8WYP5	-0.825529	0.41581	0.0478942	0.263306
PSMA4|P25789	1.2338	0.621581	0.047925	0.263306
ARL8B|Q9NVJ2	1.17643	0.592762	0.0479404	0.263306
SLC6A15|Q9H2J7	0.719947	0.362762	0.0479598	0.263306
RGL1|Q9NZL6	0.471916	0.237301	0.0480288	0.263512
ZDHHC5|Q9C0B5	-1.33435	0.672801	0.048111	0.263536
STX5|Q13190	-1.33085	0.671101	0.0481176	0.263536
WBSCR17; GALNT17|Q6IS24	-0.73696	0.371464	0.0481278	0.263536
TMEM214|Q6NUQ4	-0.665551	0.335876	0.0482911	0.264257
RAB3GAP2|Q9H2M9	-1.6309	0.823442	0.0483988	0.264651
NUMB|P49757	-1.18017	0.595946	0.0484265	0.264651
USP14|P54578	1.67237	0.84481	0.0485122	0.264947
TCEAL5|Q5H9L2	-0.764023	0.386067	0.0485785	0.265135
GOLGA4|Q13439	-1.54902	0.783153	0.0486986	0.265465
LSM2|Q9Y333	-1.09352	0.552914	0.0487206	0.265465
ALDH5A1|P51649	-0.770312	0.389515	0.0487342	0.265465
PCYT1A|P49585	-1.13206	0.572831	0.0488879	0.265709
UBE3C|Q15386	-1.38104	0.698846	0.0488988	0.265709
FLII|Q13045	-1.92961	0.976472	0.048906	0.265709
PURG|Q9UJV8	-0.942509	0.476953	0.0489062	0.265709
ARHGDIB|P52566	-0.547762	0.277326	0.0490139	0.265987
APBB2|Q92870	0.62392	0.314901	0.0490211	0.265987
KIAA1211|Q6ZU35	-0.891624	0.451598	0.0491364	0.26644
YWHAE|P62258	1.43603	0.728012	0.0493132	0.266858
TFE3|P19532	-1.08775	0.551375	0.0493176	0.266858
NTNG1|Q9Y2I2	-0.762672	0.386696	0.0493601	0.266858
POLR2A|P24928	-1.28082	0.649423	0.0493807	0.266858
CHGB|P05060	-0.622227	0.315557	0.0493932	0.266858
CD99L2|Q8TCZ2	-0.849334	0.430765	0.0494234	0.266858
FAM175B; ABRAXAS2|Q15018	-1.55311	0.787798	0.0494371	0.266858
FAM63A; MINDY1|Q8N5J2	0.591765	0.300343	0.0495701	0.267403
FARP1|Q9Y4F1	-0.953708	0.484121	0.0496202	0.267478
C10orf35; FAM241B|Q96D05	-1.05431	0.535285	0.0496479	0.267478
KIAA1715; LNPK|Q9C0E8	-1.70399	0.865897	0.0498482	0.268384
MPPED2|Q15777	-0.887796	0.450607	0.0499076	0.26853
PTPRS|Q13332	-1.49004	0.757565	0.0499652	0.268619
PSMG2|Q969U7	0.825444	0.419649	0.0499884	0.268619
RNF14|Q9UBS8	0.673928	0.342722	0.0501274	0.269193
FSCN1|Q16658	1.2267	0.624604	0.0503035	0.269713
RBMXL1|Q96E39	-0.70465	0.358803	0.0503293	0.269713
PALMD|Q9NP74	-0.549774	0.279877	0.0503451	0.269713
NA|Q9NUL3	-1.066	0.542901	0.0503534	0.269713
RAPGEF1|Q13905	-1.13148	0.576385	0.0504088	0.269837
LIN7B|Q9HAP6	-0.918229	0.468137	0.0505965	0.270539
KATNB1|Q9BVA0	-1.54704	0.788749	0.0506047	0.270539
NUDT9|Q9BW91	-1.16288	0.593218	0.0507337	0.270985
COIL|P38432	-0.797852	0.406645	0.050793	0.270985
EPN1|Q9Y6I3	-1.39217	0.710434	0.050813	0.270985
TATDN1|Q6P1N9	-1.26986	0.648032	0.0508178	0.270985
PLD1|Q13393	0.514107	0.262289	0.0509088	0.271282
PSMG3|Q9BT73	-0.54419	0.27776	0.0509509	0.271282
FAM126B|Q8IXS8	-1.30738	0.66763	0.0509735	0.271282
CHAMP1|Q96JM3	-1.07299	0.547965	0.0510033	0.271282
VPS8|Q8N3P4	-1.52385	0.778558	0.0510886	0.271562
SUCO|Q9UBS9	-0.901618	0.460549	0.0512873	0.272445
COBLL1|Q53SF7	-0.728801	0.372856	0.0514163	0.272957
KCNG4|Q8TDN1	-0.224085	0.114416	0.0514525	0.272976
KBTBD11|O94819	-1.52002	0.777948	0.051489	0.272996
TMED4|Q7Z7H5	-0.974086	0.498766	0.0515949	0.273277
SUDS3|Q9H7L9	-0.87373	0.446709	0.0516103	0.273277
SYNPO|Q8N3V7	-0.56649	0.290119	0.05164	0.273277
RAB1B|Q9H0U4	0.804178	0.412023	0.0517392	0.273505
SRP72|O76094	-1.80205	0.923322	0.0517485	0.273505
APBB1|O00213	-1.11758	0.572769	0.0518107	0.273646
UCHL3|P15374	0.790041	0.404972	0.0518503	0.273646
RPS21|P63220	-1.11717	0.572716	0.0518736	0.273646
STXBP3|O00186	1.22586	0.62853	0.0519266	0.273753
RBM14; RBM14-RBM4|Q96PK6	-1.03954	0.533367	0.0520695	0.274318
PVR|P15151	-0.726074	0.372526	0.0520993	0.274318
SMG6|Q86US8	-0.974943	0.500516	0.0522381	0.274875
DDHD1|Q8NEL9	-1.42271	0.730615	0.0522963	0.275008
RARS2|Q5T160	-0.564193	0.289713	0.0523483	0.275108
PRKAR1A|P10644	1.10146	0.566001	0.0524281	0.275354
BBS7|Q8IWZ6	-1.01388	0.52108	0.0524811	0.27546
ZEB2|O60315	0.554195	0.284999	0.0527575	0.276597
RPL6|Q02878	-0.874847	0.450196	0.052764	0.276597
PDLIM1|O00151	-0.365289	0.188125	0.0529946	0.277632
PPP1R3D|O95685	-0.709098	0.365332	0.0530784	0.277896
LRRC8C|Q8TDW0	0.918865	0.473944	0.0533115	0.278943
ORC4|O43929	-0.690194	0.35602	0.0534193	0.279182
CALD1|Q05682	-0.496821	0.256378	0.0534242	0.279182
CD14|P08571	-0.266826	0.137745	0.0535486	0.279657
SYP|P08247	-0.798867	0.412764	0.0537233	0.280395
SHANK2|Q9UPX8	-1.01704	0.525667	0.0538214	0.280731
MAST3|O60307	-0.905032	0.468071	0.053954	0.281211
NEK9|Q8TD19	-1.04346	0.539708	0.053989	0.281211
AHCYL1|O43865	-0.793682	0.410586	0.0540144	0.281211
COG6|Q9Y2V7	-1.18351	0.612498	0.0541105	0.281536
RPS26; LOC101929876; RPS26P25|P62854	0.884365	0.457756	0.0541493	0.281563
LRRC4|Q9HBW1	-0.635064	0.328896	0.0544576	0.28299
CACNA2D3|Q8IZS8	-1.26861	0.657884	0.0546013	0.28356
SYT7|O43581	-1.16221	0.602884	0.0546731	0.283602
CIRH1A; UTP4|Q969X6	-0.804364	0.416835	0.0546772	0.283602
MPI|P34949	0.818345	0.424584	0.0547155	0.283624
HSP90AA2; HSP90AA2P|Q14568	0.706687	0.366791	0.0548391	0.284089
SPG11|Q96JI7	-0.489268	0.253993	0.0548879	0.284166
HADHA|P40939	-1.08398	0.56309	0.0550097	0.284306
RAB35|Q15286	-1.26214	0.655645	0.0550128	0.284306
DNAJA1|P31689	0.722182	0.37518	0.0550481	0.284306
GOSR1|O95249	-0.866571	0.450242	0.0550916	0.284306
STOM|P27105	-0.50632	0.263151	0.0551345	0.284306
PTK2B|Q14289	-1.08439	0.563722	0.0551889	0.284306
PCDH1|Q08174	-1.01831	0.529381	0.0551951	0.284306
MCM3AP|O60318	-1.31696	0.683359	0.055205	0.284306
DDX46|Q7L014	-1.44812	0.752904	0.0552213	0.284306
RWDD1|Q9H446	0.93433	0.485951	0.0553084	0.284579
SRF|P11831	-0.588192	0.30582	0.0556685	0.286117
C8orf46|Q8TAG6	0.561107	0.292031	0.0556758	0.286117
RBX1|P62877	-0.526517	0.274312	0.055841	0.28679
CCDC91|Q7Z6B0	1.14003	0.594324	0.0558955	0.286894
EFR3B|Q9Y2G0	-1.34897	0.703583	0.0559932	0.28703
RPA3|P35244	-0.823623	0.429594	0.0560019	0.28703
CHTF8|P0CG12	-0.563972	0.293677	0.0560251	0.28703
FYN|P06241	-1.45858	0.761384	0.0561959	0.28759
MVP|Q14764	0.302761	0.158061	0.056224	0.28759
CRAT|P43155	-0.790888	0.412917	0.0562378	0.28759
BAIAP3|O94812	-0.47661	0.248994	0.0563944	0.288103
RASGRF2|O14827	-0.868975	0.453999	0.0564069	0.288103
DDHD2|O94830	1.52195	0.795581	0.0565581	0.288699
GATM|P50440	-0.704628	0.36884	0.0568773	0.290123
BIN1|O00499	1.02414	0.536154	0.0569067	0.290123
NCL|P19338	-1.06215	0.55644	0.0570782	0.29082
C2orf47; MAIP1|Q8WWC4	-1.2523	0.656694	0.0573377	0.291675
MAP1LC3A|Q9H492	0.919343	0.482452	0.0575031	0.291675
LPPR4; PLPPR4|Q7Z2D5	-0.611533	0.320941	0.0575326	0.291675
MAP6|Q96JE9	-1.27805	0.670822	0.0575503	0.291675
GOLGA5|Q8TBA6	-1.10216	0.578673	0.0576245	0.291675
HOOK2|Q96ED9	-0.735233	0.385639	0.0576273	0.291675
CBR4|Q8N4T8	-0.718927	0.377475	0.0576332	0.291675
EEF1A2|Q05639	1.38947	0.72957	0.0576418	0.291675
RNF5|Q99942	-0.620173	0.325512	0.0576822	0.291675
MATR3|P43243	-1.15013	0.604044	0.0577004	0.291675
MAP3K5|Q99683	-1.17495	0.617051	0.0577053	0.291675
MORC2|Q9Y6X9	-0.806037	0.422633	0.0577324	0.291675
COX20|Q5RI15	0.733324	0.385198	0.0577391	0.291675
FAM57B|Q71RH2	-0.44041	0.230803	0.0577405	0.291675
EDC4|Q6P2E9	-1.5203	0.798679	0.0577695	0.291675
HLA-DRB1|P20039	-0.270232	0.141905	0.0578701	0.292006
SEC23B|Q15437	-0.934127	0.491288	0.0580874	0.292698
LIPA|P38571	0.386276	0.203214	0.0581968	0.292698
ITM2C|Q9NQX7	-0.829946	0.436759	0.058219	0.292698
SRSF5|Q13243	-0.314368	0.165426	0.058222	0.292698
ISY1; ISY1-RAB43|Q9ULR0	-0.954662	0.501703	0.058248	0.292698
VPS29|Q9UBQ0	-1.3239	0.696971	0.0582978	0.292698
ASPSCR1|Q9BZE9	-1.19941	0.631438	0.058299	0.292698
FGD2|Q7Z6J4	-1.2784	0.671772	0.058308	0.292698
CNNM3|Q8NE01	-0.875187	0.460791	0.0583225	0.292698
KCNA1|Q09470	0.516101	0.271805	0.0583914	0.292868
HSP90AA5P|Q58FG0	0.563814	0.297009	0.0584551	0.293012
CSDE1|O75534	-1.65742	0.873338	0.0585217	0.293091
EVL|Q9UI08	-1.3532	0.71309	0.058541	0.293091
ARFIP1|P53367	-1.05708	0.557211	0.0586158	0.293184
ANP32D|O95626	-0.980931	0.5171	0.0586299	0.293184
LOC100505876; CEBPZ-AS1; CEBPZOS|A8MTT3	-0.733559	0.386324	0.0586703	0.293211
XPO6|Q96QU8	-0.765734	0.40343	0.0587831	0.293599
CROCC|Q5TZA2	-0.837945	0.442165	0.0588808	0.293831
CADM1|Q9BY67	-0.917733	0.484328	0.0589301	0.293831
RTN3|O95197	-1.22515	0.646626	0.058935	0.293831
TIMM21|Q9BVV7	-0.852853	0.450237	0.0589954	0.293957
PTN|P21246	0.263115	0.138974	0.0591418	0.294511
PPP1CC|P36873	-0.863135	0.456019	0.0591916	0.294583
ADCK3; COQ8A|Q8NI60	-0.921333	0.487149	0.0593905	0.295397
KIAA1279; KIF1BP|Q96EK5	-1.0637	0.562553	0.059449	0.295512
ESD|P10768	0.925509	0.48984	0.0596401	0.296273
SCRN3|Q0VDG4	0.591085	0.312931	0.0597131	0.296273
CPSF4|O95639	-0.775247	0.410089	0.0597214	0.296273
NEK7|Q8TDX7	0.856741	0.453684	0.0597931	0.296273
PITPNM1|O00562	-1.24983	0.661929	0.0598072	0.296273
DHX57|Q6P158	-0.751236	0.397762	0.0598147	0.296273
FAM129B|Q96TA1	-0.848431	0.449463	0.0598767	0.296404
RBBP5|Q15291	-0.905844	0.480001	0.0599415	0.296526
SH3GLB1|Q9Y371	-1.25956	0.667584	0.0599996	0.296526
QKI|Q96PU8	0.789356	0.418383	0.0600077	0.296526
SMARCD3|Q6STE5	-0.853592	0.452464	0.0600591	0.296604
SEH1L|Q96EE3	-1.18282	0.627295	0.0601551	0.296903
LSM6|P62312	-0.966945	0.512976	0.0602389	0.297117
BUD31|P41223	-0.787725	0.417823	0.0602911	0.297117
LRG1|P02750	-0.213871	0.11349	0.0603053	0.297117
LGALSL|Q3ZCW2	-1.15324	0.612121	0.060369	0.297256
RABGGTA|Q92696	1.41106	0.749361	0.0605045	0.297597
ARHGAP4|P98171	-0.569075	0.301258	0.0605095	0.297597
VAMP2|P63027	-0.814453	0.432807	0.0606706	0.298214
ATP6V0D1|P61421	-0.989297	0.526026	0.0608197	0.298628
ZC3H4|Q9UPT8	-0.612713	0.325811	0.0608712	0.298628
SNRPE|P62304	0.843207	0.447734	0.0608875	0.298628
PTRHD1|Q6GMV3	0.772623	0.410968	0.0609143	0.298628
SPARC|P09486	-0.389786	0.20739	0.0609868	0.298628
FAM160B2|Q86V87	-0.485303	0.258186	0.0609968	0.298628
CHDH|Q8NE62	-0.420234	0.223626	0.0610279	0.298628
KCTD16|Q68DU8	-1.16874	0.621971	0.0610407	0.298628
XRN2|Q9H0D6	-0.929877	0.494912	0.0610854	0.298671
COQ9|O75208	-0.805611	0.428944	0.0611718	0.298874
IPO8|O15397	-0.863339	0.459563	0.0611984	0.298874
ANXA13|P27216	0.559804	0.298156	0.0612638	0.299019
RUNDC3B|Q96NL0	-0.68216	0.36341	0.0613276	0.299156
MASTL|Q96GX5	-0.803082	0.427922	0.0613679	0.299166
SMNDC1|O75940	-0.86218	0.459374	0.0614014	0.299166
NDEL1|Q9GZM8	-1.32454	0.706303	0.061559	0.299689
ATRX|P46100	-0.840536	0.448248	0.0615803	0.299689
MUT|P22033	-0.537637	0.286829	0.0616985	0.300014
SAMD12|Q8N8I0	-0.806643	0.430404	0.061719	0.300014
PDCD6|O75340	0.844172	0.450578	0.0618051	0.300258
CRK|P46108	1.52396	0.813997	0.0619905	0.300915
SENP8|Q96LD8	-0.949713	0.507316	0.06205	0.300915
LRRC49|Q8IUZ0	-0.736025	0.392995	0.0620634	0.300915
SEPHS1|P49903	-0.834784	0.446047	0.0620844	0.300915
QPCTL|Q9NXS2	-0.841652	0.449818	0.0622957	0.301331
VANGL2|Q9ULK5	-0.650893	0.347576	0.0622961	0.301331
C7orf43|Q8WVR3	-1.24543	0.666108	0.0623359	0.301331
OR1M1|Q8NGA1	0.387045	0.206849	0.0623528	0.301331
GGA1|Q9UJY5	-1.71841	0.919139	0.0623529	0.301331
SLC27A2|O14975	-0.453227	0.242445	0.0623946	0.301331
STIM2|Q9P246	0.967282	0.517435	0.0624723	0.301331
IFIT1|P09914	0.289485	0.154922	0.062492	0.301331
SPAG7|O75391	-0.820866	0.439243	0.0624948	0.301331
FRS3|O43559	-0.844711	0.452266	0.0626804	0.301718
AS3MT|Q9HBK9	-0.321686	0.172242	0.0626821	0.301718
PKIG|Q9Y2B9	-0.539981	0.289128	0.0626834	0.301718
CERS1|P27544	-0.83478	0.447213	0.0627827	0.302022
SMYD2|Q9NRG4	0.416118	0.223042	0.0629423	0.302616
LAMC3|Q9Y6N6	-0.527211	0.282618	0.0630109	0.302771
TCEB2; ELOB|Q15370	-1.54221	0.827632	0.0632193	0.303328
SYAP1|Q96A49	-1.11041	0.595906	0.0632197	0.303328
UBE4B|O95155	-1.07428	0.576604	0.0632604	0.303328
SLC6A8|P48029	0.767349	0.41175	0.0632753	0.303328
ACSL3|O95573	-1.25069	0.671413	0.0633083	0.303328
UBR5|O95071	-0.832802	0.446904	0.0633634	0.303418
PAK3|O75914	-1.22522	0.658061	0.0634372	0.303598
C1orf173; ERICH3|Q5RHP9	-0.56861	0.305648	0.0636876	0.304621
DIP2A|Q14689	1.19195	0.640932	0.0637423	0.304708
WDR91|A4D1P6	-1.31358	0.706695	0.0638769	0.305177
PHF2|O75151	-0.765642	0.411727	0.0639494	0.305349
CTBP2|P56545	-0.969178	0.522031	0.0641914	0.30633
WASL; ASB15|O00401	0.605266	0.326176	0.0643216	0.306619
RFXAP|O00287	-0.638685	0.343483	0.0643253	0.306619
FTSJ1|Q9UET6	-0.729712	0.392715	0.0644698	0.307132
FAM91A1|Q658Y4	-0.961063	0.518408	0.0646307	0.307723
NMT1|P30419	-0.998882	0.539239	0.0647881	0.308297
TMPPE|Q6ZT21	-0.738241	0.399015	0.065143	0.30981
HPS5|Q9UPZ3	-0.205538	0.111076	0.0654417	0.311053
DTNBP1|Q96EV8	-0.598682	0.32399	0.0655012	0.311158
DDX58|O95786	0.465163	0.251853	0.0655727	0.311259
GIPC1|O14908	1.20831	0.654549	0.0657112	0.311259
TAX1BP1|Q86VP1	-1.19248	0.645981	0.0657124	0.311259
RHPN2|Q8IUC4	-0.516106	0.279177	0.0657618	0.311259
PIP4K2A|P48426	0.383595	0.207902	0.0658474	0.311259
NEU1|Q99519	-0.692984	0.374519	0.0659238	0.311259
SLC35A4|L0R6Q1	-0.675588	0.366276	0.065954	0.311259
EIF6|P56537	1.1557	0.626624	0.0659563	0.311259
OTUD7B|Q6GQQ9	0.687064	0.372534	0.0659611	0.311259
LIG4|P49917	-0.670413	0.363133	0.0659633	0.311259
PDE8B|O95263	-0.861822	0.467261	0.0659775	0.311259
CCZ1; CCZ1B|P86790	1.28622	0.697536	0.0660121	0.311259
PCSK1N|Q9UHG2	-0.469306	0.254546	0.0660488	0.311259
CCT8|P50990	1.88213	1.02111	0.0661195	0.311259
THUMPD3|Q9BV44	-0.791529	0.429438	0.0661441	0.311259
NASP|P49321	-1.16448	0.6321	0.0662625	0.311259
CLINT1|Q14677	-1.56063	0.847182	0.0662766	0.311259
GABRB3|P28472	-0.997862	0.541753	0.0663105	0.311259
SRSF10; LOC100996657|O75494	-1.01169	0.549225	0.0663105	0.311259
RPL26L1|Q9UNX3	-0.422872	0.229462	0.0663525	0.311259
BLVRB|P30043	0.57888	0.314332	0.0663529	0.311259
MOB3A|Q96BX8	-0.730698	0.396617	0.06637	0.311259
SH3BP4|Q9P0V3	0.687436	0.372883	0.0663791	0.311259
DOCK1|Q14185	0.776868	0.422095	0.0665168	0.311595
GDPD1|Q8N9F7	-1.20157	0.652927	0.06655	0.311595
SV2A|Q7L0J3	-1.19067	0.647109	0.0665927	0.311595
RAB30|Q15771	-1.04063	0.565635	0.0666272	0.311595
PTPRT|O14522	-1.10786	0.602198	0.0666371	0.311595
SYT11|Q9BT88	1.02561	0.557812	0.0667921	0.311901
SLC43A2|Q8N370	-0.813337	0.442391	0.0668123	0.311901
ATF1|P18846	-0.532061	0.289382	0.0668146	0.311901
MARCKS|P29966	-0.751986	0.409393	0.0670587	0.312582
HSPH1|Q92598	0.779843	0.424589	0.0670781	0.312582
MYLK3|Q32MK0	-0.760136	0.41388	0.0671101	0.312582
MYLK4|Q86YV6	-0.760136	0.41388	0.0671101	0.312582
TPT1|P13693	0.920149	0.501198	0.0671974	0.312814
COQ5|Q5HYK3	-0.728031	0.396617	0.067241	0.312843
STAU1|O95793	-1.32314	0.721047	0.0673263	0.313066
GTPBP3|Q969Y2	-0.747505	0.407552	0.0675317	0.313682
MAOA|P21397	-0.980445	0.534701	0.0675341	0.313682
HSD17B11|Q8NBQ5	-0.433893	0.236688	0.0676009	0.313818
ACIN1|Q9UKV3	-0.949812	0.518497	0.0677991	0.314564
KDELC2|Q7Z4H8	-0.565115	0.308279	0.0678846	0.314785
CUL4A|Q13619	-1.70225	0.929906	0.0679924	0.314944
GIMAP5|Q96F15	-0.495499	0.270145	0.0679942	0.314944
PPFIA3|O75145	-1.59193	0.870174	0.0681613	0.315543
MCTS1|Q9ULC4	1.00328	0.548535	0.0682236	0.315657
AP3S1|Q92572	-1.04178	0.569765	0.0683101	0.315681
PPP1R3E|Q9H7J1	-0.774399	0.423532	0.0683687	0.315681
HABP4|Q5JVS0	-0.642055	0.351248	0.0683886	0.315681
C2CD4C|Q8TF44	-0.604403	0.330659	0.0683959	0.315681
NSUN2|Q08J23	-0.822707	0.450114	0.068427	0.315681
IGF2R|P11717	-1.33801	0.73216	0.0684554	0.315681
EIF3F|O00303	1.24604	0.681948	0.0685001	0.315713
NRP1|O14786	-0.644757	0.352907	0.0685483	0.31576
SLFN12|Q8IYM2	-0.173588	0.0949464	0.0687003	0.316111
THOC1|Q96FV9	-0.780428	0.427279	0.0687139	0.316111
BLOC1S3|Q6QNY0	-0.801403	0.438626	0.0687379	0.316111
TMED9|Q9BVK6	-0.998212	0.546933	0.0688132	0.316203
POLE|Q07864	-0.640113	0.350066	0.0688336	0.316203
LAMTOR3|Q9UHA4	0.933775	0.511735	0.068928	0.316463
SUMO3|P55854	-0.986373	0.540866	0.0690277	0.316747
SSU72|Q9NP77	-0.736738	0.404002	0.0691365	0.316918
CTDSPL2|Q05D32	-0.671321	0.367133	0.0691409	0.316918
FAM188A; MINDY3|Q9H8M7	0.782466	0.429236	0.0691953	0.316921
CLUH; KIAA0664|O75153	-1.12603	0.617926	0.0692435	0.316921
GABARAPL2|P60520	-1.31031	0.719082	0.0692554	0.316921
DHX30|Q7L2E3	-0.813027	0.446471	0.0694356	0.317572
NA|Q96QH2	-0.634391	0.347849	0.0695651	0.31799
SAMD14|Q8IZD0	-0.758768	0.417019	0.069665	0.31804
EIF3H|O15372	-1.68314	0.925137	0.0696903	0.31804
TOMM7|Q9P0U1	-0.800588	0.439138	0.0697046	0.31804
TTLL1|O95922	-0.841074	0.461634	0.0697283	0.31804
SLC17A8|Q8NDX2	-0.821408	0.450291	0.069775	0.318079
CACNG7|P62955	-0.871094	0.478171	0.0698312	0.318162
TMTC3|Q6ZXV5	-0.741503	0.407852	0.0698845	0.318232
CHD2|O14647	-0.643907	0.354226	0.0699818	0.318368
NA|P16112	0.389288	0.214203	0.0699907	0.318368
CCDC129|Q6ZRS4	-0.299272	0.164355	0.0700959	0.318673
PPM1J|Q5JR12	-0.65342	0.359823	0.0702102	0.319019
PPP1CA|P62136	1.05888	0.583287	0.070299	0.319171
PTPRO|Q16827	0.533271	0.29341	0.07032	0.319171
C12orf5; TIGAR|Q9NQ88	0.815379	0.44946	0.0704898	0.319768
CSMD3|Q7Z407	-0.865897	0.477262	0.0706272	0.320068
COLGALT2; GLT25D2|Q8IYK4	0.611891	0.337238	0.0706325	0.320068
ACAT2|Q9BWD1	0.683648	0.377156	0.0707206	0.320293
STRN4|Q9NRL3	-1.24495	0.687022	0.0708034	0.320495
RHBDD2|Q6NTF9	-0.440304	0.243031	0.0708815	0.320675
UNC13D|Q70J99	-0.148056	0.0816863	0.0709363	0.320749
CDC27|P30260	1.01371	0.559824	0.0710111	0.320913
NOL12|Q9UGY1	-0.653438	0.360962	0.0711922	0.321558
USP47|Q96K76	-1.5741	0.870268	0.0713232	0.321975
OXSR1|O95747	-1.12085	0.620009	0.0714727	0.322476
CDC42EP4|Q9H3Q1	-0.31744	0.175682	0.0716123	0.322932
HERC2|O95714	-1.0295	0.569859	0.0716624	0.322983
GYG1|P46976	-0.618085	0.342179	0.0717032	0.322993
NA|P26440	-0.53668	0.297187	0.0717741	0.323138
HNRNPM|P52272	-1.03537	0.573486	0.0718469	0.323292
FOLH1|Q04609	0.294204	0.162983	0.071911	0.323406
DLD|P09622	-1.12298	0.622674	0.0721477	0.324296
LOC729020; RPEL1|Q2QD12	0.542848	0.300986	0.0722084	0.324394
NA|Q9UPP5	-0.827975	0.459316	0.072283	0.324498
FCHSD2|O94868	-0.793494	0.440021	0.0723169	0.324498
CNKSR2|Q8WXI2	-1.39715	0.775238	0.072348	0.324498
ELP4|Q96EB1	-0.754187	0.418427	0.0723896	0.324511
PRKCE|Q02156	-1.15648	0.641961	0.0724638	0.324669
ZNF365|Q70YC5	-0.707915	0.393084	0.0725514	0.324887
TUBAL3|A6NHL2	0.427864	0.2375	0.0726332	0.324916
SGCE|O43556	-0.764207	0.424461	0.0726509	0.324916
QTRT1|Q9BXR0	-0.975319	0.541799	0.0726744	0.324916
H2AFY|O75367	-0.984345	0.547128	0.072838	0.325473
RAPGEFL1|Q9UHV5	0.545112	0.302999	0.0731473	0.326453
FAM49A|Q9H0Q0	0.919819	0.511995	0.0732471	0.326453
LCP1|P13796	-0.377816	0.210311	0.0732583	0.326453
PHYHIP|Q92561	-1.09092	0.607294	0.0732766	0.326453
CALN1|Q9BXU9	-0.570324	0.316892	0.0733037	0.326453
COG4|Q9H9E3	-1.21576	0.676985	0.0733745	0.326453
ITGB5|P18084	0.650928	0.36241	0.073392	0.326453
GPAA1|O43292	0.822333	0.457983	0.0734039	0.326453
RYBP|Q8N488	-0.596381	0.33153	0.073409	0.326453
MED29|Q9NX70	-0.620502	0.345297	0.0735703	0.32684
CCDC104; CFAP36|Q96G28	-0.994893	0.554384	0.0735742	0.32684
LPHN1; ADGRL1|O94910	-1.24177	0.69264	0.0738437	0.327719
MBNL1|Q9NR56	-0.883612	0.492891	0.0738581	0.327719
OSBPL10|Q9BXB5	-0.878058	0.49001	0.0739858	0.327719
SLC27A4|Q6P1M0	-1.17715	0.656945	0.0739956	0.327719
SNX2|O60749	-1.65007	0.921048	0.0740507	0.327719
FAM192A|Q9GZU8	-0.640196	0.357309	0.0740548	0.327719
TOMM70A; TOMM70|O94826	-1.40295	0.783153	0.0740674	0.327719
RPS24|P62847	0.553479	0.308977	0.0741201	0.327719
TRIM9|Q9C026	-0.923796	0.515784	0.074125	0.327719
FEN1|P39748	-0.381688	0.213148	0.0741973	0.327865
AP1M2|Q9Y6Q5	-1.21704	0.679997	0.0743308	0.328281
KCNJ4|P48050	-0.68446	0.382532	0.0744093	0.328316
PXN|P49023	-0.59013	0.329823	0.0744173	0.328316
NA|Q5TCQ9	-1.19547	0.668466	0.0745569	0.3287
EXOSC3|Q9NQT5	0.711395	0.397451	0.0746303	0.3287
REEP1|Q9H902	-0.89417	0.500189	0.0746712	0.3287
ZNF800|Q2TB10	-0.572543	0.320068	0.0746805	0.3287
TSPO|P30536	-0.557899	0.312097	0.074701	0.3287
FAM171B|Q6P995	-0.969697	0.542732	0.0748279	0.329023
IKBKG|Q9Y6K9	-1.24897	0.699176	0.0748856	0.329023
LMO7|Q8WWI1	-0.80676	0.451702	0.0749339	0.329023
DAPK1|P53355	-0.838776	0.469662	0.0749545	0.329023
MKRN2|Q9H000	-1.02258	0.572614	0.0749712	0.329023
ATP6V0A4|Q9HBG4	-0.529343	0.29627	0.075011	0.329025
BRPF1|P55201	-0.918963	0.514507	0.075304	0.329939
OGFRL1|Q5TC84	-0.817849	0.458526	0.0753231	0.329939
CDK9|P50750	-0.65544	0.367302	0.075338	0.329939
CTNNB1|P35222	-1.32939	0.746365	0.0757317	0.33149
NA|G9CGD6	-0.663083	0.372439	0.075857	0.331812
EMILIN2|Q9BXX0	0.350062	0.196589	0.0758847	0.331812
POLR3E; LOC101060521|Q9NVU0	-0.651613	0.365593	0.0760066	0.331957
TMEM178B|H3BS89	-0.614609	0.345403	0.0760521	0.331957
WBP11|Q9Y2W2	-0.849087	0.477173	0.0760528	0.331957
TMTC4|Q5T4D3	0.656248	0.368386	0.0760784	0.331957
NA|Q8IUG5	0.38269	0.214884	0.0761164	0.331957
SIAE|Q9HAT2	0.509618	0.286574	0.0761961	0.332131
GRN|P28799	0.429617	0.24119	0.0762923	0.332298
TECPR2|O15040	-1.15672	0.650723	0.076314	0.332298
LRPAP1|P30533	-0.981555	0.552416	0.0764389	0.332668
CDC42SE2|Q9NRR3	0.375637	0.211396	0.0765258	0.332873
HSDL2|Q6YN16	-1.02918	0.579854	0.0767795	0.333436
OLIG2|Q13516	0.423028	0.237903	0.0767851	0.333436
SDCBP|O00560	0.824115	0.464363	0.076808	0.333436
TDRKH|Q9Y2W6	-0.956387	0.538942	0.0768147	0.333436
TUBA4A|P68366	0.438715	0.247409	0.0770352	0.333673
WDR12|Q9GZL7	-0.679184	0.382943	0.0770531	0.333673
NA|Q13555	-0.748638	0.422215	0.0770538	0.333673
IRF2BP1|Q8IU81	-0.610555	0.344258	0.0770588	0.333673
U2AF1; LOC102724594; U2AF1L5|Q01081	-1.09413	0.617057	0.0770691	0.333673
STAT4|Q14765	-0.505047	0.284707	0.0771184	0.333714
LLGL1|Q15334	0.649815	0.36663	0.0771738	0.333781
RHOA|P61586	1.00133	0.565042	0.0772196	0.333806
STUB1|Q9UNE7	-1.28591	0.725737	0.0772625	0.333819
GRM2|Q14416	-0.898308	0.507199	0.0773878	0.334187
GGPS1|O95749	0.9667	0.546164	0.0775767	0.33483
YIPF3|Q9GZM5	0.521687	0.294203	0.0776483	0.334936
ARFGAP3|Q9NP61	-1.01707	0.574876	0.077707	0.334936
ATP5I|P56385	-0.894344	0.505532	0.0777215	0.334936
MDH2|P40926	-0.920493	0.520704	0.077944	0.335468
COPS7A|Q9UBW8	-1.64447	0.930247	0.0779455	0.335468
GPR123; ADGRA1|Q86SQ6	-0.691564	0.391276	0.0779987	0.335468
S1PR5|Q9H228	0.366085	0.206914	0.0780055	0.335468
ZFYVE27|Q5T4F4	-0.713959	0.404079	0.0781984	0.335978
IPCEF1|Q8WWN9	-0.65575	0.371314	0.0782393	0.335978
CHMP4BP1|P59074	-1.01581	0.575177	0.0783138	0.335978
UPF3B|Q9BZI7	-0.798133	0.451973	0.0783177	0.335978
SPOCK3|Q9BQ16	0.431821	0.244558	0.0783251	0.335978
DZIP3|Q86Y13	-0.578095	0.32726	0.0784392	0.336294
ATP8B1|O43520	0.256441	0.1452	0.0786413	0.336541
SOGA2; MTCL1|Q9Y4B5	-1.23559	0.700606	0.0786474	0.336541
GGA3|Q9NZ52	-1.37815	0.781489	0.0786656	0.336541
DLC1|Q96QB1	0.799112	0.452349	0.0786972	0.336541
C17orf75|Q9HAS0	-1.02164	0.579391	0.0786982	0.336541
DTNA|Q9Y4J8	-0.505961	0.28706	0.0788236	0.336822
ZC2HC1C|Q53FD0	-0.918394	0.520424	0.0788444	0.336822
BRCC3|P46736	-1.01374	0.575842	0.0791796	0.33803
SYNM|O15061	-0.433432	0.246228	0.0792081	0.33803
SCARA3|Q6AZY7	-0.393134	0.223171	0.0792638	0.338095
ANKS1B|Q7Z6G8	-1.06929	0.607989	0.0794731	0.338762
FAM105B; OTULIN|Q96BN8	-0.591224	0.336003	0.0795229	0.338762
GTF2F2|P13984	-0.864669	0.491757	0.0795417	0.338762
UBTD1|Q9HAC8	-0.719472	0.409314	0.0796566	0.339078
SERPINB9|P50453	-0.408746	0.232639	0.0797877	0.339464
MOSPD1|Q9UJG1	-0.767995	0.436185	0.0798549	0.339577
SNAPC5|O75971	-0.498963	0.283325	0.0799197	0.339679
AGPAT4|Q9NRZ5	0.827046	0.471136	0.0800364	0.340002
FNBP1L|Q5T0N5	-0.711069	0.405273	0.0802073	0.340555
TMEFF2|Q9UIK5	-0.420864	0.239998	0.0803468	0.340974
FAM134B; RETREG1|Q9H6L5	0.765466	0.436693	0.08051	0.341493
LRRC16A; CARMIL1|Q5VZK9	-1.08528	0.619338	0.0805702	0.341575
SAG|P10523	-1.05191	0.600621	0.080791	0.34221
UTP14A|Q9BVJ6	-0.525785	0.300032	0.0808019	0.34221
SZRD1|Q7Z422	-0.976488	0.557971	0.0809775	0.34278
FOLR2|P14207	0.370623	0.211895	0.0812047	0.343177
ARHGAP5|Q13017	-1.61059	0.921104	0.0812223	0.343177
MAP1S|Q66K74	-0.9006	0.515071	0.0812302	0.343177
PLXNA1|Q9UIW2	-1.04591	0.598196	0.0812396	0.343177
DGKQ|P52824	-0.642688	0.367658	0.0813068	0.343177
EIF4E2|O60573	0.897508	0.513451	0.0813177	0.343177
DOPEY1|Q5JWR5	-0.553485	0.316539	0.0814683	0.343639
TUBB1|Q9H4B7	-0.169911	0.0972911	0.0816286	0.343903
KSR2|Q6VAB6	-1.04202	0.59677	0.0816458	0.343903
TXNIP; LOC101060503|Q9H3M7	-0.270492	0.154523	0.0816542	0.343903
ALDH6A1|Q02252	-0.722573	0.413992	0.081772	0.344219
ZZEF1|O43149	1.32011	0.756444	0.0818117	0.344219
RAB11B|Q15907	-1.41472	0.810935	0.081916	0.34435
SRGAP2C|P0DJJ0	0.929466	0.532807	0.0819302	0.34435
OSGEPL1|Q9H4B0	-0.49099	0.281333	0.0819665	0.34435
SLAIN2|Q9P270	-0.783401	0.449345	0.0822222	0.345186
HTATIP2|Q9BUP3	0.456545	0.261983	0.0822482	0.345186
VPS13B|Q7Z7G8	-0.674598	0.386506	0.0822908	0.345192
PPAN; PPAN-P2RY11|Q9NQ55	-0.601974	0.345176	0.0824045	0.34541
FKSG2; TPT1P8|Q9HAU6	0.527176	0.302742	0.0824931	0.34541
TMA16|Q96EY4	-0.532526	0.305015	0.0825254	0.34541
DCAF6|Q58WW2	-0.853773	0.490453	0.0825904	0.34541
CCDC85C|A6NKD9	-0.690139	0.396118	0.0825976	0.34541
[truncated: 6,359 more rows]

## Sheet: SupTb6
Supplementary Table 6
This table summarizes PWAS of cerebral atherosclerosis not adjusting for microinfarcts but adjusting for the other 7 measured pathologies in the discovery dataset using linear regression (ROS/MAP cohorts; N=375). A total of 142 proteins were differentially expressed at proteome-wide adjusted p<0.05.
Protein	beta	sd_beta	p	fdr
QDPR|P09417	1.19856	0.235252	5.64659e-07	0.00471829
UBXN7|O94888	-2.35437	0.482233	1.57987e-06	0.00647084
ZC3HC1|Q86WB0	-1.79982	0.374232	2.32318e-06	0.00647084
LMNB1|P20700	-2.13104	0.461506	5.41133e-06	0.0113043
HDGFRP3; HDGFL3|Q9Y3E1	-1.94495	0.435428	1.0646e-05	0.0177916
CCDC57|Q2TAC2	-1.85902	0.418745	1.30856e-05	0.0182239
ALPL|P05186	-0.76066	0.176759	2.17055e-05	0.0228632
MYRIP|Q8NFW9	-1.72592	0.401139	2.18891e-05	0.0228632
PPP1R12A|O14974	-2.76249	0.655798	3.19696e-05	0.0243083
SLC2A12|Q8TD20	-1.4083	0.333013	3.51066e-05	0.0243083
KCND3|Q9UK17	-2.58439	0.61855	3.69238e-05	0.0243083
SIRT2|Q8IXJ6	0.639989	0.153335	3.76055e-05	0.0243083
AK3|Q9UIJ7	-1.31555	0.315804	3.8894e-05	0.0243083
SH3BGRL3|Q9H299	1.42432	0.343638	4.24379e-05	0.0243083
CNP|P09543	0.549501	0.132789	4.36362e-05	0.0243083
FAM210B|Q96KR6	-1.42252	0.345869	4.84561e-05	0.0253062
SCO1|O75880	-2.17262	0.531256	5.3348e-05	0.0258048
CNOT3|O75175	-2.59596	0.637491	5.73134e-05	0.0258048
GLTP|Q9NZD2	0.590521	0.145219	5.86754e-05	0.0258048
NHP2|Q9NX24	-1.59243	0.39346	6.37508e-05	0.025883
SRP14|P37108	-1.79961	0.446845	6.8823e-05	0.025883
PLP1|P60201	0.363365	0.0903967	7.10081e-05	0.025883
WDR43|Q15061	-1.48351	0.369329	7.28392e-05	0.025883
PRPF8|Q6P2Q9	-2.81996	0.703518	7.43408e-05	0.025883
SRSF3|P84103	-2.23532	0.559185	7.76942e-05	0.0259685
CTNNA3|Q9UI47	0.751347	0.188655	8.24789e-05	0.0265074
ENDOD1|O94919	1.71193	0.431212	8.67779e-05	0.0268561
LMNB2|Q03252	-2.49189	0.632529	9.80475e-05	0.0292602
SAP18|O00422	-2.3076	0.589935	0.000109591	0.0301097
SMG1|Q96Q15	-2.53645	0.648933	0.000110893	0.0301097
RBM17|Q96I25	-2.5243	0.646728	0.000113326	0.0301097
ARHGAP32|A7KAX9	-2.09773	0.538044	0.000115308	0.0301097
CCDC194|A0A1B0GVG4	-1.11038	0.28604	0.000124514	0.0313308
FXR2|P51116	-3.00314	0.775326	0.000127483	0.0313308
AKAP1|Q92667	-1.99996	0.5189	0.000137463	0.0316722
TUBB4A|P04350	1.99274	0.519736	0.000148708	0.0316722
SART3|Q15020	-2.78502	0.726421	0.000148855	0.0316722
ATG4C|Q96DT6	1.62186	0.422797	0.000149796	0.0316722
PHIP|Q8WWQ0	-1.70315	0.444546	0.000150971	0.0316722
SSBP2|P81877	-1.34226	0.347609	0.000154	0.0316722
RBM12|Q9NTZ6	1.50488	0.39446	0.00016021	0.0316722
BABAM1|Q9NWV8	-2.48168	0.651269	0.000163041	0.0316722
PCSK1|P29120	-1.30108	0.343193	0.000175803	0.0316722
MOSPD2|Q8NHP6	1.10268	0.291384	0.000183046	0.0316722
CASKIN2|Q8WXE0	-1.90504	0.505145	0.000190458	0.0316722
OPALIN|Q96PE5	0.543082	0.14413	0.000192208	0.0316722
PAG1|Q9NWQ8	-1.98979	0.528203	0.000193549	0.0316722
NEFL|P07196	0.685378	0.182168	0.000196451	0.0316722
CD82|P27701	0.717338	0.190712	0.000197175	0.0316722
MOG|Q16653	0.498572	0.132555	0.000197278	0.0316722
TTC39C|Q8N584	-1.97818	0.528093	0.000209248	0.0316722
CYB5R2|Q6BCY4	0.765217	0.204338	0.000210085	0.0316722
PLLP|Q9Y342	0.576524	0.153981	0.000210674	0.0316722
MIOS|Q9NXC5	-1.96598	0.525361	0.000212276	0.0316722
ZNF512B|Q96KM6	-1.23592	0.330094	0.000212795	0.0316722
ANLN|Q9NQW6	0.441997	0.118142	0.000213011	0.0316722
KIAA1217|Q5T5P2	-2.56233	0.687908	0.000226817	0.0316722
DYNC1LI2|O43237	2.55327	0.685895	0.000228795	0.0316722
DAB2IP|Q5VWQ8	-2.36073	0.635407	0.000235187	0.0316722
U2SURP|O15042	-2.28613	0.615523	0.000236256	0.0316722
ITSN1|Q15811	-3.77261	1.01586	0.000236617	0.0316722
LZTS3; PROSAPIP1|O60299	-1.40786	0.379759	0.000242512	0.0316722
EML1|O00423	-1.89674	0.511829	0.000243852	0.0316722
HDAC11|Q96DB2	0.884487	0.23871	0.000244332	0.0316722
CDC5L|Q99459	-1.91795	0.51844	0.000249796	0.0316722
HMG20A|Q9NP66	-1.55159	0.418756	0.000250163	0.0316722
ZFYVE20; RBSN|Q9H1K0	-2.6021	0.70596	0.00026297	0.0323359
SCAF1|Q9H7N4	-1.6167	0.439701	0.000272998	0.0323359
PSIP1|O75475	-1.14747	0.312212	0.00027371	0.0323359
CBR1; SETD4|P16152	0.994628	0.270727	0.00027515	0.0323359
CARNS1|A5YM72	0.499382	0.135992	0.000276979	0.0323359
CD9|P21926	0.44237	0.120557	0.000279881	0.0323359
RB1CC1|Q8TDY2	-3.10707	0.847323	0.000282494	0.0323359
PTPN12|Q05209	-1.07291	0.293447	0.000297742	0.0336207
YME1L1|Q96TA2	0.589522	0.1616	0.000304205	0.0338925
DDX23|Q9BUQ8	-2.50052	0.687929	0.000318634	0.0349159
CCAR2; KIAA1967|Q8N163	-2.23648	0.615728	0.000321748	0.0349159
MFAP1|P55081	-1.38698	0.383007	0.000337244	0.0358405
RASAL2|Q9UJF2	-2.24429	0.620246	0.000338846	0.0358405
MAGI2|Q86UL8	-2.9378	0.813312	0.000346805	0.0362238
CNTNAP5|Q8WYK1	-1.72348	0.478007	0.000355423	0.0365487
TIMM9|Q9Y5J7	-2.38672	0.662591	0.000359991	0.0365487
NPEPPS|P55786	2.72291	0.756399	0.000363037	0.0365487
XRCC6|P12956	-2.12648	0.591599	0.000370337	0.0368397
DCUN1D3|Q8IWE4	-1.72804	0.481629	0.000379458	0.037303
SHC3|Q92529	-2.33941	0.653087	0.000387721	0.037485
MLLT4; AFDN|P55196	-2.80617	0.784135	0.00039262	0.037485
SPAG9|O60271	-3.00721	0.841008	0.000398065	0.037485
SRC|P12931	-2.37118	0.664075	0.000404422	0.037485
GATSL2; CASTOR2; GATSL1|A6NHX0	-1.81244	0.507573	0.00040535	0.037485
LRFN5|Q96NI6	-1.86582	0.522915	0.000408226	0.037485
NA|P49750	0.812747	0.228331	0.000422522	0.0376701
NKRF|O15226	-1.96252	0.551519	0.000423106	0.0376701
MTMR10|Q9NXD2	1.35334	0.38048	0.000425398	0.0376701
IGSF9B|Q9UPX0	-1.67549	0.471581	0.000431685	0.0376701
PCDHGC4|Q9Y5F7	-1.68199	0.472154	0.000432783	0.0376701
HMGB3|O15347	-0.995122	0.280655	0.000443248	0.0381833
SLC7A5|Q01650	-1.74278	0.492594	0.000455996	0.0385619
PPP4R2|Q9NY27	-1.42084	0.401656	0.000456872	0.0385619
NEFM|P07197	0.640208	0.181555	0.000475961	0.0397713
TSPYL5|Q86VY4	-1.02277	0.290625	0.000496182	0.0407579
PRPF6|O94906	-1.98428	0.564665	0.000497523	0.0407579
SPATA2|Q9UM82	-2.33938	0.666448	0.000504558	0.0409329
GPRIN1|Q7Z2K8	-1.42177	0.406829	0.000533671	0.0428784
SRSF1|Q07955	-2.39152	0.685277	0.000543257	0.0429184
NES|P48681	-1.08685	0.311485	0.000544441	0.0429184
TBC1D24|Q9ULP9	-1.58336	0.454543	0.00055606	0.0433959
TUB|P50607	-1.97342	0.566908	0.000560885	0.0433959
BCAS1|O75363	0.483784	0.139104	0.000567292	0.0434889
TLN2|Q9Y4G6	-2.38798	0.68951	0.000597851	0.0449179
RIMBP2|O15034	-2.17192	0.627118	0.000599295	0.0449179
POLR2H|P52434	-2.05017	0.592303	0.000602059	0.0449179
FAM103A1|Q9BTL3	-1.12718	0.326178	0.000615907	0.0455444
NA|O00555	-1.95797	0.56718	0.000622368	0.0456185
HNRNPC|P07910	-2.2405	0.650998	0.000646169	0.0465701
FIP1L1|Q6UN15	-1.3479	0.391448	0.000646498	0.0465701
AKAP5|P24588	-1.16371	0.338382	0.000652196	0.0465791
TPR|P12270	-2.88851	0.841478	0.000667215	0.0469795
GNG5|P63218	-0.8963	0.261167	0.000669048	0.0469795
KIAA1211L|Q6NV74	-1.69563	0.49462	0.000678091	0.0469911
CPM|P14384	0.662852	0.193425	0.000681029	0.0469911
ERC1|Q8IUD2	-2.16106	0.631435	0.000691936	0.0469911
PSD3|Q9NYI0	-1.39784	0.409098	0.000705846	0.0469911
HNRNPLL; HNRPLL|Q8WVV9	-2.26369	0.663064	0.000713134	0.0469911
TMEM41B|Q5BJD5	-0.945865	0.276843	0.000713569	0.0469911
GLIPR2|Q9H4G4	0.636374	0.18649	0.000717215	0.0469911
FXC1; TIMM10B|Q9Y5J6	-1.96482	0.576173	0.000722983	0.0469911
HPCAL1|P37235	-1.3515	0.396349	0.000723606	0.0469911
UNC13C|Q8NB66	-1.57336	0.461508	0.000725448	0.0469911
ARHGEF9|O43307	-2.24158	0.658366	0.000736863	0.0473202
PRPF19|Q9UMS4	-1.32063	0.388094	0.000741856	0.0473202
SLK|Q9H2G2	-2.67504	0.787924	0.000762681	0.0478531
DLGAP2|Q9P1A6	-1.63399	0.48142	0.000765209	0.0478531
SUN1|O94901	-1.51738	0.447169	0.00076739	0.0478531
NA|Q9H307	-1.80058	0.53167	0.000785633	0.0484312
SUPT16H|Q9Y5B9	-1.86031	0.549875	0.00079541	0.0484312
ELAVL1|Q15717	-2.05169	0.60657	0.000797356	0.0484312
SLC25A36|Q96CQ1	-1.24264	0.367554	0.000801893	0.0484312
PRKACB|P22694	-1.80188	0.533367	0.000809111	0.0484312
WDR24|Q96S15	-1.48052	0.438339	0.00081308	0.0484312
MAGED1|Q9Y5V3	-1.31538	0.389601	0.000818443	0.0484312
SNRPB2|P08579	-1.38871	0.411658	0.000823029	0.0484312
FAM169A|Q9Y6X4	-1.67412	0.498478	0.000867548	0.0504995
RAP1A|P62834	0.975864	0.291001	0.000882869	0.0504995
DOCK11|Q5JSL3	-1.08546	0.323938	0.000894905	0.0504995
KIAA1045; PHF24|Q9UPV7	-1.85576	0.554036	0.000895155	0.0504995
ZNF428|Q96B54	-1.00253	0.299549	0.000903757	0.0504995
ABHD6|Q9BV23	1.59701	0.477346	0.000907566	0.0504995
DAAM2|Q86T65	0.897321	0.268491	0.000918725	0.0504995
ADAR|P55265	-1.82771	0.547446	0.000929948	0.0504995
ANP32E|Q9BTT0	-0.814238	0.243897	0.000930512	0.0504995
ABCB9|Q9NP78	1.00125	0.300171	0.000939757	0.0504995
RTF1|Q92541	-1.81718	0.544849	0.000941122	0.0504995
SPRY2|O43597	-1.05829	0.317211	0.000941652	0.0504995
HDGFRP2; HDGFL2|Q7Z4V5	-1.67456	0.502151	0.000942515	0.0504995
SSB|P05455	-1.88957	0.566775	0.000945366	0.0504995
EPHB1|P54762	-1.28248	0.384798	0.000948831	0.0504995
BSN|Q9UPA5	-1.78514	0.535996	0.000956629	0.0505923
DLGAP1|O14490	-2.01468	0.606253	0.000981395	0.0515757
ELMO1|Q92556	0.850539	0.256388	0.00100127	0.0522911
LRTM2|Q8N967	-1.29302	0.390358	0.00102533	0.0529813
BAALC|Q8WXS3	-1.35225	0.408824	0.00103561	0.0529813
HAPLN2|Q9GZV7	0.358448	0.108397	0.00103867	0.0529813
FAM81A|Q8TBF8	-1.33322	0.403214	0.00103984	0.0529813
LOC440434|A6NEC2	2.26276	0.68795	0.00110411	0.0559146
MMGT1|Q8N4V1	-1.43963	0.437979	0.00112237	0.0564794
ARHGAP39|Q9C0H5	-2.07146	0.631323	0.00113496	0.0564794
SAP130|Q9H0E3	-1.44284	0.438789	0.00113554	0.0564794
SRMS|Q9H3Y6	-1.64865	0.501253	0.00117204	0.0574669
NA|Q04912	-1.64865	0.501253	0.00117204	0.0574669
SRSF9|Q13242	-1.33089	0.406902	0.00117602	0.0574669
NOLC1|Q14978	-1.05956	0.324948	0.00121739	0.0588112
NME3|Q13232	-2.05209	0.629348	0.00121761	0.0588112
NOP58|Q9Y2X3	-1.82919	0.56128	0.00122947	0.0588713
EPM2AIP1|Q7L775	-1.99791	0.613559	0.00123606	0.0588713
CD34|P28906	-0.877469	0.269267	0.0012455	0.0588713
MYO1D|O94832	0.480792	0.147769	0.00124703	0.0588713
VAT1|Q99536	1.22082	0.375722	0.00126598	0.0588875
GREM2|Q9H772	-0.777954	0.237989	0.00126629	0.0588875
C2orf68|Q2NKX9	-1.48504	0.456777	0.00126852	0.0588875
LGALS1|P09382	1.14738	0.353439	0.00127875	0.0590345
SCG3|Q8WXD2	-1.18412	0.365425	0.00130491	0.0599113
THSD7A|Q9UPZ6	-1.21615	0.375825	0.00132704	0.0605944
RBBP6|Q7Z6E9	-1.23637	0.382315	0.00134978	0.0612976
XRCC5|P13010	-2.03894	0.632775	0.00138804	0.0626945
RABGGTB|P53611	1.71753	0.533726	0.00140808	0.0628813
SF3B14; SF3B6|Q9Y3B4	-1.66093	0.516273	0.00141206	0.0628813
CNR1|P21554	-1.33899	0.416478	0.00142227	0.0628813
MYEF2|Q9P2K5	-1.68171	0.523077	0.00142228	0.0628813
PDE12|Q6L8Q7	-2.63638	0.82101	0.00144108	0.0630965
ARFIP2|P53365	-2.3871	0.743649	0.00144677	0.0630965
PKN1|Q16512	-1.60877	0.501007	0.0014498	0.0630965
SNTA1|Q13424	-1.34699	0.42068	0.00148664	0.0639193
KAT7|O95251	-1.21652	0.379567	0.00150798	0.0639193
SLC24A4|Q8NFF2	-1.01791	0.317849	0.0015093	0.0639193
AMIGO1|Q86WK6	-1.70506	0.533356	0.0015123	0.0639193
PPP1R8|Q12972	-1.2184	0.3809	0.0015142	0.0639193
NA|Q8N954	-1.05094	0.328294	0.00151474	0.0639193
PLCH2|O75038	-1.00214	0.313792	0.00152873	0.0639193
HNRNPCP5; LOC440563; HNRNPCL2|B2RXH8	-1.86727	0.584977	0.001537	0.0639193
PODXL|O00592	-1.16193	0.364034	0.00153821	0.0639193
HOPX|Q9BPY8	-0.822875	0.257917	0.0015452	0.0639193
DYRK1A|Q13627	-2.55518	0.802459	0.00158114	0.0648569
GDI2|P50395	2.43028	0.763471	0.00158339	0.0648569
PEX14|O75381	-1.83948	0.578605	0.00160504	0.0654229
RIMS1|Q86UR5	-1.94492	0.612591	0.00162807	0.065659
RBM8A; LOC101060541|Q9Y5S9	-1.96316	0.618441	0.00163405	0.065659
EEA1|Q15075	-2.52528	0.795679	0.0016344	0.065659
CALCOCO1|Q9P1Z2	-1.89328	0.596964	0.00164672	0.0658374
LIN7A|O14910	-1.91984	0.608184	0.00173035	0.0680097
RSPRY1|Q96DX4	-1.43252	0.453775	0.00173853	0.0680097
SMCR8|Q8TEV9	-2.00567	0.635668	0.00173882	0.0680097
IK|Q13123	-1.46238	0.463473	0.00174174	0.0680097
EPS15L1|Q9UBC2	-2.98494	0.946732	0.00175241	0.0680097
NA|Q6P4F2	-1.20403	0.382184	0.0017671	0.0680097
ABLIM3|O94929	-1.69078	0.536511	0.00177043	0.0680097
EPB41L4B|Q9H329	-1.32341	0.420285	0.00177621	0.0680097
ZC3H14|Q6PJT7	-1.36237	0.432756	0.00178041	0.0680097
TIMP2|P16035	-1.04818	0.333	0.00178623	0.0680097
SPEG|Q15772	-1.61799	0.514232	0.00179059	0.0680097
OLFM3|Q96PB7	-1.25287	0.398676	0.00181362	0.0681648
PPFIA2|O75334	-2.44539	0.778213	0.00181517	0.0681648
SCAMP5|Q8TAC9	-1.68814	0.537341	0.00181914	0.0681648
FTH1|P02794	0.644063	0.205305	0.00184682	0.0686876
DYNC1H1|Q14204	3.13256	0.998693	0.00184954	0.0686876
FAM13C|Q8NE31	-1.61127	0.513622	0.00186409	0.0689217
MAPKAPK2|P49137	-1.44354	0.461095	0.00190386	0.070082
GNL1|P36915	-3.34161	1.06925	0.00192114	0.0701733
RUFY3|Q7L099	2.64984	0.848149	0.00192712	0.0701733
DPAGT1|Q9H3H5	-0.941506	0.300596	0.00193153	0.0701733
RAP1BL|A6NIZ1	1.2963	0.415817	0.00197082	0.0712906
ARHGEF12|Q9NZN5	-2.65491	0.852316	0.00198741	0.0713462
KANK3|Q6NY19	-1.28659	0.413148	0.00199284	0.0713462
SRP68|Q9UHB9	-2.79452	0.897596	0.00199797	0.0713462
PNISR|Q8TF01	-1.20979	0.387998	0.0020068	0.0713566
GSR|P00390	-1.84049	0.591897	0.00202349	0.0716452
ARFGAP1|Q8N6T3	-1.94042	0.62467	0.00204473	0.0720917
HSPA12A|O43301	2.153	0.693533	0.00205764	0.0722422
KCNK15|Q9H427	-1.99464	0.641403	0.00212436	0.0742726
PLXNB2|O15031	-1.61378	0.522788	0.00217952	0.0751945
PPP1R9B|Q96SB3	-1.68683	0.546474	0.00218042	0.0751945
MAPRE3|Q9UPY8	-1.68686	0.546646	0.00218696	0.0751945
TMC6|Q7Z403	0.722806	0.233476	0.00219461	0.0751945
BSDC1|Q9NW68	-1.84374	0.597624	0.00219572	0.0751945
IQSEC3|Q9UPP2	-1.70315	0.552563	0.00221259	0.0751954
DR1|Q01658	-1.26662	0.411046	0.00221852	0.0751954
PTPN9|P43378	-1.56109	0.506703	0.00222275	0.0751954
MSRB2|Q9Y3D2	-1.53654	0.49897	0.00223327	0.0752468
U2AF2|P26368	-2.05675	0.668281	0.00224615	0.0753769
PRPF3|O43395	-1.34186	0.436406	0.0022674	0.0757857
TMEM135|Q86UB9	-1.09706	0.357061	0.00229173	0.0762936
HOOK1|Q9UJC3	-1.62765	0.530935	0.00233623	0.0774665
PLCL2|Q9UPR0	-1.9076	0.623106	0.00236824	0.0782173
WAC|Q9BTA9	-1.22967	0.401819	0.00241626	0.0789588
SIPA1L1|O43166	-1.4867	0.486757	0.00242393	0.0789588
MIF|P14174	1.13202	0.370777	0.00243345	0.0789588
PURB|Q96QR8	-1.68017	0.550388	0.00243651	0.0789588
RBP7|Q96R05	0.546839	0.179021	0.00244231	0.0789588
NEFH|P12036	0.459682	0.150671	0.00245073	0.0789588
CIT|O14578	-1.53518	0.503322	0.00245717	0.0789588
PRPF4|O43172	-1.84016	0.603603	0.00247695	0.0789588
GRIN1|Q05586	-1.89459	0.621823	0.00248334	0.0789588
C8orf47; ERICH5|Q6P6B1	-0.878879	0.287949	0.00248518	0.0789588
ARID1A|O14497	-1.39582	0.45866	0.00251228	0.0791619
CYLC2|Q14093	-1.36854	0.446661	0.00251649	0.0791619
CAMSAP2|Q08AD1	-2.30501	0.757995	0.00253128	0.0791619
ABCB1|P08183	-1.12986	0.371722	0.00254274	0.0791619
PPP1R13B|Q96KQ4	-1.7877	0.588168	0.00254656	0.0791619
CPSF6|Q16630	1.15487	0.380034	0.00254841	0.0791619
NAA38; LSM8|O95777	-1.47669	0.486304	0.00256731	0.0794533
TGM4|P49221	-0.442387	0.145613	0.00257995	0.0794671
GAPDH|P04406	1.52914	0.504018	0.00258955	0.0794671
DCAF7|P61962	-2.50954	0.827659	0.00260466	0.0794671
KARS|Q15046	-2.35372	0.776304	0.00260579	0.0794671
FTL|P02792	0.464551	0.153287	0.00261717	0.0795239
TMOD1|P28289	-1.71566	0.566488	0.00263778	0.0795989
TBL1XR1|Q9BZK7	-1.92482	0.635741	0.00264208	0.0795989
ZNF483|Q8TF39	-1.15684	0.382118	0.00264822	0.0795989
HDAC4|P56524	-1.43312	0.473915	0.0026736	0.07999
ITSN2|Q9NZM3	-2.19483	0.725994	0.00268037	0.07999
DBR1|Q9UK59	-1.0313	0.340808	0.00270406	0.0804096
MOBP|Q13875	0.330299	0.109418	0.00272389	0.0807122
EPDR1|Q9UM22	0.84532	0.280184	0.00273429	0.080734
TSPYL1|Q9H0U9	-0.703146	0.23306	0.00276016	0.0807929
MUL1|Q969V5	-1.50576	0.499502	0.00276053	0.0807929
HMGA1|P17096	-1.31087	0.434997	0.00276529	0.0807929
NUDT21|O43809	-1.64591	0.546705	0.00279132	0.0810057
ZNF512|Q96ME7	-1.44882	0.480554	0.00279569	0.0810057
JAM3|Q9BX67	0.570574	0.189594	0.00280166	0.0810057
NELFA; WHSC2|Q9H3P2	-1.02004	0.338661	0.00282826	0.0812134
ADNP|Q9H2P0	-1.29614	0.431091	0.00283068	0.0812134
SRSF7|Q16629	-1.80512	0.600618	0.002838	0.0812134
AKAP7|Q9P0M2	-1.16645	0.389059	0.00290509	0.0828497
PPIP5K2|O43314	-1.45876	0.486908	0.00292529	0.0831418
FAM98A|Q8NCA5	1.24015	0.414543	0.00296651	0.0835855
ANXA11|P50995	1.12456	0.375982	0.00297222	0.0835855
KCNA2|P16389	1.1132	0.372319	0.00298628	0.0835855
TANK|Q92844	-1.01985	0.341003	0.00299778	0.0835855
MPP5|Q8N3R9	-2.29006	0.766344	0.00299796	0.0835855
OLFM2|O95897	-1.29748	0.434339	0.00300783	0.0835855
RANBP2|P49792	-2.65398	0.888527	0.00301092	0.0835855
CSNK1A1L|Q8N752	1.33255	0.446171	0.00302232	0.0836243
DNAJB8|Q8NHS0	-1.21665	0.408279	0.00308801	0.0845282
PPM1G|O15355	-0.657831	0.220802	0.00308871	0.0845282
SNX4|O95219	-2.05608	0.690267	0.00309129	0.0845282
DUT|P33316	-1.36752	0.45917	0.00309545	0.0845282
PSD|A5PKW4	-1.33689	0.449302	0.00312291	0.084867
SLC22A23|A1A5C7	-1.79389	0.603	0.00312818	0.084867
DCP1B|Q8IZD4	-1.08718	0.364381	0.00315155	0.0852243
SCRG1|O75711	-0.597283	0.201009	0.00316334	0.0852673
LRFN3|Q9BTN0	-1.36987	0.461356	0.00320009	0.0855577
AKT1|P31749	-1.92112	0.647347	0.00320124	0.0855577
MAG|P20916	0.393973	0.13277	0.00320483	0.0855577
COA6|Q5JTJ3	-1.10086	0.372079	0.00329396	0.087657
FAM110B|Q8TC76	-0.910454	0.307816	0.00332932	0.0883168
RAPGEF4|Q8WZA2	-1.86742	0.632137	0.00334157	0.0883613
RAP1B|P61224	1.51088	0.511893	0.00336901	0.0886413
SEMA4B|Q9NPR2	-0.98094	0.332241	0.00337338	0.0886413
UBXN2B|Q14CS0	-1.37054	0.464549	0.00340073	0.0890798
SLC25A52|Q3SY17	-1.16521	0.39511	0.0034153	0.089182
MBP|P02686	0.285091	0.0968165	0.00344321	0.0896308
C14orf159; DGLUCY|Q7Z3D6	-0.207032	0.0703777	0.00347515	0.0901812
WDR59|Q6PJI9	-1.25379	0.426515	0.00351649	0.0909714
ZHX3|Q9H4I2	-1.22241	0.414722	0.00354072	0.091264
GID8|Q9NWU2	-2.14971	0.732442	0.00354964	0.091264
SNRPA1|P09661	-1.66058	0.566091	0.00356725	0.0914355
PRPH|P41219	-0.18563	0.063266	0.00358979	0.0917318
CASK|O14936	-2.49724	0.852513	0.00361405	0.0919324
ENTPD3|O75355	-1.12776	0.385181	0.00362998	0.0919324
DGKB|Q9Y6T7	-0.967976	0.330614	0.00363065	0.0919324
BLOC1S1|P78537	1.5336	0.524151	0.00365275	0.0922126
MYO1E|Q12965	0.729112	0.24951	0.00369536	0.0930074
FAM107B|Q9H098	0.515311	0.17645	0.00371563	0.0931133
SSBP1|Q04837	-1.4372	0.492209	0.00372186	0.0931133
BCLAF1|Q9NYF8	-1.3246	0.454032	0.00375087	0.0934361
NUP98|P52948	-1.99337	0.683413	0.00375839	0.0934361
PPP2R5A|Q15172	-1.78747	0.613001	0.00376831	0.0934361
FBXO31|Q5XUX0	-1.24957	0.428958	0.00380272	0.0940106
ICA1|Q05084	-2.16542	0.744814	0.00387106	0.0952654
DNAH8|Q96JB1	-1.12847	0.387429	0.00389188	0.0952654
USP11|P51784	-1.17413	0.404117	0.00389432	0.0952654
ABCB4|P21439	-0.916106	0.315441	0.00391908	0.0952654
CABLES1|Q8TDN4	-1.49509	0.514986	0.00392691	0.0952654
SNRNP200|O75643	-2.20761	0.760613	0.00393111	0.0952654
HNRNPL|P14866	-1.77278	0.610833	0.00393329	0.0952654
CACNA1F|O60840	0.500734	0.17173	0.00395029	0.0954006
SRXN1|Q9BYN0	-0.832592	0.287233	0.00397717	0.0957729
PPP1R12B|O60237	-1.43892	0.496815	0.00400666	0.0962058
MTDH|Q86UE4	-1.34191	0.463677	0.00403462	0.0965996
ARL8A|Q96BM9	1.27157	0.439566	0.00405057	0.0967045
DDX39B|Q13838	-2.2086	0.76458	0.00410318	0.0976815
TMPO|P42167	-0.981959	0.340055	0.00412128	0.0978335
GNB5|O14775	-1.91997	0.665935	0.00417408	0.098336
ABL2|P42684	-1.60918	0.558382	0.00419048	0.098336
LETM1|O95202	-1.52375	0.528844	0.00419783	0.098336
CLDN11|O75508	0.288724	0.100234	0.00420815	0.098336
LRRFIP2|Q9Y608	-2.12314	0.737234	0.00421639	0.098336
CREBBP|Q92793	-1.23254	0.427841	0.00422411	0.098336
NRXN1|P58400	-1.10821	0.384536	0.00422482	0.098336
PSMB3|P49720	1.2066	0.419322	0.00424732	0.0985851
STRN3|Q13033	-2.50379	0.870901	0.00428118	0.0990956
GARNL3|Q5VVW2	-1.29813	0.451631	0.00430543	0.0993817
PABPC4|Q13310	-1.70775	0.594699	0.00432536	0.0995668
RALY|Q9UKM9	-1.37449	0.479369	0.00438365	0.100532
GTF2A2|P52657	-1.31767	0.459443	0.00439136	0.100532
JPH1|Q9HDC5	-1.46778	0.51269	0.00444354	0.101449
CA2|P00918	0.644187	0.225454	0.00452106	0.102937
MORN4|Q8NDC4	-1.1827	0.41408	0.00456518	0.103246
PLEKHB1|Q9UF11	0.487849	0.170938	0.00456764	0.103246
IGBP1|P78318	-2.2515	0.789143	0.00457971	0.103246
SGSM1|Q2NKQ1	-1.34772	0.472459	0.00458727	0.103246
C9orf172; AJM1|C9J069	-1.78123	0.624923	0.004619	0.103246
HMGN4|O00479	-0.620895	0.217857	0.00462334	0.103246
PACSIN1|Q9BY11	-1.44572	0.507309	0.00462668	0.103246
KIAA1549L|Q6ZVL6	-1.27402	0.447197	0.00463932	0.103246
CENPV|Q7Z7K6	-1.13339	0.3979	0.00464583	0.103246
CLIC4|Q9Y696	0.587073	0.206474	0.00471921	0.104345
CABIN1|Q9Y6J0	-1.18407	0.415223	0.00472027	0.104345
SEPT5|Q99719	-1.42322	0.500878	0.00474641	0.104356
NA|Q9Y6V0	-1.62079	0.570632	0.00476272	0.104356
CSTF2|P33240	-1.0492	0.369362	0.00477718	0.104356
WIBG; PYM1|Q9BRP8	-1.40325	0.494238	0.00477897	0.104356
PLXNC1|O60486	-0.993925	0.350104	0.00478317	0.104356
SF3B1|O75533	-2.20844	0.778938	0.00483841	0.105286
FRMPD4|Q14CM0	-1.57368	0.555638	0.00488276	0.105974
ENY2|Q9NPA8	-1.1733	0.414258	0.00489955	0.105974
PDILT|Q8N807	0.578263	0.203319	0.00492356	0.105974
MAL2|Q969L2	-0.780423	0.276016	0.00495417	0.105974
DBI|P07108	0.835213	0.295411	0.00495666	0.105974
FOXK1|P85037	-1.31417	0.464848	0.00495951	0.105974
RPA1|P27694	-1.93916	0.686063	0.0049687	0.105974
HRAS|P01112	1.79866	0.636399	0.00497152	0.105974
PTGFRN|Q9P2B2	-1.27843	0.452779	0.00501422	0.106613
TSC1|Q92574	-2.10218	0.745095	0.00504715	0.107041
RBMX|P38159	-0.8621	0.30571	0.00506823	0.107216
CSTF1|Q05048	-1.51404	0.536837	0.00508114	0.107217
ABRACL|Q9P1F3	0.559061	0.198033	0.0051274	0.10764
SRSF4|Q08170	-1.37938	0.489855	0.00513192	0.10764
NA|Q15154	-1.41974	0.504304	0.00514198	0.10764
MBD2|Q9UBB5	-1.19865	0.424764	0.00515271	0.10764
SF3A3|Q12874	-1.74366	0.619894	0.00518005	0.107772
DNA2|P51530	-1.53692	0.545742	0.00519648	0.107772
ANGEL2|Q5VTE6	-1.447	0.514819	0.00521375	0.107772
KIRREL3|Q8IZU9	-1.06548	0.379293	0.00525066	0.107772
CCDC177|Q9NQR7	-1.36012	0.484312	0.0052512	0.107772
LACE1; AFG1L|Q8WV93	-1.32898	0.47344	0.00527147	0.107772
FAM82A2; RMDN3|Q96TC7	-1.59499	0.568236	0.00527404	0.107772
SHISA6|Q6ZSJ9	-0.855894	0.304619	0.00527678	0.107772
NUP153|P49790	-0.927513	0.330575	0.00530462	0.107772
TGFBRAP1|Q8WUH2	-2.26669	0.808241	0.00531336	0.107772
VPS33B|Q9H267	-2.02919	0.723617	0.00531705	0.107772
NINJ2|Q9NZG7	0.472899	0.168644	0.0053251	0.107772
LARP4B|Q92615	-1.1048	0.394044	0.00533104	0.107772
CHCHD3|Q9NX63	-1.8253	0.651271	0.00534227	0.107772
TFAM|Q00059	-1.45326	0.518734	0.00536069	0.107772
NUP214|P35658	-1.83039	0.653418	0.00536539	0.107772
ALKBH5|Q6P6C2	-1.1489	0.410141	0.00539209	0.107952
SMCHD1|A6NHR9	-1.41441	0.504937	0.00540796	0.107952
ASPA|P45381	0.463563	0.165657	0.00541312	0.107952
SYNGAP1|Q96PV0	-1.37994	0.493825	0.00547828	0.108582
RPH3A|Q9Y2J0	-0.94872	0.339619	0.00549315	0.108582
FRMD4A|Q9P2Q2	-1.93713	0.693692	0.00550962	0.108582
TMPO|P42166	-1.30364	0.466881	0.00551404	0.108582
ANKRD30A|Q9BXX3	-1.14807	0.409997	0.00552313	0.108582
PUM1|Q14671	-1.9542	0.700225	0.00553771	0.108582
SLC17A1|Q14916	-0.662197	0.237119	0.00556555	0.108582
SLC17A4|Q9Y2C5	-0.662197	0.237119	0.00556555	0.108582
SLC17A2|O00624	-0.662197	0.237119	0.00556555	0.108582
ZNF662|Q6ZS27	-1.041	0.372852	0.00557577	0.108582
PFDN1|O60925	-1.24804	0.447671	0.00558764	0.108582
PNMA1|Q8ND90	-0.846872	0.303974	0.00562523	0.109059
FBL|P22087	-1.51246	0.543479	0.00567131	0.109425
SYT13|Q7L8C5	-1.10222	0.396078	0.00567922	0.109425
OPHN1|O60890	-1.93644	0.696015	0.00568401	0.109425
SMARCE1|Q969G3	-1.6728	0.601413	0.00569651	0.109425
GRIN2A|Q12879	-1.56307	0.562247	0.00572069	0.10952
AMT|P48728	-1.08472	0.390237	0.00572766	0.10952
TDRD3|Q9H7E2	-0.94328	0.339214	0.00575893	0.109776
CDC123|O75794	-1.06697	0.383679	0.00576733	0.109776
AKAP7|O43687	-1.07034	0.385849	0.00582575	0.110221
PMP2|P02689	0.274172	0.0988426	0.00582876	0.110221
PDXP|Q96GD0	-1.86986	0.67413	0.00583027	0.110221
CTTN|Q14247	-1.24406	0.448717	0.00585259	0.110393
SLC25A51|Q9H1U9	-1.23341	0.445015	0.00589517	0.11046
ABLIM2|Q6H8Q1	-1.56909	0.566482	0.00589822	0.11046
UNC80|Q8N2C7	-1.30106	0.469637	0.005909	0.11046
CA4|P22748	-0.578085	0.20875	0.00590902	0.11046
CWC27|Q6UX04	-1.06836	0.38614	0.0059603	0.11117
NA|Q8TDW7	-1.32158	0.47811	0.0060002	0.111665
SLC4A10|Q6U841	-0.657633	0.238013	0.00602712	0.111917
CACNG3|O60359	-1.03923	0.376285	0.00604305	0.111964
AFG3L2|Q9Y4W6	-1.57063	0.569053	0.00607433	0.112295
GDI1|P31150	2.4578	0.891658	0.00614095	0.113275
SDE2|Q6IQ49	-0.610305	0.220539	0.00617936	0.113733
SUMO4|Q6EEV6	-1.33167	0.483497	0.00619355	0.113744
MGRN1|O60291	-1.39856	0.508184	0.00622173	0.113856
STAT5B|P51692	-1.67576	0.608983	0.00622787	0.113856
C9orf78|Q9NZ63	-1.13568	0.412668	0.00624987	0.113856
ADAM10|O14672	0.737321	0.268085	0.00625419	0.113856
COX19|Q49B96	-0.879078	0.319649	0.00627194	0.113931
SATB2|Q9UPW6	-0.991729	0.360909	0.00630041	0.114096
MARK4|Q96L34	-1.90207	0.692305	0.00630831	0.114096
CASC3|O15234	-1.30424	0.473136	0.0063356	0.114342
CCDC43|Q96MW1	-1.58737	0.578377	0.00636362	0.114355
APMAP|Q9HDC9	-1.81944	0.662935	0.00636369	0.114355
HMGCL|P35914	-1.46821	0.535399	0.00640633	0.114874
NAV3|Q8IVL0	-0.885356	0.32266	0.00642682	0.114995
CCDC93|Q567U6	-2.30601	0.841831	0.00646373	0.115408
HMGB2|P26583	-0.765161	0.279469	0.00649724	0.115759
BCAS3|Q9H6U6	-2.15988	0.789667	0.00654321	0.11633
EIF4ENIF1|Q9NRA8	-1.40867	0.515219	0.00656405	0.116453
ARHGAP21|Q5T5U3	-1.96991	0.720999	0.00660138	0.116867
MID2|Q9UJV3	-1.20349	0.439745	0.00664222	0.117341
OPRL1|P41146	-1.03239	0.377144	0.00670649	0.118227
SGCB|Q16585	0.938092	0.343727	0.00675421	0.118817
SPG7|Q9UQ90	-1.67939	0.616584	0.00677006	0.118846
PPP1R16A|Q96I34	-1.13248	0.416004	0.00680567	0.119137
PHYH|O14832	-0.915889	0.336452	0.00681514	0.119137
PLEKHM2|Q8IWE5	-1.52165	0.55946	0.00684754	0.119453
NA|Q6ULP2	-1.50071	0.552188	0.00689053	0.119953
PPM1L|Q5SGD2	-1.73272	0.638633	0.00698457	0.121337
C7orf55; FMC1; C7orf55-LUC7L2|Q96HJ9	-1.05302	0.387343	0.00701209	0.121537
MECP2|P51608	-1.17855	0.434697	0.00702519	0.121537
CEP170|Q5SW79	-2.42312	0.89438	0.00706548	0.121823
DCAF11|Q8TEB1	-1.12903	0.416688	0.00707514	0.121823
USP54|Q70EL1	0.715806	0.264324	0.0070907	0.121823
C6orf57; SDHAF4|Q5VUM1	-0.729428	0.269399	0.00710004	0.121823
NA|P21127	-0.946699	0.349804	0.00714148	0.12224
PIKFYVE|Q9Y2I7	-1.82987	0.676515	0.0071584	0.12224
SRSF12|Q8WXF0	-1.05303	0.388419	0.00722671	0.12224
OTUD4|Q01804	-1.08408	0.400557	0.00723941	0.12224
RHOF|Q9HBH0	-0.937988	0.347367	0.00727065	0.12224
HOMER1|Q86YM7	-1.25224	0.463869	0.00727075	0.12224
DDX21|Q9NR30	-1.18985	0.440801	0.00729	0.12224
SRP19|P09132	-1.20203	0.445483	0.00729826	0.12224
TBC1D5|Q92609	-1.63962	0.608033	0.00733443	0.12224
UBL4A|P11441	-1.87971	0.69708	0.00733551	0.12224
CKAP4|Q07065	-1.16355	0.431515	0.00733816	0.12224
HADH|Q16836	-1.22857	0.455655	0.00734145	0.12224
NONO|Q15233	-1.49366	0.55398	0.00734237	0.12224
MED17|Q9NVC6	-0.948438	0.35058	0.00734344	0.12224
CDKL5|O76039	-1.46649	0.543919	0.00734377	0.12224
SLITRK4|Q8IW52	-1.20179	0.446073	0.00740189	0.122716
ZADH2|Q8N4Q0	-1.22997	0.456676	0.00740548	0.122716
EML6|Q6ZMW3	-1.50242	0.557935	0.00741645	0.122716
TCEAL6|Q6IPX3	-1.00639	0.373949	0.00745048	0.123036
CCAR1|Q8IX12	-1.85883	0.6912	0.00749379	0.12345
ELFN2|Q5R3F8	-1.26444	0.470267	0.00750511	0.12345
CRYAB|P02511	0.402223	0.14965	0.00754282	0.123827
TMEM163|Q8TC26	-1.20942	0.450968	0.00765921	0.125491
TRIM28|Q13263	-1.76901	0.660124	0.00770464	0.125715
PFN1|P07737	1.65352	0.617245	0.00773373	0.125715
INPPL1|O15357	-1.58267	0.590893	0.00773594	0.125715
EZR|P15311	-1.18415	0.442121	0.00773797	0.125715
RGS7|P49802	-1.68243	0.628267	0.00774814	0.125715
ACAP2|Q15057	-1.82095	0.680181	0.00776479	0.125741
THYN1|Q9P016	-1.33627	0.499425	0.0077997	0.126062
FNTA|P49354	1.42943	0.534661	0.00784784	0.126188
NA|Q5JU85	-1.95894	0.732744	0.00785008	0.126188
USP10|Q14694	-1.67591	0.626907	0.00785279	0.126188
STX8|Q9UNK0	-1.31089	0.49083	0.00791136	0.126713
DGUOK|Q16854	-0.911184	0.341195	0.00791579	0.126713
MEF2D|Q14814	-0.885762	0.331718	0.00795528	0.127001
GPM6A|P51674	-1.1116	0.416457	0.00796414	0.127001
LARS|Q9P2J5	-1.56796	0.587851	0.00799228	0.127207
CNTN2|Q02246	1.00495	0.376995	0.00802937	0.127219
PARS2|Q7L3T8	-1.5016	0.563376	0.00803716	0.127219
DNAJC5|Q9H3Z4	-1.2038	0.451659	0.00803871	0.127219
CCDC58|Q4VC31	-1.56118	0.58644	0.00811313	0.127867
HSD11B1|P28845	0.411071	0.154421	0.00811588	0.127867
RGPD4|Q7Z3J3	-1.90118	0.714298	0.00812559	0.127867
NUDCD1|Q96RS6	-1.50851	0.566955	0.00814631	0.127952
RQCD1; CNOT9|Q92600	-1.49765	0.563641	0.00823284	0.129069
TMEM132B|Q14DG7	-1.52764	0.574999	0.00824841	0.129071
EFR3A|Q14156	-1.5998	0.602655	0.008293	0.129099
HSPA2|P54652	0.508511	0.19157	0.00829667	0.129099
ASAP1|Q9ULH1	-1.40616	0.529955	0.00832278	0.129099
TP53BP1|Q12888	-1.43153	0.539541	0.00832575	0.129099
KCNIP2|Q9NS61	-0.826927	0.311466	0.00832745	0.129099
ACAA2|P42765	-0.926799	0.349717	0.00840074	0.129629
CTBP1|Q13363	-1.78302	0.672832	0.00840385	0.129629
UNC5D|Q6UXZ4	-1.12442	0.424277	0.00843088	0.129629
SRSF2|Q01130	-1.16115	0.438374	0.0084346	0.129629
CNTNAP1|P78357	1.0224	0.38602	0.00843923	0.129629
MBD1|Q9UIS9	-0.878556	0.331351	0.00846673	0.129803
MICAL3|Q7RTP6	-1.95212	0.737685	0.00849531	0.129803
SHOC2|Q9UQ13	-1.60575	0.60681	0.00849717	0.129803
APOO|Q9BUR5	-1.102	0.416854	0.00856158	0.130505
PPAPDC3; PLPP7|Q8NBV4	-0.928342	0.350218	0.00858201	0.130505
GABRA4|P48169	-1.25602	0.475448	0.00860713	0.130505
RIMS2|Q9UQ26	-1.89999	0.719362	0.00862089	0.130505
CALB2|P22676	-0.771412	0.292032	0.00862123	0.130505
PRRC2C|Q9Y520	-1.5093	0.57161	0.00864038	0.130559
REEP6|Q96HR9	-0.893409	0.338462	0.00869425	0.131002
RCN2|Q14257	-1.46901	0.55681	0.00870215	0.131002
DOCK5|Q9H7D0	0.582856	0.221026	0.00873395	0.131002
PJA2|O43164	-0.915474	0.347213	0.00873596	0.131002
MED22|Q15528	-0.847797	0.320664	0.00874807	0.131002
SLC30A9|Q6PML9	-1.76803	0.671175	0.00879699	0.131498
EFNB1|P98172	-1.04	0.394999	0.00887477	0.132132
RTCA|O00442	1.02846	0.390915	0.00888156	0.132132
FAM171A2|A8MVW0	-1.37522	0.522755	0.00888679	0.132132
RHOG|P84095	0.73325	0.278913	0.00893183	0.132395
FAM134C; RETREG3|Q86VR2	-0.951515	0.361868	0.00893618	0.132395
TERF2IP|Q9NYB0	-1.21667	0.4629	0.00895541	0.132445
ACTR1A|P61163	2.20343	0.838923	0.00899521	0.132799
NHP2L1; SNU13|P55769	-1.50938	0.575138	0.00905042	0.133378
STX17|P56962	-1.52609	0.582249	0.00913816	0.134434
ZDHHC14|Q8IZN3	1.07768	0.409695	0.0091652	0.134595
CORO6|Q6QEF8	-0.957013	0.365303	0.00918609	0.134665
PNMA2|Q9UL42	-0.761341	0.290778	0.00921051	0.134786
OSBPL9|Q96SU4	-1.53596	0.586791	0.00922979	0.134832
OPCML|Q14982	-1.6066	0.614238	0.00928171	0.135108
SVIP|Q8NHG7	-1.27236	0.486522	0.00929195	0.135108
HHIPL2|Q6UWX4	-0.895261	0.341639	0.00929716	0.135108
JPH3|Q8WXH2	-1.32403	0.506763	0.00935915	0.135621
MAPK8IP3|Q9UPT6	-1.93891	0.742169	0.0093649	0.135621
SYNJ2|O15056	0.631449	0.241733	0.00938905	0.13567
FECH|P22830	-1.12737	0.431753	0.00940135	0.13567
FMN2|Q9NZ56	-1.53253	0.587051	0.00941704	0.13567
FBXO41|Q8TF61	-1.21437	0.465414	0.0094535	0.135961
DCAF5|Q96JK2	-0.616816	0.235529	0.00948489	0.136178
TBL3|Q12788	-0.994023	0.380452	0.00955132	0.136897
ENPP6|Q6UWR7	0.283874	0.109053	0.00962073	0.137656
PABPN1|Q86U42	-1.47391	0.566712	0.00968371	0.13832
C16orf58|Q96GQ5	-1.24014	0.477199	0.00974007	0.138887
SLC22A17|Q8WUG5	-1.19058	0.458719	0.00984124	0.140091
KRT81|Q14533	-0.146636	0.0564312	0.00989164	0.140569
MTA2|O94776	-1.50756	0.581558	0.00992289	0.140774
KRT86|O43790	-0.146521	0.0564277	0.00994441	0.14084
MB21D2|Q8IYB1	-1.18607	0.457806	0.00996566	0.140902
DCPS|Q96C86	-1.0065	0.389106	0.0100814	0.142297
ZC2HC1A|Q96GY0	-1.4375	0.556097	0.010131	0.142757
RGN|Q15493	-0.543168	0.21027	0.0101827	0.143244
HEATR1|Q9H583	-0.79004	0.305698	0.010231	0.143451
SLC25A29|Q8N8R3	-0.981335	0.37997	0.010233	0.143451
PTPRN|Q16849	-0.981012	0.380102	0.010249	0.143451
MCM4|P33991	-0.821356	0.317399	0.0102914	0.143778
FBLL1|A6NHQ2	-1.09205	0.423516	0.0103186	0.143778
NAPA|P54920	1.33531	0.517891	0.0103239	0.143778
HIP1|O00291	0.724076	0.281056	0.0103942	0.144516
SYNRG|Q9UMZ2	-1.71121	0.665342	0.0105138	0.145933
CPSF7|Q8N684	-1.38447	0.538499	0.0105423	0.145933
LYSMD1|Q96S90	-1.22275	0.475672	0.0105544	0.145933
KBTBD6|Q86V97	-1.15948	0.451024	0.010566	0.145933
B3GALTL; B3GLCT|Q6Y288	0.70138	0.27296	0.0105934	0.146071
TRIM2|Q9C040	1.70618	0.664384	0.0106295	0.146127
CNDP1|Q96KN2	0.40511	0.157755	0.0106325	0.146127
GTPBP1|O00178	-1.55785	0.607147	0.0106964	0.146764
SLC25A42|Q86VD7	-1.0975	0.427939	0.0107516	0.147086
KCNJ3|P48549	-0.925371	0.360761	0.0107551	0.147086
NA|Q9ULN7	-0.820247	0.320076	0.0107933	0.147241
GNAL|P38405	-0.589707	0.230091	0.0108017	0.147241
NME2; NME1-NME2|P22392	1.72448	0.673493	0.0108594	0.147639
CARTPT|Q16568	-0.26274	0.102611	0.0108748	0.147639
TAOK2|Q9UL54	-1.69142	0.660785	0.0108839	0.147639
NOP56|O00567	-1.35162	0.528205	0.0109182	0.147865
CACNG4|Q9UBN1	-0.802458	0.312499	0.0110179	0.148301
ADA|P00813	0.568126	0.222401	0.0110541	0.148301
ETF1|P62495	2.0824	0.815391	0.0110646	0.148301
RTKN|Q9BST9	0.52186	0.204342	0.011065	0.148301
NCOA2|Q15596	-0.980119	0.382468	0.0110852	0.148301
HP1BP3|Q5SSJ5	-1.08077	0.423303	0.0110865	0.148301
VAPB|O95292	-1.76348	0.690782	0.0110955	0.148301
LGALS3BP|Q08380	0.545306	0.213624	0.0111028	0.148301
FAM117B|Q6P1L5	-0.953042	0.373432	0.0111193	0.148301
CDC42EP1|Q00587	0.456975	0.179055	0.0111279	0.148301
MAP1LC3B|Q9GZQ8	0.356816	0.139828	0.0112292	0.149175
MAP1LC3B2|A6NCE7	0.356816	0.139828	0.0112292	0.149175
CUL4B|Q13620	-1.83081	0.718882	0.011289	0.149433
HECW2|Q9P2P5	-1.53894	0.604373	0.0113016	0.149433
MYL6B|P14649	-1.91165	0.750847	0.0113127	0.149433
SNX30|Q5VWJ9	-1.63204	0.641103	0.0113228	0.149433
SARNP|P82979	-0.683338	0.268429	0.011338	0.149433
GMFB|P60983	1.31146	0.515476	0.0113705	0.149625
PSMG2|Q969U7	1.05052	0.413169	0.0114412	0.150108
SCP2|P22307	-1.17453	0.462063	0.0114431	0.150108
WRNIP1|Q96S55	-1.19005	0.468268	0.01147	0.150224
ETFB|P38117	-1.21053	0.476601	0.0115074	0.150428
BUB3|O43684	-1.93312	0.761224	0.0115216	0.150428
HSP90AA1|P07900	0.897062	0.3534	0.0115575	0.150662
WNK3|Q9BYP7	-0.954346	0.376902	0.0117926	0.153488
RAP2A|P10114	-1.39736	0.552443	0.0118514	0.153787
SNX7|Q9UNH6	-1.21731	0.481266	0.0118524	0.153787
C2orf49|Q9BVC5	-0.874421	0.345159	0.0118781	0.153882
UHRF1BP1|Q6BDS2	-1.34903	0.533855	0.0119329	0.154352
PTEN|P60484	-1.67455	0.662933	0.011966	0.154541
DOCK10|Q96BY6	1.1251	0.446185	0.0121133	0.156054
METTL3|Q86U44	-1.22412	0.485336	0.0121205	0.156054
GRIK3|Q13003	1.08869	0.432468	0.0122562	0.157463
NUP50|Q9UKX7	-0.993621	0.394755	0.0122676	0.157463
BPTF|Q12830	0.949878	0.376934	0.0123233	0.157827
HS1BP3|Q53T59	1.05509	0.419498	0.0123338	0.157827
PDZD2|O15018	-1.14951	0.457373	0.012397	0.158271
GRM6|O15303	-0.974287	0.386863	0.0124261	0.158271
NAA30|Q147X3	-1.48414	0.590647	0.0124265	0.158271
SCAI|Q8N9R8	-1.16427	0.463528	0.0124499	0.158271
SYNGR1|O43759	-0.92973	0.370164	0.0124632	0.158271
LANCL2|Q9NS86	-1.35933	0.542433	0.0126514	0.160417
ANXA6|P08133	1.19096	0.475697	0.0127353	0.161099
CFL2|Q9Y281	1.07595	0.429803	0.0127442	0.161099
PLEKHA6|Q9Y2H5	-1.29174	0.516226	0.0127828	0.161099
MARCH1|Q8TCQ1	-0.919533	0.366938	0.0127982	0.161099
TRMT6|Q9UJA5	-1.03507	0.411943	0.0128015	0.161099
RPA2|P15927	-1.092	0.43659	0.012821	0.161102
HNRNPA0|Q13151	-0.951985	0.380781	0.0128707	0.161483
PLBD2|Q8NHP8	0.798646	0.320035	0.0130251	0.162953
GSPT2|Q8IYD1	-1.75474	0.703107	0.0130269	0.162953
IVNS1ABP|Q9Y6Y0	0.838767	0.335533	0.0130578	0.163095
HSPA8|P11142	1.96601	0.789236	0.013187	0.164439
PRKCA|P17252	-1.33129	0.534538	0.0132047	0.164439
SRRM1|Q8IYB3	-1.01766	0.408719	0.0132395	0.164468
LCLAT1|Q6UWP7	-1.34575	0.540474	0.0132464	0.164468
SYNGR3|O43761	-0.948982	0.381349	0.0132905	0.164547
ERMN|Q8TAM6	0.33863	0.136097	0.0132922	0.164547
ZBTB16|Q05516	-0.806772	0.324445	0.0133592	0.165058
LIFR|P42702	-1.07869	0.433172	0.0133753	0.165058
KSR1|Q8IVT5	-1.78517	0.718254	0.0133927	0.165058
CADM4|Q8NFZ8	1.04497	0.420599	0.0134281	0.165251
LASP1|Q14847	-1.4303	0.57608	0.0134895	0.165762
TRAPPC2L|Q9UL33	-1.90784	0.768622	0.0135143	0.165823
KIAA1462; JCAD|Q9P266	-1.17739	0.474475	0.0135497	0.166014
PPHLN1|Q8NEY8	-1.03208	0.41595	0.0136395	0.166869
SOWAHB|A6NEL2	-0.900317	0.36348	0.0137315	0.167586
SH3KBP1|Q96B97	-2.02497	0.817775	0.0137382	0.167586
DLG3|Q92796	-1.86099	0.752118	0.0138088	0.168202
NOVA1|P51513	-1.63149	0.660005	0.0138998	0.168808
NA|Q4V328	-1.96933	0.796823	0.0139176	0.168808
KIAA0319L|Q8IZA0	-1.34182	0.543026	0.0139465	0.168808
RANBP3|Q9H6Z4	-1.40056	0.566885	0.0139505	0.168808
FAM19A2|Q8N3H0	-0.830869	0.335961	0.0139596	0.168808
TSPAN15|O95858	0.37615	0.152344	0.0140094	0.168944
S100A13|Q99584	-0.430266	0.174265	0.0140113	0.168944
LACTB2|Q53H82	1.14241	0.462836	0.0140408	0.169025
CHCHD7|Q9BUK0	-0.799617	0.323701	0.0140584	0.169025
NAP1L1|P55209	0.77447	0.314045	0.0141241	0.16957
GLMN|Q92990	1.10269	0.447216	0.0141516	0.169657
SUGP2|Q8IX01	-1.16241	0.471742	0.0142028	0.169985
NRGN|Q92686	-0.568276	0.230626	0.0142373	0.169985
SHANK3|Q9BYB0	-1.15364	0.468431	0.014254	0.169985
ATP5L|O75964	-1.0638	0.431994	0.0142634	0.169985
CSNK2A1; CSNK2A1P; CSNK2A3|Q8NEV1	1.81647	0.737775	0.0142807	0.169985
PHYHD1|Q5SRE7	0.456141	0.185363	0.0143313	0.170174
SERBP1|Q8NC51	-0.959724	0.390028	0.0143373	0.170174
CSMD2|Q7Z408	-1.36386	0.554955	0.0144576	0.171358
SLC7A7|Q9UM01	-0.781276	0.317243	0.0144988	0.171603
ARFGEF2|Q9Y6D5	-2.10684	0.857976	0.014537	0.171759
GABBR1|Q9UBS5	-1.5161	0.617506	0.0145531	0.171759
CSTF3|Q12996	-1.52661	0.621975	0.0145828	0.171759
VPS33A|Q96AX1	-2.51324	1.02419	0.014605	0.171759
CNDP2|Q96KP4	1.05926	0.431709	0.0146147	0.171759
PPM1H|Q9ULR3	-1.62107	0.66098	0.01466	0.171895
RAE1|P78406	-1.87299	0.763759	0.0146675	0.171895
INPP5F|Q9Y2H2	-1.43632	0.585912	0.0147037	0.171898
MAVS|Q7Z434	-0.898349	0.366479	0.0147088	0.171898
NUTF2|P61970	0.880434	0.359274	0.0147373	0.17199
BASP1|P80723	-0.896922	0.366373	0.0148374	0.172729
CDK5R1|Q15078	-0.495108	0.201808	0.0148419	0.172729
THUMPD1|Q9NXG2	-1.26747	0.518189	0.0149248	0.173256
CLCC1|Q96S66	-1.47557	0.603292	0.0149287	0.173256
FBXO2|Q9UK22	0.994505	0.406753	0.0149644	0.173429
SLC44A1|Q8WWI5	0.489011	0.200124	0.0150237	0.173876
MRRF|Q96E11	-1.06427	0.435669	0.0150524	0.173966
GPD1|P21695	0.460397	0.188742	0.0151982	0.17538
CHCHD2P9|Q5T1J5	-0.409881	0.168063	0.0152167	0.17538
FER1L5|A0AVI2	-0.723685	0.295724	0.0152617	0.175419
H2AFJ|Q9BTM1	0.0851434	0.0348768	0.0152741	0.175419
ASTN1|O14525	-1.37161	0.562772	0.0152831	0.175419
RALYL|Q86SE5	-1.13018	0.4639	0.0153246	0.175437
TOMM5|Q8N4H5	-0.926835	0.38056	0.0153579	0.175437
UBL3|O95164	0.858363	0.352449	0.0153591	0.175437
CREB1|P16220	-0.775661	0.318486	0.0153686	0.175437
LSM7|Q9UK45	-1.14452	0.470207	0.0154153	0.17573
BIRC2|Q13490	-1.10448	0.453932	0.0154656	0.17587
STT3B|Q8TCJ2	1.25823	0.517143	0.0154696	0.17587
TOM1|O60784	-1.62211	0.667071	0.0155159	0.176156
PEX16|Q9Y5Y5	-0.929582	0.382032	0.0156278	0.177186
SAE1|Q9UBE0	-1.37148	0.56535	0.0157615	0.17846
ATG13|O75143	-1.40554	0.579624	0.0158421	0.1789
ULK1|O75385	-1.34218	0.55374	0.0158491	0.1789
ARFIP1|P53367	-1.31911	0.544305	0.0158647	0.1789
PTMS|P20962	-0.825008	0.340509	0.0158914	0.17896
CDH2|P19022	-1.9129	0.790469	0.0160168	0.18013
CD2BP2|O95400	-0.837807	0.346273	0.0160803	0.180406
HSPA4|P34932	1.66909	0.690231	0.0160948	0.180406
TMEM109|Q9BVC6	-1.04697	0.433004	0.0161149	0.180406
PPCS|Q9HAB8	-1.33816	0.55355	0.0161277	0.180406
SON|P18583	-1.32582	0.548599	0.0161568	0.18049
DYNLL1|P63167	1.09709	0.454346	0.0162479	0.181265
YTHDF1|Q9BYJ9	-1.61366	0.668432	0.0162824	0.181408
INA|Q16352	0.626506	0.260085	0.0165046	0.183531
SUOX|P51687	-1.20064	0.498532	0.0165264	0.183531
PCDHGA3|Q9Y5H0	-0.973637	0.403451	0.0165389	0.183531
MTRF1|O75570	-0.666864	0.275922	0.0166538	0.184561
PGS1|Q32NB8	-1.00862	0.419428	0.0167094	0.184932
COBRA1; NELFB|Q8WX92	-0.866981	0.360844	0.0167926	0.185607
MCAM|P43121	0.739095	0.307736	0.0168245	0.185714
ATE1|O95260	-1.25528	0.523273	0.0169639	0.186674
KLHDC3|Q9BQ90	0.991862	0.412516	0.0169763	0.186674
TOM1L2|Q6ZVM7	-1.6835	0.701947	0.0169785	0.186674
VASN|Q6EMK4	-0.67549	0.281744	0.0170251	0.18694
COA1|Q9GZY4	-0.961781	0.401298	0.0170642	0.187124
INF2|Q27J81	0.811632	0.3388	0.017103	0.187203
FUNDC2|Q9BWH2	-1.07774	0.449938	0.0171162	0.187203
MPP6|Q9NZW5	-1.3137	0.548667	0.0171609	0.187447
SETP18; SETSIP|P0DME0	-1.405	0.587718	0.0173344	0.188689
KIAA1598; SHTN1|A0MZ66	1.16886	0.489248	0.0174043	0.188689
MYO9A|B2RTY4	-1.37737	0.576568	0.0174126	0.188689
MAP3K15|Q6ZN16	-1.22068	0.51089	0.017453	0.188689
SLITRK3|O94933	0.960472	0.401995	0.0174721	0.188689
HTR1A|P08908	-0.549231	0.230058	0.0174969	0.188689
GPHN|Q9NQX3	-1.74859	0.732568	0.0175052	0.188689
MTMR9|Q96QG7	-1.17494	0.492246	0.0175072	0.188689
PCDH19|Q8TAB3	-1.06701	0.44704	0.0175103	0.188689
TTC7B|Q86TV6	-1.50365	0.630049	0.0175225	0.188689
SHISA9|B4DS77	-0.828896	0.347542	0.017595	0.188689
POLR2I|P36954	-0.614463	0.257583	0.0175954	0.188689
SLC39A6|Q13433	-1.22772	0.514771	0.0175972	0.188689
TCP1|P17987	2.25961	0.947458	0.0175996	0.188689
AGK|Q53H12	-1.17647	0.493401	0.0176234	0.188689
GAS7|O60861	-1.11832	0.469063	0.017636	0.188689
ARVCF|O00192	-1.24792	0.523861	0.0177305	0.189458
PLA2G16|P53816	0.450735	0.189177	0.0177719	0.189658
PTP4A2|Q12974	0.926765	0.389436	0.017878	0.190546
C16orf96|A6NNT2	-0.910766	0.383195	0.01801	0.191611
DGKD|Q16760	-0.614819	0.258365	0.0180237	0.191611
GRK6|P43250	-1.5573	0.655864	0.0180998	0.192175
CELF6|Q96J87	-0.794491	0.334719	0.0181624	0.192398
IMPACT|Q9P2X3	-1.21529	0.512122	0.0181668	0.192398
CMTM6|Q9NX76	-0.88707	0.372846	0.0182135	0.192648
NSG1|P42857	-0.810578	0.341824	0.0183122	0.193257
MEN1|O00255	-0.871197	0.36664	0.0183174	0.193257
GALNT16; GALNTL1|Q8N428	-0.897917	0.3788	0.0183421	0.193274
ANAPC5|Q9UJX4	0.976923	0.412227	0.0183817	0.193295
PPIP5K1|Q6PFW1	-0.962945	0.406572	0.0183903	0.193295
EPN2|O95208	1.15195	0.486594	0.0184426	0.193601
ZNHIT3|Q15649	-0.891035	0.375511	0.0184928	0.193602
MDC1|Q14676	-0.937755	0.396084	0.0184979	0.193602
CLVS1|Q8IUQ0	-1.44885	0.612459	0.0185291	0.193602
CTNND2|Q9UQB3	-1.28664	0.543995	0.0185632	0.193602
DNAJB2|P25686	-1.12066	0.473912	0.0185837	0.193602
CAMKV|Q8NCB2	-0.964462	0.407911	0.0185898	0.193602
LRRC8C|Q8TDW0	1.09547	0.463528	0.018642	0.193602
RDX|P35241	0.697422	0.295155	0.0186637	0.193602
PDZD11|Q5EBL8	-1.20587	0.51035	0.0186667	0.193602
DLG4|P78352	-1.47605	0.624785	0.0186837	0.193602
RGS6|P49758	-1.55559	0.658528	0.0186975	0.193602
PTPRR|Q15256	-0.917464	0.388219	0.0187722	0.194135
MARCKSL1|P49006	-0.788519	0.334155	0.0188209	0.194398
NPTXR|O95502	-0.689831	0.292469	0.0188754	0.194522
SRPK1|Q96SB4	-0.765785	0.324614	0.0188796	0.194522
RTN2|O75298	-1.03056	0.437219	0.0190033	0.195029
PDE6C|P51160	1.09934	0.465795	0.0190042	0.195029
C2CD2L|O14523	-1.63574	0.694477	0.019041	0.195029
AFAP1L2|Q8N4X5	-1.08344	0.460014	0.019058	0.195029
HECA|Q9UBI9	-1.24974	0.530642	0.0190604	0.195029
ILF2|Q12905	-1.6092	0.683497	0.0190908	0.195029
SYNCRIP|O60506	1.25069	0.531296	0.0191078	0.195029
NRP2|O60462	-0.744799	0.316387	0.0191179	0.195029
MAP2K3|P46734	0.810627	0.344192	0.0191584	0.195029
PIGU|Q9H490	0.89199	0.379098	0.0191759	0.195029
KAT6A|Q92794	-0.409903	0.173722	0.0191855	0.195029
C5orf51|A6NDU8	-1.10491	0.469914	0.0192461	0.195407
SSRP1|Q08945	-1.28264	0.545622	0.0192727	0.19544
ZFYVE1|Q9HBF4	-1.75419	0.746504	0.0193191	0.195581
RGS20|O76081	-1.05937	0.450873	0.0193334	0.195581
USP39|Q53GS9	-1.13577	0.483644	0.0194092	0.195901
ILF3|Q12906	-1.59981	0.681411	0.0194257	0.195901
KHSRP|Q92945	-1.08434	0.461892	0.0194354	0.195901
TTC13|Q8NBP0	-0.595464	0.252857	0.019535	0.196237
PKP4|Q99569	-1.85542	0.791001	0.0195357	0.196237
POLR2M|Q6EEV4	-0.791975	0.337644	0.0195391	0.196237
TEX15|Q9BXT5	-0.864632	0.368798	0.0196214	0.196826
SEPT4|O43236	1.03707	0.442707	0.0196959	0.197297
BECN1|Q14457	-1.77302	0.756994	0.0197155	0.197297
GHDC|Q8N2G8	-1.18967	0.50827	0.0197964	0.197654
ADH1B|P00325	-0.253627	0.10836	0.0197985	0.197654
PNPLA8|Q9NP80	-1.55953	0.667181	0.0199606	0.198571
LZTS1|Q9Y250	-0.907497	0.388293	0.0199793	0.198571
OXLD1|Q5BKU9	-0.841276	0.359939	0.0199832	0.198571
TGM2|P21980	-0.433859	0.185646	0.0199854	0.198571
SCN8A|Q9UQD0	0.982244	0.420478	0.0200387	0.198864
LRRTM4|Q86VH4	-1.18261	0.506918	0.0202013	0.200124
HIVEP2|P31629	-1.02283	0.437432	0.0202276	0.200124
RDH14|Q9HBH5	-1.68195	0.721178	0.0202392	0.200124
AIDA|Q96BJ3	-1.4735	0.631975	0.0202739	0.200124
KNDC1|Q76NI1	-0.93744	0.402099	0.0202855	0.200124
RNMT|O43148	-1.02765	0.441079	0.0203783	0.200803
CPNE2|Q96FN4	1.12515	0.483316	0.020467	0.201289
STAG1|Q8WVM7	-0.909536	0.390084	0.0205213	0.201289
KLHL22|Q53GT1	-1.41004	0.60592	0.0205262	0.201289
NCK2|O43639	-1.76771	0.759735	0.0205329	0.201289
MARS|P56192	-1.7344	0.745661	0.0205741	0.201289
JTB|O76095	0.804471	0.344518	0.0205788	0.201289
MAN1B1|Q9UKM7	-0.542476	0.233125	0.0205962	0.201289
EHBP1|Q8NDI1	-1.86054	0.800289	0.0206364	0.201446
MACF1|Q9UPN3	-2.57401	1.10744	0.0206656	0.201496
DENND5B|Q6ZUT9	-1.35744	0.584014	0.0207146	0.201738
KRT18|P05783	-0.220529	0.0948057	0.0207968	0.202007
ATXN2L|Q8WWM7	-0.96329	0.414915	0.0208091	0.202007
DENND4C|Q5VZ89	-1.2256	0.527922	0.0208148	0.202007
LSMD1; NAA38|Q9BRA0	-1.30224	0.561204	0.0209141	0.202515
SRGAP3|O43295	-1.93876	0.835777	0.0209155	0.202515
C12orf73|Q69YU5	-0.815945	0.35154	0.0210456	0.203538
PSMC1|P62191	-2.50708	1.08241	0.0211085	0.203911
PDHX|O00330	-1.1936	0.515459	0.021141	0.203988
STX5|Q13190	-1.51741	0.655426	0.0211663	0.203997
CCDC90A; MCUR1|Q96AQ8	-1.07553	0.464866	0.0212499	0.204549
STK11|Q15831	-1.33667	0.577836	0.0212725	0.204549
KIAA1468|Q9P260	-1.66626	0.720507	0.0213068	0.204643
C15orf27; TMEM266|Q2M3C6	-1.01503	0.43857	0.0213902	0.205041
DLGAP4|Q9Y2H0	-1.21989	0.527862	0.0213973	0.205041
TENM2|Q9NT68	-1.06934	0.462835	0.0214298	0.205117
GNGT1|P63211	-0.621142	0.268672	0.0214769	0.205306
EEF1B2|P24534	-1.32712	0.574773	0.021512	0.205306
TXNRD2|Q9NNW7	-0.691832	0.299656	0.0215232	0.205306
HSP90AA4P|Q58FG1	-0.266239	0.115215	0.0215507	0.205333
CACNA1C|Q13936	-1.4069	0.609724	0.0215971	0.205541
NEGR1|Q7Z3B1	-0.958039	0.415294	0.0216277	0.205556
SGIP1|Q9BQI5	-1.33947	0.580809	0.0216664	0.205556
RBM15|Q96T37	-1.24841	0.541448	0.0216956	0.205556
LETMD1|Q6P1Q0	-1.10121	0.477675	0.0217148	0.205556
GRIA2|P42262	-1.24554	0.540338	0.0217285	0.205556
GRIA3|P42263	-1.30896	0.56793	0.0217462	0.205556
FTO|Q9C0B1	-1.19855	0.520567	0.0218825	0.20661
CHRM4|P08173	-0.703199	0.305394	0.0219723	0.206822
GTF3C5|Q9Y5Q8	-0.657564	0.285522	0.0219781	0.206822
HIST1H1B|P16401	-0.290899	0.126413	0.0219791	0.206822
EMILIN3|Q9NT22	-0.504455	0.21911	0.0221245	0.207766
COX5A|P20674	0.809369	0.352197	0.0221312	0.207766
LRMP|Q12912	-0.670618	0.29176	0.0221583	0.207766
KIAA1549|Q9HCM3	-0.946784	0.412143	0.0221792	0.207766
ACBD7|Q8N6N7	-0.390062	0.169829	0.0222038	0.207766
ADAM9|Q13443	-1.38059	0.601372	0.0222656	0.207909
PAPLN|O95428	-0.50639	0.220516	0.0222688	0.207909
UBTF|P17480	-1.03485	0.451039	0.022344	0.208377
CD74|P04233	-0.493802	0.215137	0.0223882	0.208557
PTPN4|P29074	-1.13353	0.494661	0.0225224	0.209476
HNRNPA2B1|P22626	-1.28548	0.561156	0.0225541	0.209476
AGPAT1|Q99943	-1.28186	0.559609	0.022562	0.209476
CHCHD2|Q9Y6H1	-0.344328	0.15035	0.0225889	0.209492
TMEM184B|Q9Y519	-0.603473	0.263305	0.0227661	0.210671
RAB11FIP2|Q7L804	-1.12792	0.493315	0.0228103	0.210671
UBA5|Q9GZZ9	1.55333	0.679268	0.0228267	0.210671
CASC4|Q6P4E1	-1.08533	0.474773	0.0228349	0.210671
LMBRD1|Q9NUN5	0.847319	0.370639	0.022842	0.210671
FMNL2|Q96PY5	0.716467	0.313625	0.0229253	0.211107
IQSEC1|Q6DN90	-1.85141	0.810518	0.0229398	0.211107
RPL9|P32969	1.58592	0.694751	0.0230298	0.211528
SFPQ|P23246	0.841637	0.368718	0.0230362	0.211528
N4BP1|O75113	-1.19049	0.521643	0.0230729	0.211632
UBA2|Q9UBT2	-1.40375	0.61526	0.0230987	0.211636
TMEM38A|Q9H6F2	-0.770244	0.337641	0.0231441	0.211821
WDR13|Q9H1Z4	-1.81348	0.795369	0.0231891	0.212
ANXA5|P08758	0.545881	0.239523	0.0232502	0.212326
PRKRA|O75569	-0.742632	0.325943	0.0232876	0.212435
RPS6KA1|Q15418	0.865792	0.3802	0.0233603	0.212748
AGAP1|Q9UPQ3	-1.92628	0.845975	0.0233728	0.212748
UNC13A|Q9UPW8	-1.46719	0.6447	0.0234468	0.21319
SUMF2|Q8NBJ7	-0.67602	0.297148	0.023519	0.213614
TPRKB|Q9Y3C4	0.802714	0.352901	0.0235743	0.213884
RABAC1|Q9UI14	-0.663139	0.291705	0.0236086	0.213963
ALYREF|Q86V81	-0.650954	0.286699	0.0237669	0.215164
WDR91|A4D1P6	-1.56791	0.691135	0.0238846	0.215814
HDAC5|Q9UQL6	-1.17742	0.519029	0.0238903	0.215814
FAM211A; LRRC75A|Q8NAA5	-0.841121	0.370887	0.0239297	0.215936
SRRT|Q9BXP5	-1.44799	0.638759	0.0239899	0.216061
NMT2|O60551	-1.00658	0.444186	0.0240364	0.216061
RNF214|Q8ND24	-1.87664	0.828136	0.0240383	0.216061
SET|Q01105	-1.3019	0.574619	0.024065	0.216061
XRN1|Q8IZH2	-1.0511	0.463959	0.0240875	0.216061
ERC2|O15083	-1.22023	0.538702	0.0240987	0.216061
THRAP3|Q9Y2W1	-1.1437	0.50503	0.0241304	0.216113
ACBD6|Q9BR61	-1.27421	0.562772	0.0241698	0.216235
BICD1|Q96G01	-1.23422	0.54532	0.0242257	0.216368
DDX46|Q7L014	-1.66399	0.735335	0.0242366	0.216368
VAMP3|Q15836	-0.461414	0.203973	0.0243109	0.216796
NADSYN1|Q6IA69	-0.876964	0.387199	0.0243364	0.216796
PKM|P14618	1.73892	0.769643	0.0244573	0.217329
SPIRE1|Q08AE8	-1.48279	0.656124	0.0244643	0.217329
MBOAT7|Q96N66	-0.922856	0.408504	0.0244742	0.217329
GPATCH8|Q9UKJ3	-0.975645	0.430897	0.0245137	0.217448
NTRK3|Q16288	-0.966936	0.428222	0.0245559	0.217592
PITPNM2|Q9BZ72	-1.28615	0.570428	0.0247521	0.219098
HNRNPUL2|Q1KMD3	-1.75678	0.779641	0.02484	0.219615
NECAP1|Q8NC96	-1.20176	0.533448	0.0248728	0.219615
CAMSAP1|Q5T5Y3	-1.74813	0.776067	0.0248893	0.219615
SH2B1|Q9NRF2	-1.28296	0.570077	0.0250335	0.220654
ATRN|O75882	-1.39778	0.621351	0.025093	0.220946
NUDT8|Q8WV74	0.926451	0.411155	0.0251799	0.221277
SLC14A1|Q13336	-0.273461	0.121614	0.0251836	0.221277
MPZL1|O95297	-1.14917	0.511176	0.0252482	0.221611
COL4A1|P02462	0.400618	0.178423	0.0253655	0.222404
GPM6B|Q13491	0.462213	0.205917	0.025409	0.222404
DLGAP3|O95886	-1.08477	0.483452	0.0254523	0.222404
RPL14|P50914	0.556493	0.248029	0.0254617	0.222404
CEP170B; KIAA0284|Q9Y4F5	-1.45054	0.64655	0.0254716	0.222404
DHRS11|Q6UWP2	-0.799412	0.356657	0.025609	0.223247
DPP6|P42658	-0.957495	0.427269	0.0256376	0.223247
SUSD5|O60279	-0.654539	0.292047	0.0256483	0.223247
FAM19A5|Q7Z5A7	-0.66409	0.296361	0.0257152	0.223431
EFTUD2|Q15029	-1.75529	0.783706	0.0257319	0.223431
CHGB|P05060	-0.689102	0.307916	0.0258352	0.223431
CLTA|P09496	-1.24381	0.555798	0.0258392	0.223431
STX1B|P61266	-1.28365	0.573604	0.0258409	0.223431
CDH8|P55286	-0.868564	0.38825	0.0258898	0.223431
SMAD2|Q15796	-1.22061	0.545675	0.0259182	0.223431
CNOT4|O95628	-1.76643	0.789993	0.0259634	0.223431
VWA1|Q6PCB0	-0.534166	0.238903	0.0259696	0.223431
SLC6A11|P48066	-0.667762	0.298727	0.0260061	0.223431
YTHDC1|Q96MU7	-1.00112	0.44783	0.0260242	0.223431
TALDO1|P37837	0.823701	0.368595	0.0260497	0.223431
UBP1|Q9NZI7	-1.02644	0.459338	0.0260565	0.223431
AIMP2|Q13155	-1.39466	0.624175	0.0260693	0.223431
GIGYF1|O75420	-1.10494	0.494478	0.0260883	0.223431
BUD31|P41223	-0.913648	0.40877	0.0260973	0.223431
ROBO3|Q96MS0	-1.17513	0.525943	0.0261853	0.223955
CDC42|P60953	1.46268	0.655868	0.0263538	0.225166
UBE2O|Q9C0C9	2.19476	0.984736	0.0264457	0.22572
SLC25A14|O95258	-1.2965	0.581853	0.0264825	0.225804
C2orf29; CNOT11|Q9UKZ1	-1.15261	0.517591	0.0265734	0.225861
SYT3|Q9BQG1	-1.37162	0.616068	0.0266046	0.225861
METAP1|P53582	-1.49486	0.671606	0.0266462	0.225861
CSNK2A1|P68400	1.69981	0.763789	0.0266665	0.225861
DNAJC8|O75937	-1.2813	0.575844	0.0266948	0.225861
ZRANB2|O95218	-0.633558	0.284725	0.0267021	0.225861
C2CD5; KIAA0528|Q86YS7	-1.77662	0.798598	0.0267229	0.225861
MMRN2|Q9H8L6	-0.629743	0.28304	0.0267437	0.225861
RAB39B|Q96DA2	-1.65664	0.744777	0.0267446	0.225861
TBKBP1|A7MCY6	-0.873117	0.39133	0.0267595	0.225861
WDR33|Q9C0J8	-0.678333	0.304823	0.0267994	0.225957
TTPAL|Q9BTX7	-1.13507	0.510518	0.0268249	0.225957
IGSF3|O75054	-0.796888	0.358334	0.0268526	0.225962
C19orf66|Q9NUL5	-1.08668	0.489675	0.0270969	0.227789
STX12|Q86Y82	-1.69922	0.765908	0.0271397	0.227919
C11orf31; SELENOH|Q8IZQ5	-0.934951	0.421634	0.0272166	0.22817
C1QTNF4|Q9BXJ3	-0.946029	0.426651	0.0272242	0.22817
SYNE1|Q8NF91	-1.80783	0.815587	0.0272753	0.228369
NAT6|Q93015	-0.712543	0.321404	0.0273086	0.228419
AP3B2|Q13367	-1.56491	0.706317	0.0273443	0.228489
PADI2|Q9Y2J8	0.493319	0.222754	0.0274112	0.228556
SPG20; SPART|Q8N0X7	-1.31312	0.593103	0.0274564	0.228556
ANKLE2|Q86XL3	-1.10066	0.497103	0.0274711	0.228556
NA|Q04656	-0.907121	0.409297	0.0275279	0.228556
TAF6L|Q9Y6J9	-0.669169	0.301228	0.0275387	0.228556
RPE|Q96AT9	0.806015	0.364255	0.0275401	0.228556
NA|Q709F0	-0.663029	0.299536	0.02756	0.228556
ARFGAP2|Q8N6H7	-1.25797	0.568967	0.0276656	0.228556
PTPN5|P54829	-1.00078	0.452676	0.0276765	0.228556
RASA1|P20936	1.45812	0.659556	0.0276809	0.228556
NA|Q8N1F8	-1.03798	0.46936	0.027704	0.228556
PCBD2|Q9H0N5	-0.656111	0.296901	0.0277541	0.228556
LGI3|Q8N145	0.413634	0.187228	0.0277861	0.228556
OMG|P23515	0.633601	0.286805	0.0277921	0.228556
BAI3; ADGRB3|O60242	-1.4113	0.638901	0.027807	0.228556
RUNDC3B|Q96NL0	-0.781184	0.353664	0.0278282	0.228556
ADAM15|Q13444	-0.62042	0.2806	0.0278494	0.228556
IP6K1|Q92551	-1.22046	0.552694	0.0278729	0.228556
SREK1|Q8WXA9	-0.700972	0.317379	0.0278874	0.228556
COX1|P00395	-0.550672	0.249163	0.0278994	0.228556
FAM57B|Q71RH2	-0.496481	0.22436	0.0279884	0.228833
LEMD3|Q9Y2U8	-1.20535	0.546518	0.0280492	0.228833
METTL7A|Q9H8H3	-0.834977	0.378737	0.0281244	0.228833
NA|Q6ZSZ5	-1.43071	0.649016	0.0281262	0.228833
STMN3|Q9NZ72	-0.821422	0.37269	0.0281544	0.228833
THAP4|Q8WY91	0.54194	0.245777	0.0282074	0.228833
NCBP2|P52298	-1.07496	0.487941	0.028239	0.228833
WTAP|Q15007	-0.96574	0.438367	0.0282543	0.228833
RGS12|O14924	-0.972143	0.441423	0.0282781	0.228833
BCAR1|P56945	-1.34336	0.609991	0.0282805	0.228833
UBAP2L|Q14157	-0.876566	0.398078	0.0282991	0.228833
WASF1|Q92558	1.09929	0.499252	0.0283084	0.228833
UNK|Q9C0B0	-1.2889	0.585382	0.0283122	0.228833
KCTD4|Q8WVF5	0.483988	0.219632	0.0283174	0.228833
FAM213A|Q9BRX8	-0.777716	0.353299	0.0283491	0.228833
CACNA2D1|P54289	-1.18311	0.537554	0.028376	0.228833
PHACTR2|O75167	-0.856482	0.389204	0.0283988	0.228833
CDIP1|Q9H305	-0.769743	0.349955	0.0284739	0.22898
DCX|O43602	-0.85701	0.389402	0.0284774	0.22898
HECW1|Q76N89	-1.44184	0.655622	0.0284992	0.22898
RBX1|P62877	-0.591206	0.268828	0.028595	0.229529
TULP1|O00294	-1.12292	0.510177	0.0287321	0.23
KIAA0195; TMEM94|Q12767	-1.55581	0.708687	0.0287767	0.23
SIRPB1|Q5TFQ8	-0.134891	0.0612028	0.0287853	0.23
ATP5G1|P05496	-0.548271	0.24936	0.0288188	0.23
ATP5G3|P48201	-0.548271	0.24936	0.0288188	0.23
ATP5G2|Q06055	-0.548271	0.24936	0.0288188	0.23
LMTK3|Q96Q04	-1.38798	0.632784	0.0289145	0.230543
PPP2R5C|Q13362	-0.991978	0.452545	0.0290195	0.23111
BRI3BP|Q8WY22	-0.857219	0.39112	0.0290409	0.23111
BOD1|Q96IK1	-0.747654	0.340743	0.0291277	0.231124
SYNM|O15061	-0.52596	0.24011	0.0291287	0.231124
ACOT1|Q86TX2	-0.376955	0.17213	0.0291695	0.231124
PNCK|Q6P2M8	-0.446229	0.203767	0.0291729	0.231124
TMPRSS13|Q9BYE2	0.690701	0.315337	0.0291809	0.231124
VWC2L|B2RUY7	-0.83718	0.382172	0.0292123	0.231154
ACOT2|P49753	-0.354445	0.161945	0.0292627	0.231333
GNG13|Q9P2W3	-0.474614	0.216898	0.029298	0.231393
RAB12|Q6IQ22	-1.63236	0.746231	0.0293511	0.231401
KBTBD11|O94819	-1.65891	0.758383	0.0293543	0.231401
C10orf35; FAM241B|Q96D05	-1.13921	0.521598	0.0296009	0.233124
TRUB1|Q8WWH5	-0.651337	0.298274	0.0296447	0.233131
SF3B2|Q13435	-1.29971	0.595293	0.0296575	0.233131
SHISA7|A6NL88	-0.695656	0.318686	0.0296895	0.233163
NA|Q9Y618	-0.867294	0.397139	0.0297245	0.233215
KCTD12|Q96CX2	-1.18479	0.542971	0.029752	0.233215
TXLNA|P40222	-1.34923	0.618747	0.0298616	0.233855
SLC30A3|Q99726	-0.770151	0.353299	0.0299133	0.234041
IGSF21|Q96ID5	-1.13435	0.520614	0.0299891	0.234211
CHD3|Q12873	-0.932552	0.427166	0.0300346	0.234211
LRFN2|Q9ULH4	-0.967993	0.444326	0.0300424	0.234211
C5orf30|Q96GV9	0.738503	0.337918	0.0300472	0.234211
CTSC|P53634	-0.445369	0.204155	0.0301579	0.234855
KIAA1211|Q6ZU35	-0.957023	0.439739	0.0302074	0.235021
MTA1|Q13330	-1.02263	0.470445	0.0303746	0.235714
ATAD3A|Q9NVI7	-1.38945	0.639243	0.030388	0.235714
FAM98B|Q52LJ0	-1.1667	0.536768	0.0303892	0.235714
LRRC7|Q96NW7	-1.20619	0.555003	0.0304092	0.235714
IL1RAPL1|Q9NZN1	1.09523	0.504537	0.0306167	0.237102
RCAN2|Q14206	0.71363	0.329117	0.0307892	0.237865
SMARCD3|Q6STE5	-0.96022	0.442795	0.0307985	0.237865
TUBB4B|P68371	1.58987	0.733279	0.0308007	0.237865
GABRA1|P14867	-1.01047	0.466141	0.030834	0.237903
CXorf56|Q9H5V9	-0.640692	0.295417	0.0309417	0.238513
SLC2A11|Q9BYW1	-0.601991	0.278025	0.0310879	0.239313
SLC12A2|P55011	0.943502	0.43595	0.0311027	0.239313
DVL1|P54792	-1.13217	0.523313	0.031174	0.239641
DDX19A|Q9NUU7	-1.71962	0.795738	0.0313509	0.24078
BRINP2; FAM5B|Q9C0B6	-0.918073	0.424957	0.0314017	0.240933
COASY|Q13057	-1.32908	0.615247	0.0314286	0.240933
TMEM151B|Q8IW70	-0.882749	0.40844	0.031522	0.241428
CMTM4|Q8IZR5	-0.754723	0.349859	0.031708	0.242368
ASIC1|P78348	-0.989726	0.458932	0.0317126	0.242368
IGF1R|P08069	-1.13856	0.527995	0.0317461	0.242368
PXK|Q7Z7A4	0.60261	0.279529	0.0317607	0.242368
TIMM21|Q9BVV7	-0.946895	0.439488	0.0318606	0.242908
MAF1|Q9H063	-0.835933	0.386972	0.0319717	0.24341
XK|P51811	-0.746007	0.3463	0.0320216	0.24341
PIEZO2|Q9H5I5	-0.639443	0.29699	0.032039	0.24341
COPRS|Q9NQ92	-0.649382	0.301628	0.0320648	0.24341
EPHA5|P54756	0.757924	0.352185	0.0320722	0.24341
CADM3|Q8N126	-0.905673	0.420967	0.0321084	0.243419
COL4A2|P08572	0.397818	0.184935	0.0321315	0.243419
DIABLO|Q9NR28	-0.915989	0.425949	0.0321838	0.243571
TESPA1|A2RU30	-0.891538	0.414542	0.0322099	0.243571
XPNPEP3|Q9NQH7	-0.799116	0.371855	0.0323009	0.24384
PI4KAP1|Q8N8J0	-1.16204	0.540745	0.0323038	0.24384
PPL|O60437	-0.655206	0.304891	0.0323783	0.244182
GRM5|P41594	-1.28445	0.598201	0.0324458	0.244195
ANKRD27|Q96NW4	-0.807334	0.37595	0.0324515	0.244195
GRIN2B|Q13224	-1.08819	0.506931	0.0324915	0.244195
NA|Q6NXS1	-0.82901	0.386206	0.032497	0.244195
FARP1|Q9Y4F1	-1.01382	0.472414	0.0325486	0.244363
ENPP2|Q13822	0.427105	0.198883	0.0326946	0.244819
RNF11|Q9Y3C5	-1.04078	0.485314	0.0327012	0.244819
SLC9A7|Q96T83	-1.02253	0.476947	0.0327099	0.244819
GPR37|O15354	0.408098	0.190294	0.0327696	0.244819
ACSBG2|Q5FVE4	0.542537	0.252333	0.0327735	0.244819
SPCS2|Q15005	-1.12258	0.523968	0.0328274	0.244819
USP13|Q92995	-0.727149	0.339229	0.0328331	0.244819
AHCTF1|Q8WYP5	-0.862409	0.402509	0.0328437	0.244819
MYO1B|O43795	-0.900844	0.420888	0.0329985	0.245515
APBB1|O00213	-1.19062	0.556319	0.033012	0.245515
TMCC3|Q9ULS5	0.49474	0.231115	0.0330468	0.245515
SH3GL2|Q99962	-1.14664	0.535899	0.0330546	0.245515
SMARCC2|Q8TAQ2	-1.52221	0.711781	0.0331413	0.24594
SNRPA|P09012	-1.06372	0.498028	0.0333645	0.246478
BRSK1|Q8TDC3	-2.02166	0.946589	0.0333759	0.246478
ZC3H13|Q5T200	0.234562	0.109728	0.033377	0.246478
MPP2|Q14168	-1.18506	0.554941	0.0333971	0.246478
PRMT8|Q9NR22	-0.808358	0.378572	0.0334127	0.246478
AIG1|Q9NVV5	0.216256	0.101236	0.0334173	0.246478
TNS1|Q9HBL0	-1.0132	0.474526	0.0334202	0.246478
EIF3A|Q14152	1.62005	0.759079	0.0334992	0.246842
PARG; BPHL|Q86W56	-0.805589	0.377251	0.0335643	0.247104
BRAF|P15056	-1.93731	0.908278	0.0336054	0.247189
MLIP|Q5VWP3	-0.546442	0.256308	0.0336988	0.247591
PHF3|Q92576	-0.516194	0.242042	0.0337428	0.247591
L3HYPDH|Q96EM0	0.361312	0.169537	0.0337676	0.247591
ARFGAP3|Q9NP61	-1.18952	0.558377	0.0338238	0.247591
TMEM57; MACO1|Q8N5G2	-0.766814	0.359898	0.033842	0.247591
POLR2A|P24928	-1.34396	0.630889	0.0338568	0.247591
C1orf173; ERICH3|Q5RHP9	-0.6307	0.296099	0.0338765	0.247591
GPAA1|O43292	0.953071	0.447572	0.033897	0.247591
CPD|O75976	-1.07598	0.505491	0.0339673	0.24764
CDC42EP4|Q9H3Q1	-0.363975	0.171014	0.0339878	0.24764
MTUS2|Q5JR59	-0.989503	0.464994	0.0340323	0.24764
RINT1|Q6NUQ1	-1.07599	0.505719	0.0340452	0.24764
DVL1|O14640	-1.16297	0.546582	0.0340519	0.24764
C9orf72|Q96LT7	-1.06931	0.502809	0.0341421	0.248079
BIN1|O00499	1.10948	0.521857	0.0341814	0.248149
VANGL2|Q9ULK5	-0.720737	0.338583	0.03427	0.248265
ST7|Q9NRC1	-0.933495	0.438977	0.0342731	0.248265
SH3GL3|Q99963	-0.974422	0.458601	0.0342865	0.248265
SLC19A1|P41440	-0.902664	0.424893	0.0345116	0.249579
PLD1|Q13393	0.539736	0.254173	0.0345276	0.249579
NYAP1|Q6ZVC0	-1.06277	0.501009	0.0346126	0.249976
KCNIP4|Q6PIL6	-1.15699	0.546167	0.0348277	0.251312
C3orf38|Q5JPI3	-0.817895	0.385959	0.034862	0.251343
HADHB|P55084	-1.04924	0.495782	0.0350017	0.252014
REXO2|Q9Y3B8	1.01487	0.4796	0.0350235	0.252014
FAM49A|Q9H0Q0	1.05818	0.500156	0.0350564	0.252014
SOX11|P35716	0.526256	0.248262	0.0350886	0.252014
EHHADH|Q08426	-0.750889	0.354948	0.0351235	0.252014
WDR37|Q9Y2I8	-1.57022	0.742499	0.0351359	0.252014
NMRK1|Q9NWW6	0.647641	0.305841	0.0351944	0.252028
MCTS1|Q9ULC4	1.13119	0.535131	0.0352153	0.252028
SERPINA3|P01011	-0.195425	0.0924506	0.0352285	0.252028
MAGEE1|Q9HCI5	-0.606073	0.286755	0.0353032	0.252347
PPP1R21|Q6ZMI0	-1.72407	0.816255	0.0353601	0.252537
PPP1R3D|O95685	-0.750985	0.355663	0.0354493	0.252572
DTNBP1|Q96EV8	-0.666723	0.315773	0.0354739	0.252572
EIF4A3|P38919	-1.70645	0.808419	0.0354741	0.252572
UBR5|O95071	-0.909788	0.43072	0.0354859	0.252572
PCDHAC1|Q9H158	-0.817159	0.386886	0.0355473	0.252794
PHGDH|O43175	0.645102	0.30598	0.0356943	0.253624
API5|Q9BZZ5	-1.3157	0.624292	0.0357643	0.253905
C4B; C4B_2; LOC100293534|P0C0L5	0.209886	0.0995985	0.0358241	0.253921
ACTR10|Q9NZ32	1.44183	0.684407	0.0358361	0.253921
ABCC5|O15440	-0.611459	0.290211	0.0358745	0.253921
CNOT10|Q9H9A5	-1.36299	0.647163	0.0358881	0.253921
ARGLU1|Q9NWB6	-1.0359	0.491943	0.0359193	0.253927
DPM3|Q9P2X0	-0.917888	0.436132	0.0360483	0.25448
MADD|Q8WXG6	-1.1077	0.526453	0.0360642	0.25448
IGLON5|A6NGN9	-0.992093	0.471573	0.0360896	0.25448
RBM14; RBM14-RBM4|Q96PK6	-1.08471	0.515679	0.0361193	0.25448
FAM120A|Q9NZB2	-1.3239	0.62969	0.0362067	0.254784
NAGK|Q9UJ70	1.04979	0.499357	0.0362234	0.254784
NDUFAF6|Q330K2	-1.01828	0.484494	0.0362854	0.255005
CLEC14A|Q86T13	-0.706998	0.335861	0.0363372	0.255154
GFOD1|Q9NXC2	-1.28576	0.612124	0.0363807	0.255246
BEGAIN|Q9BUH8	-0.738535	0.351569	0.0364297	0.255374
TRAPPC1|Q9Y5R8	-1.06025	0.505011	0.0364876	0.255507
DDB1|Q16531	-2.26486	1.07919	0.0365427	0.255507
PI4KA|P42356	-1.4719	0.701437	0.0365657	0.255507
TMEM246|Q9BRR3	-0.569808	0.271442	0.0365709	0.255507
JMY|Q8N9B5	-1.25547	0.598422	0.0366048	0.255531
TXLNG|Q9NUQ3	-0.879881	0.419479	0.0367237	0.255837
PPP1R2|P41236	-0.886821	0.422985	0.0367285	0.255837
SF1|Q15637	-0.881838	0.420636	0.0367406	0.255837
EIF4E2|O60573	1.05163	0.501784	0.0368001	0.256038
GNAZ|P19086	-1.41576	0.675902	0.0369027	0.256194
YARS2|Q9Y2Z4	-0.945016	0.451252	0.03694	0.256194
AIMP1|Q12904	-1.34092	0.640432	0.0369796	0.256194
FOXO3|O43524	-0.693865	0.331079	0.0369878	0.256194
ITGB8|P26012	-0.877563	0.419179	0.0370011	0.256194
ARC|Q7LC44	-0.903851	0.431755	0.0370097	0.256194
MERTK|Q12866	-0.88483	0.422761	0.0370504	0.256194
RFX5|P48382	-0.817157	0.389338	0.0370677	0.256194
GNAI2|P04899	1.53215	0.732689	0.0372166	0.256994
FRMD4B|Q9Y2L6	-0.480136	0.229545	0.0372803	0.256994
LIPA|P38571	0.415654	0.198794	0.0373058	0.256994
PTCH1|Q13635	0.35557	0.169612	0.0373388	0.256994
NDRG1|Q92597	0.597673	0.286004	0.037343	0.256994
SURF6|O75683	-0.57298	0.273708	0.037368	0.256994
GOLGA4|Q13439	-1.59604	0.764009	0.0374066	0.257047
FAM126B|Q8IXS8	-1.36071	0.651705	0.037507	0.257502
KRIT1|O00522	-0.346998	0.166217	0.0375345	0.257502
CCNYL1|Q8N7R7	-0.74479	0.356887	0.0377403	0.258703
SELO; SELENOO|Q9BVL4	-0.676321	0.324435	0.037809	0.258782
APC|P25054	-1.54133	0.739404	0.0378139	0.258782
RABL6|Q3YEC7	-1.60648	0.771329	0.0379804	0.259709
ATAD3B|Q5T9A4	-0.62896	0.301962	0.0380128	0.259718
PPP2R5E|Q16537	-1.40995	0.677192	0.0380438	0.259718
CPLX3|Q8WVH0	-0.453471	0.21785	0.0381202	0.260027
COQ10A|Q96MF6	-0.752751	0.361627	0.0381768	0.2602
VPS4A|Q9UN37	-1.81637	0.873242	0.0382301	0.260351
TMEM25|Q86YD3	-0.655996	0.315448	0.0383207	0.260755
RASA2|Q15283	-1.04524	0.502966	0.038403	0.261103
LGALSL|Q3ZCW2	-1.24155	0.597582	0.0384518	0.261122
PFDN5|Q99471	-1.89239	0.910943	0.0385041	0.261122
RING1|Q06587	-1.03596	0.498597	0.0385261	0.261122
AASS|Q9UDR5	-0.618314	0.297727	0.0385308	0.261122
SNRPB|P14678	0.999239	0.481566	0.0386985	0.262046
DTNA|Q9Y4J8	-0.580221	0.279837	0.0388438	0.262578
TBC1D25|Q3MII6	-0.813677	0.391811	0.0388543	0.262578
NECAB3|Q96P71	-0.232593	0.112165	0.0389048	0.262578
WDFY1|Q8IWB7	-1.1159	0.538417	0.0389248	0.262578
CMTM5|Q96DZ9	0.385558	0.186039	0.0389343	0.262578
BOLA2B; BOLA2; LOC107984053|Q9H3K6	0.684478	0.330525	0.0390818	0.263361
C18orf25|Q96B23	-0.841458	0.406453	0.0391416	0.2634
HNRNPDL; HNRPDL|O14979	-0.757349	0.36585	0.039155	0.2634
RPS27|P42677	1.00119	0.483708	0.0391822	0.2634
SUDS3|Q9H7L9	-0.901172	0.434994	0.0393412	0.263885
C18orf8; WDR98|Q96DM3	1.35029	0.652906	0.0393584	0.263885
EMC10|Q5UCC4	1.18798	0.574221	0.0393781	0.263885
SESN1|Q9Y6P5	-0.37218	0.179997	0.0394153	0.263885
CLIC5|Q9NZA1	-0.578605	0.27926	0.0394604	0.263885
NEK9|Q8TD19	-1.08554	0.525197	0.03947	0.263885
PRPF31|Q8WWY3	-0.702273	0.339847	0.0395017	0.263885
CLMN|Q96JQ2	0.667472	0.323049	0.0395282	0.263885
NFXL1|Q6ZNB6	-0.921161	0.445806	0.0395654	0.263885
BLOC1S3|Q6QNY0	-0.872027	0.42173	0.0395701	0.263885
NA|Q96QH2	-0.703358	0.339733	0.0396055	0.26391
ABI3|Q9P2A4	-0.691365	0.334962	0.0397619	0.264431
KIAA1191|Q96A73	-0.752336	0.364621	0.0397974	0.264431
HOOK2|Q96ED9	-0.777792	0.37654	0.0398036	0.264431
SMARCA2|P51531	-1.40825	0.682557	0.0398102	0.264431
SRSF6|Q13247	-0.776975	0.376901	0.0399907	0.265224
TAC3|Q9UHF0	-0.564176	0.27359	0.0399931	0.265224
FAM175B; ABRAXAS2|Q15018	-1.58451	0.769094	0.0400944	0.265475
SDHAF2|Q9NX18	-0.540832	0.262451	0.0400987	0.265475
RBM19|Q9Y4C8	-0.918017	0.444163	0.0401262	0.265475
ARHGEF6|Q15052	-1.41077	0.685097	0.0401915	0.265657
PML|P29590	-0.937707	0.455428	0.0402173	0.265657
CD53|P19397	0.437063	0.21172	0.0403085	0.265856
TRAPPC12|Q8WVT3	-1.80174	0.875488	0.040311	0.265856
SAMD14|Q8IZD0	-0.83702	0.406905	0.0404024	0.265882
C12orf5; TIGAR|Q9NQ88	0.902472	0.438741	0.0404101	0.265882
SLC9A3R2|Q15599	-1.34491	0.653859	0.0404171	0.265882
SMG6|Q86US8	-0.99913	0.485739	0.0404423	0.265882
PSMG3|Q9BT73	-0.555922	0.270248	0.0404837	0.265945
GOSR1|O95249	-0.902438	0.43896	0.0405486	0.266162
MCM3AP|O60318	-1.3473	0.654348	0.040636	0.266526
CCT2|P78371	1.54949	0.754708	0.0407859	0.267299
MPPED2|Q15777	-0.904915	0.440158	0.0408238	0.267339
PEX19|P40855	-1.23715	0.603271	0.0410167	0.268391
TAGLN2|P37802	-0.567107	0.276618	0.0410744	0.268558
JMJD7|P0C870	0.649514	0.31701	0.0412504	0.269498
CAMK4|Q16566	-0.837763	0.409098	0.041302	0.269567
SBNO1|A3KN83	-0.825557	0.40294	0.0413254	0.269567
SESN3|P58005	-0.621764	0.303526	0.041364	0.269608
ZNRF2|Q8NHG8	-0.668673	0.326689	0.0414181	0.26975
LAMP2|P13473	0.470625	0.230122	0.0415703	0.270531
CPSF2|Q9P2I0	-1.05047	0.513737	0.0416347	0.270739
AHSA1|O95433	0.906129	0.443291	0.0416713	0.270766
ALDH5A1|P51649	-0.775995	0.379819	0.0417735	0.271174
UBA6|A0AVT1	1.69155	0.828105	0.0418123	0.271174
PHF2|O75151	-0.821861	0.402047	0.0418314	0.271174
RABGAP1L|B7ZAP0	-1.53586	0.752196	0.0418963	0.271384
GSG1L|Q6UXU4	-0.732224	0.358144	0.042024	0.271751
PCYT1A|P49585	-1.13908	0.558247	0.0420329	0.271751
SEPHS1|P49903	-0.888262	0.43536	0.0420504	0.271751
REPS1|Q96D71	-1.73344	0.850026	0.0421524	0.272199
PCDH1|Q08174	-1.04812	0.514174	0.0422344	0.272518
DNAJA3|Q96EY1	-1.30942	0.642828	0.0423841	0.273273
DRG2|P55039	1.20787	0.593293	0.0424946	0.273774
GRHPR|Q9UBQ7	1.14502	0.562591	0.0425562	0.273851
PCYOX1L|Q8NBM8	-0.859741	0.422455	0.0425721	0.273851
SUMO3|P55854	-1.07289	0.527837	0.0428245	0.275263
NA|P82921	0.46179	0.226841	0.0428657	0.275315
ALG2|Q9H553	-1.17756	0.579927	0.0430538	0.276134
PCDH9|Q9HC56	-1.52188	0.749579	0.0430593	0.276134
PIP4K2A|P48426	0.411922	0.20298	0.0431555	0.276539
LZIC|Q8WZA0	1.14367	0.563739	0.0432221	0.276619
ANKRD50|Q9ULJ7	-0.87123	0.42836	0.0432341	0.276619
NUDT5|Q9UKK9	1.08444	0.534868	0.0433488	0.277141
SH3RF1|Q7Z6J0	-0.621103	0.306457	0.0434423	0.277181
DENND1A|Q8TEH3	-1.2632	0.623372	0.0434603	0.277181
TELO2|Q9Y4R8	-0.761065	0.375399	0.0434658	0.277181
SCRN3|Q0VDG4	0.618131	0.305079	0.0434879	0.277181
ADPRHL2|Q9NX46	1.29756	0.640615	0.0435546	0.277395
MAP2K2|P36507	1.14101	0.56408	0.0438352	0.278784
MFN1|Q8IWA4	-1.22852	0.607205	0.0438394	0.278784
SEPT10|Q9P0V9	0.560041	0.27709	0.0440035	0.279615
LIPE|Q05469	0.413819	0.20478	0.0440578	0.279747
MAP2K1|Q02750	1.10475	0.546911	0.0441253	0.279963
VPRBP; DCAF1|Q9Y4B6	-0.914585	0.452856	0.0441664	0.280011
SYN3|O14994	-0.785103	0.388883	0.044242	0.280278
TMED7; TMED7-TICAM2|Q9Y3B3	-1.12955	0.559766	0.0443432	0.280706
ABCG2|Q9UNQ0	-0.554323	0.27465	0.0444115	0.280926
PARN|O95453	-0.824534	0.408861	0.0445407	0.280957
UBR7|Q8N806	-0.810365	0.401871	0.0445448	0.280957
AQP1|P29972	0.198682	0.0985465	0.0445755	0.280957
CNOT1|A5YKK6	-1.78194	0.88406	0.0445805	0.280957
CDC42EP2|O14613	0.423626	0.209878	0.0446047	0.280957
ZFR|Q96KR1	-1.14751	0.569466	0.0446413	0.280957
NUMB|P49757	-1.17091	0.581108	0.0446519	0.280957
SGCE|O43556	-0.8335	0.413692	0.044687	0.280966
TBR1|Q16650	-0.966573	0.479897	0.0447399	0.281088
ISY1; ISY1-RAB43|Q9ULR0	-0.973846	0.482982	0.0448713	0.281248
AGFG1|P52594	-1.36924	0.68028	0.0448835	0.281248
JAK1|P23458	-1.27788	0.634922	0.0448943	0.281248
PALMD|Q9NP74	-0.549959	0.27315	0.0449	0.281248
SPARC|P09486	-0.407301	0.202465	0.0449948	0.281608
HECTD3|Q5T447	1.33978	0.666083	0.0450249	0.281608
EPN1|Q9Y6I3	-1.3904	0.691965	0.0452458	0.282722
FAM102B|Q5T8I3	-0.84392	0.419912	0.0452707	0.282722
ZC3H4|Q9UPT8	-0.633405	0.315283	0.0453153	0.282789
RHOBTB3|O94955	-0.58333	0.290464	0.0454143	0.283195
ABL1|P00519	-0.772732	0.384908	0.0454866	0.283434
WNK4|Q96J92	0.622478	0.310074	0.0455304	0.283496
PGAM1; LOC643576|P18669	1.16687	0.58167	0.0455958	0.283692
ABCA8|O94911	0.412368	0.205559	0.0456301	0.283694
FAM82A1; RMDN2|Q96LZ7	-1.01464	0.505992	0.0456834	0.283815
SNRNP70|P08621	-1.30878	0.65279	0.0457225	0.283846
C8B|P07358	0.501091	0.249734	0.0460856	0.285459
HBS1L|Q9Y450	1.35569	0.677335	0.0461048	0.285459
KIAA1279; KIF1BP|Q96EK5	-1.09873	0.549009	0.0461112	0.285459
PAK7; PAK5|Q9P286	-1.04964	0.524549	0.0461398	0.285459
KCNA1|Q09470	0.529429	0.264604	0.046161	0.285459
GCFC1; PAXBP1|Q9Y5B6	-0.741621	0.37045	0.0462414	0.285459
STK38|Q15208	0.796721	0.397344	0.0462534	0.285459
GPR180|Q86V85	-0.833408	0.416525	0.0462876	0.285459
PITHD1|Q9GZP4	-0.99501	0.497593	0.0462897	0.285459
AKT1S1|Q96B36	-0.453312	0.226937	0.0465917	0.287109
TMCC2|O75069	-1.40672	0.704718	0.0466708	0.287385
EFCAB7|A8K855	-0.780593	0.390673	0.0467385	0.287488
WARS|P23381	-0.734297	0.368001	0.0467564	0.287488
BTD|P43251	-0.711859	0.356437	0.0468194	0.287664
NA|Q9P281	-0.622906	0.311684	0.0470017	0.288271
MARS2|Q96GW9	-0.685281	0.343701	0.0470141	0.288271
GATAD2B|Q8WXI9	-0.80949	0.406188	0.0470446	0.288271
PXN|P49023	-0.637337	0.319862	0.0470671	0.288271
CHRND|Q07001	0.919434	0.460341	0.0470907	0.288271
FAM177A1|Q8N128	0.652167	0.327487	0.047189	0.288661
NT5C|Q8TCD5	0.526896	0.264804	0.0473738	0.289491
APEX1|P27695	-1.06945	0.537576	0.0474137	0.289491
ADAM23|O75077	0.867787	0.436286	0.0474541	0.289491
ACIN1|Q9UKV3	-1.00237	0.50399	0.0474718	0.289491
SAFB2|Q14151	-0.89994	0.45254	0.0474978	0.289491
ERCC1|P07992	-0.769286	0.385773	0.0476214	0.290033
PLEKHA5|Q9HAU0	-1.22851	0.618253	0.047673	0.290135
PRKAR2B|P31323	-1.21992	0.614074	0.0477245	0.290167
TSR2|Q969E8	-0.900887	0.453466	0.0477477	0.290167
AIF1L|Q9BQI0	0.3809	0.19179	0.0477884	0.290203
RBMXL1|Q96E39	-0.691162	0.348079	0.0478479	0.290354
GTF2IRD2B|Q6EKJ0	-0.920328	0.463539	0.0480059	0.29077
POTEI|P0CG38	-0.162516	0.0818751	0.0480144	0.29077
C22orf32; SMDT1|Q9H4I9	-0.930855	0.468524	0.0480208	0.29077
CLIC1|O00299	-0.508066	0.256152	0.0480756	0.290776
FARSA|Q9Y285	-0.859491	0.43336	0.0480914	0.290776
FAM129C|Q86XR2	-0.73901	0.371938	0.0481613	0.290987
BAI1; ADGRB1|O14514	-0.992092	0.500463	0.0482002	0.291012
CTNND1|O60716	-1.0652	0.537645	0.0483251	0.291057
RFTN2|Q52LD8	0.944063	0.476512	0.04833	0.291057
RGL1|Q9NZL6	0.456509	0.229898	0.0483611	0.291057
RABGGTA|Q92696	1.44029	0.727135	0.0483782	0.291057
OSTM1|Q86WC4	0.802201	0.404941	0.0483818	0.291057
VCPIP1|Q96JH7	-1.59065	0.803379	0.048471	0.291263
ATF1|P18846	-0.55445	0.280052	0.048503	0.291263
NEBL|O76041	-0.773276	0.390715	0.0485627	0.291263
SUPT5H|O00267	-1.05493	0.533121	0.048603	0.291263
FAM105B; OTULIN|Q96BN8	-0.64959	0.328053	0.0486231	0.291263
GRB2|P62993	-1.55892	0.787977	0.0486476	0.291263
UPF3B|Q9BZI7	-0.872804	0.441163	0.0486936	0.291263
SZRD1|Q7Z422	-1.07522	0.54356	0.048695	0.291263
SCD5|Q86SK9	0.703707	0.355873	0.0487576	0.29143
CD99L2|Q8TCZ2	-0.830704	0.420274	0.0488652	0.291651
BCR|P11274	-1.40444	0.710824	0.048942	0.291651
SMUG1|Q53HV7	-0.755706	0.381525	0.0489629	0.291651
CDC27|P30260	1.07914	0.546276	0.04898	0.291651
AP3S1|Q92572	-1.09349	0.55358	0.0489967	0.291651
DZIP3|Q86Y13	-0.634156	0.320699	0.049004	0.291651
LSM2|Q9Y333	-1.06553	0.539623	0.0490806	0.291899
CDC42BPB|Q9Y5S2	-1.94463	0.985118	0.0491453	0.292007
HSBP1|O75506	0.758528	0.384334	0.0491899	0.292007
FNBP1L|Q5T0N5	-0.773624	0.391977	0.0492036	0.292007
BTF3|P20290	-0.895988	0.454233	0.0493139	0.292223
SMNDC1|O75940	-0.881759	0.447001	0.0493572	0.292223
ALDH1A3|P47895	-0.40753	0.206644	0.0493765	0.292223
TSC2|P49815	-1.38515	0.702488	0.0494	0.292223
SEC23B|Q15437	-0.944017	0.478756	0.0494317	0.292223
GABARAPL2|P60520	-1.38398	0.702049	0.0494498	0.292223
PPP1R14A|Q96A00	0.234918	0.119176	0.0494861	0.29223
SLC6A15|Q9H2J7	0.698762	0.354574	0.0495384	0.292332
VKORC1|Q9BQB6	0.52758	0.2678	0.0496318	0.292677
EPRS|P07814	-1.50186	0.762814	0.0497384	0.292702
ZC3H18|Q86VM9	-0.955041	0.485167	0.0497796	0.292702
FAM111B|Q6SJ93	-0.77972	0.395199	0.0498096	0.292702
CD14|P08571	-0.263053	0.133656	0.0498525	0.292702
WSB2|Q9NYS7	0.585163	0.297029	0.0498654	0.292702
BNIP3|Q12983	-0.650549	0.330596	0.049873	0.292702
SOWAHA|Q2M3V2	-0.63579	0.322489	0.0498861	0.292702
VBP1|P61758	-1.50613	0.765583	0.0499162	0.292702
MAP1LC3A|Q9H492	0.92653	0.471059	0.0499615	0.292712
QTRT1|Q9BXR0	-1.04031	0.528967	0.049988	0.292712
LIG3|P49916	-0.928837	0.472435	0.050093	0.293121
COX20|Q5RI15	0.737449	0.375275	0.0501722	0.293379
AHCY|P23526	1.45199	0.739326	0.0503069	0.293961
VAMP2|P63027	-0.829331	0.422406	0.0503747	0.294147
SLC27A2|O14975	-0.464167	0.236435	0.0504091	0.294147
AGBL4|Q5VU57	-0.655509	0.333822	0.0504703	0.294298
HIST1H4A; HIST1H4F; HIST1H4D; HIST1H4J; HIST2H4A; HIST2H4B; HIST1H4H; HIST1H4C; HIST4H4; HIST1H4E; HIST1H4I; HIST1H4B; HIST1H4K; HIST1H4L|P62805	0.237564	0.121097	0.0505603	0.294387
KDELC2|Q7Z4H8	-0.587866	0.299363	0.0505883	0.294387
TMPPE|Q6ZT21	-0.763883	0.389432	0.0506187	0.294387
UBTD1|Q9HAC8	-0.78132	0.398461	0.0506829	0.294387
CSTA|P01040	-0.311942	0.158612	0.0506898	0.294387
STAM2|O75886	-1.20891	0.616604	0.0506968	0.294387
TMEM126A|Q9H061	-0.783455	0.399666	0.0507518	0.294392
GIMAP1|Q8WWP7	-0.71154	0.36305	0.0507942	0.294392
SPAG7|O75391	-0.835143	0.426099	0.0508034	0.294392
HERC2|O95714	-1.08866	0.555676	0.0508658	0.294549
SNW1|Q13573	-0.758267	0.387369	0.0510812	0.295506
GATM|P50440	-0.704517	0.35999	0.0511144	0.295506
NCL|P19338	-1.06135	0.542558	0.0512151	0.295506
HSDL2|Q6YN16	-1.10708	0.565934	0.0512313	0.295506
MAOA|P21397	-1.021	0.521973	0.0512327	0.295506
RNF14|Q9UBS8	0.655005	0.334721	0.0512433	0.295506
PKIG|Q9Y2B9	-0.549385	0.280889	0.0513051	0.295659
CDH10|Q9Y6N8	-0.892467	0.45657	0.0513897	0.295942
CIRH1A; UTP4|Q969X6	-0.790987	0.404327	0.0514449	0.296056
TCEA2|Q15560	-0.659965	0.337198	0.0515229	0.296301
DLG2|Q15700	-1.54723	0.792249	0.0515993	0.296536
DPY19L1|Q2PZI1	0.909934	0.46592	0.0517605	0.297258
MARCKS|P29966	-0.775213	0.397297	0.0518066	0.297318
SLC39A10|Q9ULF5	-0.836831	0.429275	0.0520231	0.298323
YIPF5|Q969M3	-1.0201	0.523385	0.0520657	0.298323
PCDHGB1|Q9Y5G3	-0.791242	0.405886	0.0521136	0.298323
RBM3|P98179	-0.19366	0.0993448	0.0521245	0.298323
RAB3D|O95716	0.631744	0.324556	0.0523738	0.299545
LMF1|Q96S06	-0.632039	0.324209	0.0524483	0.299766
TRIP11|Q15643	-0.883283	0.454133	0.0525547	0.300073
STAT2|P52630	-0.722816	0.371548	0.0525739	0.300073
NA|Q14409	-1.10881	0.57059	0.0527634	0.300805
TUBG1|P23258	-0.577026	0.296883	0.0527741	0.300805
CDH18|Q13634	-1.03468	0.532838	0.0529548	0.301471
MDH2|P40926	-0.98701	0.508344	0.0529631	0.301471
NASP|P49321	-1.19687	0.617002	0.0531834	0.302317
SF3B4|Q15427	0.587643	0.302966	0.0532367	0.302317
GTF2H1|P32780	-0.756606	0.38946	0.053257	0.302317
CHKA|P35790	-0.592519	0.305339	0.0532776	0.302317
FZD7|O75084	-0.59693	0.306991	0.0532941	0.302317
VPS29|Q9UBQ0	-1.31953	0.680655	0.0533289	0.302317
PRKAR1A|P10644	1.07081	0.552747	0.0534959	0.302748
GOLM1|Q8NBJ4	-0.842561	0.434973	0.0535399	0.302748
SEPT6|Q14141	-0.978006	0.50495	0.0535476	0.302748
MED29|Q9NX70	-0.655777	0.338061	0.0535543	0.302748
THUMPD3|Q9BV44	-0.811808	0.419229	0.0536153	0.302748
LIMS3; LIMS3L; LIMS4|P0CW20	-0.662278	0.340968	0.0536222	0.302748
SIAE|Q9HAT2	0.541095	0.279562	0.0537104	0.303041
TARDBP|Q13148	-1.24522	0.643646	0.0538183	0.303445
NA|P26440	-0.560681	0.289871	0.0538663	0.303511
LSM6|P62312	-0.963131	0.498169	0.0539778	0.303934
MAPK1|P28482	0.861386	0.445845	0.0541404	0.304644
RPS24|P62847	0.57665	0.298483	0.0541888	0.304712
BLVRB|P30043	0.592224	0.30671	0.0542812	0.305026
FAM188A; MINDY3|Q9H8M7	0.808018	0.418534	0.0543674	0.305305
PPM1K|Q8N3J5	-0.655369	0.339631	0.0544359	0.305484
HIST1H1C|P16403	0.246145	0.127552	0.0545125	0.305706
GGA2|Q9UJY4	-0.789682	0.409341	0.0545485	0.305706
ORC4|O43929	-0.661523	0.342979	0.0546396	0.306011
MTHFD1|P11586	-0.976599	0.506765	0.054751	0.306172
EGFR|P00533	-0.648299	0.336455	0.054785	0.306172
ANP32D|O95626	-0.972741	0.504864	0.0547993	0.306172
GPRIN3|Q6ZVF9	-0.618793	0.321182	0.0548149	0.306172
LAMC3|Q9Y6N6	-0.524978	0.272452	0.0548599	0.306219
KRT222|Q8N1A0	0.652016	0.338877	0.0551735	0.307452
CD55|P08174	0.402128	0.209044	0.0551865	0.307452
SAR1B|Q9Y6B6	1.03481	0.537919	0.0551913	0.307452
WDR81|Q562E7	-1.2757	0.663603	0.0553464	0.308111
CAMK2N1|Q7Z7J9	-0.405014	0.21063	0.0554272	0.308355
GLCCI1|Q86VQ1	-0.960783	0.500083	0.0555055	0.308359
MAP6|Q96JE9	-1.25791	0.654812	0.055519	0.308359
SNAPC5|O75971	-0.523202	0.271506	0.0555504	0.308359
SNX2|O60749	-1.72624	0.898816	0.0555754	0.308359
GPR158|Q5T848	-1.04531	0.544424	0.0556449	0.308539
SEH1L|Q96EE3	-1.17563	0.612606	0.0557674	0.309009
RPS26; LOC101929876; RPS26P25|P62854	0.856057	0.446159	0.0558098	0.309009
LOC101060545; RPIA|P49247	-0.836158	0.435816	0.0558406	0.309009
TMLHE|Q9NVH6	-0.426993	0.22277	0.056062	0.309689
COQ9|O75208	-0.80273	0.418875	0.0561066	0.309689
PITPNM1|O00562	-1.23869	0.646411	0.0561232	0.309689
FLRT2|O43155	-0.804206	0.419674	0.0561232	0.309689
SMEK1; PPP4R3A|Q6IN85	-1.1243	0.58669	0.0561487	0.309689
DDHD1|Q8NEL9	-1.36431	0.712136	0.0562006	0.309771
TFE3|P19532	-1.02415	0.534891	0.0563585	0.310436
GSTO1|P78417	0.442906	0.231411	0.0564214	0.310578
CACNG8|Q8WXS5	-0.641135	0.335228	0.0566011	0.311362
REEP1|Q9H902	-0.933857	0.488357	0.0566389	0.311365
SV2A|Q7L0J3	-1.20785	0.631785	0.056694	0.311463
TBC1D10B|Q4KMP7	-1.65149	0.864256	0.0568147	0.311921
FKBP9L; FKBP9P1|Q75LS8	-0.501835	0.26246	0.0569024	0.312197
LIN7B|Q9HAP6	-0.871233	0.45633	0.0570287	0.312685
EVPLL|A8MZ36	-0.886888	0.463197	0.0571154	0.312753
HADHA|P40939	-1.04847	0.549357	0.057116	0.312753
ALDH6A1|Q02252	-0.770991	0.40412	0.0572092	0.313058
NTM|Q9P121	-1.06674	0.559337	0.057297	0.31317
C2CD4C|Q8TF44	-0.6136	0.321747	0.0573046	0.31317
MYLK3|Q32MK0	-0.770208	0.403991	0.0573996	0.31328
MYLK4|Q86YV6	-0.770208	0.403991	0.0573996	0.31328
SYP|P08247	-0.767753	0.402818	0.0574522	0.313362
MOB3A|Q96BX8	-0.73737	0.386806	0.0575236	0.313547
IGLV3-12|A0A075B6K2	-0.146973	0.0770432	0.0575804	0.313652
PTPRF|P10586	-1.15423	0.606226	0.0577122	0.314165
ATP5D|P30049	-1.13221	0.595186	0.0579329	0.315161
PRKAR2A|P13861	-1.81671	0.955621	0.0580899	0.315725
PLXDC2|Q6UX71	0.5386	0.28337	0.0581563	0.315725
HIST2H2AC|Q16777	0.123059	0.0647265	0.0582385	0.315725
PTN|P21246	0.257406	0.135473	0.0582437	0.315725
STAMBP|O95630	-1.27078	0.668886	0.0582531	0.315725
SEC22B|O75396	1.49654	0.787804	0.0582802	0.315725
ABLIM1|O14639	-0.856469	0.450941	0.0583251	0.315725
GYG1|P46976	-0.634502	0.334101	0.0583464	0.315725
RPS11|P62280	-1.37809	0.725728	0.0583766	0.315725
CBLN4|Q9NTU7	-0.472969	0.249121	0.0584226	0.315769
MBNL1|Q9NR56	-0.911799	0.480937	0.0587764	0.317124
FSCN1|Q16658	1.15716	0.61038	0.0587862	0.317124
BRCC3|P46736	-1.06559	0.562079	0.0587871	0.317124
TOP2B|Q02880	-1.02818	0.542516	0.0588655	0.317342
GNB2|P62879	-0.97644	0.515432	0.0589716	0.317682
PPP1CA|P62136	1.0758	0.568003	0.0590268	0.317682
DCUN1D4|Q92564	-0.817989	0.431675	0.0590425	0.317682
SYNPO|Q8N3V7	-0.536012	0.28319	0.0591912	0.318277
PLS3|P13797	0.81928	0.433021	0.059292	0.318613
ZNF638|Q14966	-1.09305	0.577843	0.059346	0.318699
FAM171B|Q6P995	-0.996873	0.527116	0.0594026	0.318798
CALML3|P27482	-0.141081	0.0744427	0.0594576	0.318888
SNX5|Q9Y5X3	-1.47083	0.778065	0.0595109	0.318969
PPP1R9A|Q9ULJ8	-1.15823	0.613047	0.0596546	0.319443
NUP35|Q8NFH5	-0.815634	0.4317	0.0596853	0.319443
SUMO2|P61956	-0.770027	0.407667	0.059714	0.319443
CREB3L3|Q68CJ9	-1.09703	0.57957	0.0598022	0.31971
SUCLG2|Q96I99	-0.817408	0.433177	0.0599638	0.320006
WDR12|Q9GZL7	-0.700281	0.371032	0.0599855	0.320006
PRUNE; PRUNE1|Q86TP1	-1.19118	0.631401	0.0600222	0.320006
RYBP|Q8N488	-0.618299	0.327105	0.060044	0.320006
GK|P32189	-1.07351	0.569181	0.0600914	0.320006
SPG11|Q96JI7	-0.466897	0.247521	0.0600948	0.320006
GOLGA7B|Q2TAP0	-1.0378	0.550531	0.0602378	0.320006
NAT8L|Q8N9F0	-0.739501	0.392333	0.0602511	0.320006
GMPS|P49915	-1.4254	0.756232	0.0602533	0.320006
ZZEF1|O43149	1.39106	0.738149	0.0602988	0.320006
GRK5|P34947	-0.870048	0.461684	0.0603172	0.320006
CMC2|Q9NRP2	-0.543297	0.288348	0.0603474	0.320006
SLC25A41|Q8N5S1	-0.521345	0.276689	0.0603554	0.320006
CCNY|Q8ND76	-0.790966	0.420155	0.0605665	0.320922
PRICKLE3|O43900	-0.90352	0.4794	0.0608272	0.322099
KIAA1715; LNPK|Q9C0E8	-1.5888	0.846004	0.0611879	0.323804
WNK2|Q9Y3S1	1.67881	0.894154	0.0612519	0.3239
TUBB1|Q9H4B7	-0.17799	0.0947983	0.0612836	0.3239
RHOA|P61586	1.03505	0.551626	0.0614135	0.324204
TOP2A|P11388	-0.873656	0.465619	0.0614188	0.324204
ASPSCR1|Q9BZE9	-1.15458	0.615557	0.061511	0.324306
VCAN|P13611	0.344439	0.183639	0.0615156	0.324306
PRRC2B|Q5JSZ5	-0.603116	0.321863	0.0617637	0.325408
POGZ|Q7Z3K3	-0.878611	0.469085	0.0618739	0.325784
SLC4A8|Q2Y0W8	-0.48467	0.258961	0.0620738	0.32663
TOMM7|Q9P0U1	-0.806659	0.43017	0.0621448	0.326798
PRUNE2|Q8WUY3	1.14595	0.612728	0.0622603	0.327199
UCHL3|P15374	0.738487	0.395047	0.0623838	0.32746
SRP72|O76094	-1.68699	0.902544	0.0624142	0.32746
POLRMT|O00411	0.601906	0.321877	0.0624274	0.32746
POLR2K|P53803	0.692618	0.370334	0.0624996	0.327633
RHBDL3|P58872	-0.586698	0.313862	0.0625409	0.327644
BAIAP3|O94812	-0.454397	0.24329	0.0626141	0.327822
TMA16|Q96EY4	-0.558158	0.29805	0.0627226	0.328184
CTSB|P07858	-0.771796	0.41357	0.0628294	0.328515
CCSER2; FAM190B|Q9H7U1	-0.571469	0.306013	0.0628885	0.328515
BAG4|O95429	-0.831036	0.445441	0.0629038	0.328515
YIPF6|Q96EC8	-0.695141	0.372182	0.0630015	0.328661
IKBKG|Q9Y6K9	-1.27037	0.681289	0.0630436	0.328661
CSPG4|Q6UVK1	-0.628191	0.336935	0.0630755	0.328661
CADM1|Q9BY67	-0.88202	0.473081	0.0630955	0.328661
ELAVL4|P26378	-1.08717	0.583232	0.0631284	0.328661
KIAA1324|Q6UXG2	-0.942664	0.505875	0.0632153	0.328909
USP14|P54578	1.53646	0.824907	0.0633355	0.329329
COIL|P38432	-0.73685	0.395329	0.0634309	0.329442
TSPO|P30536	-0.566411	0.304198	0.0634361	0.329442
ASB1|Q9Y576	-0.637354	0.34245	0.0635944	0.329719
SH3GL1|Q99961	-0.815117	0.438134	0.0636401	0.329719
KCNJ9|Q92806	-0.480144	0.257997	0.0636608	0.329719
ORC2|Q13416	-0.803501	0.431648	0.0636751	0.329719
CHAMP1|Q96JM3	-0.991863	0.533194	0.0636867	0.329719
PDCD11|Q14690	-0.715457	0.384528	0.0637306	0.329742
QKI|Q96PU8	0.759326	0.408365	0.0637819	0.329785
NEDD8|Q15843	-1.26973	0.68295	0.0638178	0.329785
SETD3|Q86TU7	-1.28012	0.688863	0.0639584	0.330307
C1orf228|Q6PIY5	-0.580923	0.312542	0.0641299	0.330883
ZFAND2B|Q8WV99	-0.686	0.369362	0.0641492	0.330883
XRN2|Q9H0D6	-0.89423	0.481673	0.0642141	0.331013
CCDC91|Q7Z6B0	1.07769	0.580651	0.0642877	0.331189
RARS2|Q5T160	-0.523512	0.282132	0.064425	0.331521
FAM160A2|Q8N612	-0.772916	0.416582	0.0644315	0.331521
MAP3K5|Q99683	-1.11859	0.603247	0.0645334	0.331589
NACC1|Q96RE7	-0.785293	0.423487	0.0645399	0.331589
BBS7|Q8IWZ6	-0.944374	0.509446	0.0646122	0.331589
PLEKHO2|Q8TD55	-0.607236	0.327616	0.0646291	0.331589
MATR3|P43243	-1.09162	0.589089	0.0646904	0.331589
C11orf58|O00193	-0.458374	0.247381	0.0647143	0.331589
SAG|P10523	-1.08134	0.583488	0.0647225	0.331589
FYN|P06241	-1.37652	0.743221	0.0648304	0.331938
UBE2F|Q969M7	-1.29311	0.698336	0.0649061	0.332122
BRPF1|P55201	-0.927353	0.500819	0.0652615	0.333578
CHDH|Q8NE62	-0.403948	0.218463	0.0652705	0.333578
PFKFB1|P16118	0.477266	0.258196	0.0653554	0.333776
UBE3C|Q15386	-1.26263	0.683155	0.0653891	0.333776
SZT2|Q5T011	-0.690651	0.373552	0.0654408	0.333836
LPPR4; PLPPR4|Q7Z2D5	-0.578272	0.313121	0.0656109	0.334246
RCSD1|Q6JBY9	-0.557399	0.301839	0.0656144	0.334246
MVP|Q14764	0.285273	0.154494	0.0656412	0.334246
GABBR2|O75899	-1.18016	0.639686	0.0658734	0.334788
CTDSPL2|Q05D32	-0.662781	0.358129	0.0658736	0.334788
FADS2|O95864	-0.269879	0.146284	0.0659712	0.334788
GRIN2C|Q14957	-0.475148	0.257671	0.0660033	0.334788
FXYD6|Q9H0Q3	-0.521918	0.28304	0.0660086	0.334788
IGHV3-43D|P0DP04	0.192274	0.104197	0.0660281	0.334788
IGHV3-9|P01782	0.192274	0.104197	0.0660281	0.334788
DCTN1|Q14203	1.94518	1.0557	0.0662186	0.335384
SLC17A8|Q8NDX2	-0.806531	0.436421	0.0662259	0.335384
IMPDH2|P12268	1.13926	0.618441	0.066275	0.33543
CCZ1; CCZ1B|P86790	1.2539	0.68124	0.0665015	0.336345
MAPK7|Q13164	0.608452	0.330292	0.0665519	0.336345
EIF3F|O00303	1.22336	0.664835	0.0665767	0.336345
PTPRT|O14522	-1.07767	0.586143	0.0668017	0.337278
SHPK|Q9UHJ6	-0.414232	0.225355	0.066867	0.337404
REEP5|Q00765	-0.742623	0.404209	0.0670007	0.337874
CRAT|P43155	-0.741304	0.403586	0.0670648	0.337878
FRS3|O43559	-0.812921	0.442492	0.0670824	0.337878
PCNP|Q8WW12	-0.646138	0.352081	0.0673016	0.338778
ANXA13|P27216	0.534299	0.291234	0.0674036	0.339088
COG6|Q9Y2V7	-1.09822	0.59883	0.0674886	0.339311
ATP2C1|P98194	1.22098	0.666074	0.0676138	0.339547
RRAGA|Q7L523	1.07368	0.585728	0.0676175	0.339547
CD81|P60033	0.621821	0.339273	0.0676575	0.339547
RPS15|P62841	0.524295	0.286199	0.0678077	0.339963
TXNIP; LOC101060503|Q9H3M7	-0.27624	0.150398	0.0678217	0.339963
LZTFL1|Q9NQ48	-0.956047	0.5223	0.0680083	0.340694
SORCS1|Q8WY21	-0.77153	0.421389	0.0680511	0.340704
DNAJA1|P31689	0.668398	0.365394	0.0682074	0.341282
SUCO|Q9UBS9	-0.82782	0.452225	0.0682623	0.341352
SIN3B|O75182	-0.653461	0.357133	0.0683331	0.34143
TIPRL|O75663	-1.29051	0.705925	0.0683596	0.34143
IFT140|Q96RY7	-0.683711	0.37423	0.0685846	0.342349
APBB2|Q92870	0.564417	0.308208	0.0686491	0.342467
KALRN|O60229	-0.954919	0.523176	0.0687939	0.342984
TTYH2|Q9BSA4	0.51866	0.28424	0.0688905	0.343261
CCDC85C|A6NKD9	-0.706241	0.386758	0.0689427	0.343297
ZFYVE27|Q5T4F4	-0.715701	0.392258	0.0689958	0.343297
CCS|O14618	-1.0981	0.602181	0.0690508	0.343297
ZNF326|Q5BKZ1	-0.716595	0.392927	0.0690968	0.343297
HSP90AA5P|Q58FG0	0.52932	0.290325	0.0691032	0.343297
LYPLAL1|Q5VWZ2	-0.667953	0.36643	0.0691529	0.34334
TLE3|Q04726	-0.667343	0.365905	0.06925	0.343618
ARHGEF26|Q96DR7	-0.693298	0.380735	0.0694635	0.344473
PPP1R12C|Q9BZL4	-0.868537	0.47715	0.0695498	0.344507
CHD1L; LOC101060601|Q86WJ1	0.485643	0.266063	0.0695528	0.344507
RNF219|Q5W0B1	-0.696355	0.382045	0.069619	0.344631
WAPAL; WAPL|Q7Z5K2	-0.826183	0.453541	0.0696875	0.344659
C19orf12|Q9NSK7	-0.633142	0.347957	0.0697073	0.344659
KRT12|Q99456	-0.132239	0.0726923	0.0697766	0.344724
C1orf212; SMIM12|Q96EX1	-0.609189	0.334993	0.0698168	0.344724
UNC13D|Q70J99	-0.143738	0.0789944	0.0698441	0.344724
DLC1|Q96QB1	0.806803	0.443015	0.0699526	0.345056
FAM71A|Q8IYT1	-0.407213	0.223666	0.070035	0.345115
RAB35|Q15286	-1.1644	0.641043	0.0701386	0.345115
SH3D19|Q5HYK7	0.816873	0.448765	0.0701483	0.345115
EXOC8|Q8IYI6	-1.96989	1.08462	0.0701712	0.345115
TFRC|P02786	-0.534045	0.294087	0.0702112	0.345115
BCAT2|O15382	-0.603138	0.332043	0.0702124	0.345115
RHPN2|Q8IUC4	-0.495963	0.272832	0.0703628	0.345566
RSRC2|Q7L4I2	-0.526003	0.289637	0.070387	0.345566
XKR6|Q5GH73	-0.685243	0.377312	0.0705999	0.346408
ROGDI|Q9GZN7	-1.2528	0.691073	0.0706905	0.346649
ATP6V0D1|P61421	-0.931475	0.514151	0.0708694	0.347006
NUDT9|Q9BW91	-1.05168	0.580502	0.0708701	0.347006
BNIP3L|O60238	-0.644291	0.355525	0.0709216	0.347006
CDV3|Q9UKY7	-0.888252	0.490397	0.0709294	0.347006
TAOK1|Q7L7X3	-2.04298	1.12836	0.0710404	0.347345
GNAT3|A8MTJ3	0.562452	0.310772	0.0711912	0.347676
GNAT1|P11488	0.562452	0.310772	0.0711912	0.347676
EFR3B|Q9Y2G0	-1.24306	0.687227	0.0713153	0.348079
PPAN; PPAN-P2RY11|Q9NQ55	-0.606779	0.335396	0.0716395	0.349429
KCNG4|Q8TDN1	-0.203173	0.112249	0.0716755	0.349429
SENP8|Q96LD8	-0.89956	0.498172	0.0718359	0.350006
COG5|Q9UP83	-0.953116	0.528013	0.0718947	0.35001
FAM217B|Q9NTX9	0.425422	0.235491	0.0719566	0.35001
GGT7|Q9UJ14	-1.22116	0.676735	0.0719905	0.35001
SRGAP2C|P0DJJ0	0.938432	0.52008	0.0720043	0.35001
NRP1|O14786	-0.619666	0.343549	0.07213	0.350418
XPO6|Q96QU8	-0.707051	0.39186	0.0723212	0.350718
COPS7A|Q9UBW8	-1.63496	0.907159	0.0723375	0.350718
APOA1BP; NAXE|Q8NCW5	0.807307	0.447944	0.0723426	0.350718
C8orf46|Q8TAG6	0.515114	0.285617	0.0723597	0.350718
PDCD6|O75340	0.791767	0.439573	0.0725053	0.35122
TTC33|Q6PID6	-0.818016	0.45433	0.0726203	0.351573
PHLDA3|Q9Y5J5	0.41133	0.228473	0.072703	0.351645
UTP20|O75691	-0.169279	0.0939782	0.0727194	0.351645
NAB2|Q15742	-0.664075	0.368714	0.0729137	0.352272
RPLP2|P05387	-1.16989	0.650563	0.0729723	0.352272
ENOPH1|Q9UHY7	1.06703	0.59337	0.0729754	0.352272
CYTH2|Q99418	-1.22465	0.681572	0.0732424	0.353239
FBXL17|Q9UF56	-0.684297	0.38089	0.0732602	0.353239
FAM129A|Q9BZQ8	-0.391992	0.218155	0.0733361	0.353401
RNF2|Q99496	-0.653612	0.363925	0.0735234	0.354088
FAM129B|Q96TA1	-0.787553	0.438857	0.0735636	0.354088
SRF|P11831	-0.531301	0.295637	0.0736193	0.354153
CDKAL1|Q5VV42	-0.751931	0.41834	0.0737783	0.354637
TRA2B|P62995	-1.07764	0.601054	0.0738428	0.354637
CACNA2D3|Q8IZS8	-1.15337	0.643532	0.0739323	0.354637
WBSCR17; GALNT17|Q6IS24	-0.657585	0.36677	0.0739438	0.354637
FAM63A; MINDY1|Q8N5J2	0.52696	0.294053	0.0739632	0.354637
SERPINA1|P01009	-0.161062	0.089906	0.0740615	0.354637
GLRX|P35754	0.750522	0.418955	0.0740665	0.354637
ZMYM3|Q14202	-0.626125	0.34934	0.0741149	0.354637
NA|A1Z1Q3	-0.759448	0.424028	0.0741447	0.354637
VIP|P01282	-0.588815	0.328705	0.0741616	0.354637
EIF3H|O15372	-1.61819	0.903682	0.0741868	0.354637
UBXN10|Q96LJ8	-0.6473	0.361006	0.0744547	0.35553
RAB1B|Q9H0U4	0.721499	0.403302	0.0744587	0.35553
INPP5D|Q92835	-0.539972	0.301812	0.0745592	0.355729
HDHD2|Q9H0R4	0.92898	0.519507	0.0745856	0.355729
CC2D1A|Q6P1N0	-1.15372	0.645895	0.074904	0.356947
PCSK1N|Q9UHG2	-0.444237	0.248763	0.0749755	0.356947
ARHGDIB|P52566	-0.484952	0.271593	0.0750085	0.356947
PPFIA1|Q13136	-1.18884	0.665806	0.0750119	0.356947
AHNAK2|Q8IVF2	0.593555	0.332473	0.0750586	0.356966
NGB|Q9NPG2	-0.63871	0.357028	0.0751887	0.357382
KATNB1|Q9BVA0	-1.3773	0.772021	0.0752631	0.357532
EIF3G|O75821	-1.05712	0.593134	0.0755502	0.358692
EIF3M|Q7L2H7	0.585135	0.328393	0.0756227	0.358709
CHTF8|P0CG12	-0.510042	0.28582	0.0756398	0.358709
TPT1|P13693	0.870688	0.488857	0.0757445	0.359002
HSP90AA2; HSP90AA2P|Q14568	0.640224	0.359595	0.0758872	0.359475
RWDD1|Q9H446	0.843919	0.474267	0.0760148	0.359875
OTUD7B|Q6GQQ9	0.646231	0.36336	0.0761682	0.359985
NMT1|P30419	-0.936938	0.526931	0.0762311	0.359985
SRSF5|Q13243	-0.288214	0.162077	0.0762462	0.359985
AVL9|Q8NBF6	-0.930835	0.523591	0.076282	0.359985
TMED4|Q7Z7H5	-0.868011	0.488271	0.0762937	0.359985
BRE; BABAM2|Q9NXR7	-1.16543	0.655583	0.0762964	0.359985
CWF19L1|Q69YN2	-0.659199	0.370892	0.0764101	0.360082
UGT8|Q16880	0.300623	0.169145	0.0764406	0.360082
C12orf45|Q8N5I9	-0.662159	0.372425	0.0764464	0.360082
ME3|Q16798	-0.851652	0.479647	0.0766468	0.36044
SYT4|Q9H2B2	-0.716444	0.403372	0.0766725	0.36044
ADCK3; COQ8A|Q8NI60	-0.843465	0.475118	0.0766976	0.36044
DOCK1|Q14185	0.731681	0.412231	0.0767545	0.36044
UNC79|Q9P2D8	-0.787906	0.443482	0.0767625	0.36044
PLCL1|Q15111	0.902569	0.508612	0.0768135	0.36044
GRIA4|P48058	-0.90718	0.511229	0.0768242	0.36044
RPS6KA4|O75676	-0.574441	0.323678	0.0768872	0.360533
SRSF10; LOC100996657|O75494	-0.944477	0.532476	0.0769697	0.360717
PPP1R1B|Q9UD71	-0.390831	0.220375	0.0770476	0.360813
VPS39|Q96JC1	1.2988	0.732595	0.077095	0.360813
TCEAL5|Q5H9L2	-0.670079	0.377993	0.0771197	0.360813
NAT10|Q9H0A0	-0.912809	0.515169	0.0773025	0.361466
HABP4|Q5JVS0	-0.606217	0.342567	0.0776352	0.362463
GIPC1|O14908	1.12994	0.638588	0.0776671	0.362463
FRRS1L|Q9P0K9	-0.72632	0.410494	0.0776772	0.362463
UQCRQ|O14949	-0.784607	0.443454	0.0776892	0.362463
SNX12|Q9UMY4	-1.46648	0.8294	0.0778883	0.363178
SMG5|Q9UPR3	0.800703	0.452866	0.0779293	0.363178
MTA3|Q9BTC8	-0.549805	0.310897	0.0780517	0.363545
MOGS|Q13724	-1.35197	0.765286	0.0781385	0.363747
PSMA4|P25789	1.06487	0.603028	0.0782825	0.36405
FAM91A2; LINC00869|P0C866	-0.492473	0.278462	0.0782954	0.36405
TRAFD1|O14545	-0.645657	0.365653	0.0783597	0.36405
SYAP1|Q96A49	-1.0284	0.582597	0.078378	0.36405
HNRNPM|P52272	-0.983238	0.55712	0.0784353	0.364114
STOM|P27105	-0.453821	0.257299	0.0786151	0.364746
RAB30|Q15771	-0.975028	0.552923	0.0786804	0.364815
NAE1|Q13564	1.51328	0.858263	0.0787173	0.364815
SAFB|Q15424	-0.889303	0.504716	0.0789198	0.365551
GALNT2|Q10471	-0.836563	0.474862	0.0790066	0.365578
STXBP3|O00186	1.08024	0.61323	0.0790132	0.365578
KIAA1239; NWD2|Q9ULI1	-0.759145	0.4311	0.0790959	0.365758
CYHR1|Q6ZMK1	-0.639952	0.363266	0.0793583	0.366676
RAD23A|P54725	1.34676	0.765525	0.0793821	0.366676
RUFY1|Q96T51	-1.25269	0.712555	0.0795941	0.367452
HSPH1|Q92598	0.728743	0.41471	0.0797274	0.367824
EDC4|Q6P2E9	-1.37313	0.781531	0.0797729	0.367824
CUL4A|Q13619	-1.59628	0.908642	0.0798067	0.367824
RCBTB1|Q8NDN9	-0.85546	0.486687	0.0799901	0.368466
GRID2|O43424	-0.294158	0.167368	0.0800574	0.368573
LRRTM3|Q86VH5	-0.703685	0.400879	0.0801101	0.368612
GGA1|Q9UJY5	-1.57406	0.897603	0.0803449	0.369381
RPS17; RPS17L|P08708	1.18391	0.675136	0.0803655	0.369381
ATP5I|P56385	-0.860359	0.490767	0.0804378	0.36951
U2AF1L4|Q8WU68	-0.682428	0.389347	0.0805153	0.369663
IFIT1|P09914	0.265409	0.151527	0.080701	0.370102
SDCBP|O00560	0.793055	0.452785	0.08073	0.370102
RBBP5|Q15291	-0.817644	0.46706	0.0808636	0.370102
CCDC104; CFAP36|Q96G28	-0.945165	0.539957	0.0809105	0.370102
ATG14|Q6ZNE5	-0.90581	0.517371	0.0809136	0.370102
NUDT18|Q6ZVK8	-0.754134	0.430937	0.0810071	0.370102
PI16|Q6UXB8	-0.205006	0.117165	0.0810194	0.370102
ATRX|P46100	-0.761035	0.434981	0.0810423	0.370102
TAX1BP1|Q86VP1	-1.10498	0.631602	0.0810597	0.370102
TACC1|O75410	-1.36017	0.777498	0.0810701	0.370102
STRN4|Q9NRL3	-1.17344	0.670844	0.0811094	0.370102
BRSK2|Q8IWQ3	-1.40034	0.800721	0.081169	0.370102
LRRC4|Q9HBW1	-0.56767	0.324452	0.0812258	0.370102
DOPEY1|Q5JWR5	-0.537722	0.307283	0.0812311	0.370102
EEF1A2|Q05639	1.24434	0.711946	0.08135	0.370442
FGF1|P05230	0.330479	0.189237	0.081598	0.371369
VPS8|Q8N3P4	-1.33021	0.762285	0.0818341	0.37224
OSBPL10|Q9BXB5	-0.831456	0.476636	0.0819381	0.372511
STRBP|Q96SI9	-0.88574	0.507896	0.0820227	0.372693
NUBPL|Q8TB37	-0.536799	0.307917	0.0821454	0.372989
RNF185|Q96GF1	-0.58115	0.333408	0.0821772	0.372989
PRKDC|P78527	-1.33566	0.766626	0.0823168	0.37342
YWHAE|P62258	1.24275	0.713518	0.0824117	0.373648
NEU1|Q99519	-0.636167	0.364292	0.082482	0.373753
PPP1CC|P36873	-0.775535	0.445434	0.0825244	0.373753
TCEB2; ELOB|Q15370	-1.40697	0.808507	0.0826778	0.374245
ACSF3|Q4G176	-0.441605	0.254124	0.0831095	0.375995
TMEFF2|Q9UIK5	-0.407321	0.234461	0.0831955	0.376181
MPC1|Q9Y5U8	-0.534417	0.307672	0.083282	0.376368
AKR1E2|Q96JD6	-0.481609	0.277422	0.0834167	0.37658
TCOF1|Q13428	-0.800698	0.461279	0.0834511	0.37658
CNNM3|Q8NE01	-0.782791	0.45102	0.0834902	0.37658
PVR|P15151	-0.632791	0.364573	0.0835091	0.37658
SH2D3C|Q8N5H7	-0.747397	0.431025	0.0837892	0.377491
PSMD3|O43242	1.80469	1.0408	0.0838015	0.377491
RNF5|Q99942	-0.553106	0.31902	0.0839608	0.378005
DDX58|O95786	0.426679	0.24627	0.0840294	0.37811
TBC1D8|O95759	-0.625922	0.360946	0.0842492	0.378776
RAPGEF1|Q13905	-0.976022	0.563775	0.0842681	0.378776
KRT2|P35908	-0.151161	0.0873271	0.0843711	0.379035
SSU72|Q9NP77	-0.682582	0.39445	0.0845018	0.379248
PCDH10|Q9P2E7	-1.24837	0.721653	0.0845093	0.379248
FGD4|Q96M96	-0.963497	0.557399	0.0847456	0.380102
SHANK2|Q9UPX8	-0.888564	0.514092	0.0847907	0.380102
CSNK2A2|P19784	-1.3469	0.779607	0.0849053	0.380351
MAST3|O60307	-0.789242	0.456872	0.0849371	0.380351
PSMD7|P51665	1.38915	0.804793	0.0851892	0.380916
PEX2|P28328	-0.709056	0.410569	0.0851954	0.380916
ACAA1|P09110	0.680891	0.394528	0.0852345	0.380916
DYSF|O75923	0.511669	0.296492	0.0852511	0.380916
KIFAP3|Q92845	1.0733	0.622023	0.0852969	0.380916
IGHV3-15|A0A0B4J1V0	-0.17889	0.103612	0.0854002	0.380916
AHCYL2|Q96HN2	-0.841832	0.488194	0.0854977	0.380916
CETN2|P41208	-0.876839	0.508661	0.0855995	0.380916
SAP30BP|Q9UHR5	-0.647247	0.375297	0.0856529	0.380916
RORC|P51449	-0.652808	0.378256	0.0856969	0.380916
KHDRBS2|Q5VWX1	-0.648377	0.376275	0.0857207	0.380916
KRT10|P13645	-0.141653	0.0822032	0.085748	0.380916
PTPRS|Q13332	-1.27411	0.739478	0.0857505	0.380916
PYGL|P06737	-0.51285	0.297668	0.085767	0.380916
EMILIN1|Q9Y6C2	0.307875	0.17864	0.0858158	0.380916
TOLLIP|Q9H0E2	-1.23702	0.718264	0.0858847	0.380916
ANP32A|P39687	-1.09994	0.638715	0.0859071	0.380916
KATNAL1|Q9BW62	-1.23788	0.718905	0.0859473	0.380916
NA|P16112	0.360614	0.209434	0.085956	0.380916
COLGALT2; GLT25D2|Q8IYK4	0.570851	0.331389	0.0860125	0.380916
FAM91A1|Q658Y4	-0.867141	0.50362	0.0860205	0.380916
TMEM178B|H3BS89	-0.580227	0.337185	0.0861819	0.380951
RPLP0P6|Q8NHW5	1.25451	0.729162	0.0862033	0.380951
PAK3|O75914	-1.1049	0.642239	0.0862202	0.380951
ANKHD1; ANKHD1-EIF4EBP3|Q8IWZ3	-0.569062	0.330755	0.0862611	0.380951
CLINT1|Q14677	-1.42424	0.828014	0.0862794	0.380951
C4A; C4B|P0C0L4	0.21453	0.124731	0.0863021	0.380951
TENM4|Q6N022	-1.02775	0.597931	0.0865025	0.381438
PRKCQ|Q04759	0.549228	0.319484	0.0865263	0.381438
HOMER2|Q9NSB8	-0.919265	0.534896	0.0865495	0.381438
TFB1M|Q8WVM0	0.414883	0.241343	0.0867002	0.381746
UBE3A|Q05086	-1.3943	0.811724	0.0867106	0.381746
YY1|P25490	-0.544629	0.316979	0.086798	0.38193
GTPBP3|Q969Y2	-0.679514	0.395745	0.0869056	0.382036
SH3BP4|Q9P0V3	0.619973	0.36079	0.0869137	0.382036
MAEA|Q7L5Y9	-0.965433	0.562896	0.0871842	0.382445
GOLGA5|Q8TBA6	-0.971326	0.566524	0.0872907	0.382445
FAM3C; WNT16|Q92520	-0.78258	0.456492	0.0873282	0.382445
RPL6|Q02878	-0.754274	0.439981	0.0873287	0.382445
AP3S2|P59780	-0.795828	0.464228	0.0873334	0.382445
C17orf75|Q9HAS0	-0.970636	0.566205	0.0873374	0.382445
CTSD|P07339	0.733426	0.427936	0.0874136	0.382445
UTP18|Q9Y5J1	-0.698961	0.406716	0.0874163	0.382445
LIMA1|Q9UHB6	-0.581491	0.339291	0.0874186	0.382445
CPSF4|O95639	-0.692993	0.40413	0.087481	0.382518
HLA-DRB1|P20039	-0.236865	0.138177	0.0875684	0.382653
MRPL18|Q9H0U6	-0.424704	0.247937	0.0876195	0.382653
CALD1|Q05682	-0.430255	0.251231	0.0876493	0.382653
LOC100505876; CEBPZ-AS1; CEBPZOS|A8MTT3	-0.656135	0.382988	0.0878413	0.383291
EXTL2|Q9UBQ6	0.614776	0.359325	0.088039	0.383327
CLUH; KIAA0664|O75153	-1.03324	0.604099	0.0880572	0.383327
TRMT1L|Q7Z2T5	0.781824	0.456297	0.0880647	0.383327
RCCD1|A6NED2	-0.551863	0.32246	0.0880892	0.383327
EMC9|Q9Y3B6	-0.494664	0.289093	0.08816	0.383327
EVL|Q9UI08	-1.19279	0.697624	0.0881667	0.383327
RHBDD2|Q6NTF9	-0.404824	0.236775	0.0881951	0.383327
SERPINB9|P50453	-0.388161	0.227066	0.088247	0.383327
CBR4|Q8N4T8	-0.630271	0.368747	0.088271	0.383327
SIPA1L2|Q9P2F8	-0.696023	0.407136	0.0883084	0.383327
NSUN4|Q96CB9	-0.430834	0.252215	0.0885633	0.38406
FKBP3|Q00688	-0.899972	0.527033	0.088569	0.38406
TCEB3; ELOA|Q14241	-0.592728	0.347004	0.0886783	0.384334
NSUN2|Q08J23	-0.749803	0.439583	0.0889409	0.385272
SLC35A4|L0R6Q1	-0.61185	0.3588	0.0890269	0.385309
IGF2R|P11717	-1.21902	0.714934	0.0890416	0.385309
SEMA6B|Q9H3T3	-0.576956	0.337917	0.0891112	0.385386
PTK2B|Q14289	-0.940063	0.55152	0.0891516	0.385386
NUP205|Q92621	-1.17941	0.692301	0.0893354	0.385823
EIF2B5|Q13144	0.887665	0.521095	0.089345	0.385823
SORBS3|O60504	-0.694476	0.407754	0.0894599	0.386119
LMO7|Q8WWI1	-0.751492	0.441487	0.0895839	0.386292
FLJ22184; PRR36|Q9H6K5	-0.684753	0.402346	0.0896372	0.386292
EGLN1|Q9GZT9	-0.881998	0.518245	0.0896387	0.386292
STIM2|Q9P246	0.855376	0.502587	0.0897244	0.386296
CTNNA2|P26232	-1.26208	0.741792	0.089732	0.386296
THOC1|Q96FV9	-0.711344	0.418117	0.0898664	0.386592
PDLIM1|O00151	-0.312391	0.183685	0.0899171	0.386592
EXOSC3|Q9NQT5	0.653747	0.384109	0.089949	0.386592
EMILIN2|Q9BXX0	0.327819	0.192782	0.0899861	0.386592
ARL8B|Q9NVJ2	0.985823	0.580021	0.0900637	0.386592
RPS26P11|Q5JNZ5	0.761169	0.447863	0.0900784	0.386592
GPR123; ADGRA1|Q86SQ6	-0.649542	0.382304	0.0901794	0.386827
RUVBL1|Q9Y265	-1.29989	0.765423	0.0903211	0.387145
COX7A2L|O14548	-0.6697	0.394468	0.0904226	0.387145
NEK7|Q8TDX7	0.755727	0.445151	0.0904508	0.387145
NA|Q13555	-0.698345	0.411426	0.0904895	0.387145
ZC2HC1C|Q53FD0	-0.857087	0.504367	0.0905106	0.387145
TMTC4|Q5T4D3	0.616676	0.362906	0.0905315	0.387145
PLCB3|Q01970	-0.934265	0.55072	0.0906665	0.387524
RAI14|Q9P0K7	0.523948	0.308914	0.0908103	0.38794
CLVS2|Q5SYC1	-1.14139	0.673732	0.091122	0.389073
CCT8|P50990	1.69159	0.998875	0.0912271	0.389168
DYNLRB1|Q9NP97	0.853322	0.503921	0.0912513	0.389168
SNRPE|P62304	0.736109	0.434197	0.0913256	0.389168
GTF2A1|P52655	-0.666173	0.393407	0.0913307	0.389168
TECPR2|O15040	-1.07379	0.634398	0.0913936	0.389238
MAT2A|P31153	1.34336	0.7943	0.0916552	0.390018
GGH|Q92820	0.519841	0.307453	0.0917409	0.390018
IGLV3-21|P80748	-0.134741	0.0796334	0.0917634	0.390018
IGLV3-9|A0A075B6K5	-0.134741	0.0796334	0.0917634	0.390018
NFASC|O94856	0.986405	0.583829	0.0919812	0.390473
TMEM63C|Q9P1W3	-0.66666	0.394593	0.0920087	0.390473
LRRTM2|O43300	-1.02235	0.605202	0.0920351	0.390473
AP3D1|O14617	-1.13198	0.670152	0.0920575	0.390473
POLR3E; LOC101060521|Q9NVU0	-0.599444	0.354472	0.0921683	0.390725
NOTCH2|Q04721	-0.650597	0.385255	0.0922104	0.390725
SPOCK3|Q9BQ16	0.403719	0.239205	0.0923604	0.391163
C7orf43|Q8WVR3	-1.10018	0.652051	0.0924201	0.391217
WASL; ASB15|O00401	0.537208	0.318555	0.0925872	0.391582
C2orf76|Q3KRA6	0.440537	0.260931	0.0926048	0.391582
NA|Q9UPP5	-0.756393	0.448705	0.0927149	0.391582
PNKD|Q8N490	-0.639193	0.379182	0.0927368	0.391582
CDK5RAP3|Q96JB5	-1.29186	0.766411	0.0927406	0.391582
RNGTT|O60942	-0.532193	0.315469	0.0928471	0.391834
TRAF7|Q6Q0C0	-0.731885	0.434228	0.0928976	0.391849
RPS23|P62266	0.812202	0.482338	0.0930707	0.391943
RALGPS1|Q5JS13	-0.631265	0.374845	0.0931106	0.391943
GLB1|P16278	0.688292	0.408804	0.0931118	0.391943
MOSPD1|Q9UJG1	-0.724195	0.429232	0.0931666	0.391943
LRRC16A; CARMIL1|Q5VZK9	-1.01894	0.605289	0.093167	0.391943
LRRC8E|Q6NSJ5	0.375279	0.222485	0.0932013	0.391943
ARHGAP44|Q17R89	-1.39578	0.830112	0.0935456	0.393193
RFXAP|O00287	-0.557815	0.331435	0.093814	0.39376
SYT5|O00445	-0.627981	0.373821	0.0938447	0.39376
NDEL1|Q9GZM8	-1.16176	0.691583	0.0938527	0.39376
SYNPR|Q8TBG9	-0.411957	0.245246	0.093869	0.39376
CAMKK2|Q96RR4	-0.645748	0.384505	0.0939369	0.393847
TPP2|P29144	0.831453	0.495188	0.0940071	0.393875
IFNGR1|P15260	-0.62034	0.369468	0.094038	0.393875
STAMBPL1|Q96FJ0	-0.762956	0.454506	0.0940883	0.393876
SND1|Q7KZF4	-1.37214	0.817515	0.0941323	0.393876
[truncated: 6,359 more rows]

## Sheet: SupTb7
Supplementary Table 7
This table summarizes PWAS of cerebral atherosclerosis adjusting simultaneously for 8 other measured pathologies and vascular risk factors in the discovery dataset using linear regression (ROS/MAP cohorts; N=370). A total of 120 proteins were differentially expressed at proteome-wide adjusted p<0.05.
Protein	p	beta	sd_beta	FDR
QDPR|P09417	4.86597e-07	1.21498	0.236985	0.004066
UBXN7|O94888	5.42178e-06	-2.27209	0.491949	0.0120204
ZC3HC1|Q86WB0	5.4871e-06	-1.75175	0.378834	0.0120204
MYRIP|Q8NFW9	5.75416e-06	-1.87003	0.405922	0.0120204
LMNB1|P20700	1.24743e-05	-2.07985	0.469272	0.0179456
HDGFRP3; HDGFL3|Q9Y3E1	1.45377e-05	-1.92994	0.438909	0.0179456
ALPL|P05186	1.50334e-05	-0.778176	0.177284	0.0179456
CCDC57|Q2TAC2	1.76943e-05	-1.85817	0.425153	0.0184817
PPP1R12A|O14974	3.42085e-05	-2.78279	0.66298	0.0317606
SIRT2|Q8IXJ6	4.17815e-05	0.640169	0.154272	0.0349126
CNP|P09543	5.81646e-05	0.544249	0.133738	0.0373355
GLTP|Q9NZD2	6.27375e-05	0.591332	0.145971	0.0373355
SH3BGRL3|Q9H299	6.31648e-05	1.40923	0.348012	0.0373355
CTNNA3|Q9UI47	6.57951e-05	0.767283	0.189951	0.0373355
AK3|Q9UIJ7	6.77171e-05	-1.29648	0.321525	0.0373355
SLC2A12|Q8TD20	7.55017e-05	-1.36392	0.337588	0.0373355
KCND3|Q9UK17	7.98027e-05	-2.51698	0.630545	0.0373355
CNOT3|O75175	8.04259e-05	-2.56208	0.642153	0.0373355
RBM12|Q9NTZ6	9.488e-05	1.56432	0.396164	0.038573
FAM210B|Q96KR6	0.000104195	-1.3851	0.352874	0.038573
ATG4C|Q96DT6	0.000104659	1.66264	0.423266	0.038573
PLP1|P60201	0.000118128	0.355855	0.0913959	0.038573
DAB2IP|Q5VWQ8	0.000118178	-2.48123	0.637284	0.038573
SCO1|O75880	0.000122993	-2.09839	0.540357	0.038573
NHP2|Q9NX24	0.000126699	-1.54894	0.39954	0.038573
BABAM1|Q9NWV8	0.000131169	-2.53096	0.654504	0.038573
WDR43|Q15061	0.000131953	-1.44476	0.373482	0.038573
ENDOD1|O94919	0.000133779	1.68785	0.437042	0.038573
PAG1|Q9NWQ8	0.000139318	-2.06435	0.535829	0.038573
PRPF8|Q6P2Q9	0.000141224	-2.75279	0.715351	0.038573
ARHGAP32|A7KAX9	0.000144626	-2.08504	0.542684	0.038573
RB1CC1|Q8TDY2	0.000154462	-3.2527	0.850329	0.038573
SHC3|Q92529	0.000154714	-2.54896	0.666428	0.038573
OPALIN|Q96PE5	0.000160759	0.552913	0.144933	0.038573
FXR2|P51116	0.000166836	-2.99287	0.786477	0.038573
SMG1|Q96Q15	0.000168159	-2.526	0.664147	0.038573
CCDC194|A0A1B0GVG4	0.000174727	-1.10232	0.290394	0.038573
ANLN|Q9NQW6	0.000179806	0.449028	0.1186	0.038573
MOSPD2|Q8NHP6	0.000182836	1.10548	0.292061	0.038573
CBR1; SETD4|P16152	0.000184648	1.02759	0.271907	0.038573
TTC39C|Q8N584	0.000192702	-1.99757	0.530125	0.038913
SRP14|P37108	0.000201654	-1.7049	0.453878	0.038913
MOG|Q16653	0.000209235	0.499585	0.133341	0.038913
SRSF3|P84103	0.000211321	-2.13907	0.571318	0.038913
YME1L1|Q96TA2	0.000214322	0.608466	0.162639	0.038913
CYB5R2|Q6BCY4	0.000216605	0.766923	0.205189	0.038913
DYNC1LI2|O43237	0.000218874	2.57976	0.690714	0.038913
RBM17|Q96I25	0.000230082	-2.46036	0.661064	0.0397419
CD82|P27701	0.000234267	0.722772	0.194445	0.0397419
EML1|O00423	0.000237804	-1.92057	0.517235	0.0397419
PPP4R2|Q9NY27	0.000251131	-1.50199	0.406076	0.0404391
NEFL|P07196	0.000251655	0.678122	0.183363	0.0404391
TUBB4A|P04350	0.000264791	1.94657	0.528271	0.0408298
RAP1A|P62834	0.000266751	1.07968	0.293164	0.0408298
SAP18|O00422	0.000268746	-2.19426	0.596124	0.0408298
CD9|P21926	0.000280228	0.44556	0.121413	0.0408756
LMNB2|Q03252	0.000282251	-2.35014	0.640736	0.0408756
PCDHGC4|Q9Y5F7	0.000283722	-1.74878	0.47548	0.0408756
HDAC11|Q96DB2	0.000291883	0.879592	0.240394	0.0413385
PTPN12|Q05209	0.000298584	-1.07909	0.295149	0.0415828
CASKIN2|Q8WXE0	0.00030964	-1.86823	0.512677	0.0419276
AKAP1|Q92667	0.000311095	-1.92902	0.529665	0.0419276
CARNS1|A5YM72	0.000324696	0.495747	0.13655	0.04241
PLLP|Q9Y342	0.000324825	0.563668	0.155263	0.04241
GPRIN1|Q7Z2K8	0.000336366	-1.49906	0.413986	0.0430422
LZTS3; PROSAPIP1|O60299	0.000349414	-1.38646	0.383972	0.0430422
PCSK1|P29120	0.000350155	-1.25371	0.347263	0.0430422
DDX23|Q9BUQ8	0.000353228	-2.5104	0.695806	0.0430422
C2orf68|Q2NKX9	0.00036045	-1.66433	0.461563	0.0430422
PSIP1|O75475	0.000365619	-1.13679	0.315896	0.0430422
SART3|Q15020	0.000369928	-2.64726	0.73628	0.0430422
HMG20A|Q9NP66	0.000379808	-1.52634	0.424678	0.0430422
SRC|P12931	0.00038795	-2.39233	0.667764	0.0430422
MLLT4; AFDN|P55196	0.000394228	-2.85181	0.796985	0.0430422
ITSN1|Q15811	0.0003976	-3.66513	1.02494	0.0430422
ARHGEF9|O43307	0.000401017	-2.36724	0.662423	0.0430422
MIOS|Q9NXC5	0.00040127	-1.89006	0.528919	0.0430422
SSBP2|P81877	0.000403847	-1.25379	0.348032	0.0430422
AKAP5|P24588	0.000411481	-1.20983	0.339209	0.0430422
NA|P49750	0.000416526	0.820848	0.23031	0.0430422
TSPYL5|Q86VY4	0.000417235	-1.04257	0.292243	0.0430422
ZNF512B|Q96KM6	0.000425977	-1.18986	0.334281	0.0431761
ZFYVE20; RBSN|Q9H1K0	0.000434739	-2.53814	0.714635	0.0431761
KIAA1217|Q5T5P2	0.000435603	-2.48797	0.700616	0.0431761
NPEPPS|P55786	0.000447149	2.70439	0.763094	0.0431761
CDC5L|Q99459	0.000448647	-1.87983	0.530566	0.0431761
TIMM9|Q9Y5J7	0.000453442	-2.36546	0.668177	0.0431761
IGSF9B|Q9UPX0	0.000454703	-1.67604	0.473537	0.0431761
CPM|P14384	0.000465882	0.687498	0.194607	0.0433302
TLN2|Q9Y4G6	0.000466696	-2.44702	0.692761	0.0433302
CCAR2; KIAA1967|Q8N163	0.000475236	-2.2017	0.624187	0.0436382
PHIP|Q8WWQ0	0.000485464	-1.59868	0.453882	0.0440928
DCUN1D3|Q8IWE4	0.000500784	-1.70979	0.486714	0.0447069
SPATA2|Q9UM82	0.000502926	-2.36186	0.67256	0.0447069
DOCK11|Q5JSL3	0.000523258	-1.14747	0.327645	0.0460247
SPAG9|O60271	0.000540563	-2.95882	0.847168	0.0470515
KIAA1045; PHF24|Q9UPV7	0.000556904	-1.94681	0.558848	0.0479741
GATSL2; CASTOR2; GATSL1|A6NHX0	0.00057167	-1.77412	0.510242	0.0480451
CNTNAP5|Q8WYK1	0.000578599	-1.68143	0.484141	0.0480451
THSD7A|Q9UPZ6	0.000580453	-1.31868	0.379721	0.0480451
MAGI2|Q86UL8	0.00059327	-2.83943	0.819211	0.0480451
SPRY2|O43597	0.000593921	-1.11438	0.321412	0.0480451
MAGED1|Q9Y5V3	0.000611111	-1.35306	0.39116	0.0480451
TBC1D24|Q9ULP9	0.000613528	-1.57984	0.457036	0.0480451
RIMBP2|O15034	0.000614693	-2.17809	0.630068	0.0480451
MFAP1|P55081	0.000619727	-1.34135	0.388202	0.0480451
NA|O00555	0.000633087	-1.97016	0.571399	0.0480451
NEFM|P07197	0.000634187	0.62972	0.182662	0.0480451
MTMR10|Q9NXD2	0.000638659	1.32245	0.383819	0.0480451
SCAF1|Q9H7N4	0.000638901	-1.53713	0.446047	0.0480451
HAPLN2|Q9GZV7	0.000643828	0.376406	0.109317	0.0480451
PRPF19|Q9UMS4	0.000647345	-1.33647	0.388314	0.0480451
BCAS1|O75363	0.000654097	0.481445	0.140003	0.0480451
HPCAL1|P37235	0.000656046	-1.36844	0.398036	0.0480451
LRFN5|Q96NI6	0.000661224	-1.80641	0.525763	0.0480451
GSR|P00390	0.000668926	-2.09085	0.609124	0.0481858
PSD3|Q9NYI0	0.000679594	-1.4117	0.411801	0.0485358
PRPF6|O94906	0.000689107	-1.95384	0.570595	0.0487981
RASAL2|Q9UJF2	0.000700085	-2.14016	0.625819	0.0491589
HMGB3|O15347	0.000712513	-0.971502	0.284496	0.0496147
DLGAP2|Q9P1A6	0.000738021	-1.65425	0.485844	0.0509661
XRCC6|P12956	0.000759497	-2.02564	0.596337	0.0509983
PRKACB|P22694	0.000772475	-1.81708	0.535694	0.0509983
WDR24|Q96S15	0.000776129	-1.49798	0.441703	0.0509983
DLGAP1|O14490	0.000785083	-2.06041	0.608252	0.0509983
SLC25A36|Q96CQ1	0.00078517	-1.25984	0.371919	0.0509983
NES|P48681	0.000792937	-1.05829	0.312676	0.0509983
SSB|P05455	0.00079439	-1.92836	0.569833	0.0509983
TMEM41B|Q5BJD5	0.000798407	-0.941764	0.278184	0.0509983
GLIPR2|Q9H4G4	0.000800107	0.633645	0.187355	0.0509983
ABCB9|Q9NP78	0.000809505	1.01975	0.301813	0.0509983
ABCB1|P08183	0.00081325	-1.27276	0.376843	0.0509983
SMCR8|Q8TEV9	0.000821647	-2.15121	0.637487	0.0509983
KIAA1211L|Q6NV74	0.000823611	-1.71345	0.507863	0.0509983
U2SURP|O15042	0.000825732	-2.11436	0.626829	0.0509983
LRTM2|Q8N967	0.000841078	-1.32846	0.394226	0.0509983
FXC1; TIMM10B|Q9Y5J6	0.000843076	-1.95465	0.5805	0.0509983
DAAM2|Q86T65	0.000847089	0.912092	0.270985	0.0509983
NKRF|O15226	0.000848344	-1.88244	0.559348	0.0509983
EPHB1|P54762	0.000863554	-1.29637	0.385784	0.0515419
FAM81A|Q8TBF8	0.000880407	-1.36048	0.405527	0.052175
SRSF1|Q07955	0.000898175	-2.31085	0.689987	0.0528368
SUPT16H|Q9Y5B9	0.000904764	-1.85322	0.55369	0.0528368
ANP32E|Q9BTT0	0.000910543	-0.819927	0.245105	0.0528368
SLC7A5|Q01650	0.00092225	-1.67864	0.502354	0.0530988
ELMO1|Q92556	0.000935691	0.859162	0.257434	0.0530988
ERC1|Q8IUD2	0.000937438	-2.12592	0.637099	0.0530988
TPR|P12270	0.000945275	-2.84346	0.852745	0.0530988
FAM103A1|Q9BTL3	0.000946831	-1.10017	0.329918	0.0530988
TUB|P50607	0.000966874	-1.89966	0.570813	0.0537848
ARFIP2|P53365	0.000971937	-2.4839	0.746702	0.0537848
POLR2H|P52434	0.000978829	-1.9977	0.60091	0.0537853
HDGFRP2; HDGFL2|Q7Z4V5	0.000984819	-1.69578	0.510361	0.0537853
SUN1|O94901	0.000993889	-1.49679	0.45083	0.0539282
BSN|Q9UPA5	0.00102229	-1.79064	0.54066	0.055023
SCG3|Q8WXD2	0.00102724	-1.22384	0.369679	0.055023
HNRNPLL; HNRPLL|Q8WVV9	0.001057	-2.21796	0.67164	0.0555886
MYO1D|O94832	0.00106337	0.490983	0.148757	0.0555886
LOC440434|A6NEC2	0.00106409	2.28512	0.692384	0.0555886
FIP1L1|Q6UN15	0.00106441	-1.30661	0.395712	0.0555886
CNR1|P21554	0.00108614	-1.37602	0.417682	0.0563713
SAP130|Q9H0E3	0.00110731	-1.451	0.440202	0.0571152
ZNF428|Q96B54	0.00113675	-1.00381	0.305928	0.0581296
EEA1|Q15075	0.00114105	-2.63764	0.804132	0.0581296
ELAVL1|Q15717	0.00114784	-2.01664	0.615133	0.0581296
UNC13C|Q8NB66	0.00116213	-1.5189	0.463816	0.0584985
SLK|Q9H2G2	0.00117437	-2.60803	0.797143	0.0587609
PLCH2|O75038	0.00118398	-1.0311	0.315384	0.0588888
HNRNPC|P07910	0.001227	-2.13978	0.656589	0.0606675
CD34|P28906	0.00124975	-0.880032	0.270094	0.0613776
SNRPB2|P08579	0.00125673	-1.35735	0.4174	0.0613776
FTH1|P02794	0.00127067	0.673338	0.207264	0.0613776
ENTPD3|O75355	0.00127074	-1.29207	0.397721	0.0613776
MSRB2|Q9Y3D2	0.00128727	-1.64093	0.505696	0.0618183
ADAR|P55265	0.0012998	-1.78802	0.551509	0.0620636
CYLC2|Q14093	0.00134481	-1.4356	0.440668	0.063848
NOLC1|Q14978	0.00137391	-1.05709	0.327705	0.0648611
ABHD6|Q9BV23	0.00140069	1.55237	0.482095	0.0650928
SRSF9|Q13242	0.00140163	-1.32143	0.410402	0.0650928
RSPRY1|Q96DX4	0.00141704	-1.47954	0.459723	0.0650928
ABCB4|P21439	0.00142321	-1.02242	0.317872	0.0650928
RAP1BL|A6NIZ1	0.00142328	1.35081	0.420118	0.0650928
CALCOCO1|Q9P1Z2	0.00142556	-1.93245	0.601103	0.0650928
MMGT1|Q8N4V1	0.0014696	-1.41343	0.440556	0.0667389
HOPX|Q9BPY8	0.00151707	-0.839434	0.262618	0.0682121
KANK3|Q6NY19	0.00151836	-1.33184	0.4167	0.0682121
TIMP2|P16035	0.00152706	-1.07376	0.33607	0.0682357
ARHGAP39|Q9C0H5	0.00154739	-2.03531	0.637922	0.0687766
DCAF7|P61962	0.00155958	-2.66822	0.836906	0.0689514
SLC24A4|Q8NFF2	0.00158923	-1.01798	0.319347	0.0696142
DYNC1H1|Q14204	0.00159123	3.22377	1.01306	0.0696142
TGM4|P49221	0.00163057	-0.462837	0.145617	0.0709636
OLFM3|Q96PB7	0.00165745	-1.26991	0.400596	0.0717599
LGALS1|P09382	0.00169819	1.1255	0.355858	0.0731447
PEX14|O75381	0.00178634	-1.83662	0.583499	0.0762166
CPSF6|Q16630	0.00178775	1.20704	0.383509	0.0762166
SNX4|O95219	0.00180679	-2.18826	0.695974	0.0762672
RIMS1|Q86UR5	0.00180719	-1.9492	0.619955	0.0762672
FAM169A|Q9Y6X4	0.00184586	-1.61813	0.515701	0.0774348
RBP7|Q96R05	0.00185824	0.561154	0.178796	0.0774348
SF3B14; SF3B6|Q9Y3B4	0.00187047	-1.62946	0.519974	0.0774348
ARFGAP1|Q8N6T3	0.00188249	-1.96233	0.626583	0.0774348
ABLIM3|O94929	0.00188624	-1.68822	0.538875	0.0774348
IK|Q13123	0.00189315	-1.51438	0.483728	0.0774348
FTL|P02792	0.00189973	0.483814	0.15462	0.0774348
PPFIA2|O75334	0.00191573	-2.43774	0.779698	0.0775361
DBR1|Q9UK59	0.00192077	-1.07359	0.342782	0.0775361
RAP1B|P61224	0.00193102	1.60986	0.515303	0.0775752
SRP68|Q9UHB9	0.00196016	-2.8106	0.900955	0.0783691
KCNK15|Q9H427	0.00197751	-2.02464	0.646314	0.0785965
KIRREL3|Q8IZU9	0.00198466	-1.20443	0.386426	0.0785965
SRMS|Q9H3Y6	0.0020216	-1.5861	0.507421	0.0793076
NA|Q04912	0.0020216	-1.5861	0.507421	0.0793076
SCAMP5|Q8TAC9	0.00203224	-1.67638	0.539266	0.0793525
OLFM2|O95897	0.00206551	-1.35049	0.435123	0.0796446
XRCC5|P13010	0.00207449	-1.9811	0.638577	0.0796446
NA|Q8N954	0.00208687	-1.0364	0.333783	0.0796446
PODXL|O00592	0.00209583	-1.14381	0.369059	0.0796446
EPM2AIP1|Q7L775	0.00210028	-1.92445	0.621068	0.0796446
PLCL2|Q9UPR0	0.00211463	-1.94934	0.629522	0.0796446
ZNF483|Q8TF39	0.00211498	-1.19583	0.386129	0.0796446
EPS15L1|Q9UBC2	0.0021216	-2.94222	0.950471	0.0796446
GNG5|P63218	0.00212551	-0.825139	0.266606	0.0796446
CACNA1F|O60840	0.00215171	0.554103	0.178208	0.0801223
DPAGT1|Q9H3H5	0.00215743	-0.932862	0.301043	0.0801223
DGKB|Q9Y6T7	0.00217447	-1.02623	0.332326	0.0803976
NME3|Q13232	0.0021847	-1.96802	0.637602	0.08042
NA|Q9H307	0.00219941	-1.68653	0.546766	0.0804701
CSNK1A1L|Q8N752	0.00220918	1.38401	0.448751	0.0804701
PNISR|Q8TF01	0.00221495	-1.20451	0.390019	0.0804701
JAM3|Q9BX67	0.00224924	0.588635	0.191258	0.0810124
GNB5|O14775	0.00224927	-2.0584	0.668815	0.0810124
RTF1|Q92541	0.00228617	-1.71369	0.557715	0.0819882
DNAJB8|Q8NHS0	0.00230824	-1.27762	0.41605	0.0821318
PSD|A5PKW4	0.00231594	-1.38227	0.450435	0.0821318
TMC6|Q7Z403	0.00232065	0.721959	0.234489	0.0821318
NOP58|Q9Y2X3	0.00232949	-1.73691	0.566148	0.0821318
EPB41L4B|Q9H329	0.00234392	-1.31205	0.428067	0.0822567
BSDC1|Q9NW68	0.00235272	-1.85899	0.606639	0.0822567
VAT1|Q99536	0.00236488	1.1672	0.38115	0.0823371
GRIN1|Q05586	0.00239426	-1.90982	0.624426	0.0825092
TMOD1|P28289	0.00240097	-1.74313	0.570003	0.0825092
RABGGTB|P53611	0.00240702	1.65814	0.542428	0.0825092
MYEF2|Q9P2K5	0.00240932	-1.60891	0.526376	0.0825092
NUDT21|O43809	0.00242837	-1.67479	0.548362	0.0825697
PPP1R8|Q12972	0.00243084	-1.18639	0.388227	0.0825697
DYRK1A|Q13627	0.00245325	-2.4659	0.808102	0.0828995
PPM1G|O15355	0.0024604	-0.6771	0.221963	0.0828995
IQSEC3|Q9UPP2	0.00248137	-1.69509	0.556221	0.0831327
PPP1R12B|O60237	0.00250096	-1.52628	0.501228	0.0831327
PTPN9|P43378	0.00252138	-1.55162	0.509971	0.0831327
TANK|Q92844	0.00253566	-1.03908	0.341429	0.0831327
PKN1|Q16512	0.00254254	-1.5389	0.505977	0.0831327
MIF|P14174	0.00254794	1.13024	0.371871	0.0831327
AMIGO1|Q86WK6	0.00255257	-1.63225	0.537141	0.0831327
AKT1|P31749	0.00255504	-2.00647	0.660356	0.0831327
LIN7A|O14910	0.00256424	-1.85794	0.611695	0.0831327
HDAC4|P56524	0.00256681	-1.45025	0.47752	0.0831327
MAPRE3|Q9UPY8	0.00258036	-1.68381	0.554722	0.0832491
FAM13C|Q8NE31	0.00260295	-1.58646	0.522674	0.0833232
MAPKAPK2|P49137	0.00260492	-1.40347	0.462423	0.0833232
GDI2|P50395	0.00261257	2.34762	0.77439	0.0833232
FAM107B|Q9H098	0.00266378	0.535572	0.177016	0.0843463
PURB|Q96QR8	0.0026655	-1.68119	0.5557	0.0843463
MORN4|Q8NDC4	0.00270514	-1.25714	0.41583	0.0843463
FAM110B|Q8TC76	0.0027074	-0.934491	0.309108	0.0843463
ITSN2|Q9NZM3	0.00272415	-2.21238	0.732919	0.0843463
SNTA1|Q13424	0.00274048	-1.28305	0.425311	0.0843463
KCNA2|P16389	0.00274597	1.13419	0.37599	0.0843463
PPP1R9B|Q96SB3	0.00275993	-1.68567	0.559181	0.0843463
SIPA1L1|O43166	0.0027689	-1.4761	0.489824	0.0843463
BAALC|Q8WXS3	0.00277096	-1.26768	0.420696	0.0843463
KARS|Q15046	0.00277135	-2.36327	0.784291	0.0843463
PLXNB2|O15031	0.00278359	-1.58299	0.525582	0.0843463
PRPH|P41219	0.00279225	-0.191032	0.0633845	0.0843463
PDE12|Q6L8Q7	0.00279258	-2.51655	0.835821	0.0843463
NAA38; LSM8|O95777	0.00280045	-1.46888	0.488001	0.0843463
HNRNPCP5; LOC440563; HNRNPCL2|B2RXH8	0.0028123	-1.77607	0.590315	0.0843463
MYO1E|Q12965	0.00282611	0.757261	0.25182	0.0843463
ARHGEF12|Q9NZN5	0.00282635	-2.58204	0.858639	0.0843463
MBP|P02686	0.00287107	0.291765	0.0971828	0.0850392
C6orf57; SDHAF4|Q5VUM1	0.00287375	-0.826037	0.275168	0.0850392
EPDR1|Q9UM22	0.0028801	0.846351	0.282	0.0850392
HSPA12A|O43301	0.00296058	2.08578	0.696973	0.0868818
TBL1XR1|Q9BZK7	0.00296426	-1.91369	0.639551	0.0868818
MAG|P20916	0.0029737	0.399384	0.133518	0.0868818
CAMSAP2|Q08AD1	0.00299541	-2.27864	0.762352	0.0872112
ZC3H14|Q6PJT7	0.00304233	-1.32312	0.443392	0.0882699
SEPT5|Q99719	0.0030562	-1.50555	0.504769	0.0883653
CIT|O14578	0.00308908	-1.51076	0.507085	0.0890082
SPEG|Q15772	0.00310524	-1.5442	0.518596	0.0891662
NELFA; WHSC2|Q9H3P2	0.0031472	-1.01394	0.340374	0.0900616
RAPGEF4|Q8WZA2	0.00315875	-1.88354	0.6337	0.0900836
CASK|O14936	0.00317728	-2.547	0.857447	0.0903038
ARID1A|O14497	0.00318838	-1.38514	0.46648	0.0903122
DBI|P07108	0.00321454	0.883687	0.297861	0.0907455
LRFN3|Q9BTN0	0.00329091	-1.38751	0.468629	0.0924057
FBXO31|Q5XUX0	0.00329546	-1.27518	0.430962	0.0924057
DCP1B|Q8IZD4	0.00331828	-1.09506	0.369001	0.0926043
GNL1|P36915	0.00332471	-3.19116	1.07951	0.0926043
HRAS|P01112	0.00334233	1.90459	0.644649	0.0927858
SLC25A52|Q3SY17	0.0033719	-1.16796	0.395453	0.0932968
RUFY3|Q7L099	0.00338547	2.52134	0.854576	0.0933012
GID8|Q9NWU2	0.00339864	-2.17743	0.738319	0.0933012
CASC3|O15234	0.00340556	-1.43025	0.482923	0.0933012
LETM1|O95202	0.00349448	-1.56051	0.530722	0.095105
NEFH|P12036	0.00349706	0.447874	0.152332	0.095105
SUMO4|Q6EEV6	0.00351923	-1.43013	0.486624	0.095105
WDR59|Q6PJI9	0.0035208	-1.25708	0.427625	0.095105
PPIP5K2|O43314	0.00352831	-1.44555	0.492137	0.095105
PRPF4|O43172	0.00358236	-1.79058	0.610412	0.0961224
PRPF3|O43395	0.00360798	-1.30976	0.446987	0.0961224
NA|Q6P4F2	0.00362494	-1.13482	0.387481	0.0961224
NA|Q9Y6V0	0.00365627	-1.68137	0.574641	0.0961224
GAPDH|P04406	0.00366775	1.48195	0.506659	0.0961224
ABL2|P42684	0.00366805	-1.6417	0.561278	0.0961224
PTGFRN|Q9P2B2	0.0036868	-1.3354	0.456813	0.0961224
RBBP6|Q7Z6E9	0.00369647	-1.15553	0.395037	0.0961224
COA6|Q5JTJ3	0.0037009	-1.1249	0.384963	0.0961224
DR1|Q01658	0.00371218	-1.21817	0.417023	0.0961224
C14orf159; DGLUCY|Q7Z3D6	0.00371287	-0.206413	0.0706637	0.0961224
GREM2|Q9H772	0.00371499	-0.707778	0.241089	0.0961224
SYT13|Q7L8C5	0.0037156	-1.16088	0.39739	0.0961224
SEMA4B|Q9NPR2	0.00373413	-0.987769	0.338215	0.096246
PACSIN1|Q9BY11	0.00376053	-1.49746	0.513359	0.096246
TFAM|Q00059	0.00376195	-1.52598	0.523157	0.096246
CLIC4|Q9Y696	0.00377103	0.604659	0.207353	0.096246
CLDN11|O75508	0.00377797	0.295725	0.101432	0.096246
BLOC1S1|P78537	0.00380435	1.53929	0.528371	0.0966236
RANBP2|P49792	0.00382412	-2.60933	0.896178	0.0967314
MPP5|Q8N3R9	0.00384517	-2.23824	0.76919	0.0967314
MAL2|Q969L2	0.00385669	-0.814948	0.280156	0.0967314
STRN3|Q13033	0.00386297	-2.53509	0.871649	0.0967314
LRRFIP2|Q9Y608	0.00386648	-2.15984	0.742699	0.0967314
GTF2A2|P52657	0.0039131	-1.36933	0.471284	0.0972318
ZNF662|Q6ZS27	0.00391315	-1.09056	0.374996	0.0972318
ADNP|Q9H2P0	0.00392139	-1.25993	0.433867	0.0972318
TSPYL1|Q9H0U9	0.00399302	-0.680436	0.234599	0.0987151
MTDH|Q86UE4	0.00402187	-1.36883	0.472752	0.0991349
MOBP|Q13875	0.00405146	0.319492	0.110416	0.0991739
PABPC4|Q13310	0.00405542	-1.74034	0.601614	0.0991739
FAM82A2; RMDN3|Q96TC7	0.00405906	-1.65937	0.573683	0.0991739
PPP1R13B|Q96KQ4	0.00409102	-1.72358	0.596334	0.0996634
CABLES1|Q8TDN4	0.00413285	-1.49482	0.517764	0.10039
C8orf47; ERICH5|Q6P6B1	0.00416284	-0.840367	0.290855	0.100524
PNMA1|Q8ND90	0.0041635	-0.879345	0.304826	0.100524
ANXA11|P50995	0.00417713	1.09496	0.379765	0.100524
FAM98A|Q8NCA5	0.00418651	1.19954	0.41614	0.100524
FAM134C; RETREG3|Q86VR2	0.00431104	-1.06926	0.372052	0.103119
ARL8A|Q96BM9	0.00431926	1.28078	0.445886	0.103119
CACNG3|O60359	0.00433653	-1.08551	0.378074	0.103237
TMEM135|Q86UB9	0.00439822	-1.05069	0.366425	0.104294
USP54|Q70EL1	0.00441446	0.762696	0.266176	0.104294
UBL4A|P11441	0.00442351	-2.02212	0.70587	0.104294
SNRPA1|P09661	0.00443087	-1.64052	0.572772	0.104294
CDC123|O75794	0.00452253	-1.10619	0.386589	0.105984
WAC|Q9BTA9	0.00454847	-1.1568	0.404499	0.105984
DUT|P33316	0.00455156	-1.32074	0.46253	0.105984
MARK4|Q96L34	0.00455341	-1.98824	0.696327	0.105984
CABIN1|Q9Y6J0	0.00465039	-1.19017	0.416564	0.107941
SLC22A23|A1A5C7	0.00471386	-1.73152	0.608822	0.108992
KAT7|O95251	0.00472289	-1.12886	0.396263	0.108992
SNX7|Q9UNH6	0.00474849	-1.39644	0.491417	0.108992
MYL6B|P14649	0.00475323	-2.15991	0.760171	0.108992
CA2|P00918	0.00477449	0.649728	0.228787	0.108992
HMGA1|P17096	0.00477514	-1.26537	0.445577	0.108992
ZHX3|Q9H4I2	0.00479724	-1.18602	0.416265	0.108992
PLEKHB1|Q9UF11	0.00481061	0.490654	0.172922	0.108992
SSBP1|Q04837	0.00481403	-1.40202	0.494156	0.108992
U2AF2|P26368	0.00482612	-1.92941	0.680238	0.108992
RBM8A; LOC101060541|Q9Y5S9	0.00484964	-1.8028	0.635863	0.109228
TGFBRAP1|Q8WUH2	0.0048919	-2.3146	0.817319	0.109884
NUP98|P52948	0.00493619	-1.97328	0.697521	0.110581
TDRD3|Q9H7E2	0.00507887	-0.963131	0.341197	0.11333
UNC80|Q8N2C7	0.00510077	-1.3252	0.470036	0.11333
NINJ2|Q9NZG7	0.00510666	0.479731	0.170222	0.11333
CHCHD3|Q9NX63	0.00512964	-1.84205	0.654046	0.11333
AFG3L2|Q9Y4W6	0.00514075	-1.60783	0.571026	0.11333
PFDN1|O60925	0.00514996	-1.26968	0.451025	0.11333
LACE1; AFG1L|Q8WV93	0.00515382	-1.34304	0.477128	0.11333
NA|Q15154	0.00518614	-1.42341	0.506051	0.113719
NA|Q8TDW7	0.00519875	-1.36022	0.483723	0.113719
DNAH8|Q96JB1	0.00524042	-1.10618	0.392841	0.113928
AKAP7|Q9P0M2	0.00525512	-1.10725	0.394256	0.113928
SLC4A10|Q6U841	0.00528339	-0.669764	0.238602	0.113928
ASPA|P45381	0.00529251	0.468118	0.166822	0.113928
IGBP1|P78318	0.00529733	-2.22523	0.793081	0.113928
HOMER1|Q86YM7	0.0053111	-1.30858	0.466527	0.113928
PPP2R5A|Q15172	0.00532809	-1.7418	0.621209	0.113928
MUL1|Q969V5	0.00534825	-1.42006	0.506612	0.113928
DNA2|P51530	0.00535844	-1.53729	0.547774	0.113928
PDILT|Q8N807	0.00535921	0.576634	0.204733	0.113928
FOXK1|P85037	0.00537651	-1.31326	0.468869	0.113928
SGCB|Q16585	0.00537734	0.974602	0.34733	0.113928
PABPN1|Q86U42	0.00538555	-1.61599	0.577067	0.113928
RPA1|P27694	0.00540069	-1.93773	0.692189	0.11396
SLC25A51|Q9H1U9	0.0054833	-1.24543	0.445437	0.115412
ANGEL2|Q5VTE6	0.00550364	-1.44684	0.51799	0.115549
STX17|P56962	0.0055492	-1.6499	0.591263	0.116073
ABRACL|Q9P1F3	0.00555866	0.556858	0.19911	0.116073
SGSM1|Q2NKQ1	0.00559529	-1.32322	0.47466	0.116073
SCRG1|O75711	0.00562563	-0.564802	0.202734	0.116073
SLC17A1|Q14916	0.00562583	-0.666798	0.239031	0.116073
SLC17A4|Q9Y2C5	0.00562583	-0.666798	0.239031	0.116073
SLC17A2|O00624	0.00562583	-0.666798	0.239031	0.116073
MBD2|Q9UBB5	0.00564924	-1.18897	0.425891	0.116157
DDX39B|Q13838	0.00565773	-2.16857	0.778927	0.116157
OPHN1|O60890	0.00568258	-1.94138	0.697686	0.116381
SHOC2|Q9UQ13	0.00573114	-1.69088	0.608279	0.117089
FAM171A2|A8MVW0	0.00575911	-1.46223	0.526332	0.117108
ICA1|Q05084	0.00576012	-2.0905	0.752495	0.117108
GARNL3|Q5VVW2	0.00579519	-1.26844	0.456733	0.117535
VPS33B|Q9H267	0.00582711	-2.01501	0.726327	0.117897
KIAA1549L|Q6ZVL6	0.00585739	-1.25608	0.453046	0.118203
HOOK1|Q9UJC3	0.00587053	-1.49231	0.538394	0.118203
TSC1|Q92574	0.00592036	-2.08882	0.754367	0.118308
ANKRD30A|Q9BXX3	0.00593233	-1.14821	0.413502	0.118308
ALKBH5|Q6P6C2	0.00593265	-1.15101	0.415551	0.118308
UBXN2B|Q14CS0	0.00594045	-1.32147	0.477197	0.118308
CSTF1|Q05048	0.00594653	-1.50477	0.543519	0.118308
CNTNAP1|P78357	0.00596106	1.07341	0.387978	0.118315
SYNGAP1|Q96PV0	0.00599026	-1.37562	0.497502	0.118613
CRYAB|P02511	0.00602224	0.414343	0.149909	0.118964
CTBP1|Q13363	0.00605622	-1.86486	0.675331	0.119353
WIBG; PYM1|Q9BRP8	0.00609406	-1.39386	0.505146	0.119605
PDXP|Q96GD0	0.00609761	-1.87882	0.680948	0.119605
PLXNC1|O60486	0.00611651	-0.975229	0.353588	0.119695
PPP1R16A|Q96I34	0.00619436	-1.14897	0.417169	0.120793
SF3A3|Q12874	0.00620157	-1.71908	0.62433	0.120793
C9orf172; AJM1|C9J069	0.0062531	-1.73613	0.631156	0.12137
SMARCE1|Q969G3	0.00627894	-1.66277	0.604792	0.12137
PHYHD1|Q5SRE7	0.00628515	0.513972	0.186967	0.12137
RHOF|Q9HBH0	0.00628929	-0.96541	0.35112	0.12137
CENPV|Q7Z7K6	0.0063054	-1.10245	0.401194	0.121401
PFN1|P07737	0.00634801	1.69715	0.618044	0.121553
BCAS3|Q9H6U6	0.00636185	-2.17661	0.792957	0.121553
RPH3A|Q9Y2J0	0.00637027	-0.93823	0.341859	0.121553
NRXN1|P58400	0.00638064	-1.07028	0.389716	0.121553
SRSF7|Q16629	0.00639435	-1.67463	0.61046	0.121553
CORO6|Q6QEF8	0.00640057	-1.00505	0.366333	0.121553
JPH1|Q9HDC5	0.00642802	-1.45303	0.53002	0.121797
SYNJ2|O15056	0.00647992	0.665484	0.242927	0.122503
CWC27|Q6UX04	0.00651469	-1.08149	0.395089	0.122654
HMGN4|O00479	0.00652264	-0.604851	0.221026	0.122654
NA|Q5JU85	0.00653386	-2.02144	0.738837	0.122654
SRXN1|Q9BYN0	0.0065702	-0.796999	0.291502	0.122654
SDE2|Q6IQ49	0.00657822	-0.620973	0.226069	0.122654
ELFN2|Q5R3F8	0.00658886	-1.31142	0.479819	0.122654
USP11|P51784	0.00659983	-1.11394	0.40765	0.122654
PPAPDC3; PLPP7|Q8NBV4	0.00660535	-0.967951	0.353116	0.122654
HS1BP3|Q53T59	0.00664686	1.14915	0.420903	0.123078
SF3B1|O75533	0.00665762	-2.14884	0.78722	0.123078
HADH|Q16836	0.00669174	-1.24882	0.457788	0.123435
ADAM10|O14672	0.0067122	0.738445	0.270799	0.12354
MID2|Q9UJV3	0.00675497	-1.21146	0.443524	0.123907
ABLIM2|Q6H8Q1	0.00676178	-1.56523	0.574517	0.123907
BCLAF1|Q9NYF8	0.00681575	-1.25592	0.461439	0.124622
LARS|Q9P2J5	0.0068585	-1.60805	0.591274	0.124908
RALY|Q9UKM9	0.00686125	-1.31205	0.482461	0.124908
OPRL1|P41146	0.00691804	-1.0415	0.381862	0.125514
SCP2|P22307	0.00692462	-1.26402	0.465332	0.125514
GNAL|P38405	0.00703447	-0.628365	0.231721	0.126974
RGN|Q15493	0.00704766	-0.579262	0.213716	0.126974
TBC1D5|Q92609	0.00706835	-1.66428	0.614253	0.126974
FNTA|P49354	0.00706987	1.45488	0.536983	0.126974
TMEM132B|Q14DG7	0.00708113	-1.56334	0.57706	0.126974
HNRNPL|P14866	0.00710206	-1.68826	0.623474	0.127056
HSPA2|P54652	0.00712625	0.521689	0.192742	0.127056
NUP153|P49790	0.00713671	-0.910492	0.336368	0.127056
SHISA6|Q6ZSJ9	0.00714653	-0.829826	0.306376	0.127056
PMP2|P02689	0.00718469	0.268406	0.0992659	0.127463
ACAP2|Q15057	0.00725102	-1.84286	0.682341	0.128076
CALB2|P22676	0.0072634	-0.794124	0.294057	0.128076
TMEM163|Q8TC26	0.00726521	-1.23187	0.456228	0.128076
CEP170|Q5SW79	0.00729237	-2.4665	0.913905	0.128284
SNX30|Q5VWJ9	0.00731586	-1.74307	0.646118	0.128427
NME2; NME1-NME2|P22392	0.00735254	1.83128	0.679241	0.128801
FRMD4A|Q9P2Q2	0.00744538	-1.90374	0.707238	0.129825
EFR3A|Q14156	0.00745307	-1.62478	0.603684	0.129825
HMGCL|P35914	0.00745765	-1.45204	0.539544	0.129825
ZDHHC14|Q8IZN3	0.00752282	1.11425	0.41273	0.130449
PSMB3|P49720	0.00752468	1.13577	0.422504	0.130449
RCN2|Q14257	0.00760098	-1.50078	0.558938	0.131301
CTTN|Q14247	0.00762562	-1.24664	0.464534	0.131301
PTPRN|Q16849	0.00763899	-1.02784	0.383089	0.131301
NUP214|P35658	0.00765285	-1.78615	0.665874	0.131301
DNAJC5|Q9H3Z4	0.00765447	-1.21732	0.453826	0.131301
DCAF11|Q8TEB1	0.00766812	-1.13177	0.421921	0.131301
C16orf58|Q96GQ5	0.00774073	-1.28419	0.479438	0.131994
AMT|P48728	0.00774563	-1.05326	0.393257	0.131994
GTPBP1|O00178	0.00775599	-1.64507	0.614328	0.131994
COX19|Q49B96	0.00782072	-0.886947	0.331484	0.132825
NA|P21127	0.00786744	-0.94786	0.354513	0.133153
CDC42EP1|Q00587	0.00787191	0.481553	0.180149	0.133153
PHYH|O14832	0.00792977	-0.90125	0.337428	0.133531
CACNG4|Q9UBN1	0.00794057	-0.852369	0.317527	0.133531
MGRN1|O60291	0.00794346	-1.36749	0.512232	0.133531
ERMN|Q8TAM6	0.00795816	0.366477	0.137307	0.133531
SRSF12|Q8WXF0	0.00803015	-1.04852	0.391943	0.134469
DOCK5|Q9H7D0	0.00805464	0.594856	0.223193	0.134609
FRMPD4|Q14CM0	0.00811131	-1.48849	0.559059	0.135016
GABRA4|P48169	0.00811764	-1.28282	0.481858	0.135016
GPM6A|P51674	0.00812747	-1.11555	0.418982	0.135016
TAOK2|Q9UL54	0.00819912	-1.77082	0.666024	0.135808
MTA2|O94776	0.00820764	-1.56549	0.588874	0.135808
TRAPPC2L|Q9UL33	0.0082714	-2.05184	0.772595	0.136144
CA4|P22748	0.00827596	-0.556636	0.209609	0.136144
PDZD2|O15018	0.00827684	-1.22293	0.46052	0.136144
SRP19|P09132	0.00829608	-1.18907	0.447901	0.136193
DDX21|Q9NR30	0.00831632	-1.17342	0.442044	0.136257
B3GALTL; B3GLCT|Q6Y288	0.00847765	0.727957	0.27495	0.13809
PUM1|Q14671	0.0084788	-1.87584	0.708601	0.13809
MED17|Q9NVC6	0.0084809	-0.93637	0.352563	0.13809
SLC30A9|Q6PML9	0.0084943	-1.7918	0.677017	0.13809
GDI1|P31150	0.00853168	2.38386	0.901235	0.138228
SRSF4|Q08170	0.00854307	-1.31433	0.49698	0.138228
CKAP4|Q07065	0.00855242	-1.15588	0.43713	0.138228
FAM19A2|Q8N3H0	0.00858321	-0.893397	0.3376	0.138458
TMPO|P42167	0.00863949	-0.90981	0.344481	0.139037
EEF1B2|P24534	0.0086524	-1.53642	0.581924	0.139037
LARP4B|Q92615	0.00868377	-1.05053	0.398027	0.139274
APMAP|Q9HDC9	0.00873707	-1.75463	0.665419	0.13986
PRRC2C|Q9Y520	0.00877132	-1.53715	0.583243	0.14014
LGALS3BP|Q08380	0.00886986	0.565222	0.214778	0.141444
OPCML|Q14982	0.00889982	-1.62324	0.617089	0.141651
RGPD4|Q7Z3J3	0.00895717	-1.88704	0.71798	0.142293
EML6|Q6ZMW3	0.00899782	-1.47644	0.562091	0.142668
C7orf55; FMC1; C7orf55-LUC7L2|Q96HJ9	0.0090669	-1.03126	0.392056	0.143298
OSBPL9|Q96SU4	0.00907185	-1.5466	0.589442	0.143298
ZNF512|Q96ME7	0.00908987	-1.28717	0.490071	0.143311
RQCD1; CNOT9|Q92600	0.00913764	-1.48383	0.56606	0.143592
HSP90AA1|P07900	0.00914203	0.932391	0.355717	0.143592
CCDC177|Q9NQR7	0.00916803	-1.28153	0.4891	0.14373
ZC2HC1A|Q96GY0	0.00923009	-1.49538	0.57123	0.143963
SMCHD1|A6NHR9	0.00925031	-1.35272	0.516465	0.143963
TBL3|Q12788	0.00927157	-1.00109	0.38158	0.143963
CSTF2|P33240	0.00928394	-0.99936	0.381907	0.143963
SYNGR1|O43759	0.00928978	-0.979168	0.374311	0.143963
CDKL5|O76039	0.00929986	-1.45034	0.554578	0.143963
ASAP1|Q9ULH1	0.0093035	-1.39368	0.532944	0.143963
CNTN2|Q02246	0.00946541	0.989942	0.379425	0.145757
VAPB|O95292	0.009481	-1.81239	0.694809	0.145757
CREBBP|Q92793	0.00948641	-1.15936	0.444289	0.145757
SATB2|Q9UPW6	0.00948919	-0.958275	0.367412	0.145757
AKAP7|O43687	0.00952922	-1.01761	0.390382	0.146103
RBMX|P38159	0.00973882	-0.817128	0.314388	0.149043
KRT81|Q14533	0.00975987	-0.148801	0.0571524	0.14906
SNRNP200|O75643	0.00978568	-2.01278	0.774914	0.14906
LYSMD1|Q96S90	0.00979344	-1.2654	0.487228	0.14906
KRT86|O43790	0.00981309	-0.148682	0.0571485	0.149088
HMGB2|P26583	0.00987148	-0.731167	0.281793	0.149673
RHOG|P84095	0.00990606	0.729128	0.281176	0.149673
MAPK8IP3|Q9UPT6	0.00990853	-1.93291	0.74542	0.149673
ENPP6|Q6UWR7	0.00993459	0.284767	0.109858	0.149673
SPG7|Q9UQ90	0.00995625	-1.60827	0.620624	0.149673
DOCK10|Q96BY6	0.00996544	1.16279	0.448774	0.149673
SCAI|Q8N9R8	0.00997699	-1.2082	0.466372	0.149673
TP53BP1|Q12888	0.0100058	-1.42071	0.548616	0.149836
ADA|P00813	0.0100401	0.576113	0.222548	0.150081
KCNIP2|Q9NS61	0.0100733	-0.812795	0.313941	0.150156
PPM1L|Q5SGD2	0.0100811	-1.66392	0.643188	0.150156
NAV3|Q8IVL0	0.0101721	-0.851594	0.329284	0.151242
RAP2A|P10114	0.0101954	-1.43349	0.554966	0.151319
S100A13|Q99584	0.0102485	-0.453659	0.175755	0.151838
CDK5R1|Q15078	0.010311	-0.525568	0.203298	0.15239
GRM6|O15303	0.0103222	-1.01089	0.391024	0.15239
FBLL1|A6NHQ2	0.0103607	-1.09598	0.425231	0.152688
GRIN2A|Q12879	0.0104206	-1.46238	0.567841	0.153168
SLC25A42|Q86VD7	0.0104479	-1.1187	0.434441	0.153168
CCDC58|Q4VC31	0.0105002	-1.52762	0.593792	0.153168
APOO|Q9BUR5	0.0105042	-1.0802	0.419901	0.153168
TMPO|P42166	0.0105116	-1.23238	0.479101	0.153168
FBXO41|Q8TF61	0.0105188	-1.21071	0.470723	0.153168
TTC7B|Q86TV6	0.0105362	-1.64176	0.638458	0.153168
RGS7|P49802	0.0105492	-1.62199	0.630877	0.153168
HIP1|O00291	0.0105582	0.72635	0.282513	0.153168
EPN2|O95208	0.0105829	1.26416	0.491911	0.153259
CCDC93|Q567U6	0.0106389	-2.19545	0.854917	0.153804
AFAP1L2|Q8N4X5	0.0106845	-1.20133	0.468029	0.154197
LANCL2|Q9NS86	0.0107061	-1.39672	0.544361	0.154242
ACAA2|P42765	0.0107487	-0.904529	0.352726	0.154339
MARS|P56192	0.0107498	-1.93845	0.755921	0.154339
ETFB|P38117	0.010799	-1.22828	0.479284	0.154541
MB21D2|Q8IYB1	0.0108008	-1.1767	0.459168	0.154541
PARS2|Q7L3T8	0.0108375	-1.46003	0.569996	0.154706
PIKFYVE|Q9Y2I7	0.0108574	-1.75211	0.684194	0.154706
CCAR1|Q8IX12	0.0108679	-1.77739	0.694159	0.154706
TCEAL6|Q6IPX3	0.0110543	-0.969784	0.379643	0.157091
MEF2D|Q14814	0.0110779	-0.861728	0.337282	0.157159
PNMA2|Q9UL42	0.0111283	-0.74783	0.293026	0.157459
PSMG2|Q969U7	0.0111411	1.05731	0.414261	0.157459
NA|Q6ULP2	0.0111555	-1.43484	0.562413	0.157459
STAT5B|P51692	0.0111807	-1.57599	0.617933	0.157548
C9orf78|Q9NZ63	0.0112296	-1.06968	0.41947	0.157971
NHP2L1; SNU13|P55769	0.0112576	-1.47198	0.577701	0.158099
PDE6C|P51160	0.0112878	1.19307	0.467479	0.158257
SYNGR3|O43761	0.0113765	-0.975873	0.383518	0.159232
THYN1|Q9P016	0.0114071	-1.27975	0.503184	0.159394
PPP2R5C|Q13362	0.0114639	-1.17332	0.461659	0.15992
GMFB|P60983	0.0115088	1.32037	0.519803	0.160279
ENY2|Q9NPA8	0.0115829	-1.07079	0.421779	0.160922
TMEM109|Q9BVC6	0.0115955	-1.10759	0.436447	0.160922
MRRF|Q96E11	0.0116128	-1.10869	0.43702	0.160922
JPH3|Q8WXH2	0.0116735	-1.3062	0.515252	0.161497
VPS33A|Q96AX1	0.0117205	-2.61095	1.03051	0.161857
CCDC43|Q96MW1	0.0117383	-1.49941	0.591928	0.161857
RGS6|P49758	0.0117623	-1.67417	0.661109	0.161891
OTUD4|Q01804	0.0117795	-1.03916	0.409701	0.161891
YTHDF1|Q9BYJ9	0.0118274	-1.70602	0.674138	0.162282
CUL4B|Q13620	0.011877	-1.83261	0.724668	0.162546
TGM2|P21980	0.0118944	-0.471337	0.186419	0.162546
HHIPL2|Q6UWX4	0.0119497	-0.869804	0.343563	0.162546
CSNK2A1; CSNK2A1P; CSNK2A3|Q8NEV1	0.0119501	1.88095	0.744425	0.162546
FBL|P22087	0.0119719	-1.3888	0.549789	0.162546
BASP1|P80723	0.0120123	-0.931744	0.369029	0.162546
RTKN|Q9BST9	0.0120294	0.519373	0.205746	0.162546
MICAL3|Q7RTP6	0.0120302	-1.87214	0.741645	0.162546
TEX15|Q9BXT5	0.0120403	-0.939813	0.372263	0.162546
UHRF1BP1|Q6BDS2	0.0120412	-1.35398	0.536443	0.162546
FECH|P22830	0.0120637	-1.10043	0.436104	0.162588
SLITRK4|Q8IW52	0.0121181	-1.13952	0.451781	0.162797
TTC13|Q8NBP0	0.0121325	-0.655017	0.258612	0.162797
CADM4|Q8NFZ8	0.0121377	1.06777	0.423528	0.162797
HECW2|Q9P2P5	0.0121828	-1.53005	0.607213	0.163141
INA|Q16352	0.0122276	0.658229	0.261359	0.163454
GABBR1|Q9UBS5	0.0122594	-1.57792	0.62677	0.163454
SFPQ|P23246	0.0122649	0.933882	0.370972	0.163454
SLC44A1|Q8WWI5	0.012312	0.506453	0.201292	0.16382
NUP50|Q9UKX7	0.0123523	-1.00143	0.39821	0.164095
CARTPT|Q16568	0.0123955	-0.259663	0.103282	0.164407
KIAA0319L|Q8IZA0	0.0124506	-1.37364	0.546766	0.164876
PJA2|O43164	0.0125455	-0.881415	0.351264	0.165871
TOM1|O60784	0.0126622	-1.6979	0.677551	0.16715
EMILIN3|Q9NT22	0.0126896	-0.562827	0.224206	0.167247
SVIP|Q8NHG7	0.0127528	-1.23853	0.494745	0.167478
SGIP1|Q9BQI5	0.0127555	-1.4837	0.592699	0.167478
REEP6|Q96HR9	0.0127673	-0.859175	0.343101	0.167478
BECN1|Q14457	0.0128149	-1.91078	0.763819	0.167839
PPM1H|Q9ULR3	0.0128512	-1.65857	0.663271	0.168051
NA|Q9ULN7	0.012873	-0.803958	0.321585	0.168072
AIMP2|Q13155	0.012924	-1.59611	0.638811	0.168476
RDX|P35241	0.0129745	0.739011	0.295942	0.16887
NA|Q4V328	0.0130519	-2.01025	0.80571	0.169614
ACTR1A|P61163	0.0130783	2.12541	0.852115	0.169693
EZR|P15311	0.0131267	-1.11102	0.445668	0.169875
SERBP1|Q8NC51	0.013133	-1.00294	0.402341	0.169875
MAP1LC3B|Q9GZQ8	0.0131788	0.353449	0.14169	0.169942
MAP1LC3B2|A6NCE7	0.0131788	0.353449	0.14169	0.169942
SH3KBP1|Q96B97	0.0132649	-2.0828	0.836752	0.170788
MECP2|P51608	0.0133003	-1.09981	0.442012	0.170981
MPP6|Q9NZW5	0.0133633	-1.37304	0.552206	0.171111
FAM117B|Q6P1L5	0.0134076	-0.937061	0.377045	0.171111
NAPA|P54920	0.0134183	1.31565	0.529439	0.171111
NOP56|O00567	0.0134221	-1.32009	0.531193	0.171111
FMNL2|Q96PY5	0.0134253	0.783288	0.315232	0.171111
USP10|Q14694	0.0134333	-1.57421	0.633592	0.171111
GLMN|Q92990	0.0134838	1.12106	0.451408	0.171197
C16orf96|A6NNT2	0.0135124	-0.95665	0.385278	0.171197
TRIM2|Q9C040	0.0135147	1.65442	0.666464	0.171197
CASC4|Q6P4E1	0.0135397	-1.1848	0.477412	0.171197
PCDH19|Q8TAB3	0.0135468	-1.11678	0.450037	0.171197
CNDP2|Q96KP4	0.013563	1.08121	0.435779	0.171197
HSD11B1|P28845	0.0136715	0.386623	0.156009	0.172306
FAM57B|Q71RH2	0.0137237	-0.561536	0.225893	0.172704
MED22|Q15528	0.0137462	-0.805278	0.32434	0.172727
DGUOK|Q16854	0.0137763	-0.858784	0.346923	0.172845
DLG4|P78352	0.0138038	-1.54889	0.625889	0.17293
EFNB1|P98172	0.0138797	-0.989005	0.399733	0.173621
ZADH2|Q8N4Q0	0.0139331	-1.13937	0.461039	0.173873
IVNS1ABP|Q9Y6Y0	0.0139604	0.834063	0.336898	0.173873
PTMS|P20962	0.013982	-0.849594	0.34396	0.173873
ATP5L|O75964	0.0139831	-1.07522	0.435308	0.173873
KCNJ3|P48549	0.0141051	-0.914229	0.370447	0.17488
RIMS2|Q9UQ26	0.0141059	-1.79033	0.725762	0.17488
PCDHGA3|Q9Y5H0	0.0142445	-0.999161	0.404722	0.176097
HSPA8|P11142	0.0142462	1.95504	0.793695	0.176097
RTCA|O00442	0.0143412	0.972291	0.395113	0.177009
SLC7A7|Q9UM01	0.0143894	-0.797038	0.323237	0.177342
KBTBD6|Q86V97	0.0145006	-1.12458	0.457652	0.178449
NONO|Q15233	0.0146034	-1.39269	0.567481	0.179449
DCPS|Q96C86	0.0146484	-0.970619	0.39568	0.179738
NPTXR|O95502	0.0146986	-0.720293	0.293782	0.180083
UNC5D|Q6UXZ4	0.0147551	-1.04742	0.42727	0.180083
MYO9A|B2RTY4	0.0147692	-1.41941	0.579342	0.180083
ATG13|O75143	0.0147771	-1.4358	0.585858	0.180083
MCAM|P43121	0.0147843	0.75767	0.309296	0.180083
KSR1|Q8IVT5	0.0148594	-1.76881	0.722609	0.180653
CELF6|Q96J87	0.0148743	-0.821732	0.335684	0.180653
LASP1|Q14847	0.014922	-1.44517	0.590768	0.18097
HNRNPA0|Q13151	0.0149662	-0.935557	0.382575	0.181243
TOM1L2|Q6ZVM7	0.015066	-1.73983	0.712245	0.181995
ACBD6|Q9BR61	0.0151065	-1.39278	0.570346	0.181995
BPTF|Q12830	0.0151244	0.927719	0.37935	0.181995
RPA2|P15927	0.01516	-1.07273	0.439561	0.181995
TRIM28|Q13263	0.0151625	-1.63872	0.671499	0.181995
SOWAHB|A6NEL2	0.0151767	-0.890332	0.364804	0.181995
SUOX|P51687	0.0152067	-1.22473	0.502076	0.181995
UBA5|Q9GZZ9	0.0152318	1.69466	0.694672	0.181995
SLC39A6|Q13433	0.0152444	-1.25867	0.516182	0.181995
MBD1|Q9UIS9	0.0152461	-0.820613	0.336104	0.181995
ARFGEF2|Q9Y6D5	0.0152775	-2.11187	0.866366	0.182109
PTP4A2|Q12974	0.015308	0.956314	0.392312	0.182213
MTRF1|O75570	0.0153358	-0.676788	0.276452	0.182224
NCOA2|Q15596	0.0153525	-0.937997	0.383758	0.182224
ATE1|O95260	0.0154182	-1.2946	0.53177	0.182581
RDH14|Q9HBH5	0.0154281	-1.77175	0.727914	0.182581
STX12|Q86Y82	0.0154482	-1.87555	0.770711	0.182581
GPHN|Q9NQX3	0.015536	-1.79435	0.737977	0.182844
SCN8A|Q9UQD0	0.0155506	1.02428	0.421325	0.182844
FBXO2|Q9UK22	0.0155802	0.998475	0.410829	0.182844
SYNRG|Q9UMZ2	0.0155853	-1.67181	0.687911	0.182844
NOVA1|P51513	0.0155953	-1.60944	0.662313	0.182844
SRSF2|Q01130	0.0156017	-1.0761	0.44286	0.182844
DLG3|Q92796	0.0156555	-1.84592	0.760073	0.18305
SYT3|Q9BQG1	0.0156728	-1.50502	0.619806	0.18305
PITPNM2|Q9BZ72	0.015685	-1.39225	0.573432	0.18305
GRIK3|Q13003	0.0157562	1.05654	0.435464	0.183284
MCM4|P33991	0.0157741	-0.777621	0.319618	0.183284
GPD1|P21695	0.0157951	0.459375	0.189407	0.183284
NECAP1|Q8NC96	0.0157959	-1.33648	0.551054	0.183284
NUDCD1|Q96RS6	0.0158147	-1.39468	0.575153	0.183284
AGPAT1|Q99943	0.0158389	-1.37766	0.568266	0.183311
BUB3|O43684	0.0158991	-1.87925	0.775616	0.183718
HTR1A|P08908	0.0159336	-0.565051	0.233262	0.183718
WNK3|Q9BYP7	0.0159401	-0.925867	0.382151	0.183718
INPPL1|O15357	0.0159839	-1.44486	0.596816	0.183969
PPHLN1|Q8NEY8	0.0160486	-1.02221	0.422077	0.184287
PLEKHA6|Q9Y2H5	0.0160556	-1.25351	0.518133	0.184287
C2orf49|Q9BVC5	0.0161376	-0.844073	0.348544	0.184974
CHCHD7|Q9BUK0	0.0162566	-0.790327	0.326984	0.185909
STX5|Q13190	0.0162637	-1.6056	0.664977	0.185909
NDRG1|Q92597	0.0163793	0.698405	0.289567	0.186689
SEPT4|O43236	0.0163878	1.07254	0.444722	0.186689
SNRPB|P14678	0.016399	1.1748	0.487174	0.186689
CACNA1C|Q13936	0.0165402	-1.47137	0.610963	0.188041
CNDP1|Q96KN2	0.0165868	0.388531	0.161402	0.188314
PDHX|O00330	0.0166311	-1.24943	0.519245	0.188319
UBL3|O95164	0.0166587	0.851103	0.353797	0.188319
SRPK1|Q96SB4	0.0166615	-0.792506	0.329378	0.188319
SHANK3|Q9BYB0	0.0166774	-1.14975	0.478026	0.188319
PPIP5K1|Q6PFW1	0.0167356	-0.987582	0.410823	0.188722
CSMD2|Q7Z408	0.0169426	-1.37269	0.572112	0.190798
PRKCA|P17252	0.0169767	-1.29022	0.537908	0.190925
PSMC1|P62191	0.0171751	-2.60703	1.08887	0.192896
SDHAF2|Q9NX18	0.017214	-0.652479	0.272524	0.193074
SRRM1|Q8IYB3	0.0172803	-0.983538	0.411136	0.193558
ULK1|O75385	0.0173404	-1.32663	0.554914	0.193971
GHDC|Q8N2G8	0.0175768	-1.22287	0.512597	0.196353
CFL2|Q9Y281	0.0176565	1.03306	0.433341	0.19698
GRIA2|P42262	0.0177237	-1.29072	0.541748	0.197466
ARHGAP21|Q5T5U3	0.0177851	-1.74706	0.733681	0.197769
HEATR1|Q9H583	0.0178153	-0.743666	0.312087	0.197769
GALNT16; GALNTL1|Q8N428	0.0178219	-0.907778	0.381188	0.197769
HP1BP3|Q5SSJ5	0.0178669	-1.02297	0.42991	0.198005
HSBP1|O75506	0.0179009	0.939917	0.395125	0.19812
INPP5F|Q9Y2H2	0.0179685	-1.4066	0.591663	0.198451
STX8|Q9UNK0	0.0179904	-1.1868	0.499302	0.198451
BICD1|Q96G01	0.0180304	-1.30696	0.549997	0.198451
WRNIP1|Q96S55	0.0180555	-1.12882	0.47513	0.198451
NCK2|O43639	0.0180625	-1.80758	0.76095	0.198451
FER1L5|A0AVI2	0.0180734	-0.711907	0.298601	0.198451
CCDC90A; MCUR1|Q96AQ8	0.0181128	-1.11573	0.469906	0.198623
RGS12|O14924	0.01823	-1.0647	0.448871	0.199646
KLHDC3|Q9BQ90	0.0182907	1.00429	0.422568	0.200048
EIF4E2|O60573	0.0183833	1.20663	0.509384	0.200799
LETMD1|Q6P1Q0	0.0184591	-1.13746	0.480495	0.201234
ETF1|P62495	0.0184979	1.98	0.836688	0.201234
TPRKB|Q9Y3C4	0.018502	0.842173	0.35573	0.201234
ROBO3|Q96MS0	0.0185195	-1.2544	0.529726	0.201234
ADH1B|P00325	0.0186818	-0.257272	0.108887	0.20271
LRRTM4|Q86VH4	0.0187039	-1.20362	0.509512	0.20271
C2CD5; KIAA0528|Q86YS7	0.0187798	-1.90994	0.809031	0.203269
COA1|Q9GZY4	0.018824	-0.951439	0.403133	0.203485
NRGN|Q92686	0.0188854	-0.557672	0.23636	0.203796
SLC25A29|Q8N8R3	0.0189017	-0.905056	0.38361	0.203796
RTN2|O75298	0.0189749	-1.0413	0.441636	0.204322
DYNLL1|P63167	0.0190635	1.0764	0.457047	0.205001
SMAD2|Q15796	0.0190869	-1.29443	0.54968	0.205001
LACTB2|Q53H82	0.0191147	1.0997	0.467139	0.205035
MAN1B1|Q9UKM7	0.0191557	-0.551163	0.234067	0.205212
ARFIP1|P53367	0.0192009	-1.28682	0.547022	0.205384
DLGAP3|O95886	0.0192408	-1.14241	0.485798	0.205384
CLVS1|Q8IUQ0	0.0192455	-1.44303	0.613658	0.205384
PTEN|P60484	0.0193109	-1.59091	0.676912	0.205726
CPSF7|Q8N684	0.0193268	-1.28237	0.545704	0.205726
IQSEC1|Q6DN90	0.019443	-1.91014	0.813633	0.206524
CDH8|P55286	0.0194512	-0.91919	0.39156	0.206524
NAA30|Q147X3	0.0195209	-1.40774	0.599955	0.206914
TOMM5|Q8N4H5	0.0195374	-0.899379	0.383394	0.206914
CPNE2|Q96FN4	0.0195715	1.14943	0.490128	0.207012
AGAP1|Q9UPQ3	0.0195977	-2.01652	0.860048	0.207021
EIF4ENIF1|Q9NRA8	0.0196219	-1.24059	0.529218	0.207021
TSPAN15|O95858	0.0197164	0.360443	0.153879	0.207597
PEX16|Q9Y5Y5	0.0197262	-0.902548	0.384713	0.207597
PLEKHM2|Q8IWE5	0.0198877	-1.34708	0.5759	0.209034
XRN1|Q8IZH2	0.0199227	-1.09111	0.466558	0.209138
AIDA|Q96BJ3	0.0200075	-1.48797	0.636751	0.209696
DNAJB2|P25686	0.0200292	-1.11249	0.476119	0.209696
DPP6|P42658	0.0200685	-1.00057	0.428388	0.209696
STT3B|Q8TCJ2	0.0200762	1.21758	0.521285	0.209696
HDAC5|Q9UQL6	0.0201989	-1.22245	0.523939	0.210666
GRK6|P43250	0.0202479	-1.54031	0.660432	0.210666
GRIA3|P42263	0.0202654	-1.32868	0.569771	0.210666
KIAA1462; JCAD|Q9P266	0.0202699	-1.12289	0.481497	0.210666
RAB39B|Q96DA2	0.0203203	-1.74228	0.747466	0.2107
COX5A|P20674	0.0203529	0.839923	0.360434	0.2107
CSTF3|Q12996	0.0203606	-1.4742	0.632661	0.2107
NTRK3|Q16288	0.0203741	-1.0068	0.432076	0.2107
HSPA4|P34932	0.0204812	1.6203	0.696029	0.211546
TERF2IP|Q9NYB0	0.0205374	-1.09608	0.471005	0.211787
NMT2|O60551	0.0205552	-1.046	0.449595	0.211787
POLR2M|Q6EEV4	0.0206009	-0.827916	0.355987	0.211997
TUBB4B|P68371	0.020636	1.75399	0.754388	0.212001
MCTS1|Q9ULC4	0.0206521	1.26839	0.545604	0.212001
CAMKV|Q8NCB2	0.0208246	-0.960718	0.413822	0.213482
TMEM184B|Q9Y519	0.0208474	-0.627069	0.269565	0.213482
ERC2|O15083	0.0208923	-1.25193	0.539548	0.213679
GPR180|Q86V85	0.0209982	-0.988877	0.426195	0.214318
PNPLA8|Q9NP80	0.021006	-1.56346	0.674413	0.214318
NAP1L1|P55209	0.0210518	0.739333	0.319031	0.214523
PLA2G16|P53816	0.0211803	0.443026	0.191257	0.215142
MAP3K15|Q6ZN16	0.0211808	-1.20045	0.51826	0.215142
METTL3|Q86U44	0.0211898	-1.15578	0.499122	0.215142
POLR2I|P36954	0.0212553	-0.598034	0.258418	0.215378
GAS7|O60861	0.0212645	-1.08927	0.470814	0.215378
CHGB|P05060	0.0213185	-0.720227	0.311434	0.215663
OMG|P23515	0.0213836	0.666584	0.288384	0.21606
LRMP|Q12912	0.0214396	-0.677761	0.293229	0.216364
LCLAT1|Q6UWP7	0.0214724	-1.27968	0.5539	0.216433
C9orf72|Q96LT7	0.0215408	-1.168	0.505873	0.216617
LZTS1|Q9Y250	0.0215833	-0.899242	0.389639	0.216617
DLGAP4|Q9Y2H0	0.0215962	-1.22788	0.53209	0.216617
SETP18; SETSIP|P0DME0	0.0215967	-1.38506	0.600204	0.216617
SLC22A17|Q8WUG5	0.0216457	-1.10679	0.479758	0.216617
PLBD2|Q8NHP8	0.0216546	0.747966	0.32427	0.216617
RANBP3|Q9H6Z4	0.021672	-1.36525	0.591963	0.216617
RNMT|O43148	0.0217237	-1.02529	0.444688	0.216682
SYNCRIP|O60506	0.0217304	1.23296	0.534841	0.216682
ASTN1|O14525	0.0219381	-1.33332	0.579294	0.218492
TRUB1|Q8WWH5	0.0219695	-0.691601	0.300525	0.218544
CHCHD2P9|Q5T1J5	0.0220669	-0.389573	0.169426	0.219252
THUMPD1|Q9NXG2	0.0221239	-1.22889	0.534675	0.219558
CLTA|P09496	0.0221916	-1.28258	0.558321	0.219658
FUNDC2|Q9BWH2	0.0222081	-1.04013	0.452835	0.219658
SPIRE1|Q08AE8	0.0222338	-1.51133	0.657922	0.219658
KRT18|P05783	0.0222392	-0.219767	0.0955316	0.219658
ATP5G1|P05496	0.0223913	-0.577778	0.251401	0.220379
ATP5G3|P48201	0.0223913	-0.577778	0.251401	0.220379
ATP5G2|Q06055	0.0223913	-0.577778	0.251401	0.220379
EHBP1|Q8NDI1	0.0224226	-1.84315	0.803737	0.220428
STMN3|Q9NZ72	0.0227131	-0.879662	0.384424	0.222815
MMRN2|Q9H8L6	0.0227188	-0.653519	0.285534	0.222815
ANAPC5|Q9UJX4	0.0227543	0.986461	0.431014	0.222901
PNCK|Q6P2M8	0.0228574	-0.467812	0.204659	0.22332
PTPRR|Q15256	0.0229289	-0.892386	0.3902	0.22332
NUTF2|P61970	0.02293	0.830568	0.363553	0.22332
GSPT2|Q8IYD1	0.0229366	-1.63067	0.713751	0.22332
FMN2|Q9NZ56	0.0229572	-1.37043	0.599981	0.22332
H2AFJ|Q9BTM1	0.0229574	0.0811244	0.0354664	0.22332
RABAC1|Q9UI14	0.0229883	-0.669336	0.293075	0.223361
MYO1B|O43795	0.0230156	-0.968477	0.424185	0.223366
GRM5|P41594	0.0230985	-1.39005	0.609203	0.223911
UNC13A|Q9UPW8	0.023131	-1.48281	0.650011	0.22393
SUGP2|Q8IX01	0.0231666	-1.09353	0.479487	0.22393
MACF1|Q9UPN3	0.0231809	-2.54072	1.11417	0.22393
JTB|O76095	0.0232317	0.790442	0.34541	0.224161
DPM3|Q9P2X0	0.0233203	-1.00373	0.440528	0.224517
ZFYVE1|Q9HBF4	0.0233623	-1.70905	0.750454	0.224517
VWA1|Q6PCB0	0.0233663	-0.548559	0.240882	0.224517
KIAA1598; SHTN1|A0MZ66	0.0233857	1.12671	0.494827	0.224517
KIAA1468|Q9P260	0.0234231	-1.64853	0.724199	0.224517
PRKRA|O75569	0.0234297	-0.751861	0.330308	0.224517
TMEM38A|Q9H6F2	0.023462	-0.77109	0.338769	0.224568
MARCH1|Q8TCQ1	0.023619	-0.844249	0.370884	0.225615
SUMO3|P55854	0.0236253	-1.21316	0.53372	0.225615
SH3GL2|Q99962	0.0237211	-1.23359	0.543085	0.226271
TALDO1|P37837	0.0238236	0.838762	0.369535	0.226989
KNDC1|Q76NI1	0.0238711	-0.92536	0.407827	0.227184
INF2|Q27J81	0.0239055	0.777873	0.34291	0.227251
RPE|Q96AT9	0.0239398	0.834402	0.36792	0.227255
RAE1|P78406	0.0239602	-1.74687	0.770373	0.227255
LRRC8C|Q8TDW0	0.0240118	1.06554	0.470079	0.227486
LSM7|Q9UK45	0.0241329	-1.08317	0.478271	0.227685
MBOAT7|Q96N66	0.0241364	-0.93359	0.412234	0.227685
CSNK2A1|P68400	0.0241367	1.74517	0.770594	0.227685
BIRC2|Q13490	0.0241418	-1.04916	0.463237	0.227685
RALYL|Q86SE5	0.0242303	-1.06059	0.468624	0.228262
ENPP2|Q13822	0.0242801	0.455497	0.200975	0.228474
ANXA5|P08758	0.024334	0.545787	0.241335	0.228532
TENM2|Q9NT68	0.024341	-1.05364	0.465919	0.228532
MARCKSL1|P49006	0.0245615	-0.761377	0.337204	0.22997
STK11|Q15831	0.0245636	-1.31441	0.582144	0.22997
KCTD12|Q96CX2	0.0245966	-1.24769	0.552722	0.22997
NUMB|P49757	0.0246368	-1.34469	0.595862	0.22997
AHSA1|O95433	0.0246515	1.00866	0.447007	0.22997
SUMF2|Q8NBJ7	0.0246593	-0.67509	0.299137	0.22997
XPNPEP3|Q9NQH7	0.0247261	-0.84733	0.375705	0.230336
COASY|Q13057	0.0247559	-1.39062	0.616665	0.230357
DNAJC8|O75937	0.0247872	-1.31385	0.582807	0.230391
STAG1|Q8WVM7	0.0248754	-0.881637	0.390545	0.230823
CMTM6|Q9NX76	0.0248888	-0.860176	0.380758	0.230823
ZNHIT3|Q15649	0.0250065	-0.862083	0.382026	0.231656
LIFR|P42702	0.0250659	-0.988006	0.438456	0.231926
GNGT1|P63211	0.0250911	-0.610173	0.270977	0.231926
RBX1|P62877	0.0251678	-0.61001	0.271132	0.232156
HECA|Q9UBI9	0.0251715	-1.20963	0.537974	0.232156
STX1B|P61266	0.0252648	-1.30197	0.579456	0.232759
PSMG3|Q9BT73	0.0253274	-0.613081	0.27284	0.233079
PXK|Q7Z7A4	0.0253862	0.63923	0.284734	0.233363
CMTM5|Q96DZ9	0.025497	0.420754	0.18756	0.233829
PHACTR2|O75167	0.0255306	-0.879349	0.392079	0.233829
ZBTB16|Q05516	0.0255309	-0.849809	0.378871	0.233829
GSTO1|P78417	0.0255488	0.539394	0.240532	0.233829
DCAF5|Q96JK2	0.0255795	-0.559451	0.248697	0.233853
MAGEE1|Q9HCI5	0.0257023	-0.647187	0.288792	0.23472
CHD3|Q12873	0.0257502	-0.962975	0.428995	0.2349
LMBRD1|Q9NUN5	0.0258208	0.83748	0.374113	0.235287
PFDN5|Q99471	0.0260537	-2.05283	0.91839	0.237152
KLHL22|Q53GT1	0.0261436	-1.35974	0.608739	0.237355
C1QTNF4|Q9BXJ3	0.0261535	-0.955293	0.427744	0.237355
SHISA9|B4DS77	0.0261613	-0.79122	0.354297	0.237355
C2CD2L|O14523	0.0262507	-1.55981	0.69888	0.237908
ATRN|O75882	0.0263497	-1.40441	0.629615	0.238546
TRMT6|Q9UJA5	0.0265455	-0.940127	0.420518	0.239611
LAMP2|P13473	0.0265566	0.514742	0.231105	0.239611
MDC1|Q14676	0.0266051	-0.892651	0.400707	0.239611
SAE1|Q9UBE0	0.0266633	-1.28527	0.577461	0.239611
SH3GL3|Q99963	0.0266721	-1.0346	0.464863	0.239611
KCTD4|Q8WVF5	0.0266786	0.492516	0.221111	0.239611
PIGU|Q9H490	0.0266865	0.847633	0.380855	0.239611
UBP1|Q9NZI7	0.0266967	-1.03221	0.463865	0.239611
WDR33|Q9C0J8	0.0267296	-0.684845	0.307586	0.239649
PADI2|Q9Y2J8	0.026793	0.498588	0.224204	0.239772
NYAP1|Q6ZVC0	0.0268579	-1.11904	0.503331	0.239772
ABCG2|Q9UNQ0	0.0268877	-0.61635	0.277162	0.239772
SH2B1|Q9NRF2	0.0269618	-1.27543	0.574117	0.239772
KHSRP|Q92945	0.0269687	-1.04573	0.470788	0.239772
PPCS|Q9HAB8	0.0269931	-1.24844	0.562135	0.239772
C12orf73|Q69YU5	0.0270191	-0.790037	0.355243	0.239772
AP3B2|Q13367	0.0270429	-1.57083	0.707531	0.239772
IMPACT|Q9P2X3	0.0270935	-1.14745	0.517005	0.239772
KAT6A|Q92794	0.0271026	-0.391426	0.175884	0.239772
ALYREF|Q86V81	0.0271114	-0.648027	0.292015	0.239772
ST7|Q9NRC1	0.0271197	-0.994628	0.447857	0.239772
NA|Q6NXS1	0.0271296	-0.893333	0.402603	0.239772
CD2BP2|O95400	0.0271711	-0.773837	0.348714	0.239772
MTMR9|Q96QG7	0.0271738	-1.1043	0.497825	0.239772
COL4A1|P02462	0.0272844	0.397627	0.179367	0.239819
NSG1|P42857	0.0272912	-0.768758	0.346658	0.239819
FAM211A; LRRC75A|Q8NAA5	0.0273676	-0.837649	0.378096	0.239819
ASIC1|P78348	0.0273708	-1.02045	0.460581	0.239819
EIF3A|Q14152	0.0274048	1.69534	0.765423	0.239819
GNAT3|A8MTJ3	0.0274065	0.699024	0.315542	0.239819
GNAT1|P11488	0.0274065	0.699024	0.315542	0.239819
CLCC1|Q96S66	0.0274087	-1.35264	0.610717	0.239819
TFRC|P02786	0.0274607	-0.658348	0.297344	0.239888
RPS6KA1|Q15418	0.027501	0.851669	0.384759	0.239888
ATXN2L|Q8WWM7	0.0275028	-0.943207	0.426118	0.239888
HSP90AA4P|Q58FG1	0.0275405	-0.25715	0.116081	0.239967
RNF214|Q8ND24	0.0275732	-1.85418	0.838058	0.240002
DENND5B|Q6ZUT9	0.0276274	-1.30259	0.588735	0.240223
GNG13|Q9P2W3	0.0276574	-0.480754	0.217411	0.240234
NA|Q04656	0.0277443	-0.911537	0.411833	0.240427
SYNE1|Q8NF91	0.0277519	-1.80849	0.818349	0.240427
CEP170B; KIAA0284|Q9Y4F5	0.0278206	-1.43951	0.651675	0.240427
GFOD1|Q9NXC2	0.0278265	-1.37265	0.62143	0.240427
RBM15|Q96T37	0.0278425	-1.20644	0.54624	0.240427
PTPN4|P29074	0.0278523	-1.09917	0.497652	0.240427
SSRP1|Q08945	0.0280347	-1.2187	0.552471	0.241752
AIMP1|Q12904	0.0281326	-1.41419	0.641495	0.242284
CAMSAP1|Q5T5Y3	0.0282506	-1.72513	0.783136	0.242284
SLITRK3|O94933	0.0282667	0.90111	0.408866	0.242284
XK|P51811	0.0282936	-0.767213	0.348082	0.242284
WDFY1|Q8IWB7	0.0283553	-1.19446	0.542596	0.242284
ANKLE2|Q86XL3	0.0283617	-1.10255	0.500778	0.242284
SLC9A7|Q96T83	0.0283711	-1.05342	0.478573	0.242284
TESPA1|A2RU30	0.0284097	-0.914116	0.415281	0.242284
C15orf27; TMEM266|Q2M3C6	0.02841	-0.974253	0.442129	0.242284
C1orf173; ERICH3|Q5RHP9	0.0284293	-0.659472	0.299657	0.242284
MEN1|O00255	0.0284428	-0.825105	0.37414	0.242284
RCAN2|Q14206	0.0284443	0.727255	0.330549	0.242284
PARG; BPHL|Q86W56	0.0285194	-0.836292	0.379916	0.242676
PALMD|Q9NP74	0.0287007	-0.606488	0.275982	0.243319
DDB1|Q16531	0.0287282	-2.39979	1.09271	0.243319
RGS20|O76081	0.0287744	-0.998777	0.45491	0.243319
N4BP1|O75113	0.0287927	-1.15887	0.527848	0.243319
SLC12A2|P55011	0.0288	0.963581	0.43895	0.243319
TXNRD2|Q9NNW7	0.0288152	-0.668039	0.304347	0.243319
CD53|P19397	0.0288245	0.473448	0.214956	0.243319
PPL|O60437	0.0288279	-0.674773	0.307296	0.243319
SF3B4|Q15427	0.0288665	0.671089	0.305784	0.243399
LMTK3|Q96Q04	0.0289195	-1.39638	0.636585	0.2436
NEGR1|Q7Z3B1	0.0290142	-0.917684	0.418605	0.243883
NRP2|O60462	0.0290177	-0.697336	0.318073	0.243883
IGSF21|Q96ID5	0.0290752	-1.16179	0.530158	0.243883
EMC10|Q5UCC4	0.0290958	1.25988	0.574646	0.243883
ILF3|Q12906	0.0291334	-1.50928	0.688977	0.243883
DENND4C|Q5VZ89	0.0291565	-1.17007	0.534205	0.243883
WDR13|Q9H1Z4	0.029196	-1.75396	0.800985	0.243883
ARVCF|O00192	0.0292093	-1.16599	0.532521	0.243883
CACNA2D1|P54289	0.0292463	-1.17854	0.538376	0.243883
BUD31|P41223	0.0292591	-0.904094	0.412845	0.243883
TTPAL|Q9BTX7	0.0292886	-1.12924	0.515941	0.243883
ZC3H13|Q5T200	0.0293033	0.2413	0.110161	0.243883
ADAM9|Q13443	0.0293616	-1.32344	0.605	0.243975
WDR37|Q9Y2I8	0.0293727	-1.63008	0.745231	0.243975
SARNP|P82979	0.0294913	-0.614372	0.281042	0.244448
ACBD7|Q8N6N7	0.0294968	-0.375124	0.171629	0.244448
BIN1|O00499	0.0295175	1.1602	0.530892	0.244448
NAT6|Q93015	0.0295843	-0.703881	0.322102	0.244759
THRAP3|Q9Y2W1	0.0297645	-1.12025	0.513394	0.245797
PPP1R14A|Q96A00	0.0297859	0.261756	0.119963	0.245797
USP39|Q53GS9	0.0298307	-1.06607	0.488721	0.245797
DCX|O43602	0.0298476	-0.857377	0.39289	0.245797
PRMT8|Q9NR22	0.0299133	-0.828764	0.380157	0.245797
EHHADH|Q08426	0.0299803	-0.784743	0.360015	0.245797
COBRA1; NELFB|Q8WX92	0.0299825	-0.80324	0.368575	0.245797
FAM49A|Q9H0Q0	0.030001	1.09321	0.50173	0.245797
C19orf66|Q9NUL5	0.0300016	-1.07187	0.491938	0.245797
RABL6|Q3YEC7	0.0300039	-1.69122	0.776199	0.245797
NUDT8|Q8WV74	0.0300921	0.904517	0.414436	0.245946
MADD|Q8WXG6	0.0300974	-1.15747	0.531537	0.245946
C2orf29; CNOT11|Q9UKZ1	0.03013	-1.13519	0.521408	0.245946
C8B|P07358	0.0301692	0.547073	0.250611	0.245946
FAM175B; ABRAXAS2|Q15018	0.0301693	-1.68635	0.774748	0.245946
SYN3|O14994	0.0303023	-0.85573	0.39346	0.246506
FAM19A5|Q7Z5A7	0.0303606	-0.648573	0.298188	0.246506
BCAR1|P56945	0.0303737	-1.33648	0.614775	0.246506
LZIC|Q8WZA0	0.0303754	1.23766	0.569324	0.246506
SET|Q01105	0.0304104	-1.27398	0.586156	0.246506
RPL9|P32969	0.030415	1.51963	0.699197	0.246506
IL1RAPL1|Q9NZN1	0.0304492	1.11473	0.512958	0.246544
NECAB3|Q96P71	0.0305111	-0.247093	0.113702	0.246662
MCM3AP|O60318	0.0305416	-1.44736	0.664889	0.246662
PCBD2|Q9H0N5	0.0305523	-0.649959	0.29928	0.246662
NA|P26440	0.0306583	-0.63263	0.291508	0.246999
NADSYN1|Q6IA69	0.0307048	-0.848558	0.390535	0.246999
MPZL1|O95297	0.0307339	-1.11782	0.515064	0.246999
PKP4|Q99569	0.0307462	-1.74299	0.803576	0.246999
LRFN2|Q9ULH4	0.0307767	-0.977987	0.45088	0.246999
CPSF2|Q9P2I0	0.030793	-1.12958	0.520838	0.246999
MAP6|Q96JE9	0.0308009	-1.47556	0.680502	0.246999
GRIN2B|Q13224	0.0308693	-1.10587	0.51022	0.247238
DGKD|Q16760	0.0309157	-0.565356	0.260565	0.247238
PPP1R2|P41236	0.0309195	-0.943902	0.435623	0.247238
TMPRSS13|Q9BYE2	0.0309752	0.692407	0.319576	0.247446
METAP1|P53582	0.0310222	-1.46784	0.677845	0.247494
RAB11FIP2|Q7L804	0.031045	-1.08444	0.500858	0.247494
CDC42|P60953	0.03107	1.44445	0.667234	0.247494
VASN|Q6EMK4	0.0311869	-0.6172	0.285282	0.248188
GABARAPL2|P60520	0.0312243	-1.52348	0.704387	0.248249
DVL1|P54792	0.0312904	-1.14767	0.530805	0.248538
FAM126B|Q8IXS8	0.0313459	-1.4132	0.653872	0.248685
RASA1|P20936	0.0313683	1.44628	0.669267	0.248685
RPL14|P50914	0.03141	0.541018	0.250419	0.248741
SLC25A14|O95258	0.031437	-1.26368	0.585008	0.248741
TAF6L|Q9Y6J9	0.0314647	-0.655514	0.302373	0.248741
PGS1|Q32NB8	0.0315296	-0.918323	0.425286	0.248758
UBE3C|Q15386	0.0315937	-1.52271	0.705579	0.248758
SEPT10|Q9P0V9	0.031594	0.606217	0.280903	0.248758
CD74|P04233	0.0316045	-0.468399	0.21691	0.248758
REEP1|Q9H902	0.0316248	-1.06517	0.493661	0.248758
LSMD1; NAA38|Q9BRA0	0.0316703	-1.22538	0.567904	0.248758
BRSK1|Q8TDC3	0.0317018	-2.05121	0.951074	0.248758
NA|Q8N1F8	0.0317413	-1.02316	0.474288	0.248758
BRINP2; FAM5B|Q9C0B6	0.0317895	-0.929668	0.431278	0.248758
RAB12|Q6IQ22	0.0318015	-1.61983	0.751501	0.248758
LGI3|Q8N145	0.0318134	0.405711	0.188238	0.248758
FAM213A|Q9BRX8	0.0318313	-0.764187	0.354598	0.248758
CAMK4|Q16566	0.0318773	-0.884574	0.410571	0.248758
GPM6B|Q13491	0.0318917	0.449807	0.208777	0.248758
PIEZO2|Q9H5I5	0.0319584	-0.642161	0.298088	0.248758
LEMD3|Q9Y2U8	0.0319974	-1.18377	0.549829	0.248758
ADAM15|Q13444	0.0320019	-0.612939	0.284364	0.248758
ABCC5|O15440	0.032048	-0.6493	0.301568	0.248758
IGSF3|O75054	0.0320756	-0.779948	0.362262	0.248758
L3HYPDH|Q96EM0	0.0320872	0.366067	0.170102	0.248758
SBNO1|A3KN83	0.0320967	-0.87745	0.407527	0.248758
HIST1H1B|P16401	0.0321219	-0.27483	0.12772	0.248758
SLC30A3|Q99726	0.0322708	-0.765292	0.356026	0.249463
HIVEP2|P31629	0.0322725	-0.952545	0.442167	0.249463
TCP1|P17987	0.0323183	2.09839	0.976475	0.249586
CTSC|P53634	0.032445	-0.442774	0.205741	0.250171
SLC6A11|P48066	0.032454	-0.644878	0.300327	0.250171
CLMN|Q96JQ2	0.032517	0.698288	0.32532	0.250426
TMEM246|Q9BRR3	0.0325604	-0.584075	0.272064	0.250487
LIPE|Q05469	0.0325848	0.44305	0.206474	0.250487
MAP2K3|P46734	0.0327392	0.745314	0.3474	0.251201
CHCHD2|Q9Y6H1	0.0327787	-0.324851	0.151572	0.251201
IP6K1|Q92551	0.032794	-1.18628	0.553507	0.251201
ILF2|Q12905	0.0327996	-1.48408	0.692536	0.251201
NA|Q709F0	0.0328281	-0.647368	0.302001	0.251201
SOX11|P35716	0.0329913	0.538634	0.251077	0.252219
KIAA1549|Q9HCM3	0.0331943	-0.895729	0.418936	0.253539
PPP1R21|Q6ZMI0	0.0332324	-1.7605	0.823572	0.253598
C10orf35; FAM241B|Q96D05	0.0334015	-1.11925	0.524097	0.254275
C5orf51|A6NDU8	0.0334105	-1.01386	0.474772	0.254275
LIPA|P38571	0.0334458	0.425809	0.199368	0.254275
WTAP|Q15007	0.0334751	-0.940503	0.440505	0.254275
COX1|P00395	0.0335002	-0.534661	0.250234	0.254275
APBB1|O00213	0.0335283	-1.19676	0.560795	0.254275
PAPLN|O95428	0.0335402	-0.475442	0.222747	0.254275
UBTF|P17480	0.0335842	-0.973398	0.456274	0.254275
CHRM4|P08173	0.0335984	-0.659785	0.309086	0.254275
CDH2|P19022	0.0336547	-1.70545	0.799738	0.254275
TXLNA|P40222	0.0336559	-1.33123	0.624261	0.254275
VBP1|P61758	0.0337257	-1.64359	0.77104	0.254389
SLC9A3R2|Q15599	0.0337317	-1.41044	0.66169	0.254389
SCD5|Q86SK9	0.0338411	0.762679	0.358022	0.25459
C5orf30|Q96GV9	0.0338453	0.727897	0.340581	0.25459
GIMAP1|Q8WWP7	0.033857	-0.78694	0.369414	0.25459
TMEM57; MACO1|Q8N5G2	0.0338804	-0.77274	0.362726	0.25459
SIRPB1|Q5TFQ8	0.0339564	-0.13242	0.06196	0.254932
SRRT|Q9BXP5	0.0339923	-1.37726	0.647074	0.254973
GPR37|O15354	0.0341481	0.407333	0.191418	0.255882
API5|Q9BZZ5	0.0341748	-1.35613	0.637799	0.255882
JMY|Q8N9B5	0.0342883	-1.27733	0.60112	0.256386
SPCS2|Q15005	0.0343275	-1.1183	0.526396	0.256386
UBA2|Q9UBT2	0.0343342	-1.32154	0.622088	0.256386
PHGDH|O43175	0.0346128	0.651704	0.307253	0.2582
DDX46|Q7L014	0.0346849	-1.57572	0.743189	0.2582
DVL1|O14640	0.0346895	-1.17614	0.554704	0.2582
SRGAP3|O43295	0.0347047	-1.79273	0.845635	0.2582
PAK7; PAK5|Q9P286	0.0347316	-1.1227	0.52966	0.2582
GPAA1|O43292	0.034784	0.950542	0.44857	0.25836
JMJD7|P0C870	0.0349206	0.677533	0.31989	0.259101
NA|Q96QH2	0.0349458	-0.720714	0.33954	0.259101
USP13|Q92995	0.0349966	-0.723358	0.341578	0.259248
MAVS|Q7Z434	0.0350702	-0.797873	0.37712	0.25945
WASF1|Q92558	0.0351225	1.06368	0.5029	0.25945
PRKAR2B|P31323	0.0351359	-1.31122	0.619984	0.25945
COL4A2|P08572	0.0351482	0.393993	0.186303	0.25945
SLC39A10|Q9ULF5	0.035189	-0.911923	0.431309	0.259523
ARFGAP2|Q8N6H7	0.0352618	-1.21167	0.573306	0.259553
SNRPA|P09012	0.0352756	-1.05782	0.50055	0.259553
FAM102B|Q5T8I3	0.0353093	-0.893186	0.42258	0.259553
YARS2|Q9Y2Z4	0.0353173	-0.957595	0.45323	0.259553
CDH10|Q9Y6N8	0.0353621	-0.976583	0.46233	0.259594
PPP2R5E|Q16537	0.0353851	-1.44593	0.684615	0.259594
GMPS|P49915	0.0354531	-1.62492	0.769646	0.259865
HECW1|Q76N89	0.0355578	-1.3921	0.659747	0.260404
NA|Q6ZSZ5	0.0356625	-1.37894	0.653886	0.260942
NAGK|Q9UJ70	0.0357073	1.05509	0.500441	0.261041
YTHDC1|Q96MU7	0.0358446	-0.956709	0.454044	0.261816
UBA6|A0AVT1	0.0359472	1.77436	0.842695	0.262135
ACOT1|Q86TX2	0.0359511	-0.368396	0.174966	0.262135
MLIP|Q5VWP3	0.0360012	-0.543453	0.25816	0.262174
AGK|Q53H12	0.0360191	-1.05718	0.502283	0.262174
CPD|O75976	0.0361024	-1.07345	0.510244	0.262317
LOC101060545; RPIA|P49247	0.0361062	-0.918808	0.436711	0.262317
TMED7; TMED7-TICAM2|Q9Y3B3	0.036133	-1.18736	0.56448	0.262317
TRAPPC12|Q8WVT3	0.0362871	-1.8461	0.878383	0.263207
ACSBG2|Q5FVE4	0.0363942	0.532317	0.252612	0.263617
BEGAIN|Q9BUH8	0.0364066	-0.746635	0.355354	0.263617
DLG2|Q15700	0.0365871	-1.67574	0.79861	0.264694
FTO|Q9C0B1	0.0367661	-1.09939	0.524442	0.265759
UBAP2L|Q14157	0.0369081	-0.858568	0.409872	0.266359
GSG1L|Q6UXU4	0.0369282	-0.7561	0.36025	0.266359
BRAF|P15056	0.0369613	-1.91362	0.913804	0.266359
AKT1S1|Q96B36	0.0370142	-0.488846	0.233423	0.266359
UBR5|O95071	0.0370829	-0.906367	0.432777	0.266359
RNF11|Q9Y3C5	0.0370935	-1.02569	0.49002	0.266359
REPS1|Q96D71	0.0370937	-1.79997	0.860138	0.266359
C11orf31; SELENOH|Q8IZQ5	0.037104	-0.89281	0.426664	0.266359
ACOT2|P49753	0.0371447	-0.344594	0.164713	0.266421
CD14|P08571	0.0372134	-0.281652	0.134654	0.266685
WDR91|A4D1P6	0.0372903	-1.46574	0.701153	0.266867
PPP1R3D|O95685	0.0373444	-0.74764	0.35768	0.266867
EIF4A3|P38919	0.0373703	-1.70868	0.817713	0.266867
CREB1|P16220	0.03738	-0.696107	0.333123	0.266867
FAM82A1; RMDN2|Q96LZ7	0.0373984	-1.08474	0.519196	0.266867
GRIA4|P48058	0.0374693	-1.07872	0.516505	0.267144
TAC3|Q9UHF0	0.0375431	-0.575407	0.275505	0.267442
C4B; C4B_2; LOC100293534|P0C0L5	0.0375778	0.207992	0.0996226	0.267462
CDC42EP2|O14613	0.0376125	0.441401	0.211165	0.267481
BOD1|Q96IK1	0.0377691	-0.729014	0.34907	0.268367
EPHA5|P54756	0.0378273	0.737278	0.353654	0.268552
AQP1|P29972	0.0378611	0.206254	0.0989372	0.268563
NT5C|Q8TCD5	0.0379606	0.56724	0.272305	0.269041
GOLGA4|Q13439	0.0380007	-1.6031	0.769731	0.269096
TAGLN2|P37802	0.0381571	-0.577742	0.277631	0.269975
PPP1R12C|Q9BZL4	0.038335	-1.00215	0.482024	0.271004
IGF1R|P08069	0.0383854	-1.1084	0.533175	0.271132
ADPRHL2|Q9NX46	0.0384853	1.33462	0.64244	0.271142
EFTUD2|Q15029	0.0385112	-1.63671	0.787902	0.271142
BRCC3|P46736	0.0385363	-1.19333	0.574578	0.271142
TIMM21|Q9BVV7	0.0385675	-0.915693	0.440971	0.271142
SYNM|O15061	0.0385742	-0.501197	0.24137	0.271142
PIP4K2A|P48426	0.0385816	0.422187	0.203328	0.271142
PKM|P14618	0.0386635	1.61049	0.775954	0.271154
VPS4A|Q9UN37	0.0386682	-1.82217	0.877962	0.271154
C18orf25|Q96B23	0.0386807	-0.849681	0.409422	0.271154
ZRANB2|O95218	0.0390218	-0.604297	0.291673	0.273316
SUSD5|O60279	0.0391247	-0.612454	0.295743	0.273578
PCYOX1L|Q8NBM8	0.0391539	-0.879254	0.424705	0.273578
GTF3C5|Q9Y5Q8	0.0391574	-0.60092	0.290018	0.273578
GIGYF1|O75420	0.0392286	-1.03503	0.500066	0.273751
PCYT1A|P49585	0.0392476	-1.16043	0.560791	0.273751
NCBP2|P52298	0.039301	-1.02322	0.494574	0.273803
EPRS|P07814	0.0393206	-1.58112	0.76438	0.273803
GNAI2|P04899	0.0394282	1.52463	0.737474	0.274164
PTPN5|P54829	0.0394381	-0.943699	0.456497	0.274164
GPATCH8|Q9UKJ3	0.0395137	-0.904339	0.436653	0.274461
VCPIP1|Q96JH7	0.0395705	-1.66729	0.807067	0.274627
RNF14|Q9UBS8	0.0396419	0.698006	0.337829	0.274895
MTUS2|Q5JR59	0.0396846	-0.966195	0.467932	0.274935
GOSR1|O95249	0.0397638	-0.910911	0.441301	0.274935
CNOT4|O95628	0.0397944	-1.67775	0.813055	0.274935
GOLM1|Q8NBJ4	0.0398282	-0.903237	0.437755	0.274935
AIG1|Q9NVV5	0.0398308	0.210683	0.102073	0.274935
BAI3; ADGRB3|O60242	0.0398451	-1.32808	0.643764	0.274935
SESN1|Q9Y6P5	0.0399187	-0.373369	0.181023	0.274973
PHF2|O75151	0.039926	-0.832863	0.403539	0.274973
LRRC7|Q96NW7	0.0399716	-1.15739	0.561387	0.274973
KCNIP4|Q6PIL6	0.0400131	-1.13519	0.550734	0.274973
COPRS|Q9NQ92	0.0400153	-0.629241	0.30515	0.274973
WARS|P23381	0.0400572	-0.760929	0.369245	0.275036
NMRK1|Q9NWW6	0.0402396	0.637465	0.30912	0.276061
CTNND2|Q9UQB3	0.0403718	-1.14091	0.554463	0.27674
THAP4|Q8WY91	0.0404138	0.514478	0.249928	0.276801
APC|P25054	0.0404867	-1.53833	0.7481	0.277073
KIAA0195; TMEM94|Q12767	0.0405593	-1.46776	0.714041	0.277343
PKIG|Q9Y2B9	0.0408174	-0.579716	0.282314	0.278857
KRIT1|O00522	0.0408732	-0.342259	0.166765	0.278857
TBKBP1|A7MCY6	0.0408849	-0.806847	0.39205	0.278857
TBC1D25|Q3MII6	0.0409141	-0.809065	0.393656	0.278857
CLIC5|Q9NZA1	0.0409877	-0.579013	0.281601	0.27902
OXLD1|Q5BKU9	0.041015	-0.756544	0.368857	0.27902
SLC27A2|O14975	0.0410383	-0.490236	0.239045	0.27902
SEC23B|Q15437	0.0411164	-0.986744	0.481287	0.279324
SHISA7|A6NL88	0.0411805	-0.666817	0.325402	0.279532
RUNDC3B|Q96NL0	0.0412273	-0.73292	0.357717	0.279623
CBLN4|Q9NTU7	0.0414056	-0.511396	0.249836	0.280604
MED29|Q9NX70	0.0414508	-0.698697	0.340819	0.280683
PDZD11|Q5EBL8	0.0415796	-1.06311	0.519814	0.281111
RFX5|P48382	0.0415813	-0.811319	0.39558	0.281111
SF1|Q15637	0.0416556	-0.876088	0.428531	0.281126
SON|P18583	0.0416811	-1.15097	0.563058	0.281126
SOWAHA|Q2M3V2	0.0416879	-0.667242	0.325723	0.281126
TMEM25|Q86YD3	0.041718	-0.657352	0.321559	0.281126
VANGL2|Q9ULK5	0.0417775	-0.698306	0.341202	0.281258
LGALSL|Q3ZCW2	0.0418211	-1.23278	0.603494	0.281258
PI4KA|P42356	0.0418386	-1.43766	0.703854	0.281258
HNRNPDL; HNRPDL|O14979	0.0419128	-0.756487	0.370497	0.281448
WDR12|Q9GZL7	0.0419343	-0.771083	0.377562	0.281448
UBE2O|Q9C0C9	0.04218	2.01938	0.990306	0.28287
PCDH1|Q08174	0.0422951	-1.06236	0.521278	0.283415
VPS29|Q9UBQ0	0.0423958	-1.39557	0.685109	0.283861
TELO2|Q9Y4R8	0.0424497	-0.773509	0.379648	0.283995
TUBB1|Q9H4B7	0.042569	-0.194323	0.0954617	0.28453
C18orf8; WDR98|Q96DM3	0.0426288	1.33563	0.656375	0.28453
SLC14A1|Q13336	0.0426584	-0.251762	0.123721	0.28453
PRPF31|Q8WWY3	0.0426718	-0.692509	0.340422	0.28453
TMCC3|Q9ULS5	0.0426999	0.476469	0.234157	0.28453
MTA1|Q13330	0.04295	-0.964788	0.474907	0.285968
ARGLU1|Q9NWB6	0.0432035	-1.00496	0.495285	0.287427
PML|P29590	0.0432969	-0.932132	0.4596	0.287704
POGZ|Q7Z3K3	0.0433228	-0.961153	0.473968	0.287704
HIST1H4A; HIST1H4F; HIST1H4D; HIST1H4J; HIST2H4A; HIST2H4B; HIST1H4H; HIST1H4C; HIST4H4; HIST1H4E; HIST1H4I; HIST1H4B; HIST1H4K; HIST1H4L|P62805	0.0433686	0.247307	0.12198	0.287704
CADM3|Q8N126	0.0433828	-0.86327	0.425823	0.287704
EPN1|Q9Y6I3	0.0434262	-1.4344	0.707688	0.287763
GTF2H1|P32780	0.0435593	-0.802809	0.395551	0.288352
RABGAP1L|B7ZAP0	0.0435841	-1.53101	0.755925	0.288352
DTNBP1|Q96EV8	0.0437662	-0.643852	0.318095	0.289229
SH3GL1|Q99961	0.043816	-0.89421	0.441999	0.289229
LAMC3|Q9Y6N6	0.0438204	-0.560807	0.277108	0.289229
SF3B2|Q13435	0.0438707	-1.22474	0.605533	0.289332
METTL7A|Q9H8H3	0.0439516	-0.779647	0.385593	0.289637
KIAA1191|Q96A73	0.0440021	-0.750353	0.371221	0.289741
TTYH2|Q9BSA4	0.0441395	0.585839	0.289997	0.290417
BRPF1|P55201	0.0442001	-1.03805	0.513224	0.290436
RFTN2|Q52LD8	0.0442241	0.966642	0.47873	0.290436
CPLX3|Q8WVH0	0.044267	-0.443983	0.219893	0.290436
GNAT2|P19087	0.0442814	0.809391	0.40096	0.290436
ATAD3A|Q9NVI7	0.0444275	-1.29703	0.642974	0.291162
AASS|Q9UDR5	0.0444617	-0.604234	0.299584	0.291162
HNRNPUL2|Q1KMD3	0.0445315	-1.58637	0.786794	0.29139
KIAA1211|Q6ZU35	0.0445842	-0.899792	0.446311	0.291507
VCAN|P13611	0.0447381	0.37198	0.184671	0.292284
DRG2|P55039	0.0448497	1.20999	0.601021	0.292423
QKI|Q96PU8	0.044877	0.82439	0.40954	0.292423
ARC|Q7LC44	0.0449214	-0.873397	0.433976	0.292423
TCEA2|Q15560	0.0449593	-0.692553	0.343498	0.292423
SUMO2|P61956	0.0450246	-0.82624	0.410743	0.292423
FRMD4B|Q9Y2L6	0.0450281	-0.476696	0.236851	0.292423
GLCCI1|Q86VQ1	0.0451082	-1.0226	0.508519	0.292423
TRAF7|Q6Q0C0	0.045126	-0.885062	0.439947	0.292423
SPG20; SPART|Q8N0X7	0.0451433	-1.21179	0.602746	0.292423
DIABLO|Q9NR28	0.045197	-0.86525	0.430483	0.292423
UBR7|Q8N806	0.0452138	-0.808975	0.402417	0.292423
COQ10A|Q96MF6	0.0452405	-0.730948	0.363578	0.292423
CLIC1|O00299	0.045246	-0.517392	0.257474	0.292423
CNOT1|A5YKK6	0.0452825	-1.79276	0.892301	0.292423
UBTD1|Q9HAC8	0.0452888	-0.80129	0.398804	0.292423
GRHPR|Q9UBQ7	0.0453193	1.13338	0.564205	0.292423
VPRBP; DCAF1|Q9Y4B6	0.0453729	-0.918378	0.457291	0.292429
NASP|P49321	0.0454079	-1.25809	0.626547	0.292429
DDHD1|Q8NEL9	0.045453	-1.4435	0.718985	0.292429
ANXA6|P08133	0.0454676	1.03219	0.514188	0.292429
HOOK2|Q96ED9	0.0454952	-0.759342	0.377905	0.292429
ZFYVE27|Q5T4F4	0.0456429	-0.796655	0.397005	0.293153
IGLON5|A6NGN9	0.0457408	-0.949279	0.473488	0.293556
GRK5|P34947	0.0459254	-0.935716	0.467089	0.294197
PLD1|Q13393	0.0459444	0.530728	0.264785	0.294197
SEPT6|Q14141	0.0459463	-1.01522	0.50686	0.294197
VAMP3|Q15836	0.0460309	-0.419967	0.209725	0.294513
PCDHGB1|Q9Y5G3	0.0462033	-0.818992	0.409208	0.295091
CDIP1|Q9H305	0.0462287	-0.709846	0.354862	0.295091
BAI1; ADGRB1|O14514	0.0462813	-1.00702	0.503547	0.295091
TMCC2|O75069	0.0463143	-1.42233	0.711322	0.295091
SLC4A8|Q2Y0W8	0.0463209	-0.520835	0.260483	0.295091
SELO; SELENOO|Q9BVL4	0.0463331	-0.65328	0.326741	0.295091
AIF1L|Q9BQI0	0.0463725	0.384415	0.192302	0.295117
SURF6|O75683	0.0464396	-0.547453	0.27346	0.295319
TIPRL|O75663	0.0465624	-1.42428	0.713111	0.29575
EFCAB7|A8K855	0.0465781	-0.786814	0.393461	0.29575
LIMS3; LIMS3L; LIMS4|P0CW20	0.04663	-0.692561	0.345686	0.295855
SH3RF1|Q7Z6J0	0.0467559	-0.614597	0.307972	0.296428
SRF|P11831	0.0468423	-0.596204	0.298293	0.296751
VWC2L|B2RUY7	0.0469673	-0.768771	0.385431	0.297109
PPP1R9A|Q9ULJ8	0.0469747	-1.24475	0.6244	0.297109
SCRN3|Q0VDG4	0.0470055	0.614728	0.308408	0.297109
CCNYL1|Q8N7R7	0.0470905	-0.716779	0.359498	0.297179
SMARCD3|Q6STE5	0.0471145	-0.890129	0.446738	0.297179
SMG6|Q86US8	0.0471296	-0.987867	0.49582	0.297179
FKBP3|Q00688	0.0471588	-1.06354	0.533949	0.297179
CLEC14A|Q86T13	0.0472321	-0.678716	0.340247	0.297417
EXOC8|Q8IYI6	0.0473225	-2.18573	1.09816	0.297665
HADHB|P55084	0.0473428	-0.990396	0.497643	0.297665
SUDS3|Q9H7L9	0.047512	-0.875071	0.439308	0.298504
PITPNM1|O00562	0.0476511	-1.29106	0.649624	0.299021
TMLHE|Q9NVH6	0.0476659	-0.444544	0.223697	0.299021
TMEM126A|Q9H061	0.0478088	-0.802019	0.403812	0.299618
MDH2|P40926	0.0478327	-1.01846	0.51288	0.299618
FAM188A; MINDY3|Q9H8M7	0.0479024	0.835821	0.420951	0.29983
SAR1B|Q9Y6B6	0.0480568	1.08131	0.545051	0.300571
GRB2|P62993	0.0480957	-1.56986	0.791496	0.300589
KCNA1|Q09470	0.04831	0.527709	0.266317	0.301703
SNW1|Q13573	0.0483784	-0.777305	0.392373	0.301904
POTEI|P0CG38	0.0485101	-0.162965	0.0822793	0.302293
COX20|Q5RI15	0.0486393	0.750156	0.379137	0.302293
TRIP11|Q15643	0.0486547	-0.909503	0.459704	0.302293
PCDHAC1|Q9H158	0.0486844	-0.772903	0.390352	0.302293
FAM120A|Q9NZB2	0.0486868	-1.25595	0.634904	0.302293
ZC3H4|Q9UPT8	0.0487119	-0.643463	0.325272	0.302293
ATAD3B|Q5T9A4	0.0487122	-0.598157	0.30234	0.302293
MAP1LC3A|Q9H492	0.0487458	0.933228	0.471887	0.302293
UPF3B|Q9BZI7	0.0487867	-0.880017	0.444965	0.302293
BTD|P43251	0.0488025	-0.709829	0.358597	0.302293
PRKAR1A|P10644	0.0489757	1.09609	0.554809	0.303142
C12orf5; TIGAR|Q9NQ88	0.0490222	0.870551	0.440737	0.303205
NUDT5|Q9UKK9	0.049113	1.0595	0.536614	0.303481
TXLNG|Q9NUQ3	0.0492368	-0.83297	0.421946	0.303481
ALG2|Q9H553	0.0492668	-1.15388	0.584774	0.303481
DYNLRB1|Q9NP97	0.0492866	1.03014	0.522145	0.303481
TSC2|P49815	0.0492939	-1.39369	0.706441	0.303481
ZZEF1|O43149	0.0493463	1.47368	0.747156	0.303481
ABI3|Q9P2A4	0.0493501	-0.665943	0.337592	0.303481
SREK1|Q8WXA9	0.0493574	-0.648272	0.328593	0.303481
RNF219|Q5W0B1	0.0494395	-0.763903	0.386753	0.303762
RPS11|P62280	0.0494869	-1.44468	0.732913	0.30383
LSM2|Q9Y333	0.0496246	-1.06798	0.542135	0.304451
STK38|Q15208	0.0498072	0.792362	0.401522	0.305028
EIF3F|O00303	0.0498173	1.31691	0.669067	0.305028
REXO2|Q9Y3B8	0.049836	0.952319	0.483871	0.305028
TNS1|Q9HBL0	0.0499191	-0.941261	0.478427	0.305028
MPPED2|Q15777	0.0499233	-0.881129	0.44721	0.305028
CDC27|P30260	0.0499376	1.07735	0.547646	0.305028
NCL|P19338	0.0499848	-1.07175	0.544909	0.305093
ACTR10|Q9NZ32	0.0500508	1.35835	0.690828	0.305273
GABRA1|P14867	0.05012	-0.92298	0.469549	0.305472
POLRMT|O00411	0.0502136	0.633282	0.322124	0.305501
SESN3|P58005	0.050231	-0.601739	0.306095	0.305501
FAM177A1|Q8N128	0.0502344	0.645527	0.328565	0.305501
SERPINA3|P01011	0.0503142	-0.182987	0.0931648	0.305763
PCDH9|Q9HC56	0.0503506	-1.51018	0.769054	0.305763
BLOC1S3|Q6QNY0	0.0504699	-0.843726	0.42949	0.306264
NDUFAF6|Q330K2	0.0506058	-0.956516	0.487605	0.306823
BOLA2B; BOLA2; LOC107984053|Q9H3K6	0.0506353	0.655384	0.334166	0.306823
ARFGAP3|Q9NP61	0.0507573	-1.11016	0.566345	0.307339
CMC2|Q9NRP2	0.0508069	-0.571533	0.29163	0.307417
TRAPPC1|Q9Y5R8	0.0508579	-1.00995	0.515414	0.307502
ABCA8|O94911	0.0508946	0.407706	0.208081	0.307502
HIST1H1C|P16403	0.0511071	0.251051	0.128218	0.308563
PI4KAP1|Q8N8J0	0.0511678	-1.07063	0.547154	0.308585
CSPG4|Q6UVK1	0.0511846	-0.665359	0.340062	0.308585
CMTM4|Q8IZR5	0.051261	-0.696728	0.356107	0.308619
TMEM151B|Q8IW70	0.0512642	-0.836653	0.42735	0.308619
KIAA1715; LNPK|Q9C0E8	0.0513371	-1.66039	0.849178	0.308836
NRP1|O14786	0.0514502	-0.673874	0.344782	0.309251
VAMP2|P63027	0.0515499	-0.828464	0.424092	0.309251
FKBP9L; FKBP9P1|Q75LS8	0.0515539	-0.517666	0.26473	0.309251
FAM98B|Q52LJ0	0.0515653	-1.05749	0.541365	0.309251
TBC1D10B|Q4KMP7	0.0516055	-1.71671	0.878998	0.309251
FAM129B|Q96TA1	0.0516533	-0.863849	0.442403	0.309251
MPP2|Q14168	0.0516651	-1.09411	0.560355	0.309251
C3orf38|Q5JPI3	0.0518295	-0.767649	0.393248	0.309535
ZC3H18|Q86VM9	0.0518357	-0.955997	0.489978	0.309535
EVPLL|A8MZ36	0.051841	-0.918652	0.469258	0.309535
POLR2A|P24928	0.0518662	-1.24504	0.638109	0.309535
SMARCC2|Q8TAQ2	0.0518978	-1.40912	0.722411	0.309535
DPY19L1|Q2PZI1	0.0519607	0.915351	0.469064	0.309689
PPM1J|Q5JR12	0.052034	-0.713232	0.365865	0.30977
SAMD14|Q8IZD0	0.0520485	-0.797912	0.409328	0.30977
UBXN10|Q96LJ8	0.0522766	-0.720089	0.368785	0.310906
CHKA|P35790	0.0523695	-0.600197	0.308083	0.311237
SRSF6|Q13247	0.0524843	-0.737843	0.379188	0.311698
CDC42EP4|Q9H3Q1	0.0525665	-0.338652	0.174113	0.311813
YWHAE|P62258	0.0525784	1.40433	0.722052	0.311813
NA|Q9Y618	0.053032	-0.789029	0.406237	0.31428
PLXDC2|Q6UX71	0.0534344	0.553229	0.285461	0.316127
SPARC|P09486	0.0534361	-0.394903	0.203782	0.316127
FOXO3|O43524	0.0534571	-0.650836	0.335586	0.316127
TSR2|Q969E8	0.0535862	-0.884315	0.456563	0.316585
LIG3|P49916	0.0536104	-0.917881	0.473936	0.316585
PHLDA3|Q9Y5J5	0.0537074	0.447155	0.230955	0.316703
MPC1|Q9Y5U8	0.0537172	-0.598451	0.309141	0.316703
CNOT10|Q9H9A5	0.0537621	-1.28315	0.663053	0.316703
MARS2|Q96GW9	0.0537818	-0.668762	0.345467	0.316703
NA|Q14409	0.054227	-1.10975	0.574565	0.318618
CALML3|P27482	0.054234	-0.146922	0.0758864	0.318618
MAF1|Q9H063	0.0542496	-0.754243	0.389447	0.318618
MARCKS|P29966	0.0542596	-0.789746	0.408942	0.318618
CSTA|P01040	0.0543425	-0.315105	0.162727	0.318881
ARHGEF6|Q15052	0.054493	-1.33026	0.689496	0.319389
FAM111B|Q6SJ93	0.0545057	-0.777218	0.401886	0.319389
CIRH1A; UTP4|Q969X6	0.0546751	-0.784898	0.406711	0.320046
C7orf43|Q8WVR3	0.0546944	-1.27279	0.660262	0.320046
BAG4|O95429	0.054761	-0.876418	0.45477	0.320212
JAGN1|Q8N5M9	0.0548746	-0.573048	0.297424	0.320652
BNIP3|Q12983	0.0549849	-0.651162	0.338176	0.320981
SNAPC5|O75971	0.055074	-0.528066	0.27346	0.320981
FARP1|Q9Y4F1	0.0551365	-0.91949	0.477835	0.320981
UGT8|Q16880	0.0551398	0.326345	0.169553	0.320981
NA|P82921	0.0551627	0.44201	0.22936	0.320981
ZFAND2B|Q8WV99	0.0551757	-0.714833	0.371475	0.320981
SUCO|Q9UBS9	0.055263	-0.87711	0.455587	0.320981
ALDH1A3|P47895	0.0552893	-0.402653	0.209376	0.320981
ATP5D|P30049	0.0553095	-1.15996	0.603266	0.320981
RBM3|P98179	0.0553151	-0.192194	0.0999177	0.320981
ZFR|Q96KR1	0.0553867	-1.12438	0.584946	0.321174
CD99L2|Q8TCZ2	0.0554501	-0.814824	0.423991	0.321319
PTPRF|P10586	0.0555518	-1.17645	0.612454	0.321383
KCNJ9|Q92806	0.0555682	-0.499133	0.25975	0.321383
GATM|P50440	0.0555767	-0.696001	0.362371	0.321383
SETD3|Q86TU7	0.0557932	-1.34582	0.701275	0.322313
IMPDH2|P12268	0.0558852	1.20355	0.627417	0.322313
ADAM23|O75077	0.0559203	0.841452	0.438718	0.322313
C22orf32; SMDT1|Q9H4I9	0.0559617	-0.907638	0.472653	0.322313
RASA2|Q15283	0.0559762	-0.972806	0.50732	0.322313
CCDC91|Q7Z6B0	0.0559889	1.12323	0.585753	0.322313
GTPBP3|Q969Y2	0.0560075	-0.764742	0.398752	0.322313
SNX5|Q9Y5X3	0.0560948	-1.51415	0.790013	0.322593
ZNRF2|Q8NHG8	0.0561861	-0.629287	0.328431	0.322896
DCAF6|Q58WW2	0.0562341	-0.922844	0.481745	0.32295
MFN1|Q8IWA4	0.0563446	-1.16957	0.610711	0.323362
DHRS11|Q6UWP2	0.0564077	-0.703612	0.367582	0.323367
CDC42BPB|Q9Y5S2	0.0564228	-1.89789	0.991559	0.323367
MAPK7|Q13164	0.0566024	0.635209	0.331742	0.324044
NA|Q9P281	0.0566185	-0.588726	0.307034	0.324044
WSB2|Q9NYS7	0.0566907	0.573434	0.299582	0.324188
KBTBD11|O94819	0.05676	-1.47603	0.772214	0.324188
BRI3BP|Q8WY22	0.0567939	-0.772082	0.403986	0.324188
ACSF3|Q4G176	0.0568115	-0.491495	0.257189	0.324188
CD81|P60033	0.0568875	0.65137	0.340954	0.324188
HSP90AA2; HSP90AA2P|Q14568	0.0568928	0.69303	0.362723	0.324188
KATNB1|Q9BVA0	0.0569152	-1.49034	0.780195	0.324188
MTHFD1|P11586	0.0569836	-0.974733	0.510415	0.324356
WNK4|Q96J92	0.0570662	0.596844	0.312519	0.324605
PGAM1; LOC643576|P18669	0.0573495	1.12642	0.590716	0.325995
GNAZ|P19086	0.057598	-1.30307	0.684039	0.326762
BCR|P11274	0.057657	-1.36778	0.718184	0.326762
CUL4A|Q13619	0.0576706	-1.75694	0.922566	0.326762
CLINT1|Q14677	0.0576723	-1.59991	0.840117	0.326762
PHF3|Q92576	0.0577303	-0.465254	0.244225	0.326762
ALDH1A2|O94788	0.0577494	-0.125345	0.065759	0.326762
UNK|Q9C0B0	0.0577582	-1.1341	0.595724	0.326762
RRAGA|Q7L523	0.0578394	1.1174	0.587146	0.326878
RBM19|Q9Y4C8	0.0578611	-0.857789	0.449401	0.326878
ANKRD50|Q9ULJ7	0.0578961	-0.828087	0.434172	0.326878
POLR2K|P53803	0.0580563	0.70606	0.370965	0.327561
CTSB|P07858	0.058141	-0.792152	0.416744	0.32769
SERPINB9|P50453	0.0581575	-0.438421	0.230649	0.32769
DDX19A|Q9NUU7	0.0581991	-1.53293	0.806649	0.327703
CTSD|P07339	0.058316	0.820028	0.431711	0.328023
RINT1|Q6NUQ1	0.0583734	-0.969667	0.510607	0.328023
RARS2|Q5T160	0.0583736	-0.53906	0.283753	0.328023
CCZ1; CCZ1B|P86790	0.05848	1.29946	0.684562	0.3284
LYPLAL1|Q5VWZ2	0.0585771	-0.712126	0.375296	0.328557
TXNIP; LOC101060503|Q9H3M7	0.0585866	-0.289496	0.152127	0.328557
OTUD7B|Q6GQQ9	0.0587986	0.692087	0.365057	0.329326
C12orf45|Q8N5I9	0.058805	-0.722334	0.380731	0.329326
ABL1|P00519	0.058842	-0.740474	0.390563	0.329326
TUBG1|P23258	0.0590575	-0.567137	0.299392	0.329943
NEK9|Q8TD19	0.0591366	-1.00072	0.528525	0.329943
CDH18|Q13634	0.0592757	-1.01253	0.535051	0.329943
PTPRT|O14522	0.0593564	-1.11797	0.591003	0.329943
MERTK|Q12866	0.0593641	-0.823534	0.435366	0.329943
EGFR|P00533	0.0593711	-0.648035	0.342597	0.329943
PEX2|P28328	0.0593731	-0.785666	0.415092	0.329943
GRIN2C|Q14957	0.059398	-0.490452	0.259315	0.329943
APEX1|P27695	0.0594278	-1.02289	0.540892	0.329943
IKBKG|Q9Y6K9	0.0594378	-1.29953	0.687206	0.329943
COPS7A|Q9UBW8	0.0595503	-1.73141	0.915992	0.329943
SLC6A1|P30531	0.0595652	-0.846948	0.4481	0.329943
ZNF326|Q5BKZ1	0.0595858	-0.748522	0.395947	0.329943
RCSD1|Q6JBY9	0.0595881	-0.575308	0.304409	0.329943
FAM129C|Q86XR2	0.0596119	-0.714932	0.377557	0.329943
CCT2|P78371	0.0596133	1.44513	0.764731	0.329943
FRS3|O43559	0.0596236	-0.839751	0.444276	0.329943
COIL|P38432	0.0597082	-0.75553	0.399516	0.330174
SLC2A11|Q9BYW1	0.0597443	-0.534013	0.282648	0.330174
GYG1|P46976	0.0598005	-0.632285	0.334837	0.330266
TMED4|Q7Z7H5	0.0599641	-0.940722	0.498495	0.330454
SYNPO|Q8N3V7	0.0599869	-0.548731	0.290803	0.330454
DNAJA3|Q96EY1	0.0600203	-1.22129	0.647311	0.330454
AHCY|P23526	0.0600464	1.39772	0.740902	0.330454
FARSA|Q9Y285	0.0600484	-0.825913	0.437802	0.330454
KIAA1239; NWD2|Q9ULI1	0.0600718	-0.8196	0.434496	0.330454
GCFC1; PAXBP1|Q9Y5B6	0.0601277	-0.715006	0.378806	0.330544
GIPC1|O14908	0.0601949	1.21473	0.644277	0.330636
RING1|Q06587	0.0602235	-0.949679	0.503558	0.330636
SLC19A1|P41440	0.0603337	-0.808673	0.428745	0.331023
ARHGAP44|Q17R89	0.0604368	-1.57327	0.835231	0.331232
SMUG1|Q53HV7	0.060451	-0.725084	0.384004	0.331232
AHCTF1|Q8WYP5	0.0605767	-0.77275	0.410415	0.331703
HNRNPA2B1|P22626	0.0606906	-1.10258	0.585929	0.332109
ATP6V0D1|P61421	0.0607571	-0.973387	0.517408	0.332189
FAM171B|Q6P995	0.0607847	-0.998965	0.531061	0.332189
GK|P32189	0.0611169	-1.07757	0.573587	0.333545
MAP2K1|Q02750	0.0611776	1.03769	0.552492	0.333545
CHRND|Q07001	0.061225	0.877278	0.466078	0.333545
HSP90AA5P|Q58FG0	0.0612524	0.547077	0.291362	0.333545
PVR|P15151	0.0612742	-0.695126	0.370188	0.333545
MAPK1|P28482	0.0613014	0.841674	0.448343	0.333545
TMA16|Q96EY4	0.0613123	-0.563834	0.299411	0.333545
NA|A1Z1Q3	0.0613916	-0.804714	0.428777	0.33375
CHAMP1|Q96JM3	0.0614669	-1.00591	0.536131	0.33375
RGL1|Q9NZL6	0.0614773	0.437889	0.232882	0.33375
HECTD3|Q5T447	0.0615097	1.26408	0.673892	0.33375
ATP5I|P56385	0.0616358	-0.940871	0.501832	0.334217
JAK1|P23458	0.0617774	-1.19843	0.639556	0.334768
TULP1|O00294	0.0619451	-0.972217	0.518229	0.335459
PRUNE; PRUNE1|Q86TP1	0.0619973	-1.19271	0.637045	0.335524
RPS27|P42677	0.0621616	0.93159	0.49789	0.336185
PRKAR2A|P13861	0.0621999	-1.80415	0.964375	0.336185
TMPPE|Q6ZT21	0.0623324	-0.736947	0.394073	0.336683
SV2A|Q7L0J3	0.0625029	-1.18548	0.634412	0.337249
VKORC1|Q9BQB6	0.0625451	0.506032	0.270813	0.337249
RFXAP|O00287	0.0625582	-0.627401	0.335126	0.337249
SHPK|Q9UHJ6	0.0626222	-0.423406	0.22669	0.337376
FAM105B; OTULIN|Q96BN8	0.0627573	-0.617922	0.330768	0.337732
SAG|P10523	0.0627689	-1.10254	0.590502	0.337732
CDV3|Q9UKY7	0.0628185	-1.01134	0.541874	0.337781
PLEKHA5|Q9HAU0	0.062867	-1.16082	0.622084	0.337824
BTF3|P20290	0.062959	-0.869216	0.465975	0.338101
NUDT9|Q9BW91	0.0630742	-1.09004	0.584613	0.338502
EIF3H|O15372	0.0631991	-1.68921	0.906392	0.338683
SZT2|Q5T011	0.0632927	-0.712814	0.382403	0.338683
QTRT1|Q9BXR0	0.063296	-0.99546	0.534338	0.338683
SORCS1|Q8WY21	0.0633115	-0.796818	0.427555	0.338683
ITM2C|Q9NQX7	0.063379	-0.804063	0.43171	0.338683
RABGGTA|Q92696	0.0634652	1.38124	0.741895	0.338683
CREB3L3|Q68CJ9	0.0634777	-1.09258	0.585427	0.338683
BNIP3L|O60238	0.0634981	-0.671085	0.360306	0.338683
ANP32D|O95626	0.0635389	-0.947365	0.508992	0.338683
C8orf46|Q8TAG6	0.0635755	0.535937	0.287751	0.338683
TATDN1|Q6P1N9	0.0635916	-1.19576	0.642577	0.338683
ZNF800|Q2TB10	0.0636011	-0.606003	0.325428	0.338683
HADHA|P40939	0.0636613	-1.0294	0.553326	0.338683
RPS15|P62841	0.0636753	0.536539	0.288398	0.338683
UBE2F|Q969M7	0.0637635	-1.30461	0.701484	0.338936
THUMPD3|Q9BV44	0.0638165	-0.78326	0.421239	0.339002
HIST2H2AC|Q16777	0.063867	0.120671	0.0648719	0.339055
LRRTM2|O43300	0.0640467	-1.12894	0.607714	0.339793
COLGALT2; GLT25D2|Q8IYK4	0.064151	0.617506	0.332306	0.340019
GNB2|P62879	0.0641721	-0.965296	0.51987	0.340019
IGLV3-12|A0A075B6K2	0.0642113	-0.146398	0.0787481	0.340019
SHC4|Q6S5L8	0.0643613	-0.923032	0.496718	0.340597
SPAG7|O75391	0.0646626	-0.797802	0.430399	0.341494
GTF2A1|P52655	0.0646764	-0.741973	0.400244	0.341494
KRT222|Q8N1A0	0.0646891	0.630585	0.340225	0.341494
AGFG1|P52594	0.0647614	-1.31105	0.707649	0.341494
SGCE|O43556	0.0647666	-0.771687	0.416504	0.341494
SND1|Q7KZF4	0.0647759	-1.5328	0.827381	0.341494
FBXL17|Q9UF56	0.0649099	-0.714525	0.38586	0.341984
NGB|Q9NPG2	0.0650857	-0.669182	0.360653	0.342083
LZTFL1|Q9NQ48	0.0650872	-0.973414	0.526048	0.342083
EFR3B|Q9Y2G0	0.065121	-1.27594	0.689623	0.342083
FADS2|O95864	0.0651457	-0.271409	0.146654	0.342083
AGBL4|Q5VU57	0.0651721	-0.62634	0.338417	0.342083
NEDD8|Q15843	0.0651832	-1.27665	0.690169	0.342083
NAE1|Q13564	0.0652151	1.59362	0.861627	0.342083
ROGDI|Q9GZN7	0.0653066	-1.2837	0.694303	0.34233
C2CD4C|Q8TF44	0.0653442	-0.599955	0.324536	0.34233
SLC6A15|Q9H2J7	0.065447	0.660152	0.357217	0.342654
KIAA1279; KIF1BP|Q96EK5	0.0655059	-1.02692	0.555832	0.342747
MOB3A|Q96BX8	0.0655989	-0.721373	0.390404	0.343019
FAM160A2|Q8N612	0.0656866	-0.776721	0.420584	0.343263
AP3S1|Q92572	0.0657932	-1.05507	0.571681	0.343605
PRRC2B|Q5JSZ5	0.0658655	-0.603198	0.326925	0.343767
NUP35|Q8NFH5	0.0659742	-0.825912	0.447752	0.343916
C19orf12|Q9NSK7	0.0660107	-0.645804	0.35013	0.343916
PITHD1|Q9GZP4	0.0661191	-0.93526	0.507376	0.343916
PARN|O95453	0.0661492	-0.759547	0.411983	0.343916
LRRC4|Q9HBW1	0.0661677	-0.604536	0.327788	0.343916
TOP2B|Q02880	0.0661731	-1.01275	0.549526	0.343916
TMEM9B|Q9NQ34	0.0662548	-0.984404	0.534305	0.343916
SENP8|Q96LD8	0.0662562	-0.923669	0.501273	0.343916
DENND1A|Q8TEH3	0.0662643	-1.17534	0.637961	0.343916
RHOBTB3|O94955	0.0663389	-0.539808	0.293019	0.344089
RHBDL3|P58872	0.0663846	-0.581412	0.315547	0.344113
FAM71A|Q8IYT1	0.0666164	-0.415302	0.225255	0.344814
GPR158|Q5T848	0.0666325	-1.00931	0.548591	0.344814
NFXL1|Q6ZNB6	0.0667735	-0.831396	0.452029	0.344814
NFASC|O94856	0.0667825	1.08201	0.588431	0.344814
CACNG8|Q8WXS5	0.0668024	-0.625207	0.340031	0.344814
GGA1|Q9UJY5	0.0668393	-1.66519	0.905766	0.344814
CACNA2D3|Q8IZS8	0.0668909	-1.18579	0.645126	0.344814
SEH1L|Q96EE3	0.0668978	-1.13393	0.616925	0.344814
NEK7|Q8TDX7	0.0669013	0.823227	0.447863	0.344814
HERC2|O95714	0.0669324	-1.0266	0.558606	0.344814
RPLP2|P05387	0.0670479	-1.20385	0.655329	0.345195
LSM6|P62312	0.0671482	-0.926104	0.504321	0.34532
CTNND1|O60716	0.0671547	-0.99625	0.542532	0.34532
FAM217B|Q9NTX9	0.0672264	0.436685	0.237623	0.345476
CAMK2N1|Q7Z7J9	0.0674114	-0.413188	0.225098	0.346058
REEP5|Q00765	0.0674531	-0.746037	0.406718	0.346058
KCNG4|Q8TDN1	0.0674639	-0.207447	0.112867	0.346058
DNAJA1|P31689	0.0676652	0.670891	0.366008	0.346679
PTCH1|Q13635	0.0676679	0.317784	0.17293	0.346679
RHBDD2|Q6NTF9	0.067719	-0.435512	0.237643	0.346728
SYT5|O00445	0.0677663	-0.689531	0.376344	0.346758
SEC22B|O75396	0.0683986	1.45662	0.796855	0.349779
SZRD1|Q7Z422	0.0685495	-1.01628	0.556235	0.350336
NMT1|P30419	0.0686782	-0.994091	0.544377	0.350431
IGLV3-21|P80748	0.0687235	-0.147231	0.0805651	0.350431
IGLV3-9|A0A075B6K5	0.0687235	-0.147231	0.0805651	0.350431
ASPSCR1|Q9BZE9	0.0687358	-1.13306	0.620605	0.350431
GGA2|Q9UJY4	0.0687826	-0.750136	0.410856	0.350456
GGT7|Q9UJ14	0.0689715	-1.23673	0.677969	0.351204
PPP1R3E|Q9H7J1	0.0691612	-0.760407	0.417052	0.351955
NACC1|Q96RE7	0.0692893	-0.781338	0.428763	0.352393
LIN7B|Q9HAP6	0.0693509	-0.844358	0.463507	0.352491
RHPN2|Q8IUC4	0.0698703	-0.501898	0.275592	0.354914
BLVRB|P30043	0.0699125	0.563232	0.30981	0.354914
FGF1|P05230	0.0700808	0.345711	0.190275	0.355447
PHYHIP|Q92561	0.0701026	-1.08688	0.598251	0.355447
SLC25A41|Q8N5S1	0.0701567	-0.504746	0.277865	0.355479
FLRT2|O43155	0.0701939	-0.768548	0.423172	0.355479
NTM|Q9P121	0.0703134	-1.02779	0.566156	0.355869
NA|P16112	0.070407	0.381879	0.210428	0.356126
RAB18|Q9NP72	0.0704773	-1.31263	0.723485	0.356266
WNK2|Q9Y3S1	0.0705504	1.62601	0.896442	0.35642
RNF2|Q99496	0.0707046	-0.667416	0.367912	0.356753
INPP5D|Q92835	0.0707296	-0.549094	0.302787	0.356753
SUPT5H|O00267	0.0707443	-0.976535	0.538751	0.356753
FNBP1L|Q5T0N5	0.0708424	-0.723231	0.399119	0.356897
GPRIN3|Q6ZVF9	0.0708582	-0.588563	0.32484	0.356897
ISY1; ISY1-RAB43|Q9ULR0	0.0709642	-0.87725	0.483647	0.357215
ITGB8|P26012	0.0710565	-0.779616	0.43059	0.357464
SPG11|Q96JI7	0.07121	-0.449824	0.248547	0.35791
DZIP3|Q86Y13	0.0712308	-0.593988	0.327959	0.35791
WASL; ASB15|O00401	0.0713811	0.582229	0.321942	0.35845
CTDSPL2|Q05D32	0.0716046	-0.656032	0.361912	0.35916
XKR6|Q5GH73	0.0716434	-0.6898	0.381208	0.35916
KHDRBS2|Q5VWX1	0.0716565	-0.683613	0.378371	0.35916
TARDBP|Q13148	0.0716944	-1.16713	0.646079	0.35916
UTP20|O75691	0.0718343	-0.170346	0.0942707	0.359645
TBR1|Q16650	0.0720799	-0.876159	0.485669	0.360478
ATG14|Q6ZNE5	0.0721162	-0.936136	0.518837	0.360478
NDEL1|Q9GZM8	0.07213	-1.26207	0.699708	0.360478
SLC17A8|Q8NDX2	0.0721849	-0.801717	0.443225	0.360536
TMED9|Q9BVK6	0.0723578	-0.973742	0.54029	0.361028
CXorf56|Q9H5V9	0.0723803	-0.569434	0.315712	0.361028
LRRC8E|Q6NSJ5	0.072413	0.409518	0.226729	0.361028
FAM129A|Q9BZQ8	0.0725084	-0.396596	0.220065	0.361206
TUBAL3|A6NHL2	0.0725377	0.420455	0.233295	0.361206
STAT2|P52630	0.0725784	-0.678244	0.376525	0.361206
NUP37|Q8NFH4	0.0726713	-0.984	0.546465	0.361329
C1orf228|Q6PIY5	0.0726896	-0.565657	0.313946	0.361329
SPOCK3|Q9BQ16	0.0728013	0.434131	0.241228	0.361493
LPPR4; PLPPR4|Q7Z2D5	0.072809	-0.571982	0.317857	0.361493
SEMA6B|Q9H3T3	0.0729653	-0.623352	0.346014	0.362054
GOLGA7B|Q2TAP0	0.0730443	-0.998064	0.555089	0.362231
CRAT|P43155	0.0731145	-0.72803	0.405029	0.362243
CHD1L; LOC101060601|Q86WJ1	0.0731968	0.4832	0.26816	0.362243
PRICKLE3|O43900	0.0732129	-0.896872	0.498117	0.362243
GNPAT|O15228	0.0732302	-0.890903	0.495807	0.362243
YIPF6|Q96EC8	0.0732637	-0.671376	0.373179	0.362243
SH3D19|Q5HYK7	0.0733889	0.822499	0.457014	0.362648
KDELC2|Q7Z4H8	0.0734377	-0.549105	0.305533	0.362675
CSDE1|O75534	0.0734995	-1.54263	0.859373	0.362765
NAT10|Q9H0A0	0.0737021	-0.930168	0.51848	0.363551
[truncated: 6,662 more rows]

## Sheet: SupTb8
Supplementary Table 8
[truncated: 21 more rows]

[truncated: 8 more sheets: SupTb9, SupTb10, SupTb11, SupTb12, SupTb13, SupTb14, SupTb15, SupTb16]
