# Supplementary material for: GOAT: efficient and robust identification of gene set enrichment
Source: Commun Biol. 2024 Jun 19;7:744. doi: 10.1038/s42003-024-06454-5 (PMC11187187; doi:10.1038/s42003-024-06454-5)
Supplement: Supplementary file 4 — Supplementary Data 1 [file 42003_2024_6454_MOESM4_ESM.zip › PMID33087358_tableS2_orig.xlsx]

## Sheet: Table S2A
Table S2A. CSF Discovery Differential Expression by T-Test Analysis
Yellow shaded proteins (n=65) were used in cluster analysis of Figure 1D.
Abbreviations: BH, Benjamini-Hochberg; FDR, False Discovery Rate
Protein ID	Gene Symbol	Brain Module	T-Test CT vs AD		Log2 Difference
			p Value	BH FDR	AD-CT
GDI1|P31150	GDI1	yellow	1.54151e-10	4.43184e-07	0.294191
YWHAZ|P63104	YWHAZ	turquoise	1.29049e-09	1.85507e-06	0.578036
YWHAG|P61981	YWHAG	brown	3.05724e-09	2.8104e-06	0.441057
SCRN1|Q12765-2	SCRN1	green	3.91012e-09	2.8104e-06	0.350961
SMOC1|Q9H4F8-2	SMOC1	lightgreen	6.93273e-09	3.78152e-06	0.318094
PKM|P14618-2	PKM	darkolivegreen	7.89186e-09	3.78152e-06	0.326423
SUMO3|A8MU27	SUMO3	mediumpurple3	1.7132e-08	7.03636e-06	0.344239
GDA|Q9Y2T3-3	GDA	turquoise	2.32465e-08	8.35422e-06	0.437755
CRK|P46108	CRK	green	2.75743e-08	8.80846e-06	0.317178
MAPT|P10636	MAPT	lightgreen	3.51879e-08	9.71571e-06	0.437944
ITGB2|P05107	ITGB2	pink	3.71731e-08	9.71571e-06	0.292817
GGCT|O75223	GGCT	turquoise	2.10741e-07	5.04899e-05	0.322748
ALDOA|P04075-2	ALDOA	plum1	2.68615e-07	5.94052e-05	0.23771
GLOD4|Q9HC38-2	GLOD4	green	3.54215e-07	7.2603e-05	0.19152
CALM2|E7EMB3	CALM2	brown	3.78798e-07	7.2603e-05	0.318131
NTN1|O95631	NTN1	lightgreen	5.90491e-07	0.000106104	0.363848
ENOPH1|Q9UHY7	ENOPH1	blue	7.65098e-07	0.00012867	0.307517
SKAP1|Q86WV1	SKAP1	NA	8.26805e-07	0.00012867	0.512388
PPP3R1|D3YTA9	PPP3R1	turquoise	8.50342e-07	0.00012867	0.236512
LAMP5|Q9UJQ1	LAMP5	turquoise	1.1266e-06	0.000161948	0.204313
NEDD8-MDP1|E9PL57	NEDD8-MDP1	plum1	1.40446e-06	0.000192277	0.408226
DDAH1|O94760	DDAH1	blue	1.5493e-06	0.000198323	0.205566
DYNC1I1|O14576	DYNC1I1	brown	1.58659e-06	0.000198323	0.330698
ME1|P48163	ME1	skyblue3	1.81424e-06	0.000217331	0.181644
YWHAE|P62258	YWHAE	grey	1.89013e-06	0.000217365	0.359309
ITGAM|P11215-2	ITGAM	steelblue	2.04362e-06	0.000225978	0.319563
PGAM1|P18669	PGAM1	darkolivegreen	2.15253e-06	0.000229205	0.255999
CAMK2G|Q13555-6	CAMK2G	grey	3.14902e-06	0.000323337	0.165978
SLC2A13|Q96QE2	SLC2A13	orange	4.08495e-06	0.000404973	0.247184
CHI3L1|P36222	CHI3L1	grey	4.44343e-06	0.000425829	0.382052
MARCKS|P29966	MARCKS	lightgreen	5.29401e-06	0.000490977	0.182231
MDH1|P40925-3	MDH1	darkolivegreen	5.68484e-06	0.000510747	0.284395
GSS|P48637	GSS	blue	6.57664e-06	0.000566248	0.157569
GOT1|P17174	GOT1	darkolivegreen	6.6965e-06	0.000566248	0.221854
TXNRD1|Q16881	TXNRD1	saddlebrown	7.41234e-06	0.000608871	0.187086
BSN|Q9UPA5	BSN	turquoise	8.21262e-06	0.000632797	0.510725
NUDT3|O95989	NUDT3	blue	8.34562e-06	0.000632797	0.199899
PEBP1|P30086	PEBP1	yellow	8.36393e-06	0.000632797	0.182036
DTD1|Q8TEA8	DTD1	turquoise	9.99015e-06	0.000736454	0.205074
PDCD5|O14737-2	PDCD5	floralwhite	1.30845e-05	0.000940447	0.19951
GSR|P00390	GSR	midnightblue	1.35124e-05	0.000947514	0.172192
GAP43|P17677-2	GAP43	turquoise	1.46332e-05	0.00100168	0.363264
STMN1|P16949	STMN1	grey	1.501e-05	0.00100358	0.213968
PGK1|P00558	PGK1	darkolivegreen	1.60153e-05	0.00104645	0.2519
FABP3|P05413	FABP3	floralwhite	1.99579e-05	0.00126401	0.391803
GNPDA1|P46926	GNPDA1	steelblue	2.05717e-05	0.00126401	0.220346
GDI2|P50395	GDI2	yellow	2.06638e-05	0.00126401	0.171482
PPP5C|P53041	PPP5C	turquoise	2.31804e-05	0.00138841	0.19698
YWHAB|P31946	YWHAB	turquoise	2.56598e-05	0.00150555	0.310768
RAP1GAP|X6R8W7	RAP1GAP	turquoise	2.64367e-05	0.00152011	0.297653
AKAP12|Q02952	AKAP12	blue	2.86713e-05	0.00161628	0.272607
NME1|P15531-2	NME1	plum1	2.98306e-05	0.00164929	0.383942
ISLR|O14498	ISLR	grey	4.09885e-05	0.00222344	-0.204361
NPEPPS|P55786	NPEPPS	grey	4.38506e-05	0.00233464	0.150221
PDXP|Q96GD0	PDXP	turquoise	4.51524e-05	0.00236024	0.236707
ENO1|P06733	ENO1	green	4.83775e-05	0.00248367	0.230502
PDLIM5|Q96HC4	PDLIM5	lightgreen	4.95274e-05	0.00249809	0.294503
PEA15|Q15121-2	PEA15	darkgrey	6.15749e-05	0.0030522	0.191862
CD74|H0YBZ2	CD74	darkred	6.50552e-05	0.00317006	-0.18527
TCEAL6|Q6IPX3	TCEAL6	brown	6.75909e-05	0.00322738	0.374208
ENSA|Q5T5H1	ENSA	tan	6.92763e-05	0.00322738	0.282959
SH3BGRL3|A0A087WV23	SH3BGRL3	grey	6.95992e-05	0.00322738	0.201979
PPIA|P62937	PPIA	blue	7.67654e-05	0.00350318	0.216387
MAP7D1|Q3KQU3	MAP7D1	turquoise	7.95729e-05	0.00357457	0.495087
HPRT1|P00492	HPRT1	turquoise	8.70699e-05	0.00385117	0.238652
PRDX3|P30048	PRDX3	brown	0.00011411	0.00497069	0.145438
ARL8B|Q9NVJ2	ARL8B	yellow	0.000118787	0.0050972	-0.12801
SUMO2|P61956	SUMO2	mediumpurple3	0.000123594	0.00522547	0.249843
UCHL1|P09936	UCHL1	turquoise	0.00013381	0.00553376	0.351653
ARPP21|Q9UBL0-3	ARPP21	plum1	0.000134735	0.00553376	0.323666
TPT1|A0A0B4J2C3	TPT1	purple	0.00015129	0.00612618	0.154271
GABARAPL1|Q9H0R8-2	GABARAPL1	grey	0.000164183	0.00655591	0.22921
FKBP1A|P62942	FKBP1A	brown	0.000168301	0.0066283	0.160217
PARK7|Q99497	PARK7	green	0.000179953	0.00699141	0.158232
PITHD1|Q9GZP4	PITHD1	grey	0.000204219	0.00781528	0.163461
MAP1B|P46821	MAP1B	purple	0.000206595	0.00781528	0.404226
GSN|P06396	GSN	blue	0.000209401	0.00781854	-0.216458
BABAM1|Q9NWV8	BABAM1	turquoise	0.000231756	0.00854227	0.267048
MINPP1|Q9UNW1	MINPP1	grey	0.000241925	0.00880422	-0.261749
PKIA|P61925	PKIA	tan	0.000247283	0.00888672	0.287111
ARSG|Q96EG1	ARSG	NA	0.000280689	0.00996274	-0.364558
AHSG|P02765	AHSG	red	0.000294919	0.0103402	-0.395923
OSTM1|Q86WC4	OSTM1	darkred	0.000303313	0.0105063	0.229189
PLXDC1|Q8IUK5	PLXDC1	NA	0.000327396	0.0109828	-0.0908563
TMEM115|Q12893	TMEM115	NA	0.000330928	0.0109828	0.236691
RAD23B|P54727	RAD23B	darkorange	0.000340484	0.0109828	0.158993
C19orf26|Q8N350	C19orf26	turquoise	0.000340771	0.0109828	0.454862
SOD2|A0A0C4DFU2	SOD2	grey	0.000341155	0.0109828	0.15547
NRGN|Q92686	NRGN	tan	0.000343436	0.0109828	0.325327
BASP1|P80723	BASP1	turquoise	0.000343809	0.0109828	0.339752
DNAJA2|O60884	DNAJA2	darkolivegreen	0.000362909	0.0114655	0.225946
RTN4|Q9NQC3	RTN4	purple	0.000371147	0.0115395	0.173606
MPI|P34949	MPI	blue	0.000376997	0.0115395	0.169368
CDV3|Q9UKY7	CDV3	tan	0.000379323	0.0115395	0.119591
ASRGL1|Q7L266	ASRGL1	lightsteelblue1	0.000381305	0.0115395	0.181146
SCGB2A2|Q6NX70	SCGB2A2	NA	0.000389313	0.0115851	0.495423
IL1RN|P18510-3	IL1RN	NA	0.000390871	0.0115851	0.442634
OR3A2|P47893	OR3A2	NA	0.000412945	0.0121144	0.2359
PGLYRP2|Q96PD5-2	PGLYRP2	NA	0.000418424	0.0121512	-0.395444
BSCL2|J3KQ12	BSCL2	turquoise	0.000431588	0.0124081	0.211199
NECAB1|Q8N987	NECAB1	turquoise	0.000441178	0.0125583	0.251744
GNPDA2|Q8TDQ7	GNPDA2	grey	0.000464477	0.0130919	0.193043
NECAP1|Q8NC96	NECAP1	tan	0.000489542	0.0136421	0.214265
MANF|P55145	MANF	floralwhite	0.000493487	0.0136421	0.110613
UBC|F5H265	UBC	pink	0.000518157	0.0141876	0.162448
MAPRE2|Q15555	MAPRE2	salmon	0.000532514	0.0144432	0.199058
SCN2B|O60939	SCN2B	turquoise	0.000548992	0.0147509	0.185618
C1QL3|Q5VWW1	C1QL3	turquoise	0.000605892	0.0157065	0.213775
GPI|A0A0A0MTS2	GPI	plum1	0.000607508	0.0157065	0.281731
AGRN|O00468-6	AGRN	saddlebrown	0.0006088	0.0157065	-0.0960551
LOC285556|D6RIA3	LOC285556	NA	0.000611938	0.0157065	0.843916
SH3BGRL|O75368	SH3BGRL	darkgrey	0.000617089	0.0157065	0.191618
TWF2|Q6IBS0	TWF2	turquoise	0.000617334	0.0157065	0.143067
AQP4|P55087	AQP4	blue	0.000637441	0.0160127	0.184725
MAP2|P11137	MAP2	tan	0.000640508	0.0160127	0.301897
LASP1|Q14847	LASP1	tan	0.000683827	0.0169149	0.144738
COL6A3|C9JNG9	COL6A3	red	0.000688362	0.0169149	-0.169121
HN1|Q9UK76-2	HN1	tan	0.000718041	0.0174946	0.190229
AP1B1|Q10567-3	AP1B1	orange	0.000760546	0.0183745	0.120656
B3GNT8|Q7Z7M8	B3GNT8	NA	0.000794823	0.0190426	-0.203346
MAP1LC3B2|A6NCE7	MAP1LC3B2	darkolivegreen	0.00080966	0.0192378	0.162165
AHSA1|O95433	AHSA1	grey	0.000835068	0.0196789	0.159589
TAC1|P20366	TAC1	yellowgreen	0.000885002	0.020686	-0.230902
SOD1|P00441	SOD1	blue	0.000899227	0.020849	0.168861
ENO2|P09104	ENO2	darkolivegreen	0.000909087	0.020909	0.169283
QSOX2|Q6ZRP7	QSOX2	NA	0.00092864	0.0211892	-0.201194
NPTXR|O95502	NPTXR	turquoise	0.000940599	0.0212931	-0.1914
SH3BGRL2|Q9UJC5	SH3BGRL2	brown	0.00096741	0.0217289	0.302947
EIF4B|E7EX17	EIF4B	plum1	0.000987529	0.0220089	0.237667
NECAB2|Q7Z6G3	NECAB2	turquoise	0.00102925	0.0227623	0.317359
MIEN1|Q9BRT3	MIEN1	salmon	0.00105824	0.0232247	0.169722
TAGLN3|A0A087WWB6	TAGLN3	turquoise	0.00107705	0.0234584	0.199525
FETUB|Q9UGM5	FETUB	NA	0.00108544	0.0234635	-0.454786
AKR1A1|P14550	AKR1A1	green	0.00112994	0.024243	0.144444
CANT1|Q8WVQ1	CANT1	NA	0.00115076	0.0245069	-0.12989
SPTY2D1|Q68D10	SPTY2D1	NA	0.00119676	0.0252991	0.306839
SCGB1D2|O95969	SCGB1D2	NA	0.00120605	0.0253095	0.391221
SERPIND1|P05546	SERPIND1	sienna3	0.00124903	0.0260214	-0.276802
DNAJB2|P25686	DNAJB2	plum1	0.001328	0.0274675	0.17118
PTPRN2|Q92932-2	PTPRN2	turquoise	0.00135024	0.0277281	-0.199722
OGN|P20774	OGN	red	0.00137302	0.027996	-0.215937
POMC|P01189	POMC	NA	0.00140548	0.0284561	-0.244293
HEBP2|Q9Y5Z4	HEBP2	green	0.00141555	0.0284596	0.17736
NPY|P01303	NPY	yellowgreen	0.00142715	0.0284935	-0.247322
GABARAPL2|P60520	GABARAPL2	plum1	0.00146876	0.0290248	0.128797
CDS2|O95674	CDS2	turquoise	0.00147395	0.0290248	0.20328
SUMO4|Q6EEV6	SUMO4	darkolivegreen	0.00150248	0.0293853	0.221232
RTN1|Q16799	RTN1	tan	0.00155911	0.0302869	0.214846
DNAJB4|Q9UDY4	DNAJB4	brown	0.00159441	0.0307646	0.199331
NPTX2|P47972	NPTX2	turquoise	0.00165231	0.0316693	-0.282755
C1RL|Q9NZP8	C1RL	NA	0.00168716	0.0319677	-0.223417
TMEFF2|Q9UIK5	TMEFF2	yellowgreen	0.00169012	0.0319677	0.150669
CHGB|P05060	CHGB	tan	0.00171996	0.0323195	-0.160963
EPB41L1|Q9H4G0	EPB41L1	turquoise	0.00175995	0.0328563	0.274411
F9|P00740	F9	NA	0.00179175	0.0331185	-0.265919
SSPN|Q14714	SSPN	NA	0.00179704	0.0331185	0.28154
BLMH|Q13867	BLMH	salmon	0.00183026	0.0335159	0.126551
HSPA4|P34932	HSPA4	darkolivegreen	0.00188045	0.034217	0.173307
FN1|P02751-15	FN1	red	0.00194916	0.0352443	-0.143963
AKR1B1|P15121	AKR1B1	green	0.00198431	0.0356556	0.16561
CAMK2B|Q13554	CAMK2B	turquoise	0.00211462	0.0377611	0.106806
C16orf89|Q6UX73	C16orf89	NA	0.0021507	0.0381683	-0.189961
CAMK2D|E9PBG7	CAMK2D	turquoise	0.00220774	0.0389402	0.119471
TMED3|Q9Y3Q3	TMED3	NA	0.00227902	0.0399524	-0.195923
SERPINB9|P50453	SERPINB9	lightcyan1	0.00229623	0.0400101	0.135604
CSTB|P04080	CSTB	green	0.00232439	0.0402568	0.167872
CLASP2|O75122-3	CLASP2	salmon	0.00235136	0.04048	0.182564
CTTN|Q14247	CTTN	tan	0.00241452	0.04132	0.167413
RNF167|Q9H6Y7	RNF167	NA	0.00246222	0.0418868	0.146008
ZP2|Q05996	ZP2	NA	0.00258303	0.0436836	-0.263433
APOA4|P06727	APOA4	cyan	0.00267435	0.0447882	-0.306052
COPB2|P35606	COPB2	blue	0.0026795	0.0447882	0.115526
APOA1BP|Q8NCW5	APOA1BP	grey	0.00270151	0.044895	0.175277
TXN2|Q99757	TXN2	brown	0.00274277	0.0453188	0.179723
IDI1|Q13907-2	IDI1	black	0.0027611	0.0453609	0.237296
PTMS|P20962	PTMS	grey	0.00284634	0.0464956	0.176965
CCDC112|Q8NEF3-2	CCDC112	NA	0.00290033	0.0471099	-0.149366
ARPP19|H3BMD8	ARPP19	grey	0.0029765	0.0480755	0.141615
GP5|P40197	GP5	NA	0.00301539	0.0482773	-0.47893
RPH3A|Q9Y2J0	RPH3A	turquoise	0.00302816	0.0482773	0.141127
ALDOC|P09972	ALDOC	green	0.00303937	0.0482773	0.110607
FBXO24|O75426-2	FBXO24	NA	0.00313156	0.0494684	0.348743
IDH1|O75874	IDH1	green	0.00316929	0.0497908	0.104794
SIL1|Q9H173	SIL1	lightcyan	0.00333105	0.0520476	-0.103236
ICAM2|P13598	ICAM2	NA	0.00341457	0.0530643	-0.15927
LUM|P51884	LUM	red	0.00346178	0.0534534	-0.218699
PCSK2|P16519	PCSK2	plum1	0.00349257	0.0534534	-0.202203
CHIT1|Q13231	CHIT1	NA	0.00349613	0.0534534	0.627762
MFGE8|Q08431	MFGE8	red	0.00351398	0.0534534	-0.171914
YWHAH|Q04917	YWHAH	turquoise	0.00359308	0.054369	0.169794
HK1|P19367-3	HK1	turquoise	0.00363078	0.0546518	0.160942
CAMK1D|Q8IU85	CAMK1D	turquoise	0.00372731	0.0558126	0.314271
MIF|P14174	MIF	yellow	0.00378265	0.0561502	0.187464
LCP1|P13796	LCP1	lightgreen	0.00379275	0.0561502	-0.168855
EPB41L2|O43491	EPB41L2	blue	0.00380845	0.0561502	0.122705
SUGT1|Q9Y2Z0	SUGT1	darkolivegreen	0.00382868	0.0561605	0.131454
FZD7|O75084	FZD7	NA	0.00387092	0.0564919	0.267366
PRELP|P51888	PRELP	red	0.00390623	0.0567193	-0.141153
SFRP4|Q6FHJ7	SFRP4	NA	0.00395597	0.0571528	-0.234346
PENK|P01210	PENK	orange	0.00401148	0.0576651	-0.15485
NUTF2|P61970	NUTF2	blue	0.00419345	0.059981	0.108674
HAGH|Q16775	HAGH	brown	0.00424394	0.0604026	0.189019
HSPA4L|O95757	HSPA4L	turquoise	0.00453156	0.0641786	0.192108
SCN2A|Q99250	SCN2A	turquoise	0.00461051	0.0649765	0.190039
DNAJB1|P25685	DNAJB1	brown	0.00476788	0.0668666	0.121175
VGF|O15240	VGF	turquoise	0.00483137	0.0674281	-0.197481
FSCN1|Q16658	FSCN1	salmon	0.00495815	0.0688631	0.132719
FGL2|Q14314	FGL2	red	0.00503875	0.0696462	-0.111522
BCAT1|P54687-5	BCAT1	grey	0.00507981	0.0698096	0.123276
EXT1|Q16394	EXT1	NA	0.00509914	0.0698096	-0.118788
SLC38A6|Q8IZM9-2	SLC38A6	NA	0.00540727	0.0735618	-0.20876
PBDC1|Q9BVG4	PBDC1	skyblue	0.00542438	0.0735618	0.17573
ADD2|P35612	ADD2	tan	0.0054632	0.0737404	0.327679
BDNF|P23560-4	BDNF	NA	0.00559181	0.0751237	-0.156487
APOL1|O14791-2	APOL1	NA	0.00570805	0.0763286	-0.366105
SST|P61278	SST	grey	0.00581562	0.077407	-0.178469
CPLX2|Q6PUV4	CPLX2	turquoise	0.00584734	0.0774705	0.150195
PGP|A6NDG6	PGP	plum1	0.00601375	0.0793097	0.145093
EFEMP2|O95967	EFEMP2	NA	0.00604556	0.0793653	-0.120803
FCGRT|P55899	FCGRT	NA	0.00619974	0.0810193	-0.215112
QSOX1|O00391	QSOX1	grey	0.00627845	0.0814596	-0.121607
GYG1|P46976	GYG1	darkgrey	0.0063377	0.0814596	-0.143093
ATOX1|E5RIM7	ATOX1	yellowgreen	0.0063453	0.0814596	0.150189
CORO1A|P31146	CORO1A	turquoise	0.00637325	0.0814596	-0.163715
MATN2|O00339-2	MATN2	NA	0.0063751	0.0814596	-0.106467
NEFL|P07196	NEFL	yellow	0.00655831	0.0834298	0.492687
HLA-A|P30443	HLA-A	grey	0.00664995	0.0842229	0.939024
VTN|P04004	VTN	red	0.00671883	0.0847221	-0.32044
EPHA5|B7ZKJ3	EPHA5	grey	0.00682903	0.0857357	-0.129544
RAD23A|P54725	RAD23A	grey	0.00706767	0.0883459	0.12739
BNIP3|Q12983	BNIP3	turquoise	0.00727154	0.0905008	0.261487
FMOD|Q06828	FMOD	red	0.00747386	0.0926179	-0.158958
SERPINA10|G3V2W1	SERPINA10	NA	0.00761314	0.0935851	-0.218562
SLIT2|X6R3P0	SLIT2	saddlebrown	0.00761701	0.0935851	0.156398
CRHBP|P24387	CRHBP	grey60	0.00822036	0.10038	-0.185904
F2|P00734	F2	red	0.00823985	0.10038	-0.290136
B3GNT2|Q9NY97	B3GNT2	NA	0.00842327	0.10213	-0.153502
SLITRK6|Q9H5Y7	SLITRK6	NA	0.00845463	0.10213	-0.250816
C8G|P07360	C8G	NA	0.00855429	0.102902	-0.27003
SCUBE3|Q8IX30-2	SCUBE3	NA	0.00863333	0.10342	0.126161
F10|P00742	F10	NA	0.00885073	0.105584	-0.191731
LTBP3|Q9NS15	LTBP3	NA	0.00897313	0.106602	0.0801003
C1QTNF1|Q9BXJ1-2	C1QTNF1	NA	0.00902944	0.10683	-0.159389
SERPINF2|P08697	SERPINF2	grey	0.00910864	0.107325	-0.30765
TMX4|Q9H1E5	TMX4	black	0.00921451	0.108129	0.234975
IFNAR2|P48551	IFNAR2	NA	0.0092525	0.108134	-0.165179
FN1|P02751-10	FN1	red	0.00944751	0.109966	-0.18879
C9orf64|Q5T6V5	C9orf64	blue	0.00957035	0.110947	0.142419
IGSF21|Q96ID5	IGSF21	turquoise	0.00979294	0.112853	-0.0966251
PREP|P48147	PREP	turquoise	0.0098133	0.112853	0.123902
THOP1|P52888	THOP1	magenta	0.00990588	0.113464	0.151293
GMFB|P60983	GMFB	green	0.0100365	0.114504	0.130142
TBC1D10B|Q4KMP7	TBC1D10B	turquoise	0.0101212	0.115014	0.243235
SERPINA4|P29622	SERPINA4	NA	0.0102333	0.11583	-0.278936
PACSIN1|Q9BY11	PACSIN1	turquoise	0.0102835	0.115942	0.247583
GAA|P10253	GAA	blue	0.0104522	0.117239	-0.119738
VNN1|O95497	VNN1	NA	0.0104802	0.117239	-0.381826
EPG5|Q9HCE0	EPG5	grey	0.0105914	0.118025	0.129884
B3GNT9|Q6UX72	B3GNT9	NA	0.01069	0.118663	-0.17149
PACS1|Q6VY07-2	PACS1	turquoise	0.0108009	0.118725	0.329096
PTPLAD1|Q9P035	PTPLAD1	turquoise	0.0108215	0.118725	0.229791
CAPN2|P17655	CAPN2	pink	0.0108542	0.118725	-0.145492
LMNB1|P20700	LMNB1	lightcyan	0.0108984	0.118725	-0.259088
FABP4|P15090	FABP4	NA	0.0109021	0.118725	-0.273456
OXR1|Q8N573	OXR1	tan	0.0110962	0.119992	0.196838
IGSF1|Q8N6C5-4	IGSF1	darkgreen	0.0111018	0.119992	-0.0947559
TOM1L2|Q6ZVM7	TOM1L2	turquoise	0.011433	0.122723	0.156666
FDPS|P14324	FDPS	darkgreen	0.0114399	0.122723	0.133608
VPS41|P49754	VPS41	yellow	0.0115234	0.122742	0.139608
VWF|P04275	VWF	magenta	0.0115508	0.122742	-0.137179
PSMD2|Q13200	PSMD2	black	0.0115897	0.122742	0.276349
PAPPA2|Q9BXP8	PAPPA2	NA	0.0117039	0.122742	-0.121442
CALB2|P22676	CALB2	steelblue	0.0117226	0.122742	0.306503
GABRA2|E9PBQ7	GABRA2	turquoise	0.0117751	0.122742	0.235455
GLIPR2|Q9H4G4	GLIPR2	yellow	0.0117803	0.122742	-0.163292
TPI1|P60174	TPI1	darkolivegreen	0.0117865	0.122742	0.111618
SDK1|A0A087WTQ6	SDK1	NA	0.0118259	0.122742	-0.108203
HIST1H1E|P10412	HIST1H1E	grey	0.0118781	0.12284	-0.250342
CDH20|Q9HBT6	CDH20	blue	0.0119215	0.122847	0.11932
IGBP1|P78318	IGBP1	brown	0.0119953	0.123166	0.264568
CXorf36|Q9H7Y0	CXorf36	NA	0.0123363	0.126216	-0.251803
NIF3L1|Q9GZT8-3	NIF3L1	salmon	0.0125255	0.127369	0.19643
NT5DC1|Q5TFE4	NT5DC1	yellow	0.0125375	0.127369	0.159938
SNCG|O76070	SNCG	turquoise	0.0126311	0.127868	0.198523
NEFM|P07197	NEFM	yellow	0.0126779	0.127891	0.426705
ST6GALNAC1|Q9NSC7	ST6GALNAC1	NA	0.0127451	0.127917	-0.16266
COL6A3|P12111	COL6A3	red	0.0127695	0.127917	-0.0728503
CPN2|P22792	CPN2	NA	0.0129035	0.128811	-0.332316
BOC|Q9BWV1-3	BOC	NA	0.0129937	0.129262	-0.236569
PPIL1|Q9Y3C6	PPIL1	magenta	0.0133695	0.132542	0.201268
CLEC3B|P05452	CLEC3B	red	0.0135614	0.133983	-0.124284
WFDC1|Q9HC57	WFDC1	NA	0.0136308	0.134208	-0.161151
CYB5B|J3KNF8	CYB5B	grey	0.0139601	0.135848	0.313673
0|H0YC42	0	NA	0.0139937	0.135848	0.294675
NIF3L1|Q9GZT8	NIF3L1	salmon	0.0139937	0.135848	0.152652
S100A11|P31949	S100A11	saddlebrown	0.0140251	0.135848	-0.152645
APOC1|P02654	APOC1	blue	0.0140962	0.135848	-0.343365
IGFBP6|F8VYK9	IGFBP6	plum1	0.014113	0.135848	-0.107809
OSTN|P61366	OSTN	NA	0.0141282	0.135848	-0.293602
BST1|A6NC48	BST1	NA	0.0143583	0.137601	-0.168687
NUDC|Q9Y266	NUDC	darkorange	0.0145958	0.139412	0.121987
RBP4|P02753	RBP4	blue	0.0147555	0.14047	-0.189392
MMP2|P08253	MMP2	NA	0.0149077	0.141451	-0.137208
DNAJA1|P31689	DNAJA1	darkolivegreen	0.0149589	0.14147	0.154091
TIE1|P35590	TIE1	lightcyan	0.0150741	0.141784	-0.104246
SPON1|Q9HCB6	SPON1	lightgreen	0.015144	0.141784	0.104578
CD84|Q9UIB8	CD84	NA	0.0151942	0.141784	0.109451
TGFBR1|P36897-2	TGFBR1	grey	0.015197	0.141784	0.141222
EIF3J|O75822	EIF3J	lightcyan1	0.0152387	0.141784	0.162877
UBQLN2|Q9UHD9	UBQLN2	floralwhite	0.0153754	0.142594	0.132642
LDLR|H0YMD1	LDLR	NA	0.0155129	0.142805	-0.100653
TMSB4X|P62328	TMSB4X	NA	0.0155205	0.142805	0.161785
OAF|Q86UD1	OAF	NA	0.0156958	0.142805	-0.193561
MFAP4|K7ES70	MFAP4	NA	0.015715	0.142805	-0.269457
PROS1|P07225	PROS1	NA	0.0157235	0.142805	-0.140673
PROC|P04070-2	PROC	NA	0.0157304	0.142805	-0.208282
CA12|O43570	CA12	NA	0.0157458	0.142805	-0.26659
BMP6|P22004	BMP6	NA	0.0158171	0.143001	-0.10168
CAMK2A|Q9UQM7	CAMK2A	turquoise	0.0160641	0.144779	0.17674
SBSN|Q6UWP8	SBSN	NA	0.0161967	0.145517	0.192218
APOC4-APOC2|K7ER74	APOC4-APOC2	blue	0.0162798	0.145535	-0.382074
AEBP1|Q8IUX7	AEBP1	red	0.0163259	0.145535	-0.14094
PREPL|Q4J6C6	PREPL	grey	0.0163925	0.145535	0.161573
CYR61|O00622	CYR61	NA	0.0164011	0.145535	0.155059
ITGA1|P56199	ITGA1	red	0.0164708	0.145703	-0.0986378
SYT1|J3KQA0	SYT1	turquoise	0.0166646	0.146966	0.40281
LRRC4|Q9HBW1	LRRC4	grey	0.0168384	0.147615	0.0802024
HMCN1|Q96RW7	HMCN1	NA	0.0168409	0.147615	-0.0909924
PRL|Q5I0G2	PRL	NA	0.0169743	0.148331	-0.188749
NME2|Q32Q12	NME2	NA	0.0171617	0.149515	0.180297
SLC1A2|P43004	SLC1A2	turquoise	0.0173953	0.151092	0.147452
APOE|E7ERP7	APOE	green	0.0174958	0.151507	-0.310842
PLXNB3|Q9ULL4-2	PLXNB3	blue	0.0176015	0.151965	-0.0939524
DPP3|G3V180	DPP3	yellow	0.0178199	0.15339	0.0920576
WARS|P23381	WARS	brown	0.0178751	0.153406	0.139366
C4orf48|Q5BLP8-2	C4orf48	NA	0.0179389	0.153495	-0.068343
MARCKSL1|P49006	MARCKSL1	blue	0.0180065	0.153616	0.0915086
MAP4|E7EVA0	MAP4	blue	0.0181392	0.15386	0.194395
GALNT6|Q8NCL4	GALNT6	NA	0.0181833	0.15386	-0.190383
DCN|P07585	DCN	red	0.0181956	0.15386	-0.145622
ROBO1|Q9Y6N7-2	ROBO1	grey	0.01843	0.155033	-0.103321
SPP1|P10451	SPP1	blue	0.0184422	0.155033	0.108892
SCARA5|Q6ZMJ2	SCARA5	NA	0.0185295	0.155214	-0.114976
NRXN2|Q9P2S2	NRXN2	orange	0.0185717	0.155214	-0.100713
NUCB2|A0A087WSV8	NUCB2	red	0.0187565	0.156304	-0.156786
P4HB|P07237	P4HB	brown	0.0188126	0.156319	-0.0572164
BACE1|P56817	BACE1	green	0.018935	0.156882	0.128656
CEND1|Q8N111	CEND1	turquoise	0.0190314	0.157228	0.137904
HIST1H1B|P16401	HIST1H1B	red	0.019161	0.157845	-0.569653
RPN2|P04844	RPN2	red	0.0194581	0.159578	-0.14805
TIMP3|P35625	TIMP3	red	0.0194824	0.159578	0.109618
ZZEF1|O43149	ZZEF1	skyblue	0.0196432	0.160438	0.118061
SERPINA5|P05154	SERPINA5	NA	0.0197354	0.160734	-0.238412
CDIP1|Q9H305	CDIP1	darkturquoise	0.0201222	0.163341	0.192526
MYLK|Q15746	MYLK	pink	0.0201691	0.163341	-0.301196
SLITRK4|Q8IW52	SLITRK4	turquoise	0.0202795	0.163774	-0.172255
ANTXR1|Q9H6X2	ANTXR1	grey	0.0204534	0.164375	-0.108066
LMTK3|A0A0A0MQW5	LMTK3	turquoise	0.0204683	0.164375	0.216258
MGAT2|Q10469	MGAT2	NA	0.0205769	0.164787	-0.169874
CCBL1|B7Z4W5	CCBL1	salmon	0.0207977	0.166093	0.121419
SF3A1|Q15459	SF3A1	darkred	0.0208987	0.166437	-0.148343
FIBIN|Q8TAL6	FIBIN	NA	0.0211476	0.167463	-0.10157
CACYBP|Q9HB71	CACYBP	darkolivegreen	0.0211823	0.167463	0.116272
AP2B1|P63010-2	AP2B1	turquoise	0.0212023	0.167463	0.107769
COL5A2|P05997	COL5A2	red	0.0215002	0.169351	-0.0998275
EPHA6|A0A0B4J1T8	EPHA6	NA	0.0216283	0.169894	-0.149607
VPS29|F8VXU5	VPS29	brown	0.0217567	0.170437	0.153537
KNG1|P01042	KNG1	midnightblue	0.0218299	0.170546	-0.257066
MRC2|Q9UBG0	MRC2	NA	0.0219448	0.170979	-0.084913
TENM1|Q9UKZ4-2	TENM1	NA	0.022058	0.171397	-0.0781635
FABP7|O15540-2	FABP7	saddlebrown	0.0221531	0.171672	0.111405
BROX|Q5VW32	BROX	royalblue	0.0227545	0.17546	-0.334952
TREM2|Q9NZC2	TREM2	NA	0.022764	0.17546	0.300642
GALNT1|Q10472	GALNT1	NA	0.0228421	0.175591	-0.084015
WFIKKN2|Q8TEU8	WFIKKN2	NA	0.0230565	0.176767	-0.207905
SSTR2|P30874	SSTR2	turquoise	0.0232442	0.177731	0.162286
REEP2|Q9BRK0-2	REEP2	turquoise	0.0233441	0.178022	0.14713
OSMR|Q99650	OSMR	NA	0.0236805	0.18011	-0.0933818
PPP1R7|Q15435	PPP1R7	brown	0.0237786	0.180291	0.186418
IGSF8|Q969P0	IGSF8	purple	0.0238298	0.180291	-0.119204
OLFML3|Q9NRN5	OLFML3	red	0.0239291	0.180567	-0.102064
AMPH|P49418	AMPH	plum1	0.0249419	0.187717	0.108492
MTURN|Q8N3F0	MTURN	grey	0.0255013	0.191426	0.265325
KNG1|P01042-2	KNG1	midnightblue	0.0256693	0.192186	-0.213646
CX3CL1|H3BSR6	CX3CL1	NA	0.025864	0.192527	-0.139344
TXNRD2|Q9NNW7	TXNRD2	turquoise	0.0258959	0.192527	0.111546
YME1L1|Q96TA2	YME1L1	turquoise	0.025978	0.192527	0.36189
ATG9A|Q7Z3C6	ATG9A	orangered4	0.0259827	0.192527	0.170978
C8B|P07358	C8B	midnightblue	0.0260859	0.192794	-0.304158
C8A|P07357	C8A	NA	0.0262637	0.193583	-0.256436
PRAP1|H7BY64	PRAP1	NA	0.0263273	0.193583	-0.173138
ATP6AP1|Q15904	ATP6AP1	turquoise	0.0265858	0.194985	-0.262046
SCG2|P13521	SCG2	turquoise	0.0267388	0.195553	-0.148253
ITM2A|O43736	ITM2A	NA	0.0267993	0.195553	-0.153864
VIP|P01282	VIP	NA	0.0269146	0.195801	-0.138598
GPLD1|P80108	GPLD1	NA	0.0269695	0.195801	-0.201331
SIGLEC9|Q9Y336-2	SIGLEC9	NA	0.0271832	0.196493	0.145977
GART|P22102	GART	lightcyan	0.0272435	0.196493	0.174199
BOLA2|Q9H3K6	BOLA2	blue	0.0273337	0.196493	-0.224809
CHST7|Q9NS84	CHST7	NA	0.0273381	0.196493	0.152156
SYN3|O14994	SYN3	turquoise	0.0275865	0.197265	0.303454
KRT2|P35908	KRT2	floralwhite	0.0276511	0.197265	0.238054
GKN1|Q9NS71	GKN1	NA	0.0276514	0.197265	-0.242633
TRH|P20396	TRH	NA	0.0280437	0.199398	0.506303
EPHB3|P54753	EPHB3	grey	0.0280891	0.199398	-0.0703871
CD5L|O43866	CD5L	NA	0.0283498	0.200753	-0.218038
GSTO1|P78417	GSTO1	blue	0.0284199	0.200755	0.154447
GPIHBP1|Q8IV16	GPIHBP1	NA	0.0286806	0.2021	0.27415
uncharacterized|A0A0B4J2D5	uncharacterized	NA	0.0288354	0.2024	0.170584
SQSTM1|Q13501	SQSTM1	green	0.028864	0.2024	0.109841
DYNC1LI2|O43237	DYNC1LI2	yellow	0.0290836	0.202842	0.129239
RTN4R|H7C215	RTN4R	turquoise	0.0291776	0.202842	-0.0914269
ROBO2|R4GMM8	ROBO2	turquoise	0.0292937	0.202842	-0.0825488
YKT6|O15498	YKT6	grey	0.0292974	0.202842	0.121749
CD14|P08571	CD14	grey	0.0293427	0.202842	-0.0975021
PCDHGB5|Q9Y5G0	PCDHGB5	cyan	0.0293916	0.202842	-0.0916401
C6orf211|Q9H993	C6orf211	magenta	0.0294788	0.202842	0.135832
HSP90B1|P14625	HSP90B1	red	0.0294914	0.202842	-0.135959
POFUT2|Q9Y2G5	POFUT2	violet	0.0295867	0.203011	-0.17561
SYT1|P21579	SYT1	turquoise	0.0297395	0.203574	0.140566
LINGO3|P0C6S8	LINGO3	NA	0.0300037	0.204895	-0.0915121
SCAP|Q12770	SCAP	greenyellow	0.0301494	0.205402	-0.24822
C1QTNF5|Q9BXJ0	C1QTNF5	saddlebrown	0.0304611	0.20701	0.0674304
EIF2S2|P20042	EIF2S2	grey	0.0305295	0.20701	0.218844
NRXN1|E7ETA5	NRXN1	turquoise	0.0307685	0.207335	-0.142411
CHST10|O43529	CHST10	NA	0.0309045	0.207335	-0.177255
PSMD3|O43242	PSMD3	lightyellow	0.0309954	0.207335	-0.173535
EPB41L3|Q9Y2J2	EPB41L3	purple	0.0310084	0.207335	0.219908
BTN3A2|P78410	BTN3A2	orange	0.0310163	0.207335	-0.118839
PON1|P27169	PON1	midnightblue	0.0311061	0.207335	-0.380976
IGF2|P01344-3	IGF2	NA	0.0311403	0.207335	-0.120727
HYI|Q5T013	HYI	mediumpurple3	0.0311544	0.207335	0.133418
COL14A1|Q05707	COL14A1	red	0.0313933	0.208443	-0.0748853
NID2|Q14112	NID2	red	0.0315705	0.208904	-0.0821902
PCSK9|Q8NBP7	PCSK9	NA	0.0316081	0.208904	-0.125727
COLEC11|Q9BWP8-10	COLEC11	NA	0.0317622	0.209441	-0.172356
LAMA5|O15230	LAMA5	red	0.0318895	0.209799	-0.0544697
ELMO1|H7C0S6	ELMO1	yellow	0.0322927	0.211534	-0.292122
MAT2A|P31153	MAT2A	yellow	0.0323525	0.211534	0.14888
HIST1H4A|P62805	HIST1H4A	green	0.0324951	0.211534	-0.228008
HBG2|P69892	HBG2	grey	0.0324966	0.211534	-0.459383
PSMB4|P28070	PSMB4	grey	0.0325211	0.211534	0.171243
KDR|P35968	KDR	NA	0.0326116	0.211644	-0.126852
SYN1|P17600	SYN1	turquoise	0.0328296	0.212579	0.199659
ANXA1|P04083	ANXA1	saddlebrown	0.033602	0.217092	-0.164448
OLFML1|Q6UWY5	OLFML1	red	0.0339252	0.218688	-0.126539
TMEM5|Q9Y2B1	TMEM5	NA	0.0340812	0.218933	-0.0952277
TKT|P29401-2	TKT	blue	0.0341155	0.218933	0.12729
PPM1L|Q5SGD2	PPM1L	paleturquoise	0.0343711	0.220037	-0.108605
FAM20B|O75063	FAM20B	NA	0.0344406	0.220037	-0.106002
FAM155A|B1AL88	FAM155A	grey	0.0345346	0.220148	0.187123
RAB5C|P51148-2	RAB5C	grey	0.0349407	0.221211	-0.168936
MANEA|Q5SRI9	MANEA	NA	0.0349621	0.221211	0.103418
APOA2|V9GYM3	APOA2	grey	0.034981	0.221211	-0.294661
KRT86|O43790	KRT86	NA	0.0350091	0.221211	-0.689538
PCSK1|P29120	PCSK1	turquoise	0.0353031	0.22258	-0.156185
ACTR3|P61158	ACTR3	yellowgreen	0.0353944	0.222667	-0.141165
CACHD1|Q5VU97	CACHD1	darkgreen	0.0358899	0.22526	-0.115899
DPP10|Q8N608-3	DPP10	turquoise	0.0359633	0.22526	0.113257
PCLO|Q9Y6V0-5	PCLO	turquoise	0.0362178	0.225993	0.157133
RPS11|P62280	RPS11	black	0.0362376	0.225993	-0.16828
HRG|P04196	HRG	NA	0.0363956	0.226488	-0.268737
OLR1|P78380	OLR1	NA	0.0367884	0.228437	0.0988547
LNP|Q9C0E8-4	LNP	purple	0.0372001	0.230496	0.108095
ACHE|P22303	ACHE	NA	0.0373381	0.230854	0.10903
IGF1R|P08069	IGF1R	grey	0.0379484	0.234124	0.0761575
SAA2-SAA4|A0A096LPE2	SAA2-SAA4	grey	0.0380529	0.234266	-0.229345
CORO1C|Q9ULV4-3	CORO1C	green	0.0383461	0.235204	-0.157215
RECK|O95980	RECK	darkgreen	0.0384136	0.235204	-0.0651237
CAMK2D|Q13557-12	CAMK2D	black	0.0384617	0.235204	0.121069
C9|P02748	C9	red	0.038586	0.235204	-0.234682
EMC10|M0R2A0	EMC10	grey	0.0386144	0.235204	-0.0771031
ADAM11|O75078	ADAM11	brown	0.0388119	0.235907	-0.0973464
PRRT2|Q7Z6L0-2	PRRT2	turquoise	0.0389051	0.235975	0.113837
PHOX2B|Q99453	PHOX2B	NA	0.0392754	0.237476	-0.178629
IGFBP6|P24592	IGFBP6	plum1	0.0393726	0.237476	-0.120153
M6PR|P20645	M6PR	turquoise	0.0394003	0.237476	0.174952
MAT2B|Q9NZL9	MAT2B	blue	0.0397394	0.239018	0.114593
ST13|P50502	ST13	yellow	0.0403573	0.241999	0.10864
TNFRSF8|P28908	TNFRSF8	NA	0.0405037	0.241999	-0.15742
LDHA|P00338-3	LDHA	turquoise	0.0405359	0.241999	0.175761
EPHA7|Q15375	EPHA7	grey	0.0405717	0.241999	-0.0873787
VIT|Q6UXI7-4	VIT	NA	0.0410613	0.244412	-0.19727
TNFRSF11B|O00300	TNFRSF11B	NA	0.041249	0.244736	0.110349
PAK1|Q13153-2	PAK1	turquoise	0.0412859	0.244736	0.195455
RDX|P35241-5	RDX	blue	0.0417017	0.246223	0.079887
ITGB4|P16144	ITGB4	pink	0.041708	0.246223	0.0719754
DPP4|P27487	DPP4	NA	0.0418102	0.24632	-0.187914
CSF1|P09603	CSF1	NA	0.0421777	0.247977	-0.0514305
AMBP|P02760	AMBP	midnightblue	0.0427048	0.250303	-0.220211
SLITRK2|Q9H156	SLITRK2	skyblue	0.0428157	0.250303	-0.133115
HSPA13|P48723	HSPA13	brown	0.0428344	0.250303	-0.130731
ADAMTSL1|Q8N6G6	ADAMTSL1	NA	0.0430067	0.2508	0.11002
ADD1|P35611-4	ADD1	grey	0.0433171	0.251982	0.28049
PTPRZ1|P23471	PTPRZ1	blue	0.0433847	0.251982	0.0853273
PTPRN|Q16849	PTPRN	turquoise	0.0434881	0.252073	-0.133281
CCER2|I3L3R5	CCER2	NA	0.0436589	0.252554	-0.135931
KLKB1|H0YAC1	KLKB1	NA	0.0439149	0.253525	-0.235942
PCP4|P48539	PCP4	purple	0.044055	0.253824	0.109433
FKRP|Q9H9S5	FKRP	NA	0.0442572	0.254434	-0.0977035
HEBP1|Q9NRV9	HEBP1	yellow	0.044338	0.254434	0.0979253
ENTPD6|O75354	ENTPD6	NA	0.044513	0.25493	-0.112437
UGGT1|Q9NYU2	UGGT1	turquoise	0.0447187	0.255353	-0.0700865
HABP2|Q14520	HABP2	NA	0.0448155	0.255353	-0.214237
SMOC2|Q9H3U7-2	SMOC2	NA	0.0448533	0.255353	0.0973855
LAMC3|Q9Y6N6	LAMC3	darkgreen	0.0454542	0.258263	-0.0675166
FABP1|P07148	FABP1	NA	0.0462947	0.262519	-0.285365
LINGO1|Q96FE5	LINGO1	turquoise	0.0465975	0.263661	-0.163237
COL6A1|P12109	COL6A1	red	0.0466794	0.263661	-0.0873634
CDH2|P19022	CDH2	lightgreen	0.0470064	0.264375	-0.111607
ECI1|P42126	ECI1	green	0.0471294	0.264375	-0.178491
BAI2|O60241	BAI2	turquoise	0.0471352	0.264375	-0.15735
IMPA1|P29218-3	IMPA1	yellow	0.0471737	0.264375	0.0968285
SPRN|Q5BIV9	SPRN	NA	0.0475189	0.265307	-0.181654
EIF4H|Q15056	EIF4H	brown	0.0475245	0.265307	0.150421
CCT6A|P40227	CCT6A	turquoise	0.0476966	0.265751	-0.238468
GLO1|Q04760	GLO1	darkgrey	0.0480069	0.266077	0.123728
GOT2|P00505	GOT2	brown	0.0481102	0.266077	0.108687
DISP2|A7MBM2	DISP2	darkorange	0.0481182	0.266077	-0.276626
FAS|P25445	FAS	grey	0.0481252	0.266077	0.0865485
CP|P00450	CP	midnightblue	0.0482474	0.26624	-0.222754
RTN3|O95197	RTN3	turquoise	0.0486135	0.267597	0.122994
SERPINA12|Q8IW75	SERPINA12	NA	0.0486802	0.267597	0.165738
LHPP|Q9H008	LHPP	blue	0.0487765	0.267597	0.0762641
CSTA|P01040	CSTA	NA	0.0488656	0.267597	0.269866
PDGFRA|P16234	PDGFRA	blue	0.0490246	0.267957	-0.0908499
PSAT1|Q9Y617	PSAT1	green	0.0498541	0.271696	0.0810957
ATPIF1|Q9UII2	ATPIF1	brown	0.0498976	0.271696	0.168457
PNOC|Q13519	PNOC	NA	0.0500578	0.272053	-0.215674
PCYOX1|Q9UHG3	PCYOX1	brown	0.0503129	0.272747	-0.172857
PCBD1|P61457	PCBD1	darkgrey	0.0503751	0.272747	0.115659
CD300LF|J3KS52	CD300LF	NA	0.0505763	0.272925	0.148449
CP|D6RE86	CP	midnightblue	0.050598	0.272925	-0.212643
LRP12|Q9Y561	LRP12	NA	0.0513492	0.276459	0.0445992
ANXA3|P12429	ANXA3	red	0.0517043	0.277437	-0.125794
PDYN|P01213	PDYN	NA	0.0517239	0.277437	-0.156224
GC|D6RF35	GC	midnightblue	0.0522551	0.279764	-0.262578
BCL2L13|A0A087WX97	BCL2L13	plum1	0.052613	0.281157	0.154353
AGT|P01019	AGT	blue	0.0532182	0.283641	-0.103809
ANGPTL4|Q9BY76	ANGPTL4	NA	0.0532753	0.283641	0.126427
DLK1|P80370	DLK1	NA	0.0534852	0.283725	-0.122483
TALDO1|P37837	TALDO1	yellow	0.0534883	0.283725	0.121941
IL13RA1|P78552	IL13RA1	NA	0.0536649	0.283735	-0.0842258
VAMP5|O95183	VAMP5	darkgreen	0.0536876	0.283735	0.184921
PPP2R4|Q15257	PPP2R4	grey	0.0539523	0.284611	0.190753
RARRES1|P49788	RARRES1	NA	0.0541833	0.285306	-0.200306
PSAP|P07602	PSAP	saddlebrown	0.0543388	0.285345	-0.0790245
MDH2|P40926	MDH2	brown	0.0545096	0.285345	0.0813233
TCP1|P17987	TCP1	darkolivegreen	0.0547902	0.285345	-0.248878
AMY2A|P04746	AMY2A	NA	0.0548053	0.285345	-0.46738
HIST1H3A|P68431	HIST1H3A	green	0.0548499	0.285345	-0.18932
GC|P02774-2	GC	midnightblue	0.05495	0.285345	-0.286964
ERP44|Q9BS26	ERP44	brown	0.0553199	0.285345	-0.0545427
FAT3|Q8TDW7	FAT3	brown	0.0553926	0.285345	-0.130862
MAGED2|Q9UNF1	MAGED2	pink	0.0554043	0.285345	0.133751
MAB21L3|Q8N8X9	MAB21L3	NA	0.0554245	0.285345	-0.239096
CPN1|P15169	CPN1	NA	0.0554428	0.285345	-0.276907
YES1|J3QRU1	YES1	yellow	0.0555557	0.285345	-0.265783
PVRL2|Q92692	PVRL2	steelblue	0.0555756	0.285345	-0.0924803
COLEC12|Q5KU26	COLEC12	red	0.0555802	0.285345	0.0783086
SYNJ1|C9JFZ1	SYNJ1	turquoise	0.0558421	0.286046	0.130979
LCAT|P04180	LCAT	NA	0.0559436	0.286046	-0.132866
ASAH1|Q13510-2	ASAH1	green	0.0560429	0.286046	-0.148989
FKBP9|O95302-3	FKBP9	greenyellow	0.0561147	0.286046	-0.0382825
IMPAD1|Q9NX62	IMPAD1	black	0.0563739	0.286858	-0.123301
TXNDC17|Q9BRA2	TXNDC17	yellow	0.0569257	0.288805	0.089337
CACNA1B|F6RH32	CACNA1B	turquoise	0.057011	0.288805	0.124731
PGM5|Q15124	PGM5	grey	0.0570578	0.288805	-0.145398
SLC39A12|Q504Y0	SLC39A12	green	0.0575804	0.290938	-0.159296
NBR1|Q14596	NBR1	NA	0.0577409	0.291237	0.229951
PKD1|P98161	PKD1	NA	0.0587555	0.295835	-0.0922422
CLUL1|F5GWQ8	CLUL1	NA	0.0588771	0.29593	-0.170843
CP|E9PFZ2	CP	midnightblue	0.0593416	0.297225	-0.81085
GLA|P06280	GLA	red	0.0594148	0.297225	-0.114931
UBQLN1|Q9UMX0	UBQLN1	floralwhite	0.059445	0.297225	0.136618
HSPB11|X6R7Y7	HSPB11	darkgrey	0.0597033	0.297998	0.193107
SNRPB2|P08579	SNRPB2	cyan	0.0599684	0.298803	-0.393204
SUOX|P51687	SUOX	brown	0.0603389	0.300128	-0.271981
TGFB1|P01137	TGFB1	NA	0.0609961	0.302873	0.115006
FAM198B|Q6UWH4-2	FAM198B	NA	0.0611732	0.303229	-0.101214
DCBLD1|Q8N8Z6	DCBLD1	NA	0.0619201	0.305953	0.0632304
RAP1B|P61224	RAP1B	yellow	0.0619356	0.305953	-0.174081
EDIL3|O43854	EDIL3	salmon	0.0633316	0.312075	-0.156802
WFS1|O76024	WFS1	steelblue	0.063392	0.312075	0.14931
LRTM2|Q8N967	LRTM2	NA	0.0640199	0.314628	-0.14361
KRT10|P13645	KRT10	floralwhite	0.0647553	0.31719	0.202862
APP|P05067-6	APP	green	0.0649106	0.31719	0.16483
STC2|O76061	STC2	NA	0.0649197	0.31719	-0.0796696
MBTPS1|Q14703	MBTPS1	NA	0.0650585	0.31719	-0.121909
ESM1|Q9NQ30	ESM1	NA	0.0652004	0.31719	0.205281
HDHD2|Q9H0R4	HDHD2	blue	0.0652032	0.31719	0.133446
CD9|G8JLH6	CD9	yellow	0.0658337	0.319716	-0.200232
RPL23A|A8MUS3	RPL23A	brown	0.0659484	0.319733	-0.314251
SPINK5|Q9NQ38-3	SPINK5	NA	0.0662416	0.320198	-0.131156
TNFRSF1A|P19438	TNFRSF1A	NA	0.0663524	0.320198	0.0759899
CPB2|Q96IY4	CPB2	NA	0.0663784	0.320198	-0.20579
TWSG1|Q9GZX9	TWSG1	NA	0.0665832	0.320648	-0.0905082
HUWE1|Q7Z6Z7	HUWE1	darkturquoise	0.0668299	0.321297	0.250933
AFM|P43652	AFM	grey	0.0672479	0.322767	-0.251291
HLA-A|P30447	HLA-A	grey	0.0674379	0.32314	-0.337945
GALNT4|Q8N4A0	GALNT4	NA	0.0677221	0.323962	-0.10446
SDC4|P31431	SDC4	green	0.0681683	0.325555	0.125015
PLXNA2|O75051	PLXNA2	turquoise	0.0691985	0.329402	-0.0740766
HGFAC|Q04756	HGFAC	NA	0.069203	0.329402	-0.237117
PAM|P19021-5	PAM	turquoise	0.0695194	0.330361	-0.11097
THY1|E9PNQ8	THY1	turquoise	0.0700741	0.331335	-0.092074
VWA7|Q9Y334	VWA7	grey60	0.0700852	0.331335	-0.0919266
ITIH4|Q14624	ITIH4	midnightblue	0.0701435	0.331335	-0.180053
CD163|Q86VB7-2	CD163	red	0.0704163	0.331335	0.0973158
FAM20A|Q96MK3	FAM20A	NA	0.070424	0.331335	-0.109862
COL25A1|Q9BXS0	COL25A1	green	0.0705309	0.331335	-0.136231
SLC9A3R1|O14745	SLC9A3R1	green	0.0705311	0.331335	0.165245
LDHB|P07195	LDHB	pink	0.0707142	0.331653	0.118791
GANAB|Q14697-2	GANAB	red	0.0716062	0.33529	-0.0945893
FSTL5|Q8N475	FSTL5	NA	0.0719396	0.335353	-0.109615
CPQ|Q9Y646	CPQ	blue	0.0719712	0.335353	-0.121244
CNPY3|Q9BT09	CNPY3	grey	0.0720178	0.335353	0.125415
LOXL3|P58215	LOXL3	NA	0.0721822	0.335353	0.0699821
OMD|Q99983	OMD	NA	0.0722692	0.335353	-0.0865982
PIANP|Q8IYJ0	PIANP	NA	0.0723195	0.335353	-0.130983
NUCKS1|Q9H1E3	NUCKS1	green	0.07254	0.335489	0.112145
LBP|P18428	LBP	red	0.0725823	0.335489	-0.198198
SERPING1|P05155-3	SERPING1	midnightblue	0.0728811	0.336329	-0.107124
CETP|P11597	CETP	NA	0.073333	0.337872	-0.140327
RELN|J3KQ66	RELN	NA	0.0738258	0.339599	-0.123813
PRKAR1B|P31321	PRKAR1B	turquoise	0.0741438	0.340333	0.0986923
KRT78|Q8N1N4	KRT78	NA	0.0742222	0.340333	0.19529
APOM|O95445	APOM	NA	0.0749034	0.34248	-0.233598
EDN3|P14138	EDN3	NA	0.075153	0.34248	0.0983491
APOA1|P02647	APOA1	midnightblue	0.0752027	0.34248	-0.251321
FAP|Q12884	FAP	NA	0.0752679	0.34248	-0.0992619
LILRA2|Q8N149	LILRA2	NA	0.0753731	0.34248	0.130067
TPK1|Q9H3S4	TPK1	grey	0.0754051	0.34248	0.128618
DEFA1|P59665	DEFA1	NA	0.0756831	0.3432	-0.32816
NEU1|Q99519	NEU1	NA	0.0759548	0.343433	-0.121569
TPPP3|Q9BW30	TPPP3	blue	0.0759733	0.343433	0.0683662
PPP2CA|P67775	PPP2CA	turquoise	0.0761819	0.343835	-0.146236
CHST15|Q7LFX5	CHST15	NA	0.0764416	0.344466	-0.100519
PIGR|P01833	PIGR	NA	0.0767114	0.345141	0.196964
CCDC176|Q8ND07	CCDC176	NA	0.0772025	0.346681	-0.288202
XXYLT1|Q8NBI6	XXYLT1	NA	0.0772949	0.346681	-0.117199
GUCA2A|Q02747	GUCA2A	NA	0.0775708	0.346837	-0.130367
F3|P13726	F3	darkgreen	0.0776483	0.346837	0.076135
LOXL1|Q08397	LOXL1	NA	0.0777988	0.346837	0.0862397
TGFB2|P61812-2	TGFB2	NA	0.077812	0.346837	-0.113136
TMEM132E|Q6IEE7	TMEM132E	turquoise	0.0783755	0.348375	-0.0719537
TMA7|Q9Y2S6	TMA7	blue	0.0783994	0.348375	0.0932184
CFI|E7ETH0	CFI	NA	0.0786763	0.349065	-0.164384
TFG|Q92734	TFG	grey	0.0789664	0.349813	0.13714
HGFAC|D6RAR4	HGFAC	NA	0.0792249	0.350241	-0.188044
NRN1|A0A087WWT2	NRN1	brown	0.0793067	0.350241	-0.178512
HAPLN2|Q9GZV7	HAPLN2	yellow	0.0794965	0.350541	-0.102434
GPHN|F5H039	GPHN	turquoise	0.0801713	0.352975	-0.159646
CD81|A6NMH8	CD81	yellow	0.0803246	0.353109	-0.16687
FCGR2A|P12318	FCGR2A	NA	0.0807833	0.354286	-0.157172
DNAH5|Q8TE73	DNAH5	NA	0.0808389	0.354286	-0.294227
AP1B1|Q10567	AP1B1	turquoise	0.0810202	0.354541	0.142932
EVI2A|P22794-2	EVI2A	NA	0.081251	0.354967	0.196601
HLA-C|P30510	HLA-C	lightgreen	0.0813647	0.354967	0.525494
GRIA2|P42262-3	GRIA2	turquoise	0.0818537	0.355003	-0.109731
HEPACAM|Q14CZ8	HEPACAM	green	0.0818883	0.355003	0.0733191
APOE|P02649	APOE	green	0.0819132	0.355003	-0.0724103
TFF3|A0A0A6YYJ4	TFF3	NA	0.0819706	0.355003	-0.106279
TOM1|O60784	TOM1	plum1	0.0819903	0.355003	0.266124
GBA|P04062	GBA	grey	0.0826832	0.35728	-0.115094
LY96|Q9Y6Y9	LY96	NA	0.0827909	0.35728	-0.137048
MYOC|Q99972	MYOC	NA	0.0829222	0.35728	-0.189889
HS3ST1|O14792	HS3ST1	NA	0.0832726	0.35728	-0.102149
CASP14|P31944	CASP14	NA	0.0833065	0.35728	0.205571
PSMB7|Q99436	PSMB7	green	0.0833678	0.35728	0.153487
OLFML2B|Q68BL8	OLFML2B	NA	0.0833862	0.35728	-0.102701
PDGFD|Q9GZP0	PDGFD	NA	0.0838071	0.35855	-0.0933615
CXCL16|Q9H2A7	CXCL16	NA	0.0840227	0.358938	0.097827
SORCS3|Q9UPU3	SORCS3	grey60	0.0841962	0.359146	-0.0897614
0|F8W031	0	NA	0.0847239	0.360861	-0.0647058
TCN2|P20062	TCN2	NA	0.0849378	0.361237	-0.140395
LPHN1|O94910	LPHN1	brown	0.0851215	0.361483	-0.0607338
SLIT3|O75094-4	SLIT3	green	0.0853721	0.362013	0.0564356
FAM69C|Q0P6D2	FAM69C	NA	0.0856287	0.362566	-0.195359
APOF|Q13790	APOF	NA	0.0864213	0.365384	-0.343275
NPTN|Q9Y639-5	NPTN	turquoise	0.0871621	0.367446	0.0596007
PALM|O75781	PALM	turquoise	0.0872769	0.367446	0.0950264
LGALS3|P17931	LGALS3	saddlebrown	0.0873543	0.367446	-0.0978077
NDRG4|Q9ULP0-6	NDRG4	orange	0.0874203	0.367446	-0.113429
GPR56|Q9Y653	GPR56	saddlebrown	0.0876911	0.368047	0.101402
C4B|P0C0L5	C4B	green	0.0878622	0.368227	-0.124546
ADPGK|Q9BRR6	ADPGK	orangered4	0.0880024	0.368278	-0.123966
ISOC1|Q96CN7	ISOC1	darkgrey	0.0883885	0.368716	0.16188
YWHAQ|P27348	YWHAQ	yellow	0.0885411	0.368716	0.125863
DPYSL3|Q14195	DPYSL3	blue	0.0887066	0.368716	0.163756
GNAS|P63092-4	GNAS	violet	0.0887213	0.368716	-0.157422
NEFH|P12036	NEFH	yellow	0.0888239	0.368716	0.244552
GM2A|P17900	GM2A	blue	0.0889911	0.368716	-0.200492
IGFBP4|P22692	IGFBP4	NA	0.0890309	0.368716	0.0903569
MAN2B1|O00754	MAN2B1	blue	0.0891331	0.368716	-0.110419
PCDHGA5|Q9Y5G8	PCDHGA5	skyblue	0.0900154	0.371831	-0.0807168
ECM1|Q16610	ECM1	lightcyan	0.090292	0.372438	-0.0933967
ARHGDIB|P52566	ARHGDIB	darkgrey	0.0905749	0.372904	-0.121361
DSC1|Q08554	DSC1	NA	0.0906644	0.372904	0.0923554
PTPRN2|Q92932	PTPRN2	turquoise	0.0909789	0.373664	-0.0979228
PIK3IP1|Q96FE7-4	PIK3IP1	blue	0.0912735	0.374129	-0.0812652
HAPLN1|P10915	HAPLN1	grey	0.0915659	0.374129	-0.242239
NPNT|D6RH31	NPNT	NA	0.0916719	0.374129	0.0954982
ROBO4|Q8WZ75	ROBO4	NA	0.0917577	0.374129	-0.179911
COA3|Q9Y2R0	COA3	brown	0.0918195	0.374129	-0.271382
DNAJC5|Q9H3Z4	DNAJC5	turquoise	0.0919474	0.374129	0.108883
CNP|P09543	CNP	yellow	0.0920289	0.374129	-0.156962
BIN1|O00499-2	BIN1	yellow	0.0923421	0.374129	0.0937777
SDCBP|G5EA09	SDCBP	greenyellow	0.0924189	0.374129	-0.141164
MGAT4A|Q9UM21	MGAT4A	NA	0.0926798	0.374129	0.0739043
APOC3|B0YIW2	APOC3	midnightblue	0.0927522	0.374129	-0.216412
SKP1|P63208	SKP1	green	0.0930744	0.374129	0.117925
RAC1|P63000-2	RAC1	purple	0.0930747	0.374129	-0.18141
FAM171A1|Q5VUB5	FAM171A1	grey	0.093096	0.374129	-0.146996
TMEM108|Q6UXF1	TMEM108	NA	0.0931894	0.374129	0.0684553
UFD1L|Q92890-1	UFD1L	floralwhite	0.0932631	0.374129	0.0788062
DDB1|Q16531	DDB1	black	0.0934462	0.374129	0.0538779
COTL1|Q14019	COTL1	green	0.0935452	0.374129	0.0987743
RPS5|M0R0R2	RPS5	white	0.0935647	0.374129	-0.207921
NLGN3|Q9NZ94	NLGN3	violet	0.0937796	0.374467	-0.157246
PLG|P00747	PLG	midnightblue	0.0940074	0.374839	-0.208599
ANGPTL7|O43827	ANGPTL7	NA	0.0941334	0.374839	-0.193516
LRIG2|O94898	LRIG2	NA	0.0943337	0.375117	-0.0598617
HCN2|Q9UL51	HCN2	turquoise	0.0949192	0.376766	0.122488
DNAJC3|Q13217	DNAJC3	lightcyan	0.0950106	0.376766	-0.0389152
IFI6|P09912-3	IFI6	NA	0.0954146	0.377575	-0.150509
CD46|P15529-2	CD46	grey60	0.0954772	0.377575	0.0735035
FLT3|P36888	FLT3	NA	0.0968343	0.381813	-0.104543
MMRN1|Q13201	MMRN1	NA	0.0968758	0.381813	-0.105469
SUSD2|Q9UGT4	SUSD2	red	0.0969472	0.381813	0.112037
JAG1|P78504	JAG1	NA	0.0978042	0.382912	-0.0761986
PCSK6|P29122	PCSK6	NA	0.0978954	0.382912	-0.0671829
FGFR4|P22455	FGFR4	NA	0.0980375	0.382912	-0.23299
ERLEC1|Q96DZ1	ERLEC1	magenta	0.0981692	0.382912	-0.175126
SNCB|Q16143	SNCB	tan	0.0981733	0.382912	0.128488
DBI|P07108-5	DBI	green	0.098291	0.382912	0.0798391
CD97|P48960	CD97	NA	0.0984183	0.382912	-0.113405
TNFRSF10D|Q9UBN6	TNFRSF10D	NA	0.0985415	0.382912	-0.179839
AMIGO2|Q86SJ2	AMIGO2	NA	0.0986143	0.382912	-0.0675688
FCGR3A|M9MML0	FCGR3A	NA	0.0986961	0.382912	0.0898759
CCK|P06307	CCK	tan	0.0988995	0.382912	-0.0874224
BMPR1B|O00238-2	BMPR1B	NA	0.0989697	0.382912	0.110222
RNPEP|Q9H4A4	RNPEP	blue	0.0989941	0.382912	0.0702195
TMED4|Q7Z7H5	TMED4	darkgreen	0.0990909	0.382912	0.171206
SELENBP1|Q13228-4	SELENBP1	green	0.0994062	0.383218	-0.078253
MB|P02144	MB	NA	0.0995396	0.383218	-0.359054
SV2C|Q496J9	SV2C	grey	0.0995701	0.383218	0.0855551
CALR|P27797	CALR	red	0.0999781	0.384182	0.069291
C3|P01024	C3	midnightblue	0.10014	0.384182	-0.143116
MAN1C1|Q9NR34	MAN1C1	grey60	0.100322	0.384182	-0.0781235
ACYP2|P14621	ACYP2	darkgrey	0.100355	0.384182	0.0497524
TMPRSS5|Q9H3S3	TMPRSS5	NA	0.100852	0.38543	0.112299
UQCRC1|P31930	UQCRC1	brown	0.101062	0.38543	-0.218282
FRRS1L|Q9P0K9	FRRS1L	turquoise	0.101083	0.38543	-0.0632879
LPHN2|O95490-6	LPHN2	paleturquoise	0.102067	0.388666	-0.0665643
SLC4A10|Q6U841	SLC4A10	turquoise	0.102217	0.388724	0.123616
FLOT1|O75955	FLOT1	turquoise	0.102561	0.389471	-0.0836485
FN3K|Q9H479	FN3K	yellow	0.102685	0.389471	0.195747
GRIA4|P48058	GRIA4	turquoise	0.10312	0.390605	-0.138667
SFRP1|Q8N474	SFRP1	pink	0.103355	0.390677	0.150485
DSG1|Q02413	DSG1	NA	0.103468	0.390677	0.147806
LGALS8|O00214-2	LGALS8	sienna3	0.103597	0.390677	0.109067
CHMP4B|Q9H444	CHMP4B	plum1	0.103799	0.390677	0.333611
DPM3|Q9P2X0-2	DPM3	grey	0.10394	0.390677	-0.102523
RBKS|Q9H477	RBKS	darkgrey	0.103954	0.390677	0.0962991
PLAUR|Q03405	PLAUR	NA	0.104268	0.391347	0.104599
GDF11|O95390	GDF11	NA	0.104889	0.393025	-0.0616592
ADRM1|Q16186	ADRM1	grey	0.10509	0.393025	0.0999276
EML2|O95834-3	EML2	pink	0.10547	0.393025	0.0897591
LAMP2|P13473-3	LAMP2	yellow	0.105477	0.393025	0.0824468
SHBG|P04278	SHBG	NA	0.105591	0.393025	-0.215303
HYOU1|Q9Y4L1	HYOU1	turquoise	0.105605	0.393025	-0.079311
FAM19A4|Q96LR4	FAM19A4	NA	0.105672	0.393025	0.0636213
PRG2|P13727	PRG2	NA	0.106912	0.396562	-0.127381
WSCD2|Q2TBF2-2	WSCD2	NA	0.106957	0.396562	-0.11464
OPTN|Q96CV9	OPTN	purple	0.107153	0.396562	0.0754583
PIP|P12273	PIP	NA	0.107175	0.396562	0.144996
CFL2|Q9Y281	CFL2	yellow	0.107516	0.396899	0.0759643
GCSH|P23434	GCSH	red	0.107542	0.396899	0.0842158
OGFOD3|Q6PK18-2	OGFOD3	NA	0.10785	0.397523	-0.10117
COL4A5|P29400-2	COL4A5	red	0.108039	0.397542	-0.125679
ARPC5|O15511-2	ARPC5	darkgrey	0.108196	0.397542	-0.0725459
ICOSLG|K4DIA0	ICOSLG	blue	0.108288	0.397542	0.108665
DAG1|Q14118	DAG1	saddlebrown	0.108408	0.397542	-0.0826199
AP2A2|O94973-2	AP2A2	grey	0.108932	0.398955	-0.0708129
GPX3|P22352	GPX3	red	0.109177	0.399053	-0.0997392
PTCHD2|Q9P2K9	PTCHD2	NA	0.109272	0.399053	-0.0546152
PEAR1|Q5VY43	PEAR1	NA	0.109375	0.399053	-0.0800474
IQGAP1|P46940	IQGAP1	blue	0.109831	0.400207	-0.281261
L1CAM|P32004	L1CAM	brown	0.110253	0.401236	0.0650386
FAM49B|Q9NUQ9	FAM49B	purple	0.110465	0.4015	0.0845041
MSTN|O14793	MSTN	NA	0.110743	0.402002	-0.0762285
CRYAB|P02511	CRYAB	yellow	0.111271	0.402791	-0.137912
CHST8|Q9H2A9	CHST8	NA	0.111484	0.402791	-0.0584514
GPR158|Q5T848	GPR158	turquoise	0.111599	0.402791	0.0743321
BCAP31|P51572-2	BCAP31	turquoise	0.111643	0.402791	-0.195471
FBN2|P35556	FBN2	NA	0.111661	0.402791	0.166793
PPP3CA|Q08209	PPP3CA	brown	0.111854	0.402874	0.0975422
PLD3|Q8IV08	PLD3	magenta	0.111964	0.402874	0.0843214
IDUA|P35475	IDUA	NA	0.112424	0.403773	-0.134006
PDIA4|P13667	PDIA4	blue	0.112495	0.403773	0.0469544
RCSD1|Q6JBY9	RCSD1	floralwhite	0.112702	0.404013	0.0703555
KRT9|P35527	KRT9	floralwhite	0.113024	0.404664	0.197519
0|B4E1Z4	0	NA	0.11325	0.404966	-0.19969
SERPINA6|P08185	SERPINA6	NA	0.113843	0.406583	-0.198281
CRYM|Q14894	CRYM	tan	0.114195	0.406733	0.192908
CMBL|Q96DG6	CMBL	saddlebrown	0.114298	0.406733	0.121939
DRAXIN|Q8NBI3	DRAXIN	NA	0.11431	0.406733	0.212769
ALCAM|Q13740-2	ALCAM	blue	0.114738	0.407751	0.0456902
ABCA8|O94911-3	ABCA8	blue	0.115459	0.409808	0.190461
RAP2A|P10114	RAP2A	turquoise	0.115639	0.409942	-0.0998837
PRDX6|P30041	PRDX6	green	0.115812	0.410048	-0.166903
RAB11B|Q15907	RAB11B	lightgreen	0.116601	0.412335	-0.157508
GNPTG|Q9UJJ9	GNPTG	NA	0.116765	0.412405	-0.104399
PTPRS|Q13332-5	PTPRS	brown	0.11691	0.412414	-0.0662279
DNAJC16|Q9Y2G8	DNAJC16	turquoise	0.117847	0.414825	0.100099
CRABP1|P29762	CRABP1	red	0.117882	0.414825	-0.1634
CAPNS1|A0A0C4DGQ5	CAPNS1	green	0.118102	0.415088	-0.100269
RNF13|O43567	RNF13	NA	0.118539	0.415274	0.0745215
ST8SIA5|O15466-2	ST8SIA5	NA	0.118544	0.415274	-0.0781243
C1QL1|O75973	C1QL1	NA	0.118791	0.415274	0.0730806
SEMA3C|Q99985	SEMA3C	NA	0.11886	0.415274	-0.118765
PCDH12|Q9NPG4	PCDH12	NA	0.118877	0.415274	-0.0932903
DLK2|Q6UY11	DLK2	NA	0.119066	0.415429	-0.139284
AIFM1|O95831	AIFM1	brown	0.119425	0.416068	0.0992701
MASP1|P48740-3	MASP1	NA	0.119538	0.416068	-0.137308
S100A9|P06702	S100A9	grey	0.11987	0.416718	-0.246454
HLA-DRB1|Q5Y7A7	HLA-DRB1	darkgrey	0.120803	0.419282	-0.204048
NFASC|X6RKN2	NFASC	salmon	0.121165	0.419282	-0.0518369
CMC4|P56277	CMC4	grey	0.121185	0.419282	0.0896284
FAHD1|Q6P587-3	FAHD1	brown	0.121191	0.419282	0.177847
CD27|P26842	CD27	NA	0.12181	0.420919	-0.118655
THBS4|P35443	THBS4	NA	0.12241	0.422165	-0.0780316
SHISA9|B4DS77	SHISA9	turquoise	0.122465	0.422165	0.141786
OMG|P23515	OMG	yellow	0.122872	0.423063	-0.0737304
CTSA|X6R8A1	CTSA	grey	0.123568	0.42461	-0.124686
GRHPR|U3KQ56	GRHPR	yellow	0.123678	0.42461	-0.236292
SCUBE1|Q8IWY4	SCUBE1	NA	0.123765	0.42461	-0.0927838
C1QL2|Q7Z5L3	C1QL2	NA	0.124353	0.425564	0.119709
QPCTL|Q9NXS2	QPCTL	NA	0.124361	0.425564	-0.100534
VWC2|Q2TAL6	VWC2	brown	0.124632	0.425564	-0.0594198
ARV1|H7C484	ARV1	NA	0.124635	0.425564	0.131347
ALPL|P05186	ALPL	turquoise	0.124815	0.425674	-0.088943
CADM1|Q9BY67-2	CADM1	turquoise	0.125035	0.425919	0.0662455
HLA-DQB1|Q5SU54	HLA-DQB1	NA	0.125605	0.427353	-0.281893
PAFAH1B1|P43034	PAFAH1B1	salmon	0.125808	0.427538	0.0659406
FBLN1|P23142	FBLN1	green	0.126598	0.429717	-0.0756593
RETN|Q9HD89	RETN	NA	0.127287	0.431156	0.227066
LYPD6B|Q8NI32-2	LYPD6B	NA	0.127322	0.431156	0.160826
KRT80|Q6KB66	KRT80	NA	0.127833	0.432377	0.154505
THBS3|P49746	THBS3	NA	0.129091	0.436119	-0.119715
MASP2|O00187	MASP2	NA	0.129249	0.436138	-0.152378
ENPP5|Q9UJA9	ENPP5	NA	0.129525	0.436559	0.0855981
SORD|Q00796	SORD	green	0.130305	0.438234	-0.12105
DCTN2|Q13561-2	DCTN2	blue	0.130443	0.438234	0.117954
SLC8A2|Q9UPR5	SLC8A2	turquoise	0.130479	0.438234	0.0723484
ITGA7|Q13683	ITGA7	darkgrey	0.130774	0.43871	0.0550928
VAPA|Q9P0L0-2	VAPA	purple	0.1311	0.43887	0.0531162
PLXDC2|Q6UX71	PLXDC2	blue	0.131127	0.43887	0.0713361
AMPH|H0Y7T8	AMPH	plum1	0.131649	0.440104	0.112619
CFH|Q5TFM2	CFH	midnightblue	0.131874	0.440345	-0.132438
0|K7EQZ3	0	NA	0.132227	0.441013	0.15894
ITGBL1|O95965	ITGBL1	NA	0.132815	0.442066	-0.0928139
ATRNL1|Q5VV63	ATRNL1	brown	0.13295	0.442066	0.0840051
GSTM2|P28161	GSTM2	saddlebrown	0.133036	0.442066	-0.0901913
H1F0|P07305	H1F0	red	0.13335	0.442066	-0.136055
A1BG|P04217	A1BG	grey	0.133371	0.442066	-0.160133
AKR1C1|A0A0A0MT30	AKR1C1	NA	0.133466	0.442066	-0.100748
NRXN3|Q9HDB5	NRXN3	turquoise	0.134155	0.443838	-0.0817083
GRB2|P62993	GRB2	green	0.134582	0.443967	0.0724246
SIRPB1|O00241	SIRPB1	turquoise	0.134617	0.443967	0.186617
FXYD6|Q9H0Q3	FXYD6	turquoise	0.134782	0.443967	-0.0823575
CCT3|P49368	CCT3	darkolivegreen	0.134811	0.443967	-0.116276
GDF10|P55107	GDF10	NA	0.135216	0.444789	0.0722678
F11|P03951	F11	NA	0.135643	0.445507	-0.173475
DSC2|Q02487	DSC2	red	0.135744	0.445507	0.0474283
SUMF2|J3KQJ1	SUMF2	lightcyan	0.135929	0.445605	-0.124642
CPB1|P15086	CPB1	NA	0.136942	0.448414	0.115981
HS6ST3|Q8IZP7	HS6ST3	NA	0.137337	0.448941	-0.0822004
ITIH4|Q14624-2	ITIH4	midnightblue	0.137415	0.448941	-0.183941
RNF19B|Q6ZMZ0	RNF19B	NA	0.13761	0.449067	-0.240561
CST1|P01037	CST1	NA	0.138132	0.45026	-0.230158
F13B|P05160	F13B	NA	0.139459	0.45376	-0.154658
ATP5O|P48047	ATP5O	brown	0.139521	0.45376	-0.182304
PVRL3|Q9NQS3	PVRL3	orangered4	0.139943	0.454618	-0.0755227
CAMKV|Q8NCB2	CAMKV	turquoise	0.140197	0.454753	0.0978899
PPA1|Q15181	PPA1	darkolivegreen	0.140301	0.454753	-0.167975
TGOLN2|O43493	TGOLN2	grey	0.14124	0.456799	0.0768046
VCL|P18206	VCL	red	0.14125	0.456799	-0.0645995
NLGN1|Q8N2Q7	NLGN1	brown	0.141914	0.45843	-0.08897
NEGR1|Q7Z3B1	NEGR1	turquoise	0.142189	0.458802	-0.0585565
TGFBI|Q15582	TGFBI	red	0.142358	0.458833	-0.0670263
FOLH1|Q04609	FOLH1	yellow	0.142658	0.459285	-0.0978968
PTGFRN|Q9P2B2	PTGFRN	turquoise	0.143541	0.461611	-0.0820471
ACVR1|Q04771	ACVR1	NA	0.143906	0.462269	-0.0714696
PMCH|P20382	PMCH	NA	0.145407	0.465882	-0.097563
STX7|O15400	STX7	tan	0.14551	0.465882	0.0934301
ARPC2|O15144	ARPC2	turquoise	0.145607	0.465882	-0.0807568
ZNF605|Q86T29-2	ZNF605	NA	0.145679	0.465882	0.0989588
NDST1|P52848	NDST1	NA	0.146111	0.466742	-0.0674896
NCSTN|Q92542	NCSTN	violet	0.146485	0.46742	0.0806245
BCAS1|A0A0A0MRP7	BCAS1	yellow	0.147293	0.469477	0.334473
PLXND1|Q9Y4D7	PLXND1	turquoise	0.147552	0.46955	-0.104007
CTNND2|Q9UQB3	CTNND2	yellowgreen	0.147643	0.46955	0.271331
CTSF|Q9UBX1	CTSF	green	0.149074	0.473181	-0.084021
GNB2L1|P63244	GNB2L1	black	0.149114	0.473181	-0.120434
CD109|Q6YHK3	CD109	green	0.149476	0.473439	0.0656121
SERPINB6|A0A087X1N8	SERPINB6	darkred	0.14955	0.473439	0.0584028
CRYGD|P07320	CRYGD	NA	0.149907	0.473439	0.0797236
PSMB1|P20618	PSMB1	green	0.149917	0.473439	0.0889187
EXT2|Q93063-3	EXT2	NA	0.150019	0.473439	-0.0545848
C1orf56|Q9BUN1	C1orf56	NA	0.150246	0.473636	-0.0510311
CLDN11|O75508	CLDN11	yellow	0.150469	0.473819	-0.177426
HTRA1|Q92743	HTRA1	green	0.150669	0.473931	0.0556375
KLK7|P49862	KLK7	NA	0.150917	0.473976	-0.114469
PCSK1N|Q9UHG2	PCSK1N	turquoise	0.151013	0.473976	-0.0516395
POMGNT1|Q8WZA1	POMGNT1	NA	0.15153	0.475005	-0.0876384
CA3|P07451	CA3	lightgreen	0.151812	0.475005	-0.255671
LRFN2|Q9ULH4	LRFN2	turquoise	0.151836	0.475005	-0.120173
ACTA1|P68133	ACTA1	turquoise	0.152382	0.476195	-0.0876687
ADK|P55263	ADK	green	0.153127	0.47656	-0.276334
COL6A2|P12110	COL6A2	red	0.153281	0.47656	-0.0496551
HSPH1|Q92598	HSPH1	darkolivegreen	0.153329	0.47656	0.129049
CDH4|P55283	CDH4	grey60	0.153354	0.47656	-0.0777002
C11orf87|Q6NUJ2	C11orf87	NA	0.153474	0.47656	0.136933
FN1|P02751-4	FN1	red	0.15371	0.47656	-0.127127
IGLV3-25|A0A075B6J4	IGLV3-25	NA	0.153977	0.47656	0.230523
VMO1|Q7Z5L0	VMO1	NA	0.15398	0.47656	-0.138788
LMAN2|Q12907	LMAN2	blue	0.154248	0.47656	-0.0354555
VAPB|O95292	VAPB	turquoise	0.154314	0.47656	-0.173764
FZD4|Q9ULV1	FZD4	NA	0.154518	0.47656	-0.107904
IGF2R|P11717	IGF2R	grey	0.154692	0.47656	0.0287369
ITIH1|P19827	ITIH1	red	0.154722	0.47656	-0.220595
ZG16B|Q96DA0	ZG16B	NA	0.154955	0.47656	-0.164619
CHID1|Q9BWS9	CHID1	turquoise	0.154985	0.47656	-0.108587
CDSN|G8JLG2	CDSN	NA	0.155306	0.477034	0.135766
TNXB|E7EPZ9	TNXB	red	0.155926	0.478428	-0.096095
MFRP|Q9BY79	MFRP	NA	0.156235	0.478867	-0.104689
YBX1|H0Y449	YBX1	blue	0.156865	0.479572	0.0962212
PTPRM|P28827-2	PTPRM	grey	0.156882	0.479572	-0.039057
PLP1|P60201	PLP1	yellow	0.156966	0.479572	-0.184771
MGP|P08493-2	MGP	NA	0.15748	0.480632	0.165364
COL4A1|P02462	COL4A1	red	0.15794	0.481525	0.05418
PSMB6|P28072	PSMB6	steelblue	0.158346	0.481678	0.123346
BSG|P35613	BSG	brown	0.158455	0.481678	0.0639002
TMEM109|Q9BVC6	TMEM109	grey	0.158493	0.481678	0.0925703
LPHN1|O94910-2	LPHN1	brown	0.159133	0.483113	-0.0820301
GPR116|Q8IZF2	GPR116	NA	0.160316	0.485237	-0.0996768
PSMB2|P49721	PSMB2	mediumpurple3	0.160334	0.485237	0.137712
CTSC|P53634	CTSC	NA	0.160488	0.485237	-0.0995449
CSF1R|P07333	CSF1R	NA	0.160508	0.485237	0.0839257
PRDX5|P30044	PRDX5	plum1	0.16087	0.485382	-0.149473
SPARC|D3DQH8	SPARC	steelblue	0.161015	0.485382	-0.0665929
LITAF|Q99732	LITAF	NA	0.161305	0.485382	-0.176955
ENDOD1|O94919	ENDOD1	yellow	0.161341	0.485382	0.0428695
PYCARD|Q9ULZ3	PYCARD	darkgreen	0.161531	0.485382	0.100781
GPR126|Q86SQ4-3	GPR126	NA	0.161569	0.485382	-0.0509613
S100B|P04271	S100B	blue	0.16185	0.485461	0.118765
KRT79|Q5XKE5	KRT79	NA	0.162111	0.485461	-0.447047
BAMBI|Q13145	BAMBI	NA	0.162278	0.485461	-0.0627756
GALNT5|Q7Z7M9	GALNT5	NA	0.162327	0.485461	-0.129027
SGCE|B7Z2R4	SGCE	red	0.162439	0.485461	-0.0819807
SCG5|P05408-2	SCG5	grey	0.163374	0.487746	-0.0562162
ECM2|O94769-2	ECM2	NA	0.163736	0.488135	-0.0983536
PSMA7|O14818	PSMA7	steelblue	0.164133	0.488135	0.121739
ITIH2|P19823	ITIH2	red	0.164138	0.488135	-0.171837
IGFALS|P35858-2	IGFALS	NA	0.164244	0.488135	-0.174645
BAI1|O14514	BAI1	turquoise	0.164436	0.488135	-0.0831975
SPRR1B|P22528	SPRR1B	NA	0.164523	0.488135	0.253902
GFRA1|P56159	GFRA1	mediumpurple3	0.164957	0.488919	0.0701482
CDH12|P55289	CDH12	NA	0.165396	0.489392	-0.0564571
TLL1|E9PD25	TLL1	NA	0.165705	0.489392	-0.107945
CDH19|Q9H159	CDH19	NA	0.165839	0.489392	0.102378
CFHR2|P36980	CFHR2	midnightblue	0.166013	0.489392	-0.198594
SELM|Q8WWX9	SELM	green	0.166097	0.489392	-0.0750094
NAPRT|Q6XQN6	NAPRT	darkgreen	0.166138	0.489392	-0.220643
SARAF|H0YBH7	SARAF	magenta	0.166522	0.490022	0.0676995
C1GALT1C1|Q96EU7	C1GALT1C1	NA	0.167635	0.492527	-0.0647176
FREM1|Q5H8C1	FREM1	NA	0.167716	0.492527	-0.131466
SFN|P31947	SFN	blue	0.167945	0.492696	-0.347005
TUBB4A|P04350	TUBB4A	salmon	0.168181	0.492737	-0.130664
CCT4|P50991	CCT4	darkolivegreen	0.168302	0.492737	-0.099403
CCT7|Q99832	CCT7	purple	0.169081	0.494515	-0.179577
PSMB3|P49720	PSMB3	grey	0.169255	0.494519	0.1536
HSPB1|P04792	HSPB1	green	0.169848	0.495748	-0.132707
A1BG|P04217-2	A1BG	grey	0.170116	0.496028	-0.185854
VSIG4|Q9Y279	VSIG4	lightgreen	0.170419	0.496183	0.0997661
MOXD1|Q6UVY6	MOXD1	yellow	0.17084	0.496183	-0.0625021
FBLN2|P98095-2	FBLN2	grey	0.170873	0.496183	-0.0843007
ARSB|P15848	ARSB	grey	0.170938	0.496183	-0.0928464
IGFBP5|P24593	IGFBP5	steelblue	0.171032	0.496183	0.0676398
ENTPD4|Q9Y227	ENTPD4	NA	0.171564	0.496908	-0.0623783
NRP2|Q7LBX6	NRP2	turquoise	0.171628	0.496908	-0.0390629
EFNA1|P20827	EFNA1	NA	0.172146	0.497906	0.0938548
TXN|P10599	TXN	grey	0.173473	0.50124	0.0853062
FURIN|P09958	FURIN	NA	0.173693	0.501372	-0.0758146
GARS|P41250	GARS	tan	0.174149	0.502184	-0.164547
CD44|P16070	CD44	blue	0.174532	0.502354	0.0658976
FLG|P20930	FLG	NA	0.174557	0.502354	0.189779
SYT2|Q8N9I0	SYT2	grey	0.175047	0.503259	0.0740092
SEPW1|F8WB74	SEPW1	salmon	0.175426	0.503847	0.0760984
CALU|O43852-3	CALU	red	0.176047	0.504661	-0.0506377
EMILIN1|A0A0C4DFX3	EMILIN1	red	0.176061	0.504661	-0.0601487
CHST6|Q9GZX3	CHST6	NA	0.177258	0.507235	-0.213858
NRXN1|P58400	NRXN1	turquoise	0.177312	0.507235	0.164133
PTMA|H7C2N1	PTMA	blue	0.178023	0.508764	0.108726
BMP7|P18075	BMP7	NA	0.178218	0.508814	-0.110143
TNXB|P22105	TNXB	red	0.178877	0.51019	-0.0500574
VCAM1|P19320	VCAM1	NA	0.179107	0.51034	-0.0732557
ACVR2B|Q13705	ACVR2B	NA	0.179425	0.510739	0.0633603
ADCYAP1|P18509	ADCYAP1	NA	0.180247	0.512076	-0.143358
DNER|Q8NFT8	DNER	grey	0.180251	0.512076	-0.0494428
PHPT1|Q9NRX4	PHPT1	blue	0.180611	0.512592	0.112838
ULBP2|Q9BZM5	ULBP2	NA	0.180944	0.513033	-0.0961108
SERPINA7|P05543	SERPINA7	NA	0.181279	0.513367	-0.19148
PTPRR|Q15256	PTPRR	grey	0.181419	0.513367	-0.0791663
VDAC2|P45880-1	VDAC2	turquoise	0.181761	0.513827	-0.146916
SFPQ|P23246	SFPQ	darkorange	0.182454	0.515279	-0.132074
EFNA5|P52803	EFNA5	NA	0.182941	0.516147	-0.0536921
CADPS|Q9ULU8-4	CADPS	turquoise	0.183361	0.516336	0.0826066
HNRNPD|Q14103	HNRNPD	darkred	0.183502	0.516336	-0.156195
STC1|P52823	STC1	NA	0.183602	0.516336	-0.0714009
NRN1L|Q496H8	NRN1L	NA	0.183726	0.516336	-0.196752
VASN|Q6EMK4	VASN	grey60	0.184514	0.517021	0.0463432
CKB|P12277	CKB	grey	0.184608	0.517021	-0.105627
CACNA1E|Q15878	CACNA1E	turquoise	0.184639	0.517021	-0.145851
NTNG1|Q9Y2I2-4	NTNG1	brown	0.184779	0.517021	-0.082116
STAB1|Q9NY15	STAB1	darkred	0.18502	0.517021	0.0676348
ENG|P17813	ENG	red	0.185048	0.517021	-0.0816858
SEMA3G|Q9NS98	SEMA3G	NA	0.186062	0.519157	-0.0631943
FAM3B|P58499-2	FAM3B	NA	0.186224	0.519157	-0.162386
SERPINB12|Q96P63-2	SERPINB12	NA	0.186355	0.519157	0.138497
WFDC2|Q14508	WFDC2	NA	0.187258	0.521143	-0.062967
APOC4|P55056	APOC4	NA	0.187579	0.521143	-0.219333
ARPC4|P59998-3	ARPC4	turquoise	0.187612	0.521143	-0.0793953
TNFSF9|P41273	TNFSF9	NA	0.187833	0.521253	-0.105615
NAGA|P17050	NAGA	blue	0.188117	0.521369	-0.10332
MCOLN1|Q9GZU1	MCOLN1	greenyellow	0.188241	0.521369	0.0854587
PSMA6|G3V5Z7	PSMA6	steelblue	0.188418	0.521369	0.128626
LRG1|P02750	LRG1	midnightblue	0.188884	0.521652	-0.144189
CRB2|Q5IJ48	CRB2	NA	0.189009	0.521652	-0.0614422
PDCD1LG2|Q9BQ51	PDCD1LG2	NA	0.189135	0.521652	-0.0949598
HNRNPA1|P09651	HNRNPA1	skyblue3	0.189246	0.521652	-0.285801
CXCL12|P48061-4	CXCL12	NA	0.189472	0.521773	-0.167695
LRP1|Q07954	LRP1	red	0.189673	0.521827	0.0420344
SERPINC1|P01008	SERPINC1	midnightblue	0.189991	0.522099	-0.170164
PDCD6IP|Q8WUM4	PDCD6IP	turquoise	0.190135	0.522099	-0.107718
CAST|P20810-6	CAST	blue	0.190655	0.523029	0.0970644
SEMA3E|O15041	SEMA3E	NA	0.191401	0.524574	-0.114137
CHPF2|Q9P2E5	CHPF2	NA	0.191758	0.525051	-0.0898009
ALDH6A1|Q02252	ALDH6A1	blue	0.192298	0.525979	-0.163493
HPX|P02790	HPX	midnightblue	0.192462	0.525979	-0.138397
KIAA0513|O60268	KIAA0513	turquoise	0.19284	0.525996	-0.193777
MAN1A1|P33908	MAN1A1	brown	0.193431	0.525996	-0.0483051
SLC39A6|Q13433	SLC39A6	turquoise	0.19349	0.525996	-0.0813135
IGJ|P01591	IGJ	midnightblue	0.19355	0.525996	-0.236551
FSTL4|Q6MZW2	FSTL4	NA	0.193665	0.525996	-0.10978
TMEM132C|Q8N3T6	TMEM132C	grey	0.193704	0.525996	-0.0613653
CTSD|P07339	CTSD	blue	0.193978	0.525996	-0.0814471
HLA-B|P10319	HLA-B	grey	0.19403	0.525996	-0.499851
HLA-DRB1|P20039	HLA-DRB1	darkgrey	0.194115	0.525996	-0.548578
TGM3|Q08188	TGM3	NA	0.194876	0.527508	0.124275
DCC|P43146	DCC	brown	0.195133	0.527508	-0.0657659
MSN|P26038	MSN	green	0.195224	0.527508	0.0607778
PCP4L1|A6NKN8	PCP4L1	tan	0.196774	0.530636	0.0981167
CLEC14A|Q86T13	CLEC14A	grey	0.196815	0.530636	0.165612
CFD|K7ERG9	CFD	NA	0.196935	0.530636	-0.0826791
LXN|Q9BS40	LXN	grey	0.19722	0.530642	0.215158
PROZ|P22891-2	PROZ	NA	0.197705	0.530642	-0.18767
F12|P00748	F12	orange	0.197713	0.530642	-0.149655
PRG4|Q92954	PRG4	NA	0.197929	0.530642	-0.115903
RBP3|P10745	RBP3	NA	0.198186	0.530642	-0.163879
HNRNPC|P07910	HNRNPC	darkred	0.198214	0.530642	-0.135621
SEMA3B|Q13214	SEMA3B	NA	0.198336	0.530642	-0.0856923
SPON2|Q9BUD6	SPON2	NA	0.198443	0.530642	-0.0967259
PLCB1|Q9NQ66	PLCB1	turquoise	0.198671	0.530642	0.125429
VSNL1|P62760	VSNL1	turquoise	0.198783	0.530642	0.0763347
GPT|P24298	GPT	saddlebrown	0.199611	0.531522	0.0912022
NAPB|A0A087WZQ7	NAPB	turquoise	0.199796	0.531522	-0.172147
PSMA3|P25788	PSMA3	steelblue	0.199823	0.531522	0.121264
EIF4A1|P60842	EIF4A1	green	0.199852	0.531522	-0.0809007
S100A2|P29034	S100A2	NA	0.200084	0.531647	-0.541672
ABI3BP|D3YTG3	ABI3BP	red	0.200427	0.532067	-0.0674084
RTN4RL2|Q86UN3	RTN4RL2	grey	0.2009	0.532499	-0.0730043
FTH1|P02794	FTH1	yellow	0.20096	0.532499	0.0885671
PTHLH|P12272-3	PTHLH	NA	0.20164	0.533807	-0.0918334
ZNF638|Q14966	ZNF638	grey	0.202444	0.535444	0.284162
KITLG|P21583	KITLG	NA	0.202742	0.535712	-0.0902329
LAIR1|Q6GTX8	LAIR1	NA	0.202918	0.535712	0.243356
TRIL|Q7L0X0	TRIL	NA	0.203425	0.536556	0.0555669
RPS25|P62851	RPS25	grey	0.204073	0.537774	-0.2198
ITFG3|Q9H0X4	ITFG3	skyblue	0.205343	0.540623	-0.0396246
STX1B|P61266	STX1B	turquoise	0.205855	0.541477	0.0923259
ANKRD33B|A6NCL7	ANKRD33B	NA	0.207866	0.546267	0.147546
MPZL1|O95297	MPZL1	red	0.208354	0.547049	-0.0378986
VCP|P55072	VCP	green	0.208614	0.547231	-0.119672
JUP|P14923	JUP	red	0.208834	0.547309	0.126121
FZD6|O60353	FZD6	NA	0.209361	0.547751	-0.0703748
CFHR4|Q92496	CFHR4	NA	0.209384	0.547751	-0.231095
APMAP|Q9HDC9	APMAP	brown	0.210064	0.548303	-0.0809495
CHST3|Q7LGC8	CHST3	NA	0.210248	0.548303	-0.0696724
TPM3|P06753-4	TPM3	grey	0.210333	0.548303	-0.0950811
ATP1B1|P05026	ATP1B1	turquoise	0.210358	0.548303	-0.0495247
FAT2|Q9NYQ8	FAT2	NA	0.21133	0.550298	-0.0792075
GPX1|P07203	GPX1	steelblue	0.211506	0.550298	-0.247838
C5|P01031	C5	midnightblue	0.211714	0.550339	-0.174269
SEMA4B|J3KNP4	SEMA4B	NA	0.211923	0.550339	-0.0564818
CA9|Q16790	CA9	NA	0.212096	0.550339	-0.1344
RTN4RL1|Q86UN2	RTN4RL1	NA	0.212554	0.550646	-0.0800943
FLG2|Q5D862	FLG2	NA	0.212701	0.550646	0.164505
SCPEP1|Q9HB40	SCPEP1	steelblue	0.213034	0.550646	-0.131936
PROCR|Q9UNN8	PROCR	NA	0.21322	0.550646	-0.0690477
CADM4|Q8NFZ8	CADM4	yellow	0.213306	0.550646	0.0332281
PCM1|Q15154	PCM1	turquoise	0.213363	0.550646	0.0683829
CFHR1|Q03591	CFHR1	midnightblue	0.213752	0.551156	-0.127093
HLA-A|P01892	HLA-A	magenta	0.213996	0.551234	0.201584
RNASE2|P10153	RNASE2	NA	0.2142	0.551234	0.0751707
PFAS|O15067	PFAS	blue	0.214358	0.551234	-0.185365
MYRF|Q9Y2G1	MYRF	NA	0.214945	0.552184	-0.0828535
SLITRK3|O94933	SLITRK3	NA	0.215112	0.552184	-0.0983573
LRRN1|Q6UXK5	LRRN1	NA	0.215324	0.552235	-0.0390127
IGFBP1|P08833	IGFBP1	NA	0.215594	0.552292	0.11457
PSMB5|P28074	PSMB5	grey	0.21573	0.552292	0.101511
NTNG2|Q96CW9	NTNG2	turquoise	0.215958	0.552383	-0.0727935
PSMA1|P25786-2	PSMA1	skyblue3	0.217054	0.554422	0.0944705
CHPF|Q8IZ52	CHPF	NA	0.217477	0.554422	0.0749796
MMP3|P08254	MMP3	NA	0.2176	0.554422	-0.105901
TNFRSF12A|Q9NP84	TNFRSF12A	NA	0.217734	0.554422	0.0878012
GFAP|P14136	GFAP	darkgrey	0.217764	0.554422	0.131956
CAMP|J3KNB4	CAMP	NA	0.217912	0.554422	-0.155147
APOH|P02749	APOH	midnightblue	0.218661	0.555835	-0.13569
NELL2|Q99435-3	NELL2	grey	0.219014	0.556241	-0.0729849
CD209|Q9NNX6-3	CD209	NA	0.219281	0.556313	0.171946
CASC4|Q6P4E1-4	CASC4	cyan	0.219639	0.556313	0.0530419
SERBP1|Q8NC51	SERBP1	darkred	0.219682	0.556313	0.0924784
SYPL1|Q16563	SYPL1	NA	0.219834	0.556313	-0.0669148
NPTX1|Q15818	NPTX1	turquoise	0.22001	0.556313	-0.0654004
GNG7|O60262	GNG7	salmon	0.220479	0.55701	-0.134331
SCG5|P05408	SCG5	grey	0.221207	0.558359	-0.0720375
TYRO3|Q06418	TYRO3	grey	0.222183	0.559522	-0.0575561
CACNA2D2|C9JVC9	CACNA2D2	brown	0.222261	0.559522	-0.125894
SLC6A11|P48066	SLC6A11	orange	0.222325	0.559522	0.0486237
ART3|Q13508	ART3	cyan	0.222446	0.559522	-0.07276
NAGPA|Q9UK23	NAGPA	NA	0.223748	0.562305	0.0536771
HLA-B|P30462	HLA-B	grey	0.225001	0.564582	-0.100992
HSPA1B|P08107	HSPA1B	NA	0.225047	0.564582	-0.0535196
NPPC|P23582	NPPC	NA	0.225263	0.56463	0.0454698
MTIF3|Q9H2K0	MTIF3	darkorange	0.225897	0.565727	-0.0722759
LAMP1|P11279	LAMP1	blue	0.22638	0.566316	0.0714107
FLRT2|O43155	FLRT2	brown	0.226641	0.566316	-0.0513693
FUT11|Q495W5	FUT11	NA	0.226723	0.566316	-0.0503232
A2M|P01023	A2M	midnightblue	0.227055	0.56633	0.282644
PTGDS|P41222	PTGDS	blue	0.228026	0.56633	0.0386118
FCGBP|Q9Y6R7	FCGBP	darkgrey	0.228492	0.56633	-0.145186
GPX4|K7EJ20	GPX4	grey	0.228506	0.56633	-0.127515
PPBP|P02775	PPBP	midnightblue	0.228507	0.56633	-0.151629
AKAP11|Q9UKA4	AKAP11	NA	0.228748	0.56633	0.0715427
S100A8|P05109	S100A8	plum1	0.2292	0.56633	-0.162729
CLEC9A|Q6UXN8	CLEC9A	NA	0.229311	0.56633	-0.0712554
FKBP4|Q02790	FKBP4	darkolivegreen	0.229421	0.56633	0.0456889
CHST11|Q9NPF2	CHST11	NA	0.229725	0.56633	-0.05565
IGHM|A0A087X2C0	IGHM	midnightblue	0.229861	0.56633	-0.178349
OTUB1|F5GYJ8	OTUB1	purple	0.229869	0.56633	0.0934105
BAI3|O60242	BAI3	turquoise	0.230208	0.56633	-0.0648601
DDX23|Q9BUQ8	DDX23	green	0.230705	0.56633	-0.231971
SERPINB8|P50452	SERPINB8	lightcyan1	0.230768	0.56633	0.109476
ADM|P35318	ADM	NA	0.230975	0.56633	-0.0734647
ITGB2|D3DSM0	ITGB2	green	0.231112	0.56633	0.100291
IGDCC4|Q8TDY8	IGDCC4	NA	0.231211	0.56633	0.0568369
OPALIN|Q96PE5	OPALIN	yellow	0.231244	0.56633	-0.126515
VAT1L|Q9HCJ6	VAT1L	orange	0.231339	0.56633	0.0791885
NID1|P14543	NID1	red	0.231582	0.56633	-0.0398121
SLC6A1|P30531	SLC6A1	turquoise	0.231752	0.56633	0.0415497
B4GALT1|P15291	B4GALT1	NA	0.232152	0.56633	-0.0748655
UNC5B|Q8IZJ1	UNC5B	yellow	0.232359	0.56633	0.0467006
WFDC12|Q8WWY7	WFDC12	NA	0.232433	0.56633	0.147028
CD8A|P01732-3	CD8A	NA	0.232465	0.56633	-0.0770788
ARG1|P05089	ARG1	floralwhite	0.232514	0.56633	0.112732
IGHV3-49|A0A0A0MS15	IGHV3-49	NA	0.232672	0.56633	0.282646
ANPEP|P15144	ANPEP	blue	0.23269	0.56633	-0.065518
FHL1|Q13642-5	FHL1	pink	0.232736	0.56633	-0.0885598
TNFRSF1B|P20333	TNFRSF1B	NA	0.232868	0.56633	0.0726757
F5|A0A0A0MRJ7	F5	NA	0.233032	0.56633	-0.0652369
KRT31|Q15323	KRT31	NA	0.234192	0.568668	-0.30878
CA14|Q9ULX7	CA14	salmon	0.234502	0.568938	0.0546719
HSPA5|P11021	HSPA5	brown	0.234955	0.569558	-0.0270124
FLRT3|Q9NZU0	FLRT3	turquoise	0.23555	0.570519	-0.0447907
MBP|P02686	MBP	yellow	0.236369	0.571653	-0.120479
TFRC|P02786	TFRC	turquoise	0.236416	0.571653	-0.116013
MEGF11|A0A0A0MS64	MEGF11	NA	0.237065	0.571705	-0.0751655
MXRA7|P84157-2	MXRA7	cyan	0.237122	0.571705	-0.067281
CRIM1|Q9NZV1	CRIM1	NA	0.237297	0.571705	0.0394645
SAA1|P0DJI8	SAA1	red	0.237431	0.571705	-0.226609
CD82|P27701	CD82	yellow	0.237432	0.571705	-0.124868
NCAM1|A0A087WTF6	NCAM1	grey	0.237645	0.57174	0.0671368
MFI2|P08582	MFI2	red	0.238176	0.572537	0.0533614
EEF1A1|P68104	EEF1A1	green	0.238773	0.572944	-0.109415
HRC|P23327	HRC	NA	0.2389	0.572944	-0.201507
PSMA4|P25789	PSMA4	darkred	0.238943	0.572944	0.0979529
DLD|P09622	DLD	brown	0.239865	0.574675	0.0701615
PTGES3|A0A087WYT3	PTGES3	blue	0.240383	0.575223	-0.128016
TPM4|P67936	TPM4	red	0.240493	0.575223	-0.0812335
UQCRFS1|P47985	UQCRFS1	brown	0.240777	0.575424	-0.142033
TNFRSF14|Q92956	TNFRSF14	NA	0.241412	0.576301	-0.0572081
LGI1|O95970	LGI1	brown	0.241545	0.576301	-0.0652261
FAM134A|Q8NC44	FAM134A	black	0.242715	0.578266	0.155735
LRRC4C|Q9HCJ2	LRRC4C	greenyellow	0.242961	0.578266	-0.0494937
RPS3|P23396-2	RPS3	royalblue	0.242972	0.578266	-0.149172
CANX|P27824-2	CANX	blue	0.244261	0.580212	0.0418164
HLA-DRB1|P13761	HLA-DRB1	darkgrey	0.24438	0.580212	0.381559
KIAA1467|A2RU67	KIAA1467	grey	0.24474	0.580212	-0.100653
DSP|P15924	DSP	red	0.244836	0.580212	0.131155
CNTNAP5|Q8WYK1	CNTNAP5	turquoise	0.244976	0.580212	0.0435559
WNT6|Q9Y6F9	WNT6	NA	0.245192	0.580212	-0.0850214
GNAS|O95467	GNAS	blue	0.24532	0.580212	-0.0563302
FSHB|P01225	FSHB	NA	0.245595	0.580212	-0.233189
RCN3|Q96D15	RCN3	NA	0.245606	0.580212	-0.149854
NCMAP|Q5T1S8	NCMAP	NA	0.246021	0.580507	0.140842
NT5E|P21589	NT5E	red	0.246318	0.580507	-0.0650979
RPLP2|P05387	RPLP2	magenta	0.246337	0.580507	-0.128308
SVIP|Q8NHG7	SVIP	darkolivegreen	0.246899	0.581242	0.0822515
NCCRP1|Q6ZVX7	NCCRP1	NA	0.247053	0.581242	0.130174
HNRNPU|Q00839	HNRNPU	lightcyan	0.247805	0.582533	-0.112941
HNRNPAB|Q99729-2	HNRNPAB	darkorange	0.248335	0.583303	0.138402
HLA-DPB1|P04440	HLA-DPB1	NA	0.248813	0.583676	0.129938
GLUD1|P00367	GLUD1	green	0.2489	0.583676	-0.104748
HIBADH|P31937	HIBADH	red	0.250027	0.584373	0.0439479
GDF7|Q7Z4P5	GDF7	NA	0.250324	0.584373	0.156951
UNC5D|C9J2B6	UNC5D	turquoise	0.25042	0.584373	0.060814
UQCRC2|P22695	UQCRC2	brown	0.250458	0.584373	-0.139747
EFNB2|P52799	EFNB2	turquoise	0.250568	0.584373	-0.0467772
KCNE5|Q9UJ90	KCNE5	NA	0.25058	0.584373	0.107037
MASP1|P48740-2	MASP1	NA	0.250927	0.584373	-0.0659029
CLDND1|Q9NY35	CLDND1	yellow	0.25114	0.584373	-0.0675691
BCAN|Q96GW7	BCAN	yellow	0.251236	0.584373	0.0459315
PTPRB|P23467-3	PTPRB	NA	0.251389	0.584373	-0.053205
APLP1|S4R3U6	APLP1	blue	0.251493	0.584373	0.0991349
ENPEP|Q07075	ENPEP	NA	0.251779	0.584373	-0.0683119
COL5A1|A0A087WXW9	COL5A1	red	0.251839	0.584373	-0.053123
TMEM132D|Q14C87	TMEM132D	grey	0.252234	0.584816	-0.0980613
STUB1|Q9UNE7	STUB1	magenta	0.252574	0.585134	0.076772
PGM2|Q96G03	PGM2	lightgreen	0.253008	0.585297	-0.0842174
HERC1|Q15751	HERC1	magenta	0.253146	0.585297	0.070237
CSF2RA|P15509-7	CSF2RA	NA	0.253256	0.585297	-0.108681
MMP15|P51511	MMP15	NA	0.253743	0.585953	0.0672113
SEMA3A|Q14563	SEMA3A	NA	0.254298	0.586381	-0.0503341
PCDHAC2|Q9Y5I4	PCDHAC2	turquoise	0.254337	0.586381	-0.0573079
RPL4|P36578	RPL4	red	0.254605	0.586529	-0.144039
GNG12|Q9UBI6	GNG12	green	0.254937	0.586826	0.106585
VWA1|Q6PCB0	VWA1	red	0.255145	0.586833	-0.0362245
DNAJB11|Q9UBS4	DNAJB11	brown	0.255496	0.587163	0.0516816
SEC62|Q99442	SEC62	lightyellow	0.255697	0.587163	0.153882
TAC3|Q9UHF0	TAC3	steelblue	0.256288	0.587939	-0.0797311
COL4A2|P08572	COL4A2	red	0.256444	0.587939	0.0377211
CST2|P09228	CST2	NA	0.25678	0.588241	-0.120871
ORM2|P19652	ORM2	midnightblue	0.257107	0.588521	-0.20111
KRT16|P08779	KRT16	floralwhite	0.257401	0.588725	0.214563
NLGN2|Q8NFZ4	NLGN2	turquoise	0.257751	0.589057	-0.0622547
NRXN3|Q9Y4C0	NRXN3	turquoise	0.258743	0.590855	-0.0523979
DDX39B|Q13838-2	DDX39B	yellow	0.2591	0.590891	-0.131518
EXTL2|Q9UBQ6	EXTL2	NA	0.25917	0.590891	-0.0318816
TECR|Q9NZ01	TECR	royalblue	0.260177	0.592718	-0.224733
GALM|Q96C23	GALM	darkgrey	0.260587	0.593182	0.102514
MLEC|Q14165	MLEC	lightyellow	0.26088	0.593377	0.0402971
CBLN3|Q6UW01	CBLN3	NA	0.261116	0.593446	-0.0818459
MMP24|Q9Y5R2	MMP24	NA	0.261801	0.593996	-0.0595733
GP1BA|P07359	GP1BA	NA	0.262101	0.593996	-0.149415
CPE|P16870	CPE	grey	0.262189	0.593996	-0.0623181
GRM3|Q14832	GRM3	turquoise	0.262561	0.593996	0.0880179
TBR1|Q16650	TBR1	grey	0.262697	0.593996	-0.094566
HS6ST1|O60243	HS6ST1	NA	0.262732	0.593996	0.0733343
SERPINI1|Q99574	SERPINI1	grey	0.262949	0.593996	-0.0588871
FRAS1|Q86XX4-2	FRAS1	NA	0.2633	0.593996	-0.0871878
CLIC1|O00299	CLIC1	saddlebrown	0.263326	0.593996	-0.0845587
CCT2|P78371	CCT2	turquoise	0.263424	0.593996	-0.115292
UGP2|E7EUC7	UGP2	darkgrey	0.263991	0.594806	0.092335
CCT8|P50990	CCT8	turquoise	0.264654	0.595834	-0.116907
SLITRK1|Q96PX8	SLITRK1	turquoise	0.265436	0.596484	-0.0886953
ACYP1|G3V2U7	ACYP1	turquoise	0.265628	0.596484	0.051014
TOLLIP|Q9H0E2	TOLLIP	brown	0.265657	0.596484	-0.0482731
COL28A1|Q2UY09	COL28A1	NA	0.265873	0.596484	-0.112566
SCG3|Q8WXD2	SCG3	turquoise	0.266095	0.596484	-0.114454
CLTC|A0A087WVQ6	CLTC	turquoise	0.266187	0.596484	-0.083923
F13A1|P00488	F13A1	red	0.266783	0.597353	-0.0746698
JAG2|Q9Y219	JAG2	NA	0.267423	0.59832	-0.0626775
LDB3|O75112-7	LDB3	grey	0.267916	0.598957	0.147838
C10orf54|Q9H7M9	C10orf54	yellowgreen	0.268708	0.599841	-0.0539569
PSMA5|P28066	PSMA5	steelblue	0.268779	0.599841	0.098934
SPP1|P10451-3	SPP1	blue	0.269032	0.599841	0.079669
ADAM17|P78536	ADAM17	white	0.269146	0.599841	-0.0588553
LYVE1|Q9Y5Y7	LYVE1	red	0.269954	0.600678	-0.0579246
CD48|A0A087X1S7	CD48	NA	0.270023	0.600678	-0.0817733
BCHE|P06276	BCHE	grey	0.270149	0.600678	-0.0760929
CDC37|Q16543	CDC37	brown	0.27145	0.602624	0.115005
S100A1|Q5T7Y6	S100A1	green	0.271683	0.602624	0.0864459
NUDT1|P36639	NUDT1	NA	0.27182	0.602624	0.0415287
ACAA1|P09110	ACAA1	pink	0.271862	0.602624	0.0742181
GALNT7|E9PBY3	GALNT7	NA	0.272263	0.603047	0.151779
SPHK1|Q9NYA1-2	SPHK1	NA	0.272751	0.603491	-0.0901922
IGHV3-35|A0A0C4DH35	IGHV3-35	NA	0.272981	0.603491	0.198496
SNX12|A0A087X0R6	SNX12	violet	0.273093	0.603491	-0.139924
CSMD2|Q7Z408-4	CSMD2	brown	0.273673	0.604171	-0.055755
MMP9|P14780	MMP9	turquoise	0.273999	0.604171	0.126174
BCAS1|O75363-2	BCAS1	yellow	0.274031	0.604171	0.054968
C10orf35|Q96D05-2	C10orf35	orangered4	0.275595	0.606261	-0.0723774
CXADR|P78310	CXADR	turquoise	0.275693	0.606261	0.0563149
TNFRSF11A|Q9Y6Q6	TNFRSF11A	NA	0.275975	0.606261	0.094266
PGAM2|P15259	PGAM2	blue	0.275983	0.606261	0.0581189
EZR|E7EQR4	EZR	green	0.276033	0.606261	0.0405139
MAN1A2|O60476	MAN1A2	NA	0.276788	0.60734	0.0523024
CRISP3|J3KPA1	CRISP3	NA	0.276947	0.60734	-0.114528
TMX3|Q96JJ7	TMX3	turquoise	0.277206	0.607445	0.0925677
VDAC1|P21796	VDAC1	brown	0.27797	0.608656	-0.105127
SBSPON|Q8IVN8	SBSPON	NA	0.278284	0.608879	-0.0666308
UBE2V2|Q15819	UBE2V2	brown	0.27895	0.609871	0.0818484
ATP6V1G2|H0Y474	ATP6V1G2	brown	0.279394	0.610378	-0.179296
CFL1|E9PK25	CFL1	yellow	0.279828	0.610608	0.0668169
COL12A1|Q99715	COL12A1	red	0.279924	0.610608	-0.0439074
STX6|O43752	STX6	paleturquoise	0.280498	0.611396	0.108615
SNED1|Q8TER0	SNED1	NA	0.281183	0.612402	-0.0488067
CKM|P06732	CKM	brown	0.281386	0.612402	-0.116099
ADAMTS1|Q9UHI8	ADAMTS1	NA	0.282137	0.613574	-0.0772549
CLMP|Q9H6B4	CLMP	NA	0.28274	0.61442	-0.0493047
PPP1CA|P62136-2	PPP1CA	royalblue	0.283043	0.614548	0.0448369
ANXA6|P08133	ANXA6	darkolivegreen	0.283307	0.614548	-0.088203
CNR1|P21554	CNR1	brown	0.283639	0.614548	-0.0759205
ADCYAP1R1|E9PFU5	ADCYAP1R1	darkgrey	0.283654	0.614548	0.0673413
TMEM59L|Q9UK28	TMEM59L	grey	0.284715	0.616383	-0.0799565
BTN2A2|Q8WVV5	BTN2A2	NA	0.285036	0.616537	0.0516234
ARHGAP36|Q6ZRI8	ARHGAP36	NA	0.285215	0.616537	-0.134555
DLL1|O00548	DLL1	NA	0.285821	0.617376	0.0581521
FUCA1|P04066	FUCA1	greenyellow	0.28616	0.617376	0.085307
IGHA2|P01877	IGHA2	midnightblue	0.28647	0.617376	-0.112698
PSEN1|P49768	PSEN1	sienna3	0.287047	0.617376	0.0581227
TLR3|O15455	TLR3	NA	0.287064	0.617376	-0.0646234
RHOB|P62745	RHOB	purple	0.287153	0.617376	0.183287
KRT1|P04264	KRT1	floralwhite	0.28724	0.617376	0.123263
CD83|Q01151	CD83	NA	0.287322	0.617376	0.0333249
OLFM2|O95897	OLFM2	brown	0.288182	0.618763	-0.0484906
HP|P00738	HP	midnightblue	0.288711	0.619437	0.213435
PBXIP1|Q96AQ6	PBXIP1	green	0.289103	0.6195	0.0394865
COL26A1|Q96A83	COL26A1	NA	0.289172	0.6195	0.0911393
PGM1|P36871	PGM1	green	0.289388	0.619502	0.0672034
IDS|P22304	IDS	yellow	0.289865	0.62006	0.0530481
PIN1|Q13526	PIN1	brown	0.290318	0.620186	0.101763
ACTN1|P12814-4	ACTN1	turquoise	0.290975	0.620186	-0.0914768
ISLR2|Q6UXK2	ISLR2	grey	0.290998	0.620186	-0.0750914
CD93|Q9NPY3	CD93	grey	0.291119	0.620186	-0.0478101
ATP2B4|P23634	ATP2B4	turquoise	0.291302	0.620186	-0.114448
SPRY2|A0A0A0MTG9	SPRY2	grey60	0.291447	0.620186	-0.0421207
UBL3|O95164	UBL3	yellow	0.291455	0.620186	0.0693202
ICAM3|P32942	ICAM3	NA	0.291706	0.620186	-0.0850025
NBL1|P41271-2	NBL1	grey	0.292082	0.620186	-0.0838105
MANSC1|Q9H8J5	MANSC1	NA	0.292228	0.620186	0.0472177
GLDN|Q6ZMI3	GLDN	NA	0.292453	0.620186	0.0877807
LSR|Q86X29	LSR	NA	0.292692	0.620186	-0.0348308
EPHA4|P54764	EPHA4	turquoise	0.292728	0.620186	-0.0636759
RAB4A|P20338	RAB4A	turquoise	0.294127	0.622692	-0.0677564
LYZ|P61626	LYZ	grey	0.294838	0.623126	-0.0827191
MAPRE1|Q15691	MAPRE1	blue	0.294952	0.623126	-0.119816
THBS1|P07996	THBS1	red	0.294983	0.623126	0.062935
SPP1|P10451-2	SPP1	blue	0.295575	0.623918	0.0927266
ENPP1|P22413	ENPP1	NA	0.295962	0.624277	-0.0712027
F11R|Q9Y624	F11R	darkgreen	0.296577	0.625117	0.0677436
ATP6V1E1|P36543	ATP6V1E1	brown	0.297811	0.627258	0.0599614
PTGR2|Q8N8N7	PTGR2	green	0.298934	0.629161	-0.0934142
GPM6A|P51674	GPM6A	turquoise	0.299317	0.629248	-0.118822
MAP6|Q96JE9	MAP6	tan	0.299412	0.629248	0.199538
TENM4|Q6N022	TENM4	turquoise	0.300067	0.629644	-0.106781
CPLX1|O14810	CPLX1	turquoise	0.300188	0.629644	0.0722565
ABCA2|A0A087WXK5	ABCA2	blue	0.300258	0.629644	-0.0551373
HBG2|P69891	HBG2	grey	0.300525	0.629744	-0.252567
IGHG1|A0A087X1C7	IGHG1	midnightblue	0.300954	0.629834	-0.160189
GALNT13|Q8IUC8	GALNT13	NA	0.301006	0.629834	-0.0522954
ALDH1A1|P00352	ALDH1A1	blue	0.30132	0.630033	-0.0975665
BMP1|P13497	BMP1	NA	0.301756	0.630073	-0.0616222
KCNJ6|P48051	KCNJ6	tan	0.301777	0.630073	0.0714508
EEF1B2|P24534	EEF1B2	turquoise	0.302486	0.631095	-0.114017
SDC1|P18827	SDC1	NA	0.303391	0.632524	-0.0669754
HBE1|P02100	HBE1	grey	0.304241	0.633366	-0.499494
TPP1|O14773	TPP1	green	0.304568	0.633366	-0.071941
AHNAK|Q09666	AHNAK	saddlebrown	0.304979	0.633366	-0.058051
TUBA1A|Q71U36	TUBA1A	NA	0.305036	0.633366	-0.107253
HLA-E|Q2L6I5	HLA-E	lightgreen	0.305325	0.633366	-0.0474465
SNCA|P37840	SNCA	tan	0.305434	0.633366	0.0692608
CD74|P04233-2	CD74	darkred	0.305469	0.633366	-0.0983352
NSF|P46459	NSF	turquoise	0.305558	0.633366	0.0500574
CAPZA1|P52907	CAPZA1	yellow	0.305928	0.633434	0.0479198
HIST1H2BN|U3KQK0	HIST1H2BN	blue	0.306163	0.633434	-0.127668
KREMEN1|Q96MU8-2	KREMEN1	NA	0.306252	0.633434	-0.0330248
PDHB|P11177	PDHB	turquoise	0.308008	0.636608	-0.144785
FLNA|P21333	FLNA	red	0.310599	0.641147	-0.0428136
DSTN|P60981	DSTN	turquoise	0.310763	0.641147	-0.0830016
FAM20C|Q8IXL6	FAM20C	NA	0.310872	0.641147	-0.0341407
ATP5H|O75947	ATP5H	brown	0.3115	0.641981	-0.180031
ANK2|Q01484	ANK2	darkgreen	0.311978	0.642173	0.12146
LAIR2|Q6ISS4	LAIR2	NA	0.31204	0.642173	-0.104057
CHSY3|Q70JA7	CHSY3	NA	0.3128	0.643277	-0.0486921
PDAP1|Q13442	PDAP1	tan	0.313067	0.643366	0.0709899
NOTCH3|Q9UM47	NOTCH3	NA	0.313358	0.643502	-0.0446719
TIMP2|P16035	TIMP2	lightgreen	0.314453	0.644825	-0.0661786
CPAMD8|Q8IZJ3	CPAMD8	NA	0.314463	0.644825	-0.0395387
ENPP4|Q9Y6X5	ENPP4	yellow	0.314675	0.644825	0.0684046
MAPK1|P28482	MAPK1	pink	0.315478	0.64595	-0.13567
CPNE3|O75131	CPNE3	green	0.315673	0.64595	-0.149976
CSPG4|Q6UVK1	CSPG4	blue	0.316936	0.647457	-0.0295831
KLK8|O60259-2	KLK8	NA	0.317064	0.647457	-0.143197
ANXA4|P09525	ANXA4	saddlebrown	0.317085	0.647457	0.0796869
ITIH5|C9J2H1	ITIH5	red	0.317602	0.648053	-0.0552691
C6|P13671	C6	midnightblue	0.319514	0.650849	-0.115097
ITIH3|Q06033	ITIH3	midnightblue	0.319651	0.650849	-0.107849
CLEC11A|Q9Y240	CLEC11A	NA	0.319822	0.650849	-0.0543042
AP2M1|E9PFW3	AP2M1	turquoise	0.319952	0.650849	-0.149092
HLA-DRA|P01903	HLA-DRA	darkgrey	0.320105	0.650849	-0.112636
CACNB1|Q02641	CACNB1	turquoise	0.320828	0.651463	0.0813119
H2AFX|P16104	H2AFX	blue	0.320859	0.651463	-0.095563
C2|P06681	C2	NA	0.321359	0.651903	-0.079962
CACNA2D1|P54289-4	CACNA2D1	turquoise	0.32153	0.651903	-0.0675338
RPS4X|P62701	RPS4X	black	0.32179	0.65197	-0.139056
GDF15|Q99988	GDF15	NA	0.322573	0.653096	0.105135
NCAN|O14594	NCAN	brown	0.323172	0.653849	0.050668
RNF11|Q9Y3C5	RNF11	grey	0.323526	0.654105	0.0691202
SIRPA|P78324	SIRPA	turquoise	0.325135	0.656691	0.0787473
C1S|P09871	C1S	midnightblue	0.325284	0.656691	-0.0383809
AARS|P49588-2	AARS	salmon	0.325704	0.656691	-0.0761735
PSAP|P07602-3	PSAP	saddlebrown	0.325719	0.656691	-0.0530134
NCAM1|H7BYX6	NCAM1	grey	0.326139	0.656957	-0.121835
SORCS1|Q8WY21-2	SORCS1	turquoise	0.326437	0.656957	-0.0597803
ALB|P02768	ALB	midnightblue	0.326536	0.656957	-0.124969
MDK|E9PLM6	MDK	lightgreen	0.327114	0.657559	0.0775235
SERINC1|Q9NRX5	SERINC1	grey	0.327293	0.657559	-0.0676572
ACP2|P11117	ACP2	magenta	0.328068	0.658656	-0.0742665
PGA4|P0DJD7	PGA4	NA	0.328875	0.659816	-0.108797
CPVL|Q9H3G5	CPVL	grey	0.330379	0.661395	-0.108243
DPP7|Q9UHL4	DPP7	grey	0.330634	0.661395	-0.0830031
BMPR2|Q13873	BMPR2	orange	0.330774	0.661395	-0.0451783
RIC3|Q7Z5B4	RIC3	NA	0.330865	0.661395	0.0513253
ARL3|P36405	ARL3	green	0.330989	0.661395	0.102962
CSPG5|O95196	CSPG5	darkmagenta	0.331042	0.661395	-0.0712986
HAPLN4|Q86UW8	HAPLN4	brown	0.331406	0.661661	0.0458579
SPP1|P10451-5	SPP1	blue	0.331666	0.661711	0.0960994
ATP1A2|P50993	ATP1A2	turquoise	0.332045	0.661711	0.0493227
EFEMP1|Q12805	EFEMP1	blue	0.332121	0.661711	-0.0631288
SORCS2|Q96PQ0	SORCS2	magenta	0.332446	0.661899	0.0621759
ITFG1|Q8TB96	ITFG1	turquoise	0.333483	0.663504	-0.0529569
MXRA7|P84157	MXRA7	cyan	0.33377	0.663616	-0.0674322
GOLIM4|F8W785	GOLIM4	darkgrey	0.334014	0.663642	0.0426825
RNF112|Q9ULX5-2	RNF112	turquoise	0.334373	0.663897	-0.10004
CBLN1|P23435	CBLN1	grey	0.334779	0.663973	-0.065397
NPM1|P06748	NPM1	grey	0.334873	0.663973	-0.0762475
SPOCK2|Q92563	SPOCK2	saddlebrown	0.335318	0.664396	0.052044
CHGA|P10645	CHGA	grey	0.335799	0.664892	-0.0875737
CNBP|P62633	CNBP	black	0.336382	0.665587	-0.0848991
TMCO3|Q6UWJ1	TMCO3	NA	0.338067	0.667663	0.0658727
CNTN4|Q8IWV2-3	CNTN4	brown	0.338085	0.667663	0.044155
PGF|P49763-3	PGF	NA	0.338156	0.667663	-0.0791153
RAB14|P61106	RAB14	brown	0.338549	0.667663	-0.0569638
PCDH1|Q08174-2	PCDH1	turquoise	0.338796	0.667663	-0.0588671
FAM19A2|A0A0C4DGI5	FAM19A2	turquoise	0.338824	0.667663	0.0800272
ATP2B2|Q01814	ATP2B2	turquoise	0.339933	0.669389	-0.0434671
RPLP1|P05386	RPLP1	magenta	0.34069	0.670421	-0.133386
PAFAH1B2|P68402	PAFAH1B2	grey	0.341452	0.67146	-0.168081
MTAP|Q13126-2	MTAP	green	0.342297	0.672296	0.0911274
SEMA6A|A0A0A0MQU6	SEMA6A	yellow	0.342345	0.672296	-0.0463024
AZGP1|P25311	AZGP1	midnightblue	0.343148	0.672335	-0.103335
CHODL|Q9H9P2	CHODL	NA	0.343367	0.672335	0.0433963
OGDH|E9PCR7	OGDH	turquoise	0.343441	0.672335	-0.0737357
SPINK1|P00995	SPINK1	NA	0.343532	0.672335	-0.0964905
LY6H|O94772-2	LY6H	turquoise	0.343823	0.672335	-0.0906956
ATP5D|P30049	ATP5D	brown	0.344048	0.672335	-0.155903
TBCA|E5RJD8	TBCA	blue	0.344071	0.672335	0.0717101
ELFN1|P0C7U0	ELFN1	turquoise	0.344236	0.672335	0.0729647
DSG2|Q14126	DSG2	red	0.344481	0.672357	0.0413899
BCAM|P50895	BCAM	red	0.344746	0.672419	-0.0355125
PRRT3|Q5FWE3	PRRT3	turquoise	0.345901	0.673875	-0.0513099
ACO1|P21399	ACO1	green	0.346294	0.673875	-0.0573093
ATP6AP2|O75787	ATP6AP2	turquoise	0.346301	0.673875	-0.0688004
SLC38A10|H0YF92	SLC38A10	black	0.34643	0.673875	0.0643986
KRT23|Q9C075	KRT23	NA	0.346761	0.67401	0.0915725
FOLR1|P15328	FOLR1	NA	0.347128	0.67401	-0.0714585
COL21A1|Q96P44	COL21A1	NA	0.347203	0.67401	-0.0457175
FBXO2|Q9UK22	FBXO2	blue	0.348223	0.675098	0.0579109
DNASE1L1|P49184	DNASE1L1	grey	0.348233	0.675098	-0.0442486
UFM1|P61960	UFM1	blue	0.349102	0.676327	0.0701681
CHST12|Q9NRB3	CHST12	NA	0.350412	0.678407	0.0558606
UST|Q9Y2C2	UST	NA	0.351099	0.67901	-0.101589
HAL|P42357	HAL	NA	0.35143	0.67901	-0.111719
NCAM1|A0A087X1V2	NCAM1	grey	0.351547	0.67901	0.0417722
C1QTNF4|Q9BXJ3	C1QTNF4	grey	0.351668	0.67901	-0.0334227
ECM2|O94769	ECM2	NA	0.354638	0.684285	-0.0393228
FAIM2|Q9BWQ8	FAIM2	tan	0.355245	0.684755	0.0563658
SLITRK5|O94991	SLITRK5	turquoise	0.355578	0.684755	-0.0588467
PCMT1|H7BY58	PCMT1	brown	0.355597	0.684755	-0.0471993
DLG4|P78352-2	DLG4	turquoise	0.355903	0.684888	0.092644
MT1F|P04733	MT1F	yellow	0.356714	0.685979	-0.0757869
LILRB1|Q8NHL6-3	LILRB1	NA	0.357107	0.685979	-0.0386152
SCN4B|Q8IWT1	SCN4B	pink	0.357186	0.685979	0.0606204
MET|P08581-2	MET	turquoise	0.358241	0.686185	-0.0361889
TPST1|O60507	TPST1	NA	0.358627	0.686185	-0.0718648
ACVR2A|P27037	ACVR2A	turquoise	0.358737	0.686185	-0.0342526
CA11|O75493	CA11	NA	0.35888	0.686185	-0.0929398
PVR|A0A0C4DG49	PVR	grey	0.359132	0.686185	-0.0468685
FLT4|P35916	FLT4	NA	0.359212	0.686185	-0.0530789
TNR|Q92752	TNR	purple	0.359368	0.686185	0.029037
TPM2|P07951-3	TPM2	red	0.359403	0.686185	0.1092
DES|P17661	DES	red	0.359441	0.686185	-0.107823
CAB39|Q9Y376	CAB39	darkturquoise	0.359959	0.686271	-0.0552825
GLRX|P35754	GLRX	grey	0.360365	0.686271	0.0411729
CD99L2|Q8TCZ2	CD99L2	grey	0.360434	0.686271	-0.0515345
SLC25A3|Q00325	SLC25A3	turquoise	0.360441	0.686271	-0.109545
PEPD|P12955	PEPD	darkgrey	0.361614	0.687237	-0.0657574
AIF1|Q5STX8	AIF1	green	0.361644	0.687237	0.0618284
METRNL|Q641Q3	METRNL	NA	0.361666	0.687237	-0.034465
IL6R|P08887	IL6R	NA	0.363004	0.689324	-0.0342514
MYCBP2|O75592	MYCBP2	turquoise	0.363561	0.689391	0.0510541
HLA-C|P04222	HLA-C	lightgreen	0.363695	0.689391	0.122477
HDGF|P51858	HDGF	blue	0.363977	0.689391	0.0733864
DEFB127|Q9H1M4	DEFB127	NA	0.363998	0.689391	-0.121766
MXRA8|Q9BRK3-2	MXRA8	NA	0.364621	0.689592	-0.0394984
ATP1B2|P14415	ATP1B2	turquoise	0.364686	0.689592	-0.0428985
FBN1|P35555	FBN1	red	0.364824	0.689592	-0.037826
AXL|P30530	AXL	NA	0.365384	0.690197	0.0250244
HSP90AA1|P07900-2	HSP90AA1	darkolivegreen	0.366268	0.690995	0.0574529
TUBB|P07437	TUBB	purple	0.366287	0.690995	-0.11989
PLEKHB2|B7WPA5	PLEKHB2	NA	0.366606	0.691143	-0.0439764
MILR1|Q7Z6M3	MILR1	NA	0.367106	0.691527	0.0531537
PRSS8|Q16651	PRSS8	NA	0.367649	0.691527	-0.0779774
COLEC10|Q9Y6Z7	COLEC10	NA	0.367882	0.691527	-0.08567
EIF5A|I3L504	EIF5A	lightcyan	0.367946	0.691527	-0.11139
INAFM1|C9JVW0	INAFM1	sienna3	0.368042	0.691527	0.0634588
FGFR1|P11362-21	FGFR1	skyblue	0.368431	0.691527	-0.0448303
GPC5|P78333	GPC5	pink	0.368494	0.691527	0.0690855
PYGB|P11216	PYGB	pink	0.369027	0.691771	-0.0859656
GRN|P28799	GRN	NA	0.369275	0.691771	-0.0239921
FLNB|O75369-8	FLNB	green	0.369346	0.691771	-0.192614
CREG2|Q8IUH2	CREG2	NA	0.370147	0.692436	-0.0909366
KLK13|Q9UKR3	KLK13	NA	0.37071	0.692436	-0.0966219
FBLN7|Q53RD9	FBLN7	NA	0.370821	0.692436	-0.0420543
CALD1|Q05682	CALD1	red	0.370916	0.692436	0.0607856
MST1L|Q2TV78	MST1L	NA	0.370934	0.692436	0.0735512
KIAA1549L|H0YDE5	KIAA1549L	turquoise	0.371146	0.692436	-0.0838852
SVEP1|A0A0A0MSD0	SVEP1	NA	0.37176	0.693133	-0.0595519
KRT85|P78386	KRT85	NA	0.37248	0.694025	-0.190947
VEGFC|P49767	VEGFC	NA	0.372905	0.694353	0.0721918
COX5A|H3BNX8	COX5A	brown	0.373139	0.694353	0.107083
TBCB|Q99426	TBCB	yellow	0.374055	0.695607	0.0472021
ARHGDIA|J3QQX2	ARHGDIA	grey	0.374867	0.695943	0.0530488
GINM1|Q9NU53	GINM1	NA	0.375001	0.695943	-0.0420553
KCTD12|Q96CX2	KCTD12	lightgreen	0.375083	0.695943	-0.046937
PAFAH1B3|Q15102	PAFAH1B3	pink	0.375204	0.695943	-0.0731711
ATRN|O75882	ATRN	greenyellow	0.375595	0.696218	-0.0519299
POF1B|Q8WVV4-1	POF1B	NA	0.376567	0.697571	0.0992579
FAH|P16930	FAH	green	0.377176	0.69825	-0.0553969
CHRD|Q9H2X0	CHRD	NA	0.378531	0.700306	-0.0425806
ZYX|Q15942	ZYX	turquoise	0.379281	0.701244	0.0503208
LAMB1|G3XAI2	LAMB1	grey	0.379899	0.701812	-0.0222594
DKK3|Q9UBP4	DKK3	green	0.380282	0.701812	-0.0927703
WSCD1|Q658N2	WSCD1	NA	0.380321	0.701812	-0.029636
CD300A|Q9UGN4	CD300A	NA	0.380645	0.701959	0.0701504
IL1RAP|Q9NPH3-5	IL1RAP	turquoise	0.381009	0.70218	0.0635891
LEAP2|Q969E1	LEAP2	NA	0.382871	0.705116	-0.136143
LRP1B|Q9NZR2	LRP1B	white	0.383107	0.705116	0.0449587
TYRP1|P17643	TYRP1	NA	0.383338	0.705116	-0.134966
ADH1B|P00325	ADH1B	red	0.384083	0.706036	0.160083
PDGFRB|P09619	PDGFRB	lightyellow	0.384419	0.706202	-0.0475098
IGHG4|P01861	IGHG4	midnightblue	0.38469	0.706247	0.179836
UNC5C|O95185	UNC5C	yellow	0.385388	0.707077	-0.0222607
HEPH|Q9BQS7-3	HEPH	NA	0.386348	0.708387	-0.0378692
PPT1|P50897	PPT1	steelblue	0.386713	0.708483	-0.05863
PLTP|P55058	PLTP	cyan	0.387245	0.708483	-0.0536038
TMEM59|Q9BXS4	TMEM59	NA	0.387587	0.708483	0.0528741
PTPRF|P10586	PTPRF	turquoise	0.387608	0.708483	-0.0353893
CREG1|O75629	CREG1	NA	0.387633	0.708483	-0.044242
PCDH17|O14917	PCDH17	blue	0.388026	0.70857	-0.0422406
MOG|Q16653-13	MOG	yellow	0.388173	0.70857	0.03462
B2M|H0YL18	B2M	darkgrey	0.388623	0.708941	-0.046017
SULF2|Q8IWU5	SULF2	NA	0.389233	0.709222	-0.0430626
THSD7A|A0A087WY08	THSD7A	red	0.38927	0.709222	0.0365799
IGHV3-72|A0A087WW89	IGHV3-72	midnightblue	0.390586	0.710802	0.159211
CDH23|Q9H251-6	CDH23	NA	0.390632	0.710802	-0.112645
LRFN5|Q96NI6	LRFN5	turquoise	0.391466	0.711869	-0.113615
ARSK|Q6UWY0	ARSK	NA	0.392631	0.712801	-0.0683254
SEMA6D|Q8NFY4	SEMA6D	blue	0.392633	0.712801	-0.0298306
SCRG1|O75711	SCRG1	grey	0.392722	0.712801	0.0523987
MYH9|P35579	MYH9	red	0.393515	0.713789	-0.0581536
HARS|P12081	HARS	darkturquoise	0.393781	0.713822	-0.0874103
ANGPTL1|O95841	ANGPTL1	NA	0.394986	0.714335	0.0327444
SUCO|Q9UBS9	SUCO	NA	0.395104	0.714335	-0.0425831
ECHS1|P30084	ECHS1	brown	0.395114	0.714335	-0.125199
COL2A1|P02458	COL2A1	red	0.39641	0.714335	-0.0393268
SCLT1|Q96NL6	SCLT1	NA	0.396461	0.714335	-0.0561622
SPOCK1|Q08629	SPOCK1	blue	0.396879	0.714335	0.0542348
IGLV7-43|A0A0B4J1U2	IGLV7-43	NA	0.396998	0.714335	-0.163608
DDT|J3KQ18	DDT	green	0.397204	0.714335	0.0856978
ABHD14B|Q96IU4	ABHD14B	saddlebrown	0.397307	0.714335	0.0477279
CD99|A0A096LP69	CD99	green	0.397385	0.714335	0.0632428
ACAT2|Q9BWD1	ACAT2	green	0.397429	0.714335	0.0601414
IL1RAPL1|Q9NZN1	IL1RAPL1	turquoise	0.398138	0.714335	-0.0363882
ST8SIA4|Q92187	ST8SIA4	NA	0.398239	0.714335	-0.0478364
ANXA11|P50995	ANXA11	magenta	0.398964	0.714335	-0.0976877
C4BPB|P20851	C4BPB	NA	0.399252	0.714335	-0.132301
PTPRO|Q16827	PTPRO	turquoise	0.399592	0.714335	0.0475816
HLA-C|Q07000	HLA-C	lightgreen	0.399693	0.714335	0.146712
C1QA|P02745	C1QA	darkgrey	0.399946	0.714335	0.0383665
MANEAL|Q5VSG8	MANEAL	NA	0.399966	0.714335	-0.0346682
CNTNAP4|E9PDN6	CNTNAP4	magenta	0.400058	0.714335	-0.0486003
LOR|P23490	LOR	NA	0.400118	0.714335	0.129434
MGAT1|P26572	MGAT1	NA	0.400277	0.714335	-0.0454529
NRXN2|Q9P2S2-2	NRXN2	orange	0.400373	0.714335	-0.054921
SLC38A10|Q9HBR0	SLC38A10	black	0.400376	0.714335	-0.0290884
SV2B|Q7L1I2	SV2B	turquoise	0.400392	0.714335	0.0697761
ADAMTS8|Q9UP79	ADAMTS8	NA	0.400693	0.714335	-0.0428644
ASPA|P45381	ASPA	yellow	0.400991	0.714335	0.0752347
LRP6|O75581	LRP6	darkmagenta	0.401022	0.714335	-0.0483435
CDHR5|Q9HBB8	CDHR5	NA	0.401882	0.715425	-0.0750331
PON2|Q15165	PON2	green	0.402653	0.715612	-0.126426
RPS14|P62263	RPS14	magenta	0.402753	0.715612	-0.139803
MYOM2|P54296	MYOM2	NA	0.402917	0.715612	0.0576181
MBL2|P11226	MBL2	NA	0.402983	0.715612	-0.12104
CACNA2D3|Q8IZS8	CACNA2D3	turquoise	0.403647	0.716349	0.0526007
HNRNPM|A0A087X0X3	HNRNPM	darkgrey	0.404518	0.717452	0.134385
MT1G|P13640	MT1G	yellow	0.405147	0.717508	-0.0714318
RNASET2|A0A087WZM2	RNASET2	green	0.405416	0.717508	0.0392379
CD63|P08962	CD63	NA	0.405538	0.717508	-0.0750738
SDK2|Q58EX2-4	SDK2	turquoise	0.405548	0.717508	-0.0419958
SORL1|Q92673	SORL1	blue	0.406161	0.718133	0.0455108
FAM73B|Q7L4E1-2	FAM73B	grey	0.406401	0.718133	-0.0441592
NOMO3|J3KN36	NOMO3	turquoise	0.407153	0.719021	-0.0423966
GFRA3|O60609	GFRA3	NA	0.408154	0.720345	-0.0487879
IFNGR1|P15260	IFNGR1	yellow	0.408862	0.720356	-0.0482678
SLC25A6|P12236	SLC25A6	turquoise	0.408878	0.720356	-0.077408
CNDP1|J3KRP0	CNDP1	yellow	0.408912	0.720356	-0.0790484
NCAM1|P13591-1	NCAM1	grey	0.409572	0.721077	0.0600915
TNNI2|A0A087WXS0	TNNI2	NA	0.410387	0.72173	-0.104423
H6PD|R4GMU1	H6PD	lightgreen	0.410445	0.72173	-0.0613689
EPHB1|P54762	EPHB1	greenyellow	0.411725	0.723459	-0.0504607
MYH7B|A0A087X0T3	MYH7B	lightgreen	0.412146	0.723459	0.140699
SIGLEC14|Q08ET2	SIGLEC14	NA	0.412183	0.723459	0.107916
CDH6|P55285	CDH6	brown	0.412951	0.724364	-0.0414305
HLA-A|P05534	HLA-A	blue	0.413795	0.725402	0.148918
ST6GAL2|Q96JF0	ST6GAL2	NA	0.41418	0.725635	-0.041348
PODN|Q7Z5L7-3	PODN	NA	0.415269	0.7271	-0.041601
HLA-DRB1|Q9GIY3	HLA-DRB1	darkgrey	0.416024	0.727978	0.175766
PLD4|F5H2B5	PLD4	NA	0.417408	0.729956	-0.0597272
TAF15|Q92804	TAF15	darkorange	0.419623	0.732726	-0.0923577
SYNJ2BP-COX16|A0A087WYV9	SYNJ2BP-COX16	grey60	0.419917	0.732726	-0.10082
TMEM9|B1ALM5	TMEM9	grey	0.41998	0.732726	-0.0642931
RPLP0|P05388	RPLP0	black	0.420011	0.732726	-0.2014
CTSH|P09668	CTSH	steelblue	0.420287	0.732763	-0.0639629
LRP4|O75096	LRP4	magenta	0.420755	0.733134	0.0408838
CCL14|Q16627	CCL14	NA	0.422223	0.733839	-0.071995
GREM1|O60565	GREM1	NA	0.422411	0.733839	0.0588897
IDH2|P48735	IDH2	turquoise	0.422649	0.733839	-0.0738028
HSPG2|P98160	HSPG2	red	0.422824	0.733839	-0.0250461
ASPH|Q12797	ASPH	saddlebrown	0.42383	0.733839	-0.0216507
IGHG1|A0A087X010	IGHG1	midnightblue	0.423877	0.733839	0.0598628
SCGB1A1|P11684	SCGB1A1	NA	0.424023	0.733839	-0.125952
SNAP25|P60880	SNAP25	black	0.424107	0.733839	-0.0705184
ACTB|P60709	ACTB	grey	0.424243	0.733839	-0.0415149
TSPAN4|J3KQ42	TSPAN4	NA	0.424323	0.733839	-0.145104
PCDH18|Q9HCL0	PCDH18	NA	0.424423	0.733839	-0.0287861
B3GAT3|O94766	B3GAT3	pink	0.424687	0.733839	-0.0285516
TNFRSF19|Q9NS68	TNFRSF19	NA	0.424707	0.733839	-0.0352189
CRP|P02741	CRP	midnightblue	0.424733	0.733839	-0.23172
SNAP91|O60641	SNAP91	turquoise	0.425716	0.734522	-0.0611907
PLBD1|Q6P4A8	PLBD1	NA	0.42588	0.734522	0.0485405
FCN3|O75636	FCN3	NA	0.425895	0.734522	-0.110451
FGG|P02679	FGG	midnightblue	0.427118	0.735934	-0.139989
ITM2C|Q9NQX7	ITM2C	black	0.427226	0.735934	0.0286514
SEL1L|Q9UBV2	SEL1L	black	0.428421	0.736338	0.0336688
FGFBP2|Q9BYJ0	FGFBP2	NA	0.428793	0.736338	0.183281
SPPL2A|Q8TCT8	SPPL2A	NA	0.42882	0.736338	-0.0628044
WDR1|O75083	WDR1	pink	0.428852	0.736338	0.0457337
FGF12|P61328	FGF12	turquoise	0.42901	0.736338	0.150603
GABRD|O14764	GABRD	turquoise	0.429019	0.736338	-0.0500811
HBEGF|Q99075	HBEGF	NA	0.429402	0.736338	0.0485098
S100A13|Q99584	S100A13	green	0.429509	0.736338	0.0516131
CEMIP|Q8WUJ3	CEMIP	NA	0.430528	0.73735	0.0268607
ATP5B|P06576	ATP5B	brown	0.430628	0.73735	-0.0641608
PAPLN|O95428	PAPLN	darkgreen	0.430869	0.73735	-0.0485203
ERBB4|Q15303	ERBB4	lightyellow	0.43146	0.737489	0.0355115
CDH23|A0A0A0MQS6	CDH23	NA	0.431463	0.737489	-0.0386225
RNASE6|Q93091	RNASE6	NA	0.432238	0.737951	0.0346268
RPL23|P62829	RPL23	black	0.432525	0.737951	-0.130906
FAM3C|Q92520	FAM3C	black	0.432923	0.737951	-0.0470738
TENM2|Q9NT68	TENM2	turquoise	0.43297	0.737951	0.0308676
SLK|Q9H2G2	SLK	turquoise	0.433017	0.737951	0.0532746
RPL10|P27635	RPL10	turquoise	0.433557	0.738434	-0.163878
C4A|P0C0L4	C4A	green	0.434529	0.739652	-0.0815593
CPPED1|Q9BRF8	CPPED1	yellow	0.435947	0.740949	0.041367
ADCY5|O95622	ADCY5	turquoise	0.435966	0.740949	0.0406132
SLC12A5|Q9H2X9	SLC12A5	turquoise	0.436065	0.740949	0.042507
DLST|P36957	DLST	brown	0.436952	0.742018	0.0337001
SEMA4A|Q9H3S1	SEMA4A	NA	0.437239	0.742067	-0.0409813
FBP1|P09467	FBP1	green	0.438094	0.74308	0.0707875
ANG|P03950	ANG	NA	0.438816	0.74312	-0.0616428
HSP90AB1|P08238	HSP90AB1	darkolivegreen	0.438887	0.74312	0.0533992
RNASE1|P07998	RNASE1	blue	0.439405	0.74312	0.0379386
ANK1|P16157-14	ANK1	red	0.439512	0.74312	-0.194306
IGFBP7|Q16270	IGFBP7	red	0.439945	0.74312	-0.0525958
KRT3|P12035	KRT3	NA	0.439956	0.74312	-0.249243
RGMA|A0A0A0MTQ4	RGMA	grey	0.440029	0.74312	-0.0367221
VPS26A|O75436	VPS26A	orange	0.440186	0.74312	0.0536381
LAMC1|P11047	LAMC1	red	0.441768	0.745349	0.0234899
RAB10|P61026	RAB10	grey	0.442396	0.745349	-0.0707867
DDR2|Q16832	DDR2	NA	0.442405	0.745349	-0.0380707
RHBG|A0A087WTF7	RHBG	NA	0.442675	0.745349	0.110437
MOCS2|O96033	MOCS2	greenyellow	0.442802	0.745349	0.0446759
CYB5R3|P00387-3	CYB5R3	pink	0.443123	0.745453	-0.0828217
HLA-B|P30493	HLA-B	grey	0.443612	0.745839	0.217876
C1R|B4DPQ0	C1R	midnightblue	0.444066	0.746104	-0.0358058
MCAM|P43121	MCAM	yellow	0.444356	0.746104	-0.0290058
ATIC|P31939	ATIC	blue	0.444641	0.746104	-0.108974
C16orf91|Q4G0I0	C16orf91	NA	0.445015	0.746104	-0.0457965
MYO6|E7EW20	MYO6	yellow	0.445067	0.746104	0.0664319
COL3A1|P02461	COL3A1	NA	0.445551	0.74648	-0.0323638
PPP2R1A|P30153	PPP2R1A	darkturquoise	0.446195	0.747036	-0.06268
CTBS|Q01459	CTBS	NA	0.446402	0.747036	-0.0394264
SHISA8|B8ZZ34	SHISA8	NA	0.446873	0.747324	-0.0316571
HBA2|P69905	HBA2	NA	0.447094	0.747324	-0.225579
LY86|O95711	LY86	NA	0.447407	0.747411	-0.0544746
TMEM9B|Q9NQ34	TMEM9B	green	0.447876	0.74776	0.040905
PDHA1|P08559-4	PDHA1	turquoise	0.448704	0.748492	-0.0770709
TMEFF1|Q8IYR6	TMEFF1	grey	0.448835	0.748492	0.0385083
NHLRC3|Q5JS37	NHLRC3	NA	0.449841	0.749684	-0.0450857
LCN2|X6R8F3	LCN2	skyblue3	0.450128	0.749684	-0.0604058
NENF|Q9UMX5	NENF	blue	0.450332	0.749684	0.0288686
BST2|Q10589	BST2	green	0.450622	0.749733	-0.047266
SPINK6|Q6UWN8	SPINK6	NA	0.451951	0.751509	-0.0672098
PDIA3|H7BZJ3	PDIA3	grey	0.452796	0.752068	-0.0603069
TPBG|Q13641	TPBG	turquoise	0.453254	0.752068	-0.0333705
THSD4|Q6ZMP0	THSD4	NA	0.453469	0.752068	0.0465509
C1QTNF3|Q9BXJ4-3	C1QTNF3	NA	0.454441	0.752068	-0.0589898
TFPI|P10646	TFPI	NA	0.454449	0.752068	0.0453471
ADAMTSL3|P82987	ADAMTSL3	NA	0.454558	0.752068	-0.0296935
ACTR1A|P61163	ACTR1A	salmon	0.4547	0.752068	-0.0821388
CTSB|P07858	CTSB	magenta	0.454726	0.752068	0.0734757
MUCL1|Q96DR8	MUCL1	NA	0.455279	0.752068	0.0618799
RET|P07949	RET	NA	0.455355	0.752068	-0.0292337
PCDHB10|A0A0A0MTM6	PCDHB10	grey	0.455489	0.752068	-0.0470437
ATF6|P18850	ATF6	NA	0.455565	0.752068	-0.0369242
TMEM132A|Q24JP5-2	TMEM132A	grey	0.455688	0.752068	-0.0235518
B4GAT1|O43505	B4GAT1	royalblue	0.457922	0.755322	-0.0411179
NXPE3|Q969Y0	NXPE3	NA	0.458706	0.756047	0.0290089
APCS|P02743	APCS	midnightblue	0.458888	0.756047	-0.134275
COCH|O43405	COCH	NA	0.459617	0.756815	0.0428895
UBA1|P22314	UBA1	salmon	0.461246	0.759063	-0.0549239
PDIA6|Q15084-2	PDIA6	grey	0.461833	0.759594	-0.0286899
MEGF8|M0QZL2	MEGF8	orangered4	0.462286	0.75967	0.0436549
EIF6|P56537	EIF6	lightcyan	0.463265	0.75967	-0.0346433
AMICA1|Q86YT9	AMICA1	NA	0.463341	0.75967	-0.0692589
CARTPT|Q16568	CARTPT	turquoise	0.463462	0.75967	-0.0491788
ERBB2|P04626	ERBB2	lightgreen	0.463905	0.75967	0.0328369
MIA|Q16674	MIA	NA	0.463966	0.75967	-0.0909258
MIA3|Q5JRA6	MIA3	violet	0.464494	0.75967	-0.0236163
NCL|P19338	NCL	lightcyan	0.464534	0.75967	-0.0684098
GXYLT1|Q4G148	GXYLT1	blue	0.464862	0.75967	-0.0563662
CRELD1|Q96HD1-2	CRELD1	turquoise	0.464938	0.75967	-0.0512717
SLC12A2|P55011	SLC12A2	salmon	0.465093	0.75967	-0.0364901
WBSCR17|Q6IS24	WBSCR17	NA	0.465116	0.75967	0.0457159
ADAM28|Q9UKQ2	ADAM28	NA	0.465314	0.75967	0.0781317
CDH5|P33151	CDH5	greenyellow	0.466699	0.761498	-0.0386448
RNASE4|P34096	RNASE4	blue	0.467731	0.762361	0.0473737
RPL13|P26373	RPL13	brown	0.467797	0.762361	-0.0856178
CELSR3|Q9NYQ7-2	CELSR3	NA	0.468094	0.762361	0.0560055
HCG22|E2RYF7	HCG22	NA	0.468288	0.762361	0.108158
NDUFA4|O00483	NDUFA4	turquoise	0.469502	0.763904	-0.112198
NRG3|P56975	NRG3	NA	0.470451	0.765015	-0.0367874
PKP1|Q13835-2	PKP1	NA	0.470924	0.76517	0.058099
PSMB9|P28065	PSMB9	darkgrey	0.471177	0.76517	0.047292
ERMN|Q8TAM6-2	ERMN	yellow	0.471693	0.76517	0.0537649
MARCO|Q9UEW3	MARCO	NA	0.472083	0.76517	-0.0417683
PDIA2|Q13087	PDIA2	NA	0.472136	0.76517	-0.0638978
TNFSF8|P32971	TNFSF8	NA	0.472143	0.76517	0.0402792
EPHA10|Q5JZY3-2	EPHA10	NA	0.472736	0.765699	-0.227792
MAP2K1|Q02750	MAP2K1	grey	0.47424	0.767703	0.134224
NOTCH2|Q04721	NOTCH2	lightgreen	0.475551	0.769392	-0.0221557
SAA2|P0DJI9	SAA2	red	0.475894	0.769469	-0.157072
0|P01703	0	NA	0.476208	0.769469	0.137329
RPS7|P62081	RPS7	magenta	0.476888	0.769469	-0.0709781
RHOA|P61586	RHOA	yellow	0.476937	0.769469	-0.0675356
GFRA2|O00451	GFRA2	brown	0.476937	0.769469	-0.0562896
CPM|P14384	CPM	yellow	0.477528	0.76999	-0.0395397
LFNG|Q8NES3	LFNG	NA	0.477976	0.770021	-0.0274003
SULF1|Q8IWU6	SULF1	NA	0.478264	0.770021	0.0395477
0|H0Y3Z8	0	NA	0.4784	0.770021	-0.0581631
ALDH2|P05091	ALDH2	skyblue3	0.478618	0.770021	-0.0513733
TXNDC12|O95881	TXNDC12	magenta	0.47943	0.770895	0.0277733
WIF1|Q9Y5W5	WIF1	NA	0.479728	0.770943	-0.0563956
ANP32A|P39687	ANP32A	green	0.480592	0.7719	-0.0529675
MANBA|O00462	MANBA	NA	0.481055	0.772212	-0.0339814
ACTN4|O43707	ACTN4	turquoise	0.481526	0.772393	-0.0381574
AMY2B|P19961	AMY2B	NA	0.481705	0.772393	-0.0265237
GPC4|O75487	GPC4	pink	0.482498	0.772983	-0.0379642
HRSP12|P52758	HRSP12	yellow	0.48261	0.772983	-0.0269366
SPARCL1|F5H1Y9	SPARCL1	yellow	0.484018	0.774806	0.0601535
SLPI|P03973	SLPI	NA	0.484546	0.77522	-0.0578883
MGARP|Q8TDB4	MGARP	red	0.485407	0.775741	-0.0536389
PHB2|Q99623	PHB2	brown	0.485655	0.775741	0.0520431
GPRC5B|Q9NZH0-2	GPRC5B	blue	0.486108	0.775741	0.0466846
SFXN1|Q9H9B4	SFXN1	turquoise	0.486245	0.775741	-0.117869
NXPH3|D6RGW2	NXPH3	NA	0.486607	0.775741	-0.0447017
RPS12|P25398	RPS12	magenta	0.486693	0.775741	-0.0987319
SERPINA1|P01009	SERPINA1	midnightblue	0.48676	0.775741	-0.0740366
MEGF8|Q7Z7M0	MEGF8	orangered4	0.487393	0.776046	-0.0259508
MXRA5|Q9NR99	MXRA5	NA	0.487492	0.776046	-0.0670874
CNTFR|P26992	CNTFR	grey	0.488017	0.776451	-0.017331
VLDLR|P98155	VLDLR	turquoise	0.488474	0.776505	0.0237178
STMN2|Q93045-2	STMN2	grey	0.488799	0.776505	-0.0479457
HYAL1|Q12794	HYAL1	NA	0.48886	0.776505	-0.0377633
BPNT1|O95861	BPNT1	pink	0.489507	0.776583	-0.0238347
CD99|P14209	CD99	darkgrey	0.489749	0.776583	-0.0837891
QPRT|Q15274	QPRT	darkgrey	0.489775	0.776583	0.0568414
IGHV3OR16-12|A0A075B7B8	IGHV3OR16-12	midnightblue	0.48999	0.776583	0.138953
SERPINB1|P30740	SERPINB1	darkred	0.490752	0.777361	0.0274153
SHISA5|Q8N114	SHISA5	NA	0.491339	0.777446	-0.0336649
PSMA2|P25787	PSMA2	darkorange	0.491346	0.777446	0.0538241
HMGA1|P17096-3	HMGA1	green	0.492405	0.778381	0.073469
CADM1|Q9BY67-5	CADM1	turquoise	0.492648	0.778381	0.0243029
C14orf37|Q86TY3	C14orf37	NA	0.492984	0.778381	0.0325126
PTK7|Q13308-6	PTK7	red	0.49302	0.778381	-0.0271199
CTHRC1|Q96CG8	CTHRC1	green	0.493475	0.778672	-0.0454056
KIAA0319|Q5VV43	KIAA0319	NA	0.494132	0.778984	-0.0556787
ENTPD1|P49961-6	ENTPD1	grey	0.494238	0.778984	-0.032882
POFUT1|Q9H488	POFUT1	pink	0.494548	0.778984	-0.0379443
CLEC5A|Q9NY25	CLEC5A	NA	0.494756	0.778984	-0.0805614
PTPRT|B1AJR9	PTPRT	turquoise	0.495549	0.779804	-0.0351379
IFI27L2|Q9H2X8	IFI27L2	NA	0.497284	0.781597	-0.0492676
PCDHB5|Q9Y5E4	PCDHB5	NA	0.497403	0.781597	0.0229919
MMP17|Q9ULZ9	MMP17	grey	0.498014	0.781597	0.050831
PTPRD|P23468-4	PTPRD	purple	0.498034	0.781597	-0.0333325
MGAT3|Q09327	MGAT3	NA	0.49837	0.781597	0.0355851
SLC24A2|Q9UI40	SLC24A2	turquoise	0.498657	0.781597	-0.0332681
LYPD3|O95274	LYPD3	NA	0.498678	0.781597	-0.0498164
APEH|C9JIF9	APEH	red	0.498863	0.781597	-0.111592
HIST1H2AE|P04908	HIST1H2AE	NA	0.499315	0.781879	-0.108411
CYTL1|Q9NRR1	CYTL1	NA	0.499654	0.781984	0.0472365
KRT25|Q7Z3Z0	KRT25	NA	0.500069	0.782206	-0.0766149
PODXL|O00592	PODXL	grey	0.50034	0.782206	0.0440993
MPST|P25325-2	MPST	blue	0.50104	0.782874	-0.0957961
TM9SF3|Q9HD45	TM9SF3	green	0.502077	0.783663	0.0276433
MEGF6|O75095	MEGF6	NA	0.502137	0.783663	0.0633414
SV2A|Q7L0J3	SV2A	turquoise	0.502362	0.783663	-0.0459556
ADH5|P11766	ADH5	green	0.503294	0.784691	-0.0727529
CDH1|P12830	CDH1	NA	0.503792	0.785042	-0.0523325
C4BPA|P04003	C4BPA	midnightblue	0.504443	0.785221	-0.110861
CAPN1|P07384	CAPN1	blue	0.504697	0.785221	-0.0370627
CNTN4|Q8IWV2	CNTN4	brown	0.504726	0.785221	0.0276656
SCARF2|A0A096LNX8	SCARF2	NA	0.506054	0.786861	0.0257874
ATP2B1|P20020	ATP2B1	turquoise	0.507189	0.788199	-0.113512
SERPINF1|P36955	SERPINF1	grey	0.508141	0.789197	-0.0349148
AHSP|Q9NZD4	AHSP	green	0.508835	0.789197	-0.163071
DYNC1I2|Q13409	DYNC1I2	blue	0.508851	0.789197	0.0644096
PZP|P20742	PZP	midnightblue	0.508929	0.789197	-0.10772
CLIC4|Q9Y696	CLIC4	yellow	0.51092	0.791857	-0.0345707
MEGF9|Q9H1U4	MEGF9	green	0.511589	0.792467	0.0225558
ANGPTL2|Q9UKU9	ANGPTL2	NA	0.512253	0.793067	-0.0183871
SEPT7|E7EPK1	2019-09-07	turquoise	0.512922	0.793677	-0.0551469
MPZ|P25189-2	MPZ	green	0.513518	0.794128	0.0727127
PRCP|P42785	PRCP	green	0.513767	0.794128	-0.0491061
BTD|P43251-2	BTD	green	0.514222	0.794217	-0.0269133
S100A7|P31151	S100A7	NA	0.514376	0.794217	-0.145659
SPOCK3|Q9BQ16	SPOCK3	blue	0.515041	0.794577	-0.0218272
PRRT1|Q99946	PRRT1	greenyellow	0.515162	0.794577	-0.0530354
KRT14|P02533	KRT14	floralwhite	0.51638	0.795757	0.0741548
EMCN|Q9ULC0	EMCN	NA	0.51681	0.795757	-0.0603482
SLC2A1|P11166	SLC2A1	turquoise	0.516972	0.795757	-0.158923
NPPB|P16860	NPPB	NA	0.517291	0.795757	-0.0509663
RPS28|P62857	RPS28	magenta	0.517311	0.795757	-0.0964963
LAMB1|E7EPA6	LAMB1	grey	0.518599	0.796126	0.0497346
ALDOB|P05062	ALDOB	red	0.518675	0.796126	-0.094932
NPW|Q8N729	NPW	NA	0.518961	0.796126	-0.129489
MYLPF|Q96A32	MYLPF	NA	0.519084	0.796126	0.082514
RGN|Q15493	RGN	blue	0.519377	0.796126	0.0394636
ST8SIA3|O43173	ST8SIA3	grey	0.519596	0.796126	-0.0375602
NME3|Q13232	NME3	brown	0.519794	0.796126	-0.0225606
ELFN2|Q5R3F8	ELFN2	orange	0.51991	0.796126	-0.0339549
EMILIN2|Q9BXX0	EMILIN2	red	0.520043	0.796126	0.0204162
PON3|Q15166	PON3	NA	0.520756	0.796638	-0.0779674
NRXN1|Q9ULB1-3	NRXN1	turquoise	0.520932	0.796638	-0.024844
GGT1|P19440	GGT1	grey	0.521661	0.79687	-0.0419442
EFNA3|P52797	EFNA3	turquoise	0.521832	0.79687	-0.0612571
SLC24A4|Q8NFF2	SLC24A4	NA	0.521915	0.79687	-0.06126
PHB|P35232	PHB	brown	0.523306	0.798197	-0.0659524
MYH6|P13533	MYH6	NA	0.52364	0.798197	-0.0893495
RAB1A|P62820	RAB1A	turquoise	0.52388	0.798197	-0.0354514
NCR3LG1|Q68D85	NCR3LG1	NA	0.524112	0.798197	-0.0482795
LDLRAD3|Q86YD5	LDLRAD3	NA	0.524244	0.798197	-0.0199499
NUCB1|Q02818	NUCB1	magenta	0.524453	0.798197	-0.0266814
YIPF3|E7EQR8	YIPF3	NA	0.524728	0.798197	0.0198425
GJC2|Q5T442	GJC2	yellow	0.525843	0.799471	-0.0508099
MAP1A|E9PGC8	MAP1A	purple	0.526844	0.800569	0.134631
NFASC|O94856-8	NFASC	salmon	0.527371	0.800646	-0.0519307
PLEC|Q15149	PLEC	green	0.527452	0.800646	0.045121
FOLR3|A0A087WXL1	FOLR3	NA	0.528308	0.801522	-0.0356832
CD177|A0A087WVM2	CD177	NA	0.529111	0.8022	-0.0801843
IMMT|Q16891	IMMT	brown	0.529312	0.8022	-0.0851397
SEMA3F|Q13275-2	SEMA3F	NA	0.530294	0.80314	-0.0200402
SLC17A7|Q9P2U7	SLC17A7	turquoise	0.53053	0.80314	0.0558024
FTL|P02792	FTL	blue	0.530827	0.80314	0.044455
CPA4|Q9UI42	CPA4	NA	0.53105	0.80314	0.0600098
ACTN2|P35609	ACTN2	turquoise	0.532211	0.804148	-0.0580666
ADAM22|Q9P0K1	ADAM22	darkolivegreen	0.532576	0.804148	-0.0306649
ZBTB8OS|A8K0B5	ZBTB8OS	NA	0.532671	0.804148	-0.191314
FLRT1|Q9NZU1	FLRT1	NA	0.532836	0.804148	0.0179022
BGN|P21810	BGN	red	0.533449	0.804652	-0.039727
CEL|X6R868	CEL	NA	0.534234	0.804919	-0.06013
BID|P55957-2	BID	grey	0.534389	0.804919	-0.0501986
GGT7|Q9UJ14	GGT7	turquoise	0.534807	0.804919	0.0192538
SLC8A1|P32418	SLC8A1	turquoise	0.534854	0.804919	0.0349366
B4GALT6|Q9UBX8	B4GALT6	NA	0.535026	0.804919	0.0426044
UROD|P06132	UROD	magenta	0.535495	0.805204	-0.0842144
NBPF14|A0A0B4J2B3	NBPF14	NA	0.536466	0.806242	0.19155
HBB|P68871	HBB	red	0.539895	0.81055	-0.185949
HBD|P02042	HBD	red	0.539897	0.81055	-0.17789
TRHDE|Q9UKU6	TRHDE	turquoise	0.541057	0.811868	-0.0269278
B4GALNT1|Q00973	B4GALNT1	grey	0.541617	0.812284	0.0322454
MAN1B1|Q9UKM7	MAN1B1	grey	0.542399	0.81233	-0.0222247
ATP6V1B2|P21281	ATP6V1B2	turquoise	0.542698	0.81233	-0.0724029
CTSO|P43234	CTSO	NA	0.543184	0.81233	-0.027177
CKMT1A|P12532	CKMT1A	brown	0.543248	0.81233	-0.0330602
FSTL1|Q12841	FSTL1	NA	0.543315	0.81233	-0.0177854
BPGM|P07738	BPGM	midnightblue	0.543343	0.81233	-0.102329
UQCRB|P14927	UQCRB	brown	0.543926	0.8126	-0.0947141
NOTCH1|P46531	NOTCH1	yellow	0.544089	0.8126	0.0174137
B4GALNT4|Q76KP1	B4GALNT4	NA	0.54517	0.813792	0.0358908
MYBPC1|Q00872-6	MYBPC1	NA	0.545842	0.813948	0.0474375
CNDP1|Q96KN2	CNDP1	yellow	0.546159	0.813948	-0.0311393
PLS3|P13797	PLS3	yellow	0.546354	0.813948	-0.0230987
RBBP9|O75884	RBBP9	blue	0.54649	0.813948	-0.123927
ERVMER34-1|Q9H9K5	ERVMER34-1	NA	0.54669	0.813948	-0.077627
EGFR|P00533	EGFR	grey	0.548365	0.81602	-0.017969
0|P01714	0	NA	0.548738	0.816127	-0.0835416
MFGE8|X6R3G6	MFGE8	red	0.549005	0.816127	-0.0792364
PAMR1|Q6UXH9-2	PAMR1	NA	0.549859	0.816975	-0.0311124
PRNP|P04156	PRNP	darkolivegreen	0.55016	0.817	0.040278
CDH8|P55286	CDH8	turquoise	0.550606	0.817239	0.0553466
SCN3B|Q9NY72	SCN3B	brown	0.551101	0.817262	0.0471648
ICAM5|Q9UMF0	ICAM5	turquoise	0.55124	0.817262	-0.0453991
PODXL2|Q9NZ53	PODXL2	greenyellow	0.551607	0.817262	-0.0265194
NOV|P48745	NOV	NA	0.551847	0.817262	-0.0318746
0|P06326	0	NA	0.552217	0.817262	-0.110047
C1orf159|Q96HA4	C1orf159	NA	0.552327	0.817262	0.0231802
CAPG|P40121	CAPG	lightgreen	0.552861	0.817631	0.0300252
AP2A1|O95782	AP2A1	turquoise	0.555364	0.82091	-0.0420658
IFI30|P13284	IFI30	NA	0.555797	0.821128	-0.0475814
PCDH8|O95206	PCDH8	turquoise	0.556255	0.821384	-0.0316536
B2M|H0YLF3	B2M	darkgrey	0.557656	0.822314	0.0428403
HLA-B|P30498	HLA-B	grey	0.558114	0.822314	-0.139023
DGCR2|P98153	DGCR2	NA	0.558433	0.822314	0.0382073
PA2G4|Q9UQ80	PA2G4	yellow	0.558758	0.822314	0.0674448
LYPD1|Q8N2G4-2	LYPD1	NA	0.559288	0.822314	-0.0352244
SEMA5A|Q13591	SEMA5A	NA	0.559523	0.822314	0.0253241
PRND|Q9UKY0	PRND	NA	0.559953	0.822314	-0.0511103
MFAP2|P55001	MFAP2	red	0.560004	0.822314	0.0416567
CNTN3|Q9P232	CNTN3	greenyellow	0.56018	0.822314	0.0241933
C1orf21|Q9H246	C1orf21	tan	0.560408	0.822314	-0.0660475
ABHD14A|Q9BUJ0	ABHD14A	blue	0.560435	0.822314	0.0353829
ST3GAL6|A0A087WXB8	ST3GAL6	NA	0.560696	0.822314	0.032546
GNAI2|P04899-4	GNAI2	salmon	0.561409	0.822314	-0.0550527
CAP1|Q01518	CAP1	violet	0.561419	0.822314	-0.0528064
FGB|P02675	FGB	midnightblue	0.561495	0.822314	-0.0967449
MYH2|Q9UKX2	MYH2	NA	0.561663	0.822314	0.0527605
RAB7A|P51149	RAB7A	grey	0.561747	0.822314	0.177625
APP|P05067	APP	green	0.56256	0.823083	-0.0314235
RCN1|Q15293	RCN1	brown	0.562987	0.82329	-0.0265865
MERTK|Q12866	MERTK	grey	0.563668	0.823565	0.0264297
PCSK5|Q92824	PCSK5	NA	0.563773	0.823565	-0.044161
CHI3L2|Q15782	CHI3L2	NA	0.564034	0.823565	0.0587206
SHISA4|Q96DD7	SHISA4	grey	0.564799	0.82357	0.0292797
FGFR2|P21802-16	FGFR2	NA	0.565172	0.82357	-0.0221721
INHBA|P08476	INHBA	NA	0.565681	0.82357	-0.0386562
TFF1|P04155	TFF1	NA	0.56569	0.82357	-0.0859824
RBP1|A0A0A0MQT0	RBP1	blue	0.565696	0.82357	-0.0352939
LYPD6|Q86Y78	LYPD6	pink	0.565757	0.82357	-0.0318541
HPCAL1|P37235	HPCAL1	turquoise	0.566252	0.823874	0.0500594
CADPS2|H7BYR4	CADPS2	brown	0.567129	0.824607	-0.0564179
HNRNPA2B1|P22626	HNRNPA2B1	darkred	0.56733	0.824607	-0.058226
CDC42|P60953-1	CDC42	turquoise	0.567769	0.824828	0.0365964
0|P01611	0	NA	0.568317	0.825207	-0.0267145
TMIE|Q8NEW7	TMIE	NA	0.569332	0.826265	0.0487098
BRINP1|O60477	BRINP1	brown	0.569912	0.826689	-0.0243584
LRPAP1|P30533	LRPAP1	grey	0.570325	0.826871	-0.0308408
KRT17|Q04695	KRT17	grey60	0.571827	0.828565	-0.122579
SDF4|Q9BRK5	SDF4	NA	0.57207	0.828565	-0.0250299
IDH3A|P50213	IDH3A	turquoise	0.572701	0.829062	-0.0770803
IGHG2|P01859	IGHG2	midnightblue	0.573109	0.829234	0.137714
PRNP|X6RKS3	PRNP	darkolivegreen	0.574179	0.829654	-0.0309341
B4GALT3|O60512	B4GALT3	NA	0.574237	0.829654	0.0432255
NRSN2|Q9GZP1	NRSN2	NA	0.574265	0.829654	-0.0447235
ANXA7|P20073	ANXA7	lightcyan	0.575245	0.830276	0.0401301
PCDHB15|Q9Y5E8	PCDHB15	grey	0.575707	0.830276	-0.0323595
FKBP2|P26885	FKBP2	grey	0.57575	0.830276	-0.0326332
UCHL3|P15374	UCHL3	blue	0.575986	0.830276	0.0626228
LPHN2|B1ALU1	LPHN2	paleturquoise	0.576706	0.830276	0.0386797
[truncated: 880 more rows]

## Sheet: Table S2B
Table S2B. Top Gene Ontology (GO) Terms for Significantly Altered Proteins of CSF Discovery
DOWN in AD
Ontology Type	Ontology Name (Ontology ID)	Z Score	Fisher Exact p Value	Adjusted p Value	Gene Symbols
Biological Process	positive regulation of steroid metabolic process(GO:0045940)	6.13684	6.20984e-05	0.0742076	APOA2|APOA4|APOC1|APOE|BMP6
	protein carboxylation(GO:0018214)	5.6363	0.000154664	0.0995202	F10|F2|F9|PROC|PROS1
	blood coagulation, intrinsic pathway(GO:0007597)	5.47784	7.76656e-05	0.0783487	F10|F2|F9|GP5|KLKB1|KNG1|VWF
	cholesterol metabolic process(GO:0008203)	5.12452	8.42962e-05	0.0783487	APOA2|APOA4|APOC1|APOE|APOL1|LDLR|PCSK9|PON1|SCAP
	cytolysis(GO:0019835)	4.85479	0.000607356	0.220893	APOL1|C8A|C8B|C8G|C9
	lipoprotein metabolic process(GO:0042157)	4.53976	0.000391274	0.204563	APOA2|APOA4|APOC1|APOE|APOL1|LDLR|P4HB|PCSK9
	negative regulation of blood coagulation(GO:0030195)	4.41481	0.000656845	0.228938	APOE|F2|HRG|KLKB1|KNG1|PROC|SERPINF2
	regulation of cholesterol transport(GO:0032374)	4.26144	0.00166662	0.357468	APOA2|APOA4|APOC1|APOE|PON1
	cholesterol homeostasis(GO:0042632)	3.59343	0.00394128	0.558793	APOA2|APOA4|APOE|FABP4|LDLR|PCSK9
	lipid transport(GO:0006869)	3.26514	0.00457585	0.611545	ANXA1|APOA2|APOA4|APOC1|APOE|APOL1|FABP1|LDLR|RBP4
	regulation of lipid biosynthetic process(GO:0046890)	3.22202	0.00929763	0.755094	APOA4|APOC1|APOE|BMP6|SCAP
	defense response(GO:0006952)	3.15288	0.00435447	0.607085	AHSG|ANXA1|APOA2|APOA4|APOL1|BMP6|C1RL|C8A|C8B|C8G|C9|CD14|CD5L|CD74|CORO1A|CX3CL1|F2|FN1|KLKB1|KNG1|PENK|PGLYRP2|SCG2|SERPINF2|TAC1|VNN1
	glycerolipid metabolic process(GO:0046486)	3.11651	0.00686106	0.660878	APOA2|APOA4|APOC1|APOE|FABP4|GPLD1|PCSK9|PON1
	response to wounding(GO:0009611)	2.91723	0.00688005	0.660878	AHSG|ANXA1|APOA2|APOE|BMP6|CD14|CX3CL1|DCN|F2|FMOD|FN1|GSN|KLKB1|KNG1|PCSK1|PDGFRA|SCG2|SERPINF2|TAC1|VNN1|VWF
	regulation of cell proliferation(GO:0042127)	2.63636	0.013334	0.887032	ANXA1|APOE|BDNF|CD74|CORO1A|CSF1|DPP4|F2|FABP1|GKN1|IGF2|IGFBP6|KDR|LAMA5|MFGE8|OSMR|PDGFRA|PHOX2B|RBP4|ROBO1|S100A11|SCG2|SFRP4|SST|TAC1|TNFRSF8|VIP|WFDC1
	positive regulation of response to external stimulus(GO:0032103)	2.61117	0.0175395	0.887032	CD74|CX3CL1|FABP4|KDR|NPY|OSMR|SCG2|TAC1
	protein maturation by peptide bond cleavage(GO:0051605)	2.51674	0.0283559	1	KLKB1|PCSK1|PCSK2|PCSK9|POMC
	regulation of vesicle-mediated transport(GO:0060627)	2.44736	0.0336286	1	AHSG|ANXA1|APOC1|MFGE8|PCSK9|RAB5C|SERPINA10|SFRP4|ZP2
	post-translational protein modification(GO:0043687)	2.38997	0.0259606	1	F10|F2|F9|MGAT2|PROC|PROS1|RPN2|UGGT1
	multicellular organismal process(GO:0032501)	2.20782	0.0301118	1	AHSG|APOA2|APOA4|APOC1|APOE|B3GNT2|BDNF|BMP6|BST1|C9|CHST10|CRHBP|CSF1|EFEMP2|EPHA7|EXT1|F10|F2|F9|FABP1|FABP4|FN1|GAA|GKN1|GP5|HBG2|HMCN1|HRG|IFNAR2|IGF2|ITGA1|KDR|KLKB1|KNG1|LAMA5|LAMC3|LDLR|LUM|MINPP1|MMP2|MYLK|NPY|NRXN1|OLFML3|OSTN|PENK|PHOX2B|PLXDC1|PLXNB3|PRL|PROC|PROS1|RBP4|ROBO1|ROBO2|SERPINA5|SERPIND1|SERPINF2|SFRP4|SST|TAC1|VGF|VIP|VTN|VWF
	response to insulin stimulus(GO:0032868)	2.1131	0.0441438	1	AHSG|IGF2|PCSK9|PTPRN|RBP4|SCAP|VGF
Cellular Component	extracellular region(GO:0005576)	7.42083	1.25849e-12	1.05272e-08	AEBP1|AGRN|AHSG|AMBP|ANXA1|APOA2|APOA4|APOC1|APOE|APOL1|BDNF|BMP6|C16orf89|C1QTNF1|C1RL|C4orf48|C8A|C8B|C8G|C9|CD14|CD5L|CHGB|CLEC3B|COL14A1|COL5A2|COL6A1|COL6A3|COLEC11|CP|CPN2|CRHBP|CSF1|CX3CL1|CXorf36|DCN|DPP4|EFEMP2|ENTPD6|F10|F2|F9|FETUB|FGL2|FIBIN|FKRP|FMOD|FN1|GALNT1|GKN1|GLIPR2|GPLD1|GSN|HABP2|HMCN1|HRG|IFNAR2|IGF2|IGFBP6|IGSF1|IGSF21|ISLR|KLKB1|KNG1|LAMA5|LAMC3|LUM|MATN2|MFAP4|MFGE8|MMP2…
	extracellular region part(GO:0044421)	6.42963	2.65381e-09	7.39972e-06	AEBP1|AGRN|AHSG|APOA2|APOA4|APOC1|APOE|APOL1|ARSG|BMP6|C1QTNF1|C1RL|C8A|C8B|CD14|CD5L|CHGB|CLEC3B|COL14A1|COL5A2|COL6A1|COL6A3|CP|CRHBP|CSF1|CX3CL1|DCN|EFEMP2|ENTPD6|F2|FETUB|FGL2|FKRP|FMOD|FN1|GPLD1|GSN|HABP2|HMCN1|IFNAR2|IGF2|IGFBP6|KLKB1|KNG1|LAMA5|LAMC3|LDLR|LUM|MATN2|MFAP4|MFGE8|MMP2|NID2|NPTXR|NPY|NUCB2|OGN|OSTN|PCSK1|PCSK2|PCSK9|POMC|PON1|PRELP|PROC|QSOX1|RBP4|SCG2|SERPINA4|SERPINF2|SFRP4|…
	endoplasmic reticulum lumen(GO:0005788)	3.32716	0.00330115	0.531041	APOA2|APOA4|F10|F2|F9|HSP90B1|MINPP1|P4HB|PROC|SIL1|UGGT1
	lamellipodium(GO:0030027)	3.06152	0.0120401	0.887032	ACTR3|CDH2|CORO1A|DPP4|GSN
	Golgi lumen(GO:0005796)	3.06152	0.0120401	0.887032	F10|F2|F9|PROC|PROS1
	Golgi membrane(GO:0000139)	2.22393	0.0431548	1	ACTR3|B3GNT2|B3GNT8|B3GNT9|CANT1|CHST10|ENTPD6|EXT1|FAM20B|GALNT1|GALNT6|GLIPR2|MGAT2|PROS1|QSOX1|SCAP|ST6GALNAC1
Molecular Function	collagen binding(GO:0005518)	4.81794	0.00016737	0.100003	ANTXR1|COL14A1|DCN|DPP4|FN1|ITGA1|LUM|NID2|VWF
	hormone activity(GO:0005179)	4.23724	0.000500454	0.212306	CHGB|IGF2|NPY|OSTN|PENK|POMC|PRL|SST|VGF|VIP
	phospholipid binding(GO:0005543)	3.74964	0.00147211	0.342062	ANXA1|APOA2|APOA4|APOC1|APOE|F10|FABP1|MFGE8|PON1|VNN1
	serine-type endopeptidase activity(GO:0004252)	3.70379	0.00144433	0.342062	C1RL|DPP4|F10|F2|F9|HABP2|KLKB1|PCSK1|PCSK2|PCSK9|PROC
	transferase activity, transferring hexosyl groups(GO:0016758)	3.2569	0.00383803	0.558793	B3GNT2|B3GNT8|B3GNT9|EXT1|GALNT1|GALNT6|GYG1|MGAT2|POFUT2|RPN2|UGGT1
	endopeptidase inhibitor activity(GO:0004866)	3.16695	0.00368919	0.558793	AHSG|AMBP|COL6A3|FETUB|HRG|KNG1|PROS1|RECK|SERPINA10|SERPINA4|SERPINA5|SERPIND1|SERPINF2|VWF|WFDC1|WFIKKN2
	UDP-glycosyltransferase activity(GO:0008194)	2.53541	0.020089	0.944072	B3GNT2|B3GNT8|EXT1|GALNT1|GALNT6|GYG1|MGAT2|UGGT1
	protease binding(GO:0002020)	2.39962	0.0339128	1	DPP4|FN1|SERPINA5|SERPINF2|VWF
	growth factor activity(GO:0008083)	2.38337	0.0353516	1	BDNF|BMP6|CSF1|F2|GKN1|IGF2|OGN|VGF|VWF
	protein complex binding(GO:0032403)	2.10109	0.0411722	1	ADAM11|AMBP|C8B|CDH2|FCGRT|ICAM2|IGF2|ITGA1|KDR|LAMA5|MFGE8|NPTXR|PCSK1|PCSK2|SCAP|VWF
	receptor activity(GO:0004872)	2.06827	0.0446223	1	ANTXR1|BAI2|CD14|CD5L|CD74|DPP4|EFEMP2|EPHA5|EPHA6|EPHA7|EPHB3|F2|FCGRT|IFNAR2|IGSF1|ITGA1|KDR|LAMA5|LDLR|MRC2|NPTXR|NPY|NRXN1|OSMR|PDGFRA|PGLYRP2|PLXDC1|PLXNB3|PTPRN|PTPRN2|ROBO1|ROBO2|RTN4R|SCARA5|SFRP4|TIE1|TNFRSF8|ZP2
UP in AD
Ontology Type	Ontology Name (Ontology ID)	Z Score	Fisher Exact p Value	Adjusted p Value	Gene Symbols
Biological Process	monosaccharide biosynthetic process(GO:0046364)	6.41837	6.77926e-07	0.000630095	ALDOA|ALDOC|ENO1|ENO2|GOT1|GOT2|GPI|MDH1|MPI|PGAM1|PGK1|TKT|TPI1
	glycolysis(GO:0006096)	5.69759	8.88884e-06	0.00337978	ALDOA|ALDOC|ENO1|ENO2|GPI|HK1|LDHA|MDH1|PGAM1|PGK1|TPI1
	regulation of microtubule depolymerization(GO:0031114)	5.69144	8.23343e-05	0.0163983	CLASP2|MAP1B|MAP2|MAP4|MAPT
	organic acid biosynthetic process(GO:0016053)	5.5537	5.77894e-06	0.0026856	AKR1A1|BCAT1|CCBL1|ENOPH1|GOT1|GOT2|GSS|GSTO1|HAGH|MAT2A|MAT2B|MIF|PSAT1|PTPLAD1|TPI1
	protein tetramerization(GO:0051262)	4.79097	0.000185066	0.0292899	ACHE|ALDOA|ALDOC|ATPIF1|HPRT1|IGF1R|ME1|SOD2
	cytoskeleton-dependent intracellular transport(GO:0030705)	4.68287	0.00063738	0.0674897	DYNC1I1|MAP1B|MAPT|NEFM|UCHL1
	organelle organization(GO:0006996)	4.3322	6.09116e-05	0.0141535	ADD1|ADD2|ALDOA|ARPP19|ATG9A|BABAM1|BNIP3|CLASP2|COPB2|CRK|ENSA|EPB41L1|EPB41L2|EPB41L3|FSCN1|GABARAPL1|GGCT|HSPA4|MAP1B|MAP2|MAPRE2|MAPT|NEFM|PACSIN1|PAK1|PARK7|PCLO|PDXP|PPP5C|PRDX3|RAD23B|RDX|RTN3|RTN4|SOD1|SOD2|STMN1|SUGT1|TMSB4X
	cellular modified amino acid metabolic process(GO:0006575)	4.03129	0.000620872	0.0674897	CCBL1|DDAH1|GLO1|GSR|GSS|HAGH|IDH1|MAT2A|MAT2B|SOD1|SOD2
	protein autophosphorylation(GO:0046777)	3.63431	0.00272166	0.21891	CAMK2A|CAMK2B|CAMK2D|CAMK2G|IGF1R|PAK1|TGFBR1
	response to heat(GO:0009408)	3.46438	0.0038027	0.281501	ARPP21|DNAJA1|DNAJA2|DNAJB4|HSPA4|PEBP1|SOD1
	autophagy(GO:0006914)	3.42127	0.00622092	0.369064	ATG9A|GABARAPL2|MAP1LC3B2|PARK7|SQSTM1
	cellular aldehyde metabolic process(GO:0006081)	3.42127	0.00622092	0.369064	AKR1A1|GLO1|GPI|IDH1|TPI1
	ribonucleoside metabolic process(GO:0009119)	3.41775	0.00499406	0.31648	HPRT1|MAT2A|MAT2B|NME1|NME2|NUDT3
	dicarboxylic acid metabolic process(GO:0043648)	3.19033	0.0092201	0.423428	GOT1|GOT2|IDH1|MDH1|ME1
	regulation of protein binding(GO:0043393)	3.19033	0.0092201	0.423428	ADD1|ADD2|FKBP1A|PARK7|TGFBR1
	regulation of protein polymerization(GO:0032271)	3.00927	0.00807107	0.423428	ADD1|ADD2|MAP1B|MAPT|RDX|SLIT2|STMN1|TMSB4X
	amine catabolic process(GO:0009310)	3.00927	0.00807107	0.423428	ACHE|ASRGL1|BCAT1|CCBL1|DDAH1|DTD1|GOT1|GOT2
	response to organic substance(GO:0010033)	2.99226	0.00432413	0.305387	ALDOC|AQP4|CACYBP|CAMK2A|CAMK2B|CAMK2D|CAMK2G|CRK|CYR61|DNAJA1|DNAJB1|DNAJB2|DNAJB4|EIF4B|ENO2|FABP3|FAS|GART|GOT1|GOT2|GPIHBP1|GSS|HLA-A|HPRT1|HSPA4|HSPA4L|IDH1|IDI1|IGBP1|IGF1R|IL1RN|MANF|MAP1B|MAT2A|ME1|NME1|NUDC|PAK1|PDXP|PEA15|PEBP1|PPP5C|PRDX3|SERPINB9|SLC1A2|SLIT2|SOD1|SOD2|SSTR2|TGFBR1|TIMP3|TNFRSF11B|TRH|TXN2|YWHAB
	induction of apoptosis by extracellular signals(GO:0008624)	2.98105	0.013085	0.452297	CAMK2B|FAS|SQSTM1|UBC|YWHAE
	regulation of cellular catabolic process(GO:0031329)	2.90751	0.00816459	0.423428	AMPH|DNAJB2|GABARAPL2|GDI1|GDI2|MAPT|PGAM1|RAD23A|RAD23B|RAP1GAP|SUMO2|TBC1D10B|TIMP3
	anti-apoptosis(GO:0006916)	2.83641	0.00916599	0.423428	BNIP3|FAS|GLO1|IGF1R|PEA15|SERPINB9|SOD1|SOD2|SQSTM1|TGFBR1|TPT1|UBC|YWHAZ
	lipid biosynthetic process(GO:0008610)	2.78572	0.0105896	0.423428	AKR1B1|CDS2|FABP3|FDPS|IDI1|IMPA1|MAT2B|MIF|PTPLAD1|TPI1
	adult locomotory behavior(GO:0008344)	2.74492	0.0165947	0.538042	CSTB|MAPT|PARK7|SNCG|TRH|UCHL1
	apoptosis(GO:0006915)	2.66149	0.0145521	0.48879	ADD1|ALDOC|BNIP3|CYR61|FAS|ITGB2|MAPT|NTN1|PAK1|PDCD5|PEA15|PPP3R1|PSMB4|PSMD2|RTN3|RTN4|SCN2A|SLIT2|SOD2|SQSTM1|TNFRSF11B|UBC|YWHAB|YWHAE
	DNA repair(GO:0006281)	2.60257	0.0211601	0.606179	BABAM1|RAD23A|RAD23B|SOD1|UBC|UBQLN2
	Golgi vesicle transport(GO:0048193)	2.46826	0.0265062	0.697515	AP1B1|COPB2|GABARAPL2|PACS1|VPS41|YKT6
	sulfur compound biosynthetic process(GO:0044272)	2.34115	0.0326786	0.697515	CHST7|ENOPH1|GSS|HAGH|MAT2A|MAT2B
	oxidoreduction coenzyme metabolic process(GO:0006733)	2.29982	0.0389134	0.784363	IDH1|MDH1|ME1|TKT|TPI1
	MAPKKK cascade(GO:0000165)	2.29982	0.0389134	0.784363	PAK1|PEBP1|PTPLAD1|UBC|YWHAB
	protein transport(GO:0015031)	2.18382	0.0354675	0.736193	AKAP12|AP1B1|AP2B1|ATG9A|COPB2|GABARAPL2|GDI1|GDI2|HSPA4|NECAP1|NUTF2|PACS1|PPP3R1|RPH3A|TOM1L2|VPS29|VPS41|YKT6|YWHAB|YWHAE|YWHAG|YWHAH|YWHAZ
	regulation of stress-activated protein kinase signaling cascade(GO:0070302)	2.1583	0.048255	0.889103	FZD7|IGBP1|IL1RN|PAK1|PTPLAD1
	protein modification by small protein conjugation or removal(GO:0070647)	2.10569	0.0476429	0.883665	BABAM1|FBXO24|RNF167|SUMO2|SUMO3|UCHL1
	response to toxin(GO:0009636)	2.10569	0.0476429	0.883665	BLMH|FAS|MAP1B|PEBP1|SCN2B|TGFBR1
	response to metal ion(GO:0010038)	2.07891	0.0495621	0.896246	CACYBP|CALM2|CAMK2B|FAS|GDI1|GSS|IMPA1|PEBP1|SOD1|SOD2|SYT1|TNFRSF11B|TXNRD2
Cellular Component	cytoplasm(GO:0005737)	9.55913	5.92895e-20	4.95956e-16	ADD1|ADD2|AHSA1|AKAP12|AKR1B1|ALDOC|AMPH|AQP4|ARPP19|ARPP21|ASRGL1|ATG9A|BABAM1|BASP1|BCAT1|BLMH|BNIP3|BSN|CACYBP|CALM2|CAMK1D|CCBL1|CDV3|CLASP2|COPB2|CPLX2|CRK|CSTA|CSTB|CTTN|DDAH1|DNAJB1|DNAJB4|DPP3|DTD1|DYNC1I1|DYNC1LI2|EIF3J|EIF4H|ENO1|ENO2|ENOPH1|ENSA|EPB41L1|EPB41L2|EPB41L3|FABP3|FABP7|FDPS|FKBP1A|FSCN1|FZD7|GABARAPL1|GART|GDI1|GDI2|GLO1|GNPDA1|GNPDA2|GOT1|GPI|GSR|GSTO1|HAGH|HEBP1|HEBP2|HPR…
	cytosol(GO:0005829)	8.52136	6.9458e-15	2.90508e-11	ADD1|AHSA1|AKR1A1|AKR1B1|ALDOA|ALDOC|AP1B1|AP2B1|ATOX1|BCAT1|CALM2|CAMK2A|CAMK2B|CAMK2D|CAMK2G|CCBL1|CLASP2|COPB2|CPLX2|CRK|EIF2S2|EIF3J|EIF4B|EIF4H|ENO1|ENO2|EPB41L1|FABP3|FAS|FDPS|FKBP1A|GABARAPL2|GART|GDA|GDI1|GDI2|GGCT|GOT1|GPI|GSR|GSS|GSTO1|HEBP1|HK1|HPRT1|IDH1|IDI1|LDHA|MAP1B|MAPT|MAT2A|MAT2B|MDH1|ME1|MPI|NME1|NME2|NPEPPS|NUDC|NUTF2|OSTM1|PACS1|PACSIN1|PAK1|PARK7|PCP4|PDLIM5|PGAM1|PGK1|PPIA…
	cytoskeleton(GO:0005856)	4.99549	5.6485e-06	0.0026856	ADD1|ADD2|AKAP12|ALDOA|ALDOC|AMPH|ASRGL1|BASP1|BSN|CALM2|CLASP2|CSTA|CTTN|DYNC1I1|DYNC1LI2|EPB41L1|EPB41L2|EPB41L3|FSCN1|GABARAPL1|KRT2|LASP1|MAP1B|MAP1LC3B2|MAP2|MAP4|MAP7D1|MAPRE2|MAPT|MARCKS|NEFM|NUDC|PAK1|PCLO|PDLIM5|RDX|SNCG|STMN1|TMSB4X|TWF2
	microtubule associated complex(GO:0005875)	4.79097	0.000185066	0.0292899	DYNC1I1|DYNC1LI2|MAP1B|MAP2|MAP4|MAPT|PEA15|YWHAE
	nucleus(GO:0005634)	4.78618	6.64509e-06	0.00292559	ACHE|ADD1|AKR1B1|ASRGL1|BABAM1|BASP1|BLMH|BNIP3|BSN|CACYBP|CAMK1D|CAMK2D|CCBL1|CRK|CSTA|CSTB|DNAJB1|ENO1|ENOPH1|FABP7|FDPS|GPI|HK1|HN1|HSPA4|HSPA4L|IL1RN|ITGAM|MAPT|MARCKS|MAT2B|NME1|NME2|NPEPPS|NUDC|PAK1|PARK7|PCP4|PDCD5|PKIA|PPIA|PPP1R7|PPP5C|PREP|PSMB4|PTMS|RAD23A|RAD23B|SCRN1|SERPINB9|SH3BGRL|SH3BGRL2|SH3BGRL3|SKAP1|SOD1|SQSTM1|SUMO2|TCEAL6|TMEM115|TMSB4X|TPI1|TRH|TXNRD1|UBC|UBQLN2|UCHL1|YWHA…
	microtubule(GO:0005874)	4.69281	7.7769e-05	0.0163632	CALM2|CLASP2|DYNC1I1|DYNC1LI2|GABARAPL1|MAP1B|MAP1LC3B2|MAP2|MAP4|MAPRE2|MAPT|NUDC|STMN1|VPS41
	mitochondrion(GO:0005739)	3.7607	0.000471518	0.0556816	ALDOC|APOA1BP|ATPIF1|BCAT1|BNIP3|CDS2|CYB5B|DDAH1|GLOD4|GOT2|GSR|HAGH|HEBP1|HEBP2|HK1|IDH1|IDI1|LDHA|MAT2B|MDH1|ME1|NIF3L1|NME1|PARK7|PEBP1|PRDX3|SOD1|SOD2|TXN2|TXNRD1|TXNRD2|YKT6|YME1L1|YWHAE|YWHAZ
	nuclear part(GO:0044428)	3.61123	0.000701294	0.0715405	AKR1B1|ASRGL1|BABAM1|BASP1|BNIP3|CACYBP|CALM2|CAMK2A|CAMK2B|CAMK2D|CAMK2G|CCBL1|CSTB|DNAJB1|FDPS|GPI|HK1|HSPA4|MAPT|NUDC|NUTF2|PAK1|PPIL1|RAD23B|RDX|RTN4|SCRN1|SOD1|SQSTM1|SYN1|TXN2|TXNRD1|UBC|UCHL1|YWHAB|ZZEF1
	endocytic vesicle membrane(GO:0030666)	3.46438	0.0038027	0.281501	AP2B1|CAMK2A|CAMK2B|CAMK2D|CAMK2G|SYT1|UBC
	soluble fraction(GO:0005625)	3.44683	0.00133052	0.117156	BLMH|CACYBP|CTTN|ENO2|FAS|GLO1|GOT1|GPI|GSR|GSS|HPRT1|IDH1|MAP1B|MDH1|ME1|NME1|PEBP1|PKIA|PTMS|SOD2|THOP1|TKT|TPI1|TRH|WARS|YWHAZ
	synaptic vesicle(GO:0008021)	2.87778	0.0115706	0.423428	AMPH|PCLO|PEBP1|RPH3A|SYN1|SYN3|SYT1
	synaptic vesicle membrane(GO:0030672)	2.61399	0.0237838	0.663172	AMPH|RPH3A|SYN1|SYN3|SYT1
	axon(GO:0030424)	2.58833	0.0163237	0.531315	ALDOC|BACE1|FKBP1A|GAP43|IMPA1|MAP1B|MAPT|NEFM|PAK1|PARK7|SCN2A|SLC1A2|SNCG|UCHL1
	synapse(GO:0045202)	2.55351	0.0175139	0.543938	ACHE|ADD1|AMPH|BSN|CAMK2A|CPLX2|GABRA2|GAP43|LRRC4|NEFM|PCLO|PDLIM5|RPH3A|SLC1A2|SSPN|SYN1|SYN3|SYT1
	centrosome(GO:0005813)	2.2205	0.0397146	0.791669	CALM2|IL1RN|MARCKS|MDH1|NME1|YWHAB
Molecular Function	calmodulin-dependent protein kinase activity(GO:0004683)	6.39019	1.5073e-05	0.00434779	CAMK1D|CAMK2A|CAMK2B|CAMK2D|CAMK2G
	intramolecular oxidoreductase activity, interconverting aldoses and ketoses(GO:0016861)	6.35082	1.0303e-05	0.00359101	GNPDA1|GNPDA2|GPI|HYI|MPI|TPI1
	tubulin binding(GO:0015631)	5.50691	1.48325e-05	0.00434779	ALDOA|CLASP2|DYNC1I1|GABARAPL1|GABARAPL2|MAP1B|MAPRE2|MAPT|NME1|STMN1|VPS41
	calmodulin binding(GO:0005516)	5.30843	1.18825e-05	0.00377401	ADD1|ADD2|ATPIF1|CAMK1D|CAMK2A|CAMK2B|CAMK2D|CAMK2G|GAP43|MAP2|MARCKS|MARCKSL1|NRGN|PPP3R1|SYT1
	transaminase activity(GO:0008483)	5.13775	0.000262413	0.0365847	BCAT1|CCBL1|GOT1|GOT2|PSAT1
	nucleoside-triphosphatase regulator activity(GO:0060589)	4.22726	0.000450472	0.0546115	AHSA1|ATPIF1|GDI1|GDI2|PAK1|PTPLAD1|RAP1GAP|RPH3A|SLIT2|TBC1D10B
	NADP binding(GO:0050661)	3.96824	0.00238143	0.193404	GSR|IDH1|ME1|TXNRD1|TXNRD2
	enzyme binding(GO:0019899)	3.87793	0.000328996	0.0436833	AKAP12|ARPP19|ATPIF1|CALM2|CSTA|CSTB|ENSA|FAS|GABARAPL2|GPIHBP1|IGBP1|IGF1R|ITGB2|MAPT|MARCKS|PAK1|PDLIM5|PEBP1|PGAM1|PRDX3|RAP1GAP|RPH3A|SERPINB9|SKAP1|SOD1|SQSTM1|SUMO2|TGFBR1|YWHAB|YWHAE|YWHAG|YWHAH
	small conjugating protein binding(GO:0032182)	3.6785	0.00397984	0.286994	DNAJB2|RAD23A|RAD23B|SQSTM1|UCHL1
	magnesium ion binding(GO:0000287)	3.53506	0.00281842	0.222415	ENO1|ENO2|GSS|HPRT1|IDH1|NME1|NUDT3|TKT
	heat shock protein binding(GO:0031072)	3.30483	0.00518121	0.321043	DNAJA1|DNAJA2|DNAJB1|DNAJB2|DNAJB4|PDXP|ST13
	protein domain specific binding(GO:0019904)	3.06515	0.00505678	0.316775	BASP1|CALM2|CRK|EPB41L2|FZD7|MAPT|SH3BGRL|SH3BGRL2|SKAP1|SQSTM1|SSTR2|ST13|YWHAB|YWHAE|YWHAG|YWHAH|YWHAZ
	oxidoreductase activity, acting on CH-OH group of donors(GO:0016614)	3.01244	0.00901788	0.423428	AKR1A1|AKR1B1|IDH1|LDHA|MAT2B|MDH1|ME1
	oxidoreductase activity, acting on NADH or NADPH(GO:0016651)	2.98105	0.013085	0.452297	GSR|GSTO1|PRDX3|TXNRD1|TXNRD2
	antioxidant activity(GO:0016209)	2.74982	0.0146082	0.48879	GSR|PARK7|PRDX3|SOD1|SOD2|TXNRD1|TXNRD2
	actin binding(GO:0003779)	2.12394	0.044645	0.874603	ADD1|ADD2|ALDOA|EPB41L1|EPB41L2|EPB41L3|FSCN1|GMFB|LASP1|MAP1B|MARCKS|PDLIM5|RDX|SYN1|TMSB4X|TWF2|YWHAH
	oxidoreductase activity, acting on a sulfur group of donors(GO:0016667)	2.10569	0.0476429	0.883665	GSR|PRDX3|SH3BGRL3|TXN2|TXNRD1|TXNRD2

## Sheet: Table S2C
Table S2C. Brain Discovery Differential Expression by ANOVA with Post-Hoc Tukey Pairwise Comparisons
Yellow shaded proteins (n=165) were used in cluster analysis of Figure S2B.
Protein ID	Gene Symbol	Module	ANOVA		Tukey Pairwise Comparison p Value						Log2 Difference
			F Value	p Value	ADPD-AD	CT-AD	PD-AD	CT-ADPD	PD-ADPD	PD-CT	ADPD-AD	CT-AD	PD-AD	CT-ADPD	PD-ADPD	PD-CT
SMOC1|Q9H4F8-2	SMOC1	lightgreen	50.9271	4.91904e-13	0.609673	5.79313e-10	1.05026e-10	2.00994e-08	3.32859e-09	0.925651	0.205925	1.50057	1.60369	1.29465	1.39777	0.103119
APP|P05067	APP	green	35.4552	7.61467e-11	0.557818	2.31392e-08	8.25243e-09	1.21495e-06	4.16641e-07	0.984797	0.212991	1.24625	1.30313	1.03326	1.09014	0.0568783
MDK|E9PLM6	MDK	lightgreen	34.9798	9.11296e-11	0.97884	6.40522e-07	7.21569e-09	2.1333e-06	2.29021e-08	0.444652	0.136093	2.27744	2.79674	2.14135	2.66065	0.519302
ICAM1|P05362	ICAM1	green	25.5288	4.98074e-09	0.523106	1.28465e-06	1.15848e-07	8.54761e-05	7.56728e-06	0.856373	0.257011	1.19214	1.34074	0.935126	1.08373	0.148601
SQSTM1|Q13501	SQSTM1	green	22.342	2.41012e-08	0.835962	1.06241e-05	6.52165e-07	0.000136166	8.44258e-06	0.797966	0.118577	0.804289	0.933485	0.685712	0.814908	0.129196
HTRA1|Q92743	HTRA1	green	22.3221	2.43511e-08	0.999988	4.02706e-05	1.79255e-06	4.43758e-05	1.97593e-06	0.74034	0.00511746	0.842533	1.00587	0.837416	1.00075	0.163334
MAPT|P10636	MAPT	lightgreen	21.9952	2.88595e-08	0.279028	8.11736e-07	8.99185e-07	0.000210205	0.000232432	0.999986	0.278467	0.996342	0.991211	0.717876	0.712745	-0.00513104
NECAB1|Q8N987	NECAB1	turquoise	20.7139	5.7056e-08	0.0669343	1.27165e-06	4.55192e-07	0.00277748	0.00106109	0.986515	-0.163712	-0.407337	-0.428903	-0.243625	-0.265191	-0.0215663
NTN1|O95631	NTN1	lightgreen	24.3451	5.88104e-08	0.868158	5.3329e-06	2.47372e-06	4.17719e-05	1.90902e-05	0.991253	0.225937	1.83986	1.92539	1.61393	1.69945	0.0855255
MAPT|P10636-4	MAPT	lightgreen	20.5311	6.30164e-08	0.700292	2.01607e-06	6.67918e-06	5.57284e-05	0.000181795	0.979334	0.305183	1.75037	1.64036	1.44518	1.33518	-0.110007
VGF|O15240	VGF	turquoise	20.3095	7.1137e-08	0.845766	1.15215e-06	3.84064e-05	1.40511e-05	0.000449245	0.663491	-0.14137	-1.10854	-0.910252	-0.967175	-0.768883	0.198292
HMOX2|A0A087WT44	HMOX2	purple	19.6643	1.01708e-07	0.999894	3.59759e-06	0.000329243	2.9374e-06	0.000270327	0.455732	0.00213873	-0.194931	-0.146934	-0.19707	-0.149072	0.0479974
RPH3A|Q9Y2J0	RPH3A	turquoise	19.4174	1.1684e-07	0.408929	1.66496e-06	7.0119e-06	0.000198041	0.000795278	0.965186	-0.205025	-0.822282	-0.760855	-0.617257	-0.55583	0.0614269
ACTN4|O43707	ACTN4	turquoise	18.566	1.90056e-07	0.999972	1.61592e-05	0.000106778	1.41812e-05	9.38569e-05	0.924861	0.00175971	-0.228741	-0.203158	-0.2305	-0.204918	0.0255824
SFRP1|Q8N474	SFRP1	pink	27.6604	2.56291e-07	0.949578	4.15041e-05	2.73141e-06	0.00013492	8.18161e-06	0.57596	0.127452	1.42666	1.73563	1.29921	1.60818	0.308968
PLIN4|Q96Q06-2	PLIN4	lightgreen	18.0052	2.63776e-07	0.999974	1.37642e-05	0.000232779	1.21206e-05	0.000205576	0.787811	-0.00482357	0.65018	0.541946	0.655004	0.54677	-0.108234
ADD3|Q9UEY8	ADD3	lightgreen	18.0012	2.64396e-07	1	7.26391e-06	0.000531088	7.30373e-06	0.000533885	0.496041	0.000104391	0.33972	0.256731	0.339616	0.256627	-0.0829889
PLIN4|Q96Q06	PLIN4	lightgreen	17.9824	2.67351e-07	0.999992	1.4651e-05	0.000208352	1.34312e-05	0.000191357	0.817808	-0.00330623	0.649437	0.547621	0.652743	0.550927	-0.101816
KRAS|P01116	KRAS	brown	17.9668	2.69821e-07	0.182364	6.25647e-06	2.44779e-06	0.00299724	0.00125569	0.98983	-0.0993374	-0.281121	-0.295835	-0.181784	-0.196497	-0.0147135
HSPB1|P04792	HSPB1	green	17.8189	2.94501e-07	0.874547	6.98759e-06	5.02122e-05	6.97368e-05	0.000482244	0.916461	0.113595	0.877581	0.780289	0.763986	0.666694	-0.0972916
CPNE5|Q9HCH3	CPNE5	turquoise	17.6461	3.26401e-07	0.333054	3.43753e-06	1.21203e-05	0.000610585	0.00200359	0.976132	-0.102248	-0.361768	-0.337173	-0.25952	-0.234925	0.0245949
CLDN10|P78369	CLDN10	pink	17.6005	3.35401e-07	0.999952	1.35383e-05	0.000262546	1.58074e-05	0.000305295	0.762756	0.0057284	0.634064	0.523444	0.628335	0.517715	-0.11062
ACTN4|K7EJH8	ACTN4	purple	17.5668	3.42235e-07	0.955694	1.20333e-05	0.00367482	2.50963e-06	0.000856555	0.233985	0.0316972	-0.349408	-0.229956	-0.381106	-0.261653	0.119453
RPS27A|P62979	RPS27A	blue	17.4266	3.72235e-07	0.135353	1.50064e-06	1.49825e-05	0.00124371	0.00995903	0.875235	0.120098	0.34111	0.300554	0.221013	0.180456	-0.0405562
COTL1|Q14019	COTL1	green	17.3648	3.8633e-07	0.217639	2.47564e-06	1.3872e-05	0.000954649	0.00468616	0.942372	0.175703	0.549085	0.498911	0.373382	0.323208	-0.0501736
C4B|P0C0L5	C4B	green	16.9434	4.98838e-07	0.374189	4.31926e-06	2.25801e-05	0.000602568	0.00284418	0.948527	0.277287	1.01596	0.924137	0.738675	0.64685	-0.0918251
CISD1|Q9NZ45	CISD1	turquoise	16.8552	5.26495e-07	0.0463624	1.77418e-05	1.15374e-06	0.039828	0.00399265	0.808302	-0.145863	-0.295212	-0.343014	-0.149349	-0.197151	-0.0478019
RAP2A|P10114	RAP2A	turquoise	16.7746	5.53166e-07	0.0628608	2.73519e-05	1.0733e-06	0.0405435	0.00257262	0.716352	-0.14977	-0.310614	-0.371791	-0.160844	-0.222021	-0.0611768
COL25A1|Q9BXS0	COL25A1	green	16.7407	5.64805e-07	0.998931	0.000228795	2.30128e-05	0.000350549	3.56315e-05	0.872471	0.067791	2.21179	2.57069	2.144	2.50289	0.3589
CSTB|P04080	CSTB	green	16.6897	5.82802e-07	0.547566	5.41975e-06	4.56092e-05	0.000311716	0.00235836	0.897649	0.110945	0.490853	0.43293	0.379908	0.321986	-0.0579226
GNG12|Q9UBI6	GNG12	green	16.5465	6.36685e-07	0.34815	4.46061e-06	2.96164e-05	0.000718296	0.00417618	0.92544	0.156291	0.554811	0.497297	0.39852	0.341006	-0.0575142
PACSIN1|Q9BY11	PACSIN1	turquoise	16.4161	6.90355e-07	0.194442	0.000788662	5.52926e-07	0.137078	0.00027051	0.0957237	-0.121284	-0.253628	-0.396532	-0.132345	-0.275248	-0.142904
PVRL1|Q15223	PVRL1	turquoise	16.2924	7.45641e-07	0.891246	7.46643e-05	1.96646e-05	0.000628726	0.000171233	0.971478	-0.0422975	-0.299276	-0.325257	-0.256979	-0.28296	-0.0259813
SDC4|P31431	SDC4	green	16.2194	7.80464e-07	0.733841	2.88148e-05	2.33852e-05	0.000633802	0.000518463	0.999883	0.137268	0.714968	0.724092	0.5777	0.586824	0.00912352
NPTX2|P47972	NPTX2	turquoise	16.3824	8.08089e-07	0.25835	1.08347e-06	0.000434299	0.000206413	0.0527893	0.188535	-0.298601	-1.03237	-0.7136	-0.73377	-0.414999	0.318771
PLCD1|P51178-2	PLCD1	green	16.1349	8.22891e-07	0.79806	4.58466e-05	2.14806e-05	0.000705442	0.000339089	0.99451	0.0987643	0.563178	0.590067	0.464414	0.491302	0.0268881
APOO|Q9BUR5	APOO	turquoise	16.1016	8.40279e-07	0.158159	2.10161e-05	4.02471e-06	0.0107771	0.002478	0.948638	-0.134995	-0.343562	-0.377526	-0.208567	-0.242531	-0.0339642
ADH5|P11766	ADH5	green	16.0843	8.49514e-07	0.990875	3.96159e-05	0.00013952	9.71295e-05	0.000337593	0.975471	0.017962	0.31944	0.29418	0.301478	0.276218	-0.0252608
CADM2|Q8N3J6-3	CADM2	turquoise	16.0485	8.68819e-07	0.680519	5.12179e-05	1.32286e-05	0.0014227	0.000390091	0.970455	-0.0515522	-0.238221	-0.258656	-0.186669	-0.207104	-0.0204357
FAM213A|Q9BRX8	FAM213A	turquoise	15.9462	9.26755e-07	0.176363	2.52705e-05	4.35276e-06	0.0108412	0.00226118	0.939003	-0.102555	-0.265297	-0.293524	-0.162743	-0.190969	-0.0282267
CD109|Q6YHK3	CD109	green	15.8618	9.77559e-07	0.570202	7.85885e-06	7.64259e-05	0.000400734	0.00342498	0.878009	0.171252	0.76306	0.66471	0.591809	0.493459	-0.0983502
PLCD1|P51178	PLCD1	green	15.8503	9.84705e-07	0.806211	5.17385e-05	2.57942e-05	0.000757028	0.000386721	0.995724	0.0987544	0.568527	0.593661	0.469773	0.494906	0.0251337
NAPG|Q99747	NAPG	turquoise	15.7233	1.06749e-06	0.659837	2.613e-05	3.07644e-05	0.000829098	0.000968538	0.999944	-0.0372629	-0.174248	-0.172518	-0.136985	-0.135255	0.00172921
PLEC|Q15149-8	PLEC	green	15.5826	1.1678e-06	0.742809	4.32203e-05	2.96885e-05	0.000892893	0.000623143	0.999319	0.0801059	0.413134	0.422875	0.333028	0.34277	0.00974105
NDUFC2|O95298	NDUFC2	turquoise	15.5242	1.21228e-06	0.494436	1.2203e-05	4.65297e-05	0.000878617	0.00306735	0.971429	-0.112748	-0.447241	-0.412483	-0.334493	-0.299735	0.0347581
EEF1A1|Q5JR01	EEF1A1	saddlebrown	15.5009	1.23056e-06	0.993742	0.00130497	1.4652e-05	0.00273001	3.24107e-05	0.448762	0.017193	0.270039	0.36921	0.252846	0.352017	0.0991716
ROCK2|O75116	ROCK2	turquoise	15.4848	1.24337e-06	0.26719	9.37642e-06	2.62033e-05	0.00234624	0.00594327	0.986715	-0.0727706	-0.225154	-0.211942	-0.152384	-0.139171	0.0132124
SNAP23|O00161	SNAP23	green	15.2843	1.41475e-06	0.867397	8.32782e-05	3.79986e-05	0.000825039	0.000386316	0.993853	0.0557134	0.362436	0.381121	0.306722	0.325408	0.0186851
ALDH1L1|O75891-3	ALDH1L1	pink	15.2542	1.44265e-06	0.559308	0.00154129	0.00144442	3.06241e-05	2.85773e-05	0.999996	-0.114121	0.348987	0.350953	0.463107	0.465074	0.00196652
GMPR|P36959	GMPR	green	15.0867	1.60833e-06	0.910294	9.85187e-06	0.00101981	7.44302e-05	0.00654105	0.423296	0.104738	0.90214	0.658337	0.797402	0.553599	-0.243803
CAMKK2|Q96RR4	CAMKK2	turquoise	15.0713	1.62458e-06	0.750731	1.83498e-05	0.000134352	0.000375956	0.00250501	0.913077	-0.0867205	-0.477826	-0.420979	-0.391105	-0.334259	0.0568464
SPOCK2|Q92563	SPOCK2	saddlebrown	15.068	1.62801e-06	0.999946	0.000160297	0.000172368	0.000187781	0.000201888	0.999995	0.00729521	0.663124	0.659779	0.655828	0.652484	-0.00334492
ARHGAP26|Q9UNA1	ARHGAP26	turquoise	15.0526	1.64444e-06	0.538425	3.69075e-05	2.69128e-05	0.00202075	0.00150456	0.999595	-0.0749515	-0.293116	-0.298867	-0.218165	-0.223915	-0.00575046
OLFM3|Q96PB7	OLFM3	turquoise	15.1495	1.74794e-06	0.820323	2.82542e-05	0.000160895	0.000262733	0.00148276	0.932513	-0.106496	-0.660024	-0.58896	-0.553528	-0.482464	0.0710639
GPC4|O75487	GPC4	pink	14.9525	1.75553e-06	0.984473	8.44351e-05	0.00169643	2.87286e-05	0.000607895	0.741477	-0.0244075	0.344572	0.274656	0.368979	0.299064	-0.0699158
GPNMB|Q14956	GPNMB	lightgreen	14.8967	1.82094e-06	0.887305	5.10675e-05	0.000101053	0.000447835	0.000866415	0.995903	0.196857	1.40803	1.34673	1.21117	1.14987	-0.0613002
UQCR11|O14957	UQCR11	turquoise	14.8398	1.89023e-06	0.195945	2.59307e-05	1.2948e-05	0.00952703	0.00517851	0.995793	-0.152656	-0.405473	-0.422551	-0.252817	-0.269895	-0.0170776
DNAJB4|Q9UDY4	DNAJB4	brown	14.7898	1.95339e-06	0.960945	0.000861946	1.93897e-05	0.00347285	8.60477e-05	0.591358	-0.026315	-0.227112	-0.295054	-0.200797	-0.268739	-0.0679421
SYT12|Q8IV01	SYT12	turquoise	14.7711	1.97752e-06	0.926578	1.39228e-05	0.000996778	9.07055e-05	0.00562808	0.494199	-0.0760984	-0.692287	-0.516371	-0.616188	-0.440273	0.175916
BBOX1|O75936	BBOX1	green	14.7676	1.98217e-06	0.998809	0.000152886	0.000181677	0.00023864	0.000283252	0.999931	0.0196229	0.635093	0.627504	0.61547	0.607882	-0.0075888
PAFAH1B3|Q15102	PAFAH1B3	pink	14.7634	1.9876e-06	0.9701	5.29183e-05	0.00693395	1.3593e-05	0.00202428	0.350333	-0.0291788	0.338013	0.228135	0.367192	0.257314	-0.109878
KRAS|P01116-2	KRAS	brown	14.655	2.13504e-06	0.307397	4.1192e-05	1.60133e-05	0.00700318	0.00299833	0.989548	-0.0889325	-0.264383	-0.279993	-0.17545	-0.19106	-0.0156099
STX1A|Q16623	STX1A	turquoise	14.5972	2.21838e-06	0.624777	3.99011e-05	5.30746e-05	0.00145988	0.0019076	0.999699	-0.0970085	-0.421118	-0.4136	-0.324109	-0.316592	0.00751759
EEF1A1|A0A087WVQ9	EEF1A1	green	14.567	2.26316e-06	0.480688	0.00010663	1.41384e-05	0.00691179	0.00107954	0.910002	0.07653	0.261048	0.296206	0.184518	0.219676	0.0351581
SEPT2|Q15019-2	SEPT2	green	14.5426	2.30019e-06	0.210891	2.49351e-05	1.92827e-05	0.00825707	0.00659171	0.999782	0.118698	0.322567	0.327587	0.203869	0.208889	0.00502001
PRDX6|P30041	PRDX6	green	14.512	2.34736e-06	0.482415	4.54853e-05	3.07665e-05	0.00317686	0.00221625	0.999231	0.144923	0.523573	0.53647	0.37865	0.391547	0.0128964
ADIRF|Q15847	ADIRF	green	14.4499	2.44638e-06	0.986621	8.81889e-05	0.000259592	0.000242852	0.000702324	0.983879	0.0658205	0.975288	0.905103	0.909467	0.839282	-0.0701849
PLCD3|Q8N3E9	PLCD3	green	14.3247	2.65976e-06	0.900615	0.000612771	2.27209e-05	0.00436487	0.000183572	0.69476	0.0578025	0.364188	0.456056	0.306386	0.398253	0.0918679
NDUFB5|H0Y886	NDUFB5	turquoise	14.3242	2.66063e-06	0.474531	5.49612e-05	3.015e-05	0.00391669	0.00225791	0.997234	-0.115212	-0.407522	-0.423134	-0.29231	-0.307922	-0.0156117
UQCRB|E5RHG9	UQCRB	turquoise	14.3142	2.67846e-06	0.242525	3.34946e-05	2.09766e-05	0.00861568	0.00570924	0.998692	-0.119256	-0.331744	-0.341321	-0.212488	-0.222066	-0.0095779
CADM3|Q8N126-2	CADM3	turquoise	14.2493	2.79753e-06	0.498516	0.000119004	1.82173e-05	0.00703688	0.00125849	0.925928	-0.103059	-0.356271	-0.401224	-0.253211	-0.298165	-0.0449537
LRRC57|Q8N9N7	LRRC57	turquoise	14.2388	2.81749e-06	0.434248	1.00084e-05	0.000215748	0.000979267	0.0157281	0.744115	-0.0814364	-0.304849	-0.250823	-0.223412	-0.169386	0.0540261
APP|P05067-4	APP	saddlebrown	14.1004	3.09248e-06	0.543444	6.17098e-05	4.24373e-05	0.00317575	0.00224802	0.99932	0.246709	0.939611	0.962259	0.692902	0.715551	0.0226489
OLFM1|Q99784	OLFM1	turquoise	14.0739	3.14823e-06	0.77857	2.36821e-05	0.000352044	0.000415118	0.00532215	0.808136	-0.109877	-0.627642	-0.524203	-0.517765	-0.414326	0.103438
APOE|P02649	APOE	green	14.0364	3.2292e-06	0.739923	0.000125878	4.71005e-05	0.00248602	0.000983432	0.987997	0.163141	0.780706	0.832694	0.617565	0.669553	0.0519881
PXN|P49023-3	PXN	lightgreen	13.9436	3.43875e-06	0.428711	8.6788e-06	0.000398928	0.000879799	0.0269942	0.591219	0.15137	0.567664	0.442896	0.416294	0.291527	-0.124768
TMX3|Q96JJ7	TMX3	turquoise	13.8959	3.55187e-06	0.174308	1.40959e-05	6.0929e-05	0.00663931	0.0230143	0.963065	-0.138532	-0.369915	-0.338174	-0.231383	-0.199641	0.0317411
ERBB2IP|Q96RT1-8	ERBB2IP	green	13.8913	3.56308e-06	0.846084	9.65197e-05	0.000111813	0.00108884	0.00125304	0.999958	0.0885573	0.537771	0.532493	0.449214	0.443936	-0.00527807
CEND1|Q8N111	CEND1	turquoise	13.7873	3.82482e-06	0.060023	2.81486e-05	1.58909e-05	0.0434979	0.0278479	0.997633	-0.177265	-0.364088	-0.376782	-0.186824	-0.199518	-0.012694
NDUFA9|Q16795	NDUFA9	turquoise	13.601	4.34536e-06	0.177397	1.16025e-05	0.000115711	0.00544773	0.0375794	0.873784	-0.169866	-0.460829	-0.399287	-0.290963	-0.229421	0.0615416
SGTB|Q96EQ0	SGTB	brown	13.5445	4.51768e-06	0.998033	0.000106523	0.000925022	0.000180825	0.00153545	0.885239	-0.0118341	-0.331753	-0.282746	-0.319919	-0.270912	0.0490072
GSTP1|P09211	GSTP1	green	13.4722	4.74877e-06	0.653319	6.4304e-06	0.00637164	0.000220994	0.105635	0.108828	0.0914084	0.45953	0.276039	0.368121	0.18463	-0.183491
EHD3|Q9NZN3	EHD3	turquoise	13.4389	4.85935e-06	0.0387037	0.000116263	6.43314e-06	0.173848	0.0215176	0.778473	-0.155004	-0.270884	-0.323384	-0.11588	-0.168381	-0.0525002
TOMM70A|O94826	TOMM70A	turquoise	13.3894	5.02892e-06	0.0488261	6.06694e-05	1.14804e-05	0.0931496	0.0268284	0.947158	-0.160623	-0.303827	-0.336236	-0.143203	-0.175613	-0.0324099
MICALL2|Q8IY33	MICALL2	saddlebrown	14.9473	5.33562e-06	0.985922	6.16606e-05	0.00087925	0.000155531	0.00217202	0.758189	0.0381297	0.595188	0.485262	0.557058	0.447132	-0.109926
HSPB8|Q9UJY1	HSPB8	green	13.155	5.91991e-06	0.601755	0.000438442	2.56167e-05	0.0142548	0.00106946	0.782494	0.140128	0.500615	0.606482	0.360487	0.466354	0.105867
IDH1|O75874	IDH1	green	13.1153	6.08667e-06	0.501405	0.00010301	6.11576e-05	0.00610701	0.00381358	0.998153	0.0857121	0.300213	0.310675	0.214501	0.224963	0.0104619
NDUFS1|P28331-2	NDUFS1	turquoise	13.0968	6.16622e-06	0.446729	3.28125e-05	0.000178779	0.00278825	0.0126618	0.94325	-0.110316	-0.390367	-0.349258	-0.280051	-0.238943	0.0411085
KIAA1045|Q9UPV7	KIAA1045	turquoise	13.0966	6.16698e-06	0.409045	7.72952e-06	0.00181395	0.000871936	0.0956647	0.27956	-0.138341	-0.51065	-0.349854	-0.372309	-0.211512	0.160797
BLVRB|P30043	BLVRB	saddlebrown	13.0943	6.1767e-06	0.987083	0.000111495	0.000883349	0.000302374	0.00229288	0.897554	0.0289982	0.428145	0.367404	0.399147	0.338406	-0.0607416
GJA1|P17302	GJA1	lightgreen	13.0891	6.19935e-06	0.845409	0.000100637	0.000247581	0.00113789	0.00267105	0.990493	0.103634	0.626476	0.588535	0.522842	0.4849	-0.0379414
PDHA1|P08559-4	PDHA1	turquoise	13.0684	6.29027e-06	0.387736	2.0562e-05	0.000277162	0.00243264	0.0239121	0.825472	-0.0926346	-0.315307	-0.265754	-0.222672	-0.173119	0.0495533
R3HDM2|B5MCU0	R3HDM2	purple	13.0574	6.33879e-06	0.319692	8.02714e-06	0.00108149	0.00147393	0.0935297	0.375052	-0.145052	-0.482163	-0.34609	-0.337111	-0.201038	0.136073
PIP5K1C|O60331-3	PIP5K1C	turquoise	12.9745	6.7193e-06	0.835123	0.000197178	0.000131934	0.00229057	0.00156649	0.999129	-0.0458319	-0.257765	-0.265064	-0.211933	-0.219232	-0.0072985
ADAM11|O75078	ADAM11	brown	12.9632	6.77261e-06	0.989152	2.37775e-05	0.0230378	6.1778e-05	0.0487378	0.0944797	-0.0171225	-0.296177	-0.164865	-0.279055	-0.147742	0.131312
PIP5K1C|O60331	PIP5K1C	turquoise	12.9176	6.99393e-06	0.885521	0.00021306	0.000170159	0.0017916	0.00144605	0.999846	-0.0397689	-0.256864	-0.260965	-0.217095	-0.221196	-0.0041017
PRRT2|Q7Z6L0-2	PRRT2	turquoise	12.9088	7.03769e-06	0.116477	0.00468781	3.17151e-06	0.553996	0.00308418	0.0850321	-0.162056	-0.255272	-0.427985	-0.0932157	-0.265929	-0.172714
R3HDM2|B5MCG9	R3HDM2	purple	12.8735	7.21498e-06	0.3317	9.47931e-06	0.00111194	0.00160659	0.0907036	0.399436	-0.143564	-0.479398	-0.346566	-0.335835	-0.203002	0.132832
PDK3|Q15120-2	PDK3	turquoise	12.8469	7.35199e-06	0.051253	5.75075e-05	2.14349e-05	0.0858088	0.0415689	0.988072	-0.188033	-0.359715	-0.382412	-0.171682	-0.194379	-0.0226966
C4A|P0C0L4	C4A	green	12.9703	7.46082e-06	0.650725	6.76073e-05	0.000226768	0.00205632	0.00577645	0.992994	0.38267	1.67135	1.58047	1.28868	1.1978	-0.0908818
NDUFA3|O95167	NDUFA3	brown	12.8095	7.54968e-06	0.606009	2.65788e-05	0.000673616	0.00108569	0.0202907	0.706116	-0.102215	-0.443846	-0.355154	-0.341631	-0.252939	0.0886916
PLXNA1|Q9UIW2	PLXNA1	turquoise	12.7943	7.6311e-06	0.412053	2.73514e-05	0.000291064	0.00279569	0.0223407	0.861871	-0.13426	-0.461795	-0.394571	-0.327535	-0.260312	0.0672238
COX7A2L|O14548	COX7A2L	turquoise	12.7839	7.68756e-06	0.368952	4.07448e-05	0.000147506	0.00499076	0.0153707	0.973872	-0.113358	-0.362181	-0.33285	-0.248824	-0.219492	0.0293314
IGSF9B|Q9UPX0-2	IGSF9B	turquoise	12.7784	7.71794e-06	0.696002	6.81858e-05	0.000275792	0.00173036	0.00628986	0.966339	-0.093545	-0.434383	-0.394642	-0.340838	-0.301097	0.0397407
PHGDH|O43175	PHGDH	blue	12.668	8.34807e-06	0.350322	6.03736e-05	0.000100437	0.00778859	0.0121254	0.998282	0.158805	0.484411	0.468502	0.325606	0.309698	-0.0159083
TIMM44|O43615	TIMM44	turquoise	12.6234	8.61769e-06	0.574143	9.47601e-06	0.00762882	0.000471088	0.155582	0.122777	-0.0681144	-0.301777	-0.181752	-0.233663	-0.113637	0.120025
GFAP|P14136-2	GFAP	darkgrey	12.5951	8.79342e-06	0.872223	5.68518e-05	0.00112353	0.000552624	0.00924479	0.74899	0.188667	1.27657	1.02739	1.0879	0.838727	-0.249177
OPCML|Q14982-3	OPCML	turquoise	12.5603	9.01475e-06	0.140801	0.000129139	2.4867e-05	0.054215	0.0145397	0.947969	-0.117715	-0.259503	-0.288444	-0.141788	-0.170729	-0.0289406
PLXNA4|Q9HCM2	PLXNA4	turquoise	12.5478	9.09601e-06	0.39781	1.777e-05	0.000770289	0.0020184	0.0521764	0.597595	-0.103388	-0.359078	-0.277476	-0.25569	-0.174088	0.0816023
GFAP|P14136	GFAP	darkgrey	12.5405	9.14347e-06	0.880937	5.98131e-05	0.00119143	0.000546422	0.00923949	0.746928	0.185147	1.28343	1.03119	1.09828	0.846041	-0.252242
ERO1L|Q96HE7	ERO1L	turquoise	12.448	9.77029e-06	0.0640682	1.42951e-05	0.000191062	0.023812	0.156832	0.828248	-0.108492	-0.234666	-0.198806	-0.126174	-0.0903136	0.03586
AHNAK|Q09666	AHNAK	saddlebrown	12.4386	9.8367e-06	0.922046	7.14022e-05	0.00146935	0.000470111	0.00838785	0.738569	0.0841947	0.677361	0.540746	0.593167	0.456551	-0.136615
RGS7|P49802	RGS7	turquoise	12.3892	1.0193e-05	0.580006	5.71453e-05	0.000346141	0.00250667	0.0127009	0.931724	-0.0973334	-0.389738	-0.344269	-0.292405	-0.246936	0.0454689
NDUFA10|E7ESZ7	NDUFA10	turquoise	12.3747	1.03e-05	0.310513	2.93525e-05	0.00029993	0.00509315	0.0366502	0.867655	-0.130142	-0.396553	-0.339544	-0.266411	-0.209402	0.0570087
MFF|Q9GZY8	MFF	turquoise	12.3547	1.04496e-05	0.168888	3.84662e-05	0.000113441	0.0164276	0.0393825	0.98422	-0.136567	-0.340482	-0.317422	-0.203915	-0.180855	0.0230598
USP7|Q93009	USP7	turquoise	12.3417	1.0548e-05	0.297845	8.91394e-05	7.98436e-05	0.0144037	0.0131148	0.999982	-0.0681078	-0.190481	-0.191871	-0.122374	-0.123763	-0.00138947
NDUFS6|O75380	NDUFS6	brown	12.316	1.0745e-05	0.180348	8.01213e-05	5.74987e-05	0.0274619	0.020965	0.999523	-0.151526	-0.366585	-0.374568	-0.215059	-0.223042	-0.00798295
LINGO1|Q96FE5	LINGO1	turquoise	12.3058	1.08244e-05	0.329289	3.74102e-05	0.000254218	0.00569964	0.029273	0.920215	-0.136834	-0.419881	-0.36936	-0.283047	-0.232526	0.0505204
DUSP3|P51452	DUSP3	purple	12.1411	1.21971e-05	0.939737	0.0011891	0.00290085	0.000220892	0.000560325	0.989114	0.0270078	-0.194158	-0.179346	-0.221166	-0.206354	0.0148122
CSNK1A1|P48729	CSNK1A1	pink	12.1236	1.23531e-05	0.755069	7.01863e-05	0.000774403	0.00133047	0.0121572	0.851748	0.0643042	0.328503	0.276318	0.264199	0.212014	-0.0521854
CSNK1A1|P48729-2	CSNK1A1	pink	12.1092	1.24834e-05	0.646849	5.00438e-05	0.000788929	0.00163027	0.0196867	0.793018	0.0762206	0.336141	0.276246	0.25992	0.200026	-0.0598947
SEPT5|B4DJ62	SEPT5	turquoise	12.0519	1.30162e-05	0.168617	0.000101806	5.83907e-05	0.0362562	0.0232315	0.997767	-0.188796	-0.441841	-0.458241	-0.253045	-0.269445	-0.0163998
PPP5C|P53041	PPP5C	turquoise	12.0288	1.32371e-05	0.630387	0.000344243	9.50002e-05	0.0102216	0.00319176	0.973051	-0.056513	-0.213522	-0.233732	-0.157009	-0.177219	-0.0202098
TMOD3|Q9NYL9	TMOD3	lightgreen	11.9947	1.35717e-05	0.74084	0.000136859	0.000361968	0.00267571	0.00655126	0.987906	0.0726874	0.346404	0.323144	0.273717	0.250457	-0.0232598
CA4|P22748	CA4	turquoise	11.9916	1.36021e-05	0.17921	4.67785e-05	0.000148522	0.0178314	0.0450481	0.980779	-0.247482	-0.618834	-0.573408	-0.371352	-0.325926	0.0454265
PGM1|P36871	PGM1	green	11.8778	1.47854e-05	0.874394	0.000528697	0.0245697	5.51514e-05	0.00337104	0.507735	-0.0349061	0.203324	0.138517	0.23823	0.173424	-0.0648065
SEC14L2|O76054	SEC14L2	lightgreen	11.8744	1.48225e-05	0.849352	0.0003	0.000293935	0.00312421	0.00306497	1	0.0486329	0.275184	0.275596	0.226551	0.226963	0.000412044
PDHB|P11177	PDHB	turquoise	11.8466	1.51289e-05	0.796416	7.45266e-05	0.00127063	0.00113306	0.0155425	0.774992	-0.0599127	-0.330015	-0.267502	-0.270102	-0.207589	0.0625127
FBP1|P09467	FBP1	green	11.8273	1.53449e-05	0.966737	0.00328871	0.000103379	0.0114622	0.000412423	0.641	0.0678849	0.551203	0.724949	0.483318	0.657064	0.173747
EEF1A1|P68104	EEF1A1	green	11.8218	1.54069e-05	0.457673	0.000293741	7.90504e-05	0.0184583	0.00587741	0.971714	0.0705188	0.218184	0.238944	0.147665	0.168425	0.0207605
HSPB6|O14558	HSPB6	green	11.8075	1.5571e-05	0.82508	0.000297672	0.000282299	0.00356782	0.00339571	0.999998	0.146987	0.783473	0.786516	0.636485	0.639528	0.00304287
NDUFB3|O43676	NDUFB3	turquoise	11.7984	1.56756e-05	0.135494	5.12079e-05	0.000136688	0.0276464	0.0591385	0.988012	-0.178222	-0.41388	-0.387914	-0.235658	-0.209692	0.0259662
STXBP5L|Q9Y2K9	STXBP5L	turquoise	11.7867	1.58114e-05	0.65928	6.1243e-05	0.000955672	0.00185947	0.0220638	0.793298	-0.0916108	-0.405842	-0.332629	-0.314231	-0.241018	0.0732127
CS|O75390	CS	turquoise	11.7772	1.59222e-05	0.0920317	6.75982e-05	8.12387e-05	0.053668	0.0615259	0.999918	-0.12623	-0.265318	-0.26215	-0.139088	-0.13592	0.00316811
PBXIP1|Q96AQ6	PBXIP1	green	11.7691	1.60172e-05	0.149597	6.87598e-05	0.000109331	0.0309166	0.0444453	0.998693	0.205055	0.478198	0.463752	0.273143	0.258697	-0.0144454
RPS6KA2|F2Z2J1	RPS6KA2	pink	11.7264	1.65313e-05	0.729706	0.00466626	0.00510271	0.0002357	0.000259868	0.999987	-0.0569203	0.19934	0.197543	0.25626	0.254464	-0.00179655
TWF2|Q6IBS0	TWF2	turquoise	11.7219	1.65858e-05	0.999879	0.00027535	0.00328013	0.000338275	0.00397357	0.827108	-0.00236728	-0.157793	-0.128497	-0.155425	-0.12613	0.0292957
GNB5|O14775	GNB5	turquoise	11.6609	1.73516e-05	0.388106	8.64166e-05	0.000250415	0.00883299	0.0219413	0.984566	-0.0939607	-0.29236	-0.271663	-0.1984	-0.177702	0.0206977
PADI2|Q9Y2J8	PADI2	blue	11.6124	1.79879e-05	0.530585	0.00055994	7.26611e-05	0.0235042	0.00390818	0.903039	0.209386	0.672003	0.776925	0.462617	0.567539	0.104922
ACTN2|P35609	ACTN2	turquoise	11.6031	1.81123e-05	0.860717	0.000166162	0.000826983	0.00166777	0.00748225	0.948138	-0.102091	-0.621637	-0.551177	-0.519546	-0.449086	0.0704592
FAH|P16930	FAH	green	11.5554	1.87669e-05	0.989284	0.000704557	0.000627175	0.00173545	0.00154931	0.999977	0.0272271	0.374546	0.378013	0.347319	0.350786	0.00346673
GFAP|K7ELP4	GFAP	green	11.4936	1.96513e-05	0.9485	0.000116854	0.0033133	0.000585094	0.0141289	0.664227	0.136973	1.24117	0.950844	1.1042	0.813871	-0.290326
UQCRC1|P31930	UQCRC1	brown	11.4681	2.00289e-05	0.740609	0.000344276	0.00024677	0.00626621	0.00462169	0.99949	-0.0577788	-0.257724	-0.264078	-0.199945	-0.206299	-0.0063542
NRN1|A0A087WWT2	NRN1	brown	11.4591	2.01638e-05	0.98768	0.000183547	0.00348155	0.000486146	0.00847902	0.742765	-0.0432255	-0.626776	-0.492994	-0.58355	-0.449769	0.133782
PSAT1|Q9Y617	PSAT1	green	11.4209	2.07482e-05	0.261903	8.97523e-05	0.000201357	0.0177422	0.0343375	0.99312	0.169009	0.452297	0.427948	0.283287	0.258939	-0.0243485
PLSCR4|Q9NRQ2	PLSCR4	pink	11.3842	2.13262e-05	0.558234	0.00316209	3.41458e-05	0.0854095	0.00171516	0.428296	0.18655	0.533704	0.750974	0.347154	0.564425	0.217271
CYC1|P08574	CYC1	turquoise	11.3791	2.14083e-05	0.552929	9.37818e-05	0.000586957	0.00445963	0.0223507	0.926838	-0.0954934	-0.357972	-0.313723	-0.262478	-0.218229	0.0442489
NGEF|Q8N5V2	NGEF	black	11.3105	2.25387e-05	0.144809	7.72106e-05	0.000165612	0.035281	0.0632041	0.994222	-0.207109	-0.475661	-0.451767	-0.268552	-0.244659	0.0238938
MSN|P26038	MSN	green	11.281	2.30453e-05	0.462817	0.000441511	9.98445e-05	0.0254271	0.00706872	0.959243	0.138431	0.417944	0.464592	0.279513	0.326162	0.0466485
NDUFS7|F5GXJ1	NDUFS7	turquoise	11.2762	2.31288e-05	0.210876	3.33611e-05	0.000764453	0.0106239	0.122662	0.724497	-0.153183	-0.408929	-0.328471	-0.255746	-0.175287	0.0804582
PTPRD|P23468	PTPRD	purple	11.2692	2.32515e-05	0.983458	0.011622	0.000509303	0.00440115	0.00017329	0.681388	0.00884975	-0.0802735	-0.107561	-0.0891233	-0.116411	-0.0272879
EFNA3|P52797	EFNA3	turquoise	12.468	2.33211e-05	0.0402394	2.9395e-05	0.000272305	0.0440015	0.225573	0.842584	-0.287893	-0.571721	-0.487827	-0.283828	-0.199934	0.0838943
PGM2|Q96G03	PGM2	lightgreen	11.2507	2.35761e-05	0.957632	0.000239302	0.00177941	0.0010548	0.00718339	0.90174	0.0374131	0.345901	0.294963	0.308488	0.25755	-0.0509382
DLD|P09622	DLD	brown	11.2061	2.43836e-05	0.319689	7.24338e-05	0.000432523	0.0107181	0.0468208	0.932617	-0.0988712	-0.287643	-0.253731	-0.188772	-0.15486	0.0339121
NDUFA2|O43678	NDUFA2	brown	11.1967	2.45578e-05	0.401279	0.000209701	0.000174666	0.0178051	0.0152464	0.999917	-0.117006	-0.347797	-0.352308	-0.230791	-0.235301	-0.00451064
CAPG|P40121	CAPG	lightgreen	11.1849	2.47765e-05	0.936043	0.000219766	0.00170588	0.0012269	0.00856753	0.896502	0.0745586	0.597654	0.508433	0.523095	0.433874	-0.0892211
BDH2|Q9BUT1	BDH2	green	11.1652	2.51488e-05	0.762874	0.000158889	0.00090814	0.0027574	0.0135126	0.934783	0.109696	0.538005	0.471932	0.428309	0.362236	-0.0660732
NDUFS2|O75306	NDUFS2	turquoise	11.1338	2.5754e-05	0.218434	7.00357e-05	0.000328556	0.0188844	0.0641196	0.955128	-0.17519	-0.450742	-0.404984	-0.275552	-0.229794	0.045758
PURA|Q00577	PURA	brown	11.1319	2.57912e-05	0.334807	0.000263984	0.000122793	0.0293904	0.0155655	0.994067	-0.0940564	-0.254827	-0.268884	-0.16077	-0.174828	-0.0140572
PTK2B|Q14289	PTK2B	turquoise	11.1192	2.6039e-05	0.604849	0.000128364	0.000663017	0.0047123	0.0201114	0.945417	-0.0822243	-0.322165	-0.285623	-0.23994	-0.203399	0.0365413
SLC25A14|O95258-3	SLC25A14	turquoise	11.1177	2.60688e-05	0.015051	3.3448e-05	0.000270202	0.165262	0.4887	0.899629	-0.240062	-0.39998	-0.34788	-0.159918	-0.107818	0.0520996
STX1B|P61266	STX1B	turquoise	11.093	2.65624e-05	0.178045	0.00153693	2.46186e-05	0.229394	0.0104592	0.516028	-0.154433	-0.298351	-0.401118	-0.143918	-0.246685	-0.102767
NDUFS7|O75251	NDUFS7	turquoise	11.0654	2.71247e-05	0.205791	3.89726e-05	0.000803478	0.012578	0.130429	0.74412	-0.154264	-0.405057	-0.327201	-0.250793	-0.172936	0.0778561
TIMP2|P16035	TIMP2	lightgreen	11.049	2.74653e-05	0.979009	0.00011186	0.0123766	0.000363367	0.0331009	0.364864	0.0299372	0.373663	0.248198	0.343726	0.218261	-0.125465
UQCRC2|P22695	UQCRC2	brown	11.0488	2.74684e-05	0.451322	0.000356773	0.000146846	0.0223406	0.0104568	0.990728	-0.0927802	-0.280914	-0.299357	-0.188134	-0.206577	-0.0184427
OPCML|Q14982-4	OPCML	turquoise	11.0427	2.75964e-05	0.16674	0.000502389	4.73256e-05	0.119185	0.0198498	0.859904	-0.123419	-0.256891	-0.302743	-0.133472	-0.179323	-0.0458514
SLC25A14|O95258	SLC25A14	turquoise	11.0085	2.83225e-05	0.0171045	3.49637e-05	0.00030727	0.154466	0.4845	0.888384	-0.236947	-0.400008	-0.345598	-0.163061	-0.108651	0.0544096
CEP170B|J3KQR7	CEP170B	turquoise	10.9884	2.87598e-05	0.392062	9.81756e-05	0.000510744	0.009688	0.0386128	0.945423	-0.0890652	-0.27603	-0.245284	-0.186965	-0.156219	0.030746
SDHB|A0A087WXX8	SDHB	brown	10.964	2.92994e-05	0.712341	0.000204469	0.000685713	0.00444266	0.0132166	0.976636	-0.0646038	-0.285647	-0.26088	-0.221043	-0.196276	0.0247665
CEP170B|Q9Y4F5	CEP170B	turquoise	10.9484	2.96498e-05	0.398464	9.58631e-05	0.000569178	0.00920192	0.0409716	0.932429	-0.0896091	-0.280193	-0.246509	-0.190584	-0.156899	0.0336843
SWAP70|Q9UH65	SWAP70	green	10.9282	3.01119e-05	0.603967	0.000211205	0.000460225	0.00741213	0.0147329	0.993589	0.0958845	0.362472	0.34227	0.266587	0.246385	-0.0202019
PCYOX1L|Q8NBM8	PCYOX1L	turquoise	10.9217	3.02612e-05	0.562574	0.000109139	0.000911348	0.00490267	0.0311044	0.890559	-0.120504	-0.452499	-0.386756	-0.331995	-0.266252	0.0657427
IRGQ|Q8WZA9	IRGQ	purple	10.9206	3.02873e-05	0.999569	0.000404685	0.0100093	0.000295691	0.00756149	0.668757	0.00708542	-0.300371	-0.224097	-0.307457	-0.231182	0.0762747
RPL10|P27635	RPL10	turquoise	10.8862	3.10944e-05	0.404476	4.62333e-05	0.0020105	0.00467792	0.104906	0.585217	-0.149263	-0.492684	-0.372085	-0.343421	-0.222823	0.120599
CPLX2|D6R960	CPLX2	turquoise	10.8667	3.15611e-05	0.00677708	0.0117503	1.18045e-05	0.996766	0.154043	0.101812	-0.299125	-0.281314	-0.484228	0.0178108	-0.185103	-0.202914
SNTA1|Q13424	SNTA1	pink	10.8427	3.21458e-05	0.985676	0.00270825	0.000369577	0.00698416	0.00101571	0.900769	0.0215392	0.238883	0.2819	0.217344	0.260361	0.0430169
GATM|P50440-2	GATM	darkgrey	10.8342	3.23567e-05	0.621226	0.000129018	0.00102136	0.00440268	0.0271903	0.896923	0.0702528	0.281153	0.240775	0.210901	0.170522	-0.0403787
PDLIM4|P50479	PDLIM4	green	10.7776	3.37927e-05	0.94359	0.00278969	0.000239745	0.0126278	0.00123739	0.832805	0.0631662	0.431238	0.526749	0.368072	0.463583	0.0955111
DNM1|Q05193	DNM1	turquoise	10.7502	3.45108e-05	0.142592	0.00095883	3.89544e-05	0.211462	0.0207628	0.708594	-0.105425	-0.200675	-0.252039	-0.0952506	-0.146614	-0.0513638
OR1M1|Q8NGA1	OR1M1	green	10.7252	3.51829e-05	0.95779	0.00194235	0.000371352	0.00778688	0.00160961	0.94059	0.0733997	0.574953	0.657976	0.501553	0.584577	0.083024
CALCOCO1|Q9P1Z2	CALCOCO1	turquoise	10.659	3.70254e-05	0.410658	5.52491e-05	0.00217876	0.00532648	0.108709	0.60393	-0.0973307	-0.319894	-0.242576	-0.222563	-0.145246	0.0773173
THY1|E9PNQ8	THY1	turquoise	10.6476	3.73535e-05	0.777517	0.000194556	0.00145841	0.00309222	0.0191884	0.901911	-0.0838965	-0.416982	-0.356515	-0.333085	-0.272618	0.0604671
ITGB2|D3DSM0	ITGB2	green	10.6408	3.75483e-05	0.382424	0.000176509	0.00037934	0.0167909	0.0316811	0.993976	0.140435	0.41356	0.391276	0.273125	0.250842	-0.0222835
NCALD|P61601	NCALD	turquoise	10.6041	3.86298e-05	0.622963	0.000360496	0.000405378	0.0109876	0.0121827	0.999977	-0.142784	-0.5323	-0.527637	-0.389516	-0.384853	0.00466352
STAM|Q92783	STAM	turquoise	10.5963	3.88627e-05	0.200749	4.70868e-05	0.00122527	0.0152975	0.177033	0.69516	-0.0606318	-0.156239	-0.123339	-0.095607	-0.0627073	0.0328997
PICK1|Q9NRD5	PICK1	turquoise	10.5874	3.91319e-05	0.917968	7.59204e-05	0.0276566	0.000517052	0.11639	0.17358	-0.0371008	-0.2917	-0.170356	-0.254599	-0.133255	0.121344
DLAT|P10515	DLAT	brown	10.5554	4.01167e-05	0.566809	0.000218474	0.000614509	0.0089617	0.0219739	0.985174	-0.0748406	-0.269249	-0.249214	-0.194408	-0.174374	0.0200348
UQCRB|P14927	UQCRB	brown	10.5452	4.04337e-05	0.923878	0.000480097	0.00126983	0.00289112	0.00721633	0.986981	-0.0383239	-0.271953	-0.251443	-0.233629	-0.213119	0.0205101
GM2A|P17900	GM2A	blue	10.5439	4.04736e-05	0.977485	0.00555121	0.000261985	0.0160749	0.000860186	0.713175	0.0806338	0.712704	0.925487	0.63207	0.844854	0.212783
STXBP5L|E9PFI2	STXBP5L	turquoise	10.513	4.1457e-05	0.70831	0.00023001	0.00102957	0.00504129	0.0191992	0.956472	-0.106602	-0.464435	-0.413858	-0.357834	-0.307256	0.0505776
DIRAS1|O95057	DIRAS1	turquoise	10.5073	4.16416e-05	0.708038	8.66054e-05	0.00470821	0.00204456	0.0687078	0.524624	-0.0667277	-0.310781	-0.225446	-0.244053	-0.158718	0.0853348
SEPT7|Q16181	SEPT7	turquoise	10.462	4.31342e-05	0.962713	0.000631054	0.00149957	0.00251994	0.00575278	0.990585	-0.0474901	-0.427199	-0.397747	-0.379709	-0.350257	0.0294525
PLP2|Q04941	PLP2	pink	10.4123	4.48378e-05	0.968391	0.00357814	0.000355363	0.0121414	0.00134028	0.853158	0.0679886	0.557529	0.67755	0.489541	0.609561	0.12002
CAP2|P40123	CAP2	turquoise	10.4099	4.49236e-05	0.909539	0.000218916	0.00385557	0.00153888	0.0222264	0.755275	-0.0493061	-0.34765	-0.274146	-0.298344	-0.22484	0.0735038
PRDX1|Q06830	PRDX1	green	10.3834	4.586e-05	0.605528	0.000413256	0.000430037	0.0133277	0.0137986	0.999999	0.113378	0.408863	0.407633	0.295486	0.294256	-0.00122996
NDUFB6|O95139	NDUFB6	turquoise	10.3726	4.62498e-05	0.460143	0.000164451	0.000762156	0.0110947	0.0401901	0.95441	-0.1192	-0.38548	-0.343799	-0.26628	-0.224598	0.0416818
DNAJC6|O75061	DNAJC6	turquoise	10.3585	4.67618e-05	0.510711	0.000125721	0.0013495	0.00700045	0.0521825	0.852182	-0.0630363	-0.220237	-0.183909	-0.157201	-0.120873	0.0363279
WDFY1|Q8IWB7	WDFY1	turquoise	10.3508	4.70458e-05	0.19603	3.19975e-05	0.00432915	0.0114074	0.377826	0.354516	-0.0941683	-0.246957	-0.169543	-0.152789	-0.0753747	0.077414
DNAJC6|O75061-2	DNAJC6	turquoise	10.3345	4.76487e-05	0.514485	0.000126419	0.0014061	0.00691874	0.0531548	0.846368	-0.0629179	-0.220723	-0.183736	-0.157805	-0.120818	0.0369871
SH3BGRL2|Q9UJC5	SH3BGRL2	brown	10.3211	4.81502e-05	0.53126	0.00173384	0.000116414	0.0589543	0.00596775	0.795984	-0.0366576	-0.107236	-0.131931	-0.0705789	-0.0952733	-0.0246945
GFRA2|O00451	GFRA2	brown	10.2918	4.92708e-05	0.971254	0.000813623	0.00154441	0.00285661	0.00527401	0.996071	-0.0360591	-0.348439	-0.330218	-0.31238	-0.294159	0.0182212
MAPT|P10636-8	MAPT	lightgreen	11.2886	4.98286e-05	0.545614	0.000515533	0.000275276	0.016356	0.00923633	0.995426	0.266891	0.906593	0.953018	0.639702	0.686127	0.046425
SUCLA2|Q9P2R7	SUCLA2	turquoise	10.2314	5.16604e-05	0.262783	0.000180851	0.00040925	0.0313567	0.0593579	0.992682	-0.12716	-0.324781	-0.306053	-0.197621	-0.178893	0.018728
GABRA1|P14867	GABRA1	turquoise	10.2244	5.19477e-05	0.265386	6.5382e-05	0.00176536	0.013306	0.165908	0.683459	-0.14845	-0.407359	-0.318202	-0.258909	-0.169752	0.0891571
FECH|P22830-2	FECH	turquoise	10.223	5.20022e-05	0.283739	6.71145e-05	0.00183566	0.0122331	0.157547	0.680378	-0.111964	-0.313667	-0.244584	-0.201702	-0.13262	0.0690825
UQCRQ|O14949	UQCRQ	turquoise	10.171	5.41764e-05	0.189504	8.7151e-05	0.000854139	0.0275103	0.148608	0.868758	-0.171142	-0.41719	-0.353126	-0.246047	-0.181984	0.0640634
OPTN|Q96CV9	OPTN	purple	10.1518	5.50029e-05	0.364095	0.000531599	0.000214194	0.0450062	0.0215292	0.989867	-0.0708343	-0.188361	-0.201501	-0.117527	-0.130667	-0.0131393
ENO1|P06733	ENO1	green	10.1008	5.7263e-05	0.363537	7.89934e-05	0.00239442	0.00921648	0.1382	0.655969	0.0814051	0.247745	0.190621	0.16634	0.109216	-0.0571239
ARRB1|P49407	ARRB1	darkgrey	10.1007	5.72681e-05	0.961523	0.000739289	0.0571928	0.000174608	0.0177921	0.368211	-0.0189106	0.166121	0.102309	0.185032	0.121219	-0.0638124
SCN2A|Q99250	SCN2A	turquoise	10.0725	5.85581e-05	0.384835	0.00103355	0.00014608	0.0690115	0.0141331	0.910788	-0.13102	-0.338252	-0.392014	-0.207232	-0.260994	-0.0537622
PTPRF|H0Y4H1	PTPRF	turquoise	10.0404	6.00648e-05	0.614814	0.000642125	0.000427278	0.0187915	0.0132004	0.999036	-0.112201	-0.395872	-0.408539	-0.283671	-0.296338	-0.0126671
ACTN1|P12814-3	ACTN1	turquoise	10.0402	6.00773e-05	0.689229	0.000849464	0.00041927	0.0176078	0.0094488	0.995011	-0.110201	-0.422065	-0.446078	-0.311864	-0.335876	-0.0240124
RASA2|A0A0A0MSJ9	RASA2	turquoise	10.036	6.02766e-05	0.579925	3.94432e-05	0.0950285	0.00177611	0.680579	0.0342651	-0.0801522	-0.328526	-0.15008	-0.248374	-0.0699276	0.178447
SEPT7|Q16181-2	SEPT7	turquoise	10.0157	6.12568e-05	0.296065	0.0143115	0.144257	8.74588e-05	0.0017377	0.743306	0.0404195	-0.0725268	-0.0496281	-0.112946	-0.0900476	0.0228987
FIS1|Q9Y3D6	FIS1	brown	9.99167	6.24344e-05	0.999011	0.00207877	0.0040976	0.00139628	0.0027799	0.99488	0.00494513	-0.138804	-0.130203	-0.143749	-0.135148	0.00860022
NOGENE|B4E171	NOGENE	turquoise	9.98666	6.26831e-05	0.138	0.000363744	0.000172745	0.116672	0.0688683	0.994447	-0.222148	-0.452754	-0.477759	-0.230606	-0.25561	-0.0250044
HLA-DRA|P01903	HLA-DRA	darkgrey	10.9347	6.3082e-05	0.149846	0.000163048	0.000366294	0.0439421	0.0837426	0.990406	0.432312	0.981988	0.922848	0.549676	0.490536	-0.0591398
BRSK1|Q8TDC3-2	BRSK1	turquoise	9.9375	6.51817e-05	0.158426	0.000103631	0.000823655	0.0397521	0.174159	0.897487	-0.11518	-0.265086	-0.227653	-0.149906	-0.112473	0.0374329
GRAMD3|Q96HH9	GRAMD3	lightgreen	9.91621	6.62961e-05	0.96715	0.00250421	0.000751557	0.00882495	0.00280845	0.974784	0.0518528	0.433861	0.481113	0.382008	0.42926	0.0472516
KIF21A|H0YI78	KIF21A	turquoise	9.90887	6.6685e-05	0.148144	0.00015337	0.000487377	0.0581365	0.13217	0.979836	-0.0700644	-0.154479	-0.142008	-0.0844149	-0.0719441	0.0124708
FABP7|O15540	FABP7	saddlebrown	9.90441	6.69227e-05	0.982538	0.000709789	0.00354007	0.00205578	0.00962269	0.942356	0.0441242	0.51284	0.445555	0.468716	0.40143	-0.0672855
MTAP|Q13126-2	MTAP	green	9.89354	6.75053e-05	0.785721	0.00126931	0.243589	7.90309e-05	0.0353073	0.14689	-0.0532419	0.232653	0.1084	0.285895	0.161642	-0.124253
HK1|P19367-3	HK1	turquoise	9.89266	6.75527e-05	0.0734394	0.000703024	8.93906e-05	0.302687	0.0830049	0.899551	-0.17983	-0.306277	-0.355618	-0.126447	-0.175788	-0.0493413
ACOT7|O00154	ACOT7	turquoise	9.88108	6.81795e-05	0.36613	0.000227791	0.000710676	0.0224441	0.0559674	0.98035	-0.0564924	-0.160372	-0.147179	-0.10388	-0.0906865	0.0131932
MTAP|B4DUC8	MTAP	green	9.87461	6.85325e-05	0.802746	0.00120593	0.239834	8.25253e-05	0.0372821	0.144457	-0.0505482	0.229712	0.107078	0.28026	0.157626	-0.122634
MLIP|Q5VWP3-3	MLIP	turquoise	9.87448	6.85394e-05	0.50485	9.98917e-05	0.00418868	0.00585018	0.126047	0.579929	-0.12183	-0.429333	-0.318108	-0.307502	-0.196278	0.111225
ADD3|Q9UEY8-2	ADD3	lightgreen	9.85501	6.96129e-05	0.989883	0.000262397	0.0238231	0.000648643	0.0494324	0.378588	0.0495473	0.749257	0.486394	0.699709	0.436846	-0.262863
GRAMD3|Q96HH9-3	GRAMD3	lightgreen	9.84912	6.99415e-05	0.972387	0.00265115	0.000818245	0.00866267	0.00282315	0.976279	0.0487961	0.431728	0.477998	0.382932	0.429202	0.0462697
SLC4A10|Q6U841	SLC4A10	turquoise	9.84529	7.01556e-05	0.130606	4.46694e-05	0.00394671	0.0259271	0.481109	0.433049	-0.289334	-0.672121	-0.475444	-0.382786	-0.18611	0.196676
ATP6V1B1|P15313	ATP6V1B1	turquoise	9.83567	7.0697e-05	0.55128	0.0060591	9.54117e-05	0.14166	0.00456331	0.487892	-0.0614178	-0.163279	-0.229507	-0.101861	-0.168089	-0.066228
NDUFB10|O96000	NDUFB10	brown	9.79501	7.30351e-05	0.927291	0.000645548	0.00230877	0.00371661	0.0122115	0.970609	-0.0417869	-0.294735	-0.264558	-0.252948	-0.222771	0.0301769
PLXNB1|O43157	PLXNB1	blue	9.76635	7.47314e-05	0.1621	0.000537559	0.000175327	0.128584	0.0577931	0.981478	0.175963	0.361789	0.392872	0.185826	0.216909	0.0310832
KCNMA1|H0Y379	KCNMA1	turquoise	9.76385	7.48814e-05	0.0741936	6.81551e-05	0.00136788	0.0676345	0.420476	0.744081	-0.199815	-0.402984	-0.322715	-0.203169	-0.1229	0.0802684
PLCD3|F5GXC1	PLCD3	pink	9.75782	7.52448e-05	0.965734	0.0105998	0.00287063	0.00298463	0.000753548	0.962773	-0.0484214	0.344245	0.39411	0.392666	0.442531	0.0498648
GFAP|K7EKD1	GFAP	darkgrey	9.75647	7.53259e-05	0.851424	0.000550466	0.00178403	0.00543142	0.0158595	0.977044	0.229318	1.24634	1.13076	1.01703	0.901444	-0.115583
AGK|Q53H12	AGK	turquoise	9.74754	7.58677e-05	0.143705	0.000101958	0.00106339	0.0442069	0.223551	0.858239	-0.171146	-0.385198	-0.323584	-0.214053	-0.152439	0.0616141
SEPT7|E7EPK1	SEPT7	turquoise	9.74407	7.60791e-05	0.273343	0.0155307	0.214796	8.28765e-05	0.00277423	0.633506	0.0402797	-0.0696208	-0.0433986	-0.1099	-0.0836783	0.0262222
ANXA5|P08758	ANXA5	green	9.73903	7.63876e-05	0.999955	0.00558469	0.00161587	0.00487901	0.00140215	0.970273	-0.00618757	0.444734	0.500224	0.450922	0.506412	0.0554901
PTPRD|P23468-7	PTPRD	purple	9.7383	7.64323e-05	0.957013	0.0318528	0.00146364	0.00882361	0.000333217	0.6579	0.0133373	-0.0759697	-0.106407	-0.089307	-0.119745	-0.0304377
AP3B2|Q13367-4	AP3B2	turquoise	9.72201	7.74389e-05	0.269466	0.000249762	0.000566078	0.0391005	0.0732055	0.992513	-0.137142	-0.345157	-0.324633	-0.208015	-0.187491	0.0205239
IMMT|Q16891-2	IMMT	brown	9.7161	7.78074e-05	0.286116	0.000420999	0.000347592	0.0539053	0.046479	0.999901	-0.0987743	-0.244079	-0.247612	-0.145305	-0.148838	-0.00353273
GAP43|P17677	GAP43	turquoise	9.71036	7.81673e-05	0.706434	0.00642542	0.000150113	0.0884858	0.00343611	0.566404	-0.0843945	-0.275444	-0.377772	-0.191049	-0.293377	-0.102328
AP3B2|Q13367	AP3B2	turquoise	9.69179	7.93429e-05	0.275727	0.000264064	0.000565098	0.0395251	0.0708957	0.993947	-0.136308	-0.344304	-0.325182	-0.207997	-0.188874	0.0191228
GAP43|P17677-2	GAP43	turquoise	9.69177	7.9344e-05	0.725819	0.00737722	0.000149613	0.0920085	0.00312556	0.534053	-0.0814336	-0.270159	-0.376116	-0.188725	-0.294682	-0.105957
AK1|Q5T9B7	AK1	green	9.67978	8.01134e-05	0.869802	0.000157733	0.0171946	0.00149667	0.101355	0.357471	0.0552652	0.346805	0.226574	0.29154	0.171309	-0.120231
GATM|P50440	GATM	green	9.66091	8.13397e-05	0.672491	0.000315347	0.00184665	0.00788095	0.036543	0.929354	0.0691126	0.278778	0.241749	0.209665	0.172637	-0.0370284
ATP6V1B2|P21281	ATP6V1B2	turquoise	9.66075	8.13505e-05	0.476455	0.00343715	0.000127574	0.120085	0.00825792	0.673907	-0.0641088	-0.165098	-0.214984	-0.100989	-0.150875	-0.0498857
NDUFB11|Q9NX14-2	NDUFB11	turquoise	9.64292	8.25276e-05	0.386275	0.000490231	0.000444739	0.0383102	0.0354266	0.999987	-0.136926	-0.375797	-0.378605	-0.238871	-0.241679	-0.0028081
CAMK4|Q16566	CAMK4	turquoise	9.62336	8.38394e-05	0.380476	0.00126684	0.000199682	0.081854	0.0188027	0.922414	-0.13832	-0.349309	-0.402916	-0.210988	-0.264595	-0.0536071
COX4I1|P13073	COX4I1	brown	9.62092	8.40044e-05	0.859086	0.00042682	0.00308846	0.00409589	0.0247744	0.901407	-0.0470478	-0.266283	-0.225307	-0.219235	-0.178259	0.0409762
UGGT1|Q9NYU2	UGGT1	turquoise	9.61218	8.45991e-05	0.818798	0.000107835	0.035886	0.00142155	0.221052	0.176116	-0.0267901	-0.151137	-0.0870245	-0.124347	-0.0602345	0.0641125
CPLX2|Q6PUV4	CPLX2	turquoise	9.6087	8.4837e-05	0.011784	0.0207986	3.28849e-05	0.996036	0.194797	0.127666	-0.2972	-0.277039	-0.481386	0.0201618	-0.184186	-0.204348
AUH|Q13825	AUH	turquoise	9.5804	8.67989e-05	0.057773	0.000136186	0.000591868	0.137951	0.326779	0.960015	-0.144321	-0.265996	-0.238906	-0.121674	-0.0945846	0.0270898
PVRL1|Q15223-2	PVRL1	turquoise	9.58019	8.68136e-05	0.984246	0.0017296	0.00196189	0.00468609	0.00528915	0.999968	-0.0207059	-0.231443	-0.228868	-0.210737	-0.208162	0.002575
C2CD4C|Q8TF44	C2CD4C	turquoise	9.55177	8.88315e-05	0.567638	0.0004061	0.00107182	0.0153613	0.0348793	0.987218	-0.134016	-0.461193	-0.427067	-0.327177	-0.293051	0.0341262
KCNH5|Q8NCM2	KCNH5	turquoise	9.54416	8.9381e-05	0.684486	0.000176627	0.00568567	0.00441598	0.0868969	0.627911	-0.127553	-0.545927	-0.407762	-0.418374	-0.280209	0.138165
FERMT2|Q96AC1-3	FERMT2	pink	9.53898	8.9756e-05	0.833863	0.0245811	0.000136346	0.15726	0.00162816	0.265363	0.0428911	0.152308	0.246736	0.109417	0.203845	0.0944282
MARK1|Q9P0L2	MARK1	turquoise	9.52991	9.04183e-05	0.997319	0.000530658	0.0162006	0.000938635	0.0263777	0.610879	-0.0126911	-0.285569	-0.205415	-0.272878	-0.192723	0.0801549
ASAH1|Q13510-2	ASAH1	green	9.49153	9.32752e-05	0.638546	0.00219637	0.000300414	0.0480021	0.0087461	0.902523	0.177359	0.582267	0.684425	0.404909	0.507066	0.102157
OPTN|Q96CV9-2	OPTN	purple	9.48094	9.40802e-05	0.289447	0.000537416	0.000370132	0.0638793	0.0479996	0.999267	-0.0798481	-0.194434	-0.200032	-0.114586	-0.120184	-0.00559779
VSNL1|P62760	VSNL1	turquoise	9.45712	9.59181e-05	0.993197	0.00208863	0.00235225	0.00440443	0.00494261	0.999973	-0.0141961	-0.207976	-0.205742	-0.19378	-0.191545	0.00223405
NPC2|P61916	NPC2	blue	9.43266	9.78442e-05	0.593007	0.000801399	0.000652857	0.0247769	0.0208197	0.999874	0.178233	0.600576	0.610492	0.422343	0.43226	0.00991662
DGKZ|Q13574-3	DGKZ	turquoise	9.43078	9.79946e-05	0.638279	8.57936e-05	0.0322973	0.00280298	0.342908	0.166051	-0.0945441	-0.39792	-0.229165	-0.303376	-0.134621	0.168755
ITGA7|Q13683-7	ITGA7	darkgrey	9.43037	9.8027e-05	0.998414	0.00156244	0.00444755	0.00248476	0.00693561	0.982032	0.0202123	0.496672	0.450585	0.47646	0.430372	-0.0460876
SEPT5|Q99719	SEPT5	turquoise	9.42432	9.85109e-05	0.429294	0.000677686	0.000479849	0.0414298	0.0313377	0.999409	-0.128415	-0.360898	-0.370744	-0.232483	-0.242329	-0.00984652
DPP6|P42658	DPP6	turquoise	9.42146	9.87401e-05	0.0457601	9.31093e-05	0.00128546	0.131608	0.535277	0.811904	-0.319169	-0.580999	-0.477436	-0.26183	-0.158267	0.103563
CMBL|Q96DG6	CMBL	saddlebrown	9.42047	9.88198e-05	0.729123	0.00325383	0.123499	0.000158935	0.0109439	0.456548	-0.056508	0.204816	0.123866	0.261324	0.180374	-0.0809504
HMGN5|P82970	HMGN5	darkred	9.40584	0.000100004	0.936898	0.000749073	0.44628	0.000133022	0.177392	0.0419	-0.052647	0.386583	0.135993	0.43923	0.18864	-0.250589
PRMT8|Q9NR22	PRMT8	turquoise	9.38638	0.000101602	0.457465	0.000259459	0.00163531	0.016626	0.0739185	0.921928	-0.149516	-0.466684	-0.403271	-0.317168	-0.253756	0.0634126
NPC2|G3V3D1	NPC2	blue	9.38315	0.00010187	0.629419	0.00085754	0.000725046	0.0226915	0.0196556	0.99993	0.170205	0.598299	0.606449	0.428094	0.436244	0.00814972
SFXN1|Q9H9B4	SFXN1	turquoise	9.346	0.000105005	0.347948	0.000482726	0.000580757	0.0448158	0.0517898	0.999909	-0.132951	-0.349632	-0.344665	-0.21668	-0.211713	0.00496713
DBT|P11182	DBT	turquoise	9.33851	0.000105649	0.999432	0.0011035	0.00901143	0.00154007	0.0122136	0.873703	-0.00893862	-0.319145	-0.260892	-0.310206	-0.251953	0.0582534
LPIN1|Q14693-7	LPIN1	steelblue	9.31554	0.00010765	0.999855	0.00120354	0.00945813	0.00148608	0.011467	0.878699	0.00630097	0.352771	0.288919	0.34647	0.282618	-0.063852
TFRC|P02786	TFRC	turquoise	9.29069	0.000109861	0.16445	5.22452e-05	0.0138281	0.0219283	0.695253	0.228473	-0.166057	-0.403382	-0.251549	-0.237325	-0.0854915	0.151833
DBI|P07108-5	DBI	green	9.26472	0.000112223	0.780463	0.00122758	0.000987414	0.0162629	0.0134062	0.999844	0.136313	0.591207	0.602066	0.454895	0.465753	0.0108583
BAIAP2|Q9UQB8-6	BAIAP2	turquoise	9.25074	0.000113515	0.739491	0.00122173	0.000866526	0.0194855	0.0144145	0.999391	-0.0696201	-0.280391	-0.288498	-0.21077	-0.218878	-0.00810753
SEPT5|G3XAH0	SEPT5	turquoise	9.24736	0.000113831	0.469266	0.000808962	0.000561772	0.040663	0.0302184	0.999295	-0.123332	-0.357748	-0.368246	-0.234416	-0.244914	-0.0104981
ITGA6|P23229-6	ITGA6	saddlebrown	9.23602	0.000114895	0.948041	0.00293449	0.00111448	0.0126837	0.00512508	0.986203	0.0559887	0.391914	0.427062	0.335925	0.371073	0.0351481
NRBP1|F8W6G1	NRBP1	turquoise	9.23025	0.00011544	0.34327	0.000384293	0.000852723	0.0382133	0.0709176	0.992889	-0.105444	-0.280612	-0.263688	-0.175169	-0.158244	0.0169242
LRRC75A|Q8NAA5	LRRC75A	turquoise	10.0173	0.000118474	0.956288	0.00345335	0.0118984	0.00090669	0.00328849	0.960685	0.0455515	-0.34323	-0.299371	-0.388781	-0.344923	0.0438585
SOGA3|Q5TF21	SOGA3	turquoise	9.19684	0.000118651	0.516482	0.00481602	0.000180959	0.134208	0.00942386	0.670222	-0.062432	-0.162977	-0.214161	-0.100545	-0.151729	-0.051184
CDH20|Q9HBT6	CDH20	blue	9.16587	0.000121711	0.119183	0.00142712	0.000146759	0.309244	0.0718923	0.866574	0.208036	0.367806	0.437912	0.15977	0.229876	0.0701062
TBC1D10B|Q4KMP7	TBC1D10B	turquoise	9.16266	0.000122034	0.737643	0.0033207	0.000417242	0.0460617	0.0075639	0.888228	-0.0412454	-0.151353	-0.180431	-0.110108	-0.139185	-0.0290772
EPHA4|P54764	EPHA4	turquoise	9.12213	0.000126176	0.249535	0.000989859	0.000295542	0.120525	0.0496557	0.976195	-0.141342	-0.31208	-0.342801	-0.170738	-0.201459	-0.0307209
GAS7|O60861	GAS7	turquoise	9.12088	0.000126307	0.272551	0.000788276	0.000383277	0.09192	0.0536976	0.99472	-0.131028	-0.303273	-0.320755	-0.172245	-0.189727	-0.0174821
AGAP2|F8VVT9	AGAP2	turquoise	9.11901	0.000126501	0.929298	0.000842968	0.00404318	0.00469796	0.0200612	0.945386	-0.0348057	-0.242801	-0.211128	-0.207996	-0.176322	0.0316733
DGKZ|Q13574	DGKZ	turquoise	9.10044	0.000128454	0.664162	0.000116968	0.0343592	0.00331729	0.334584	0.191328	-0.0915035	-0.391123	-0.227904	-0.299619	-0.136401	0.163218
ADK|P55263	ADK	green	9.0871	0.000129877	0.885731	0.00284856	0.000897673	0.0197664	0.00690182	0.977295	0.0463183	0.242559	0.268333	0.19624	0.222015	0.0257743
EZR|E7EQR4	EZR	green	9.07417	0.000131271	0.995679	0.00894838	0.00343245	0.0048266	0.00180134	0.984687	-0.0174738	0.258166	0.285064	0.27564	0.302538	0.0268985
GAPDH|P04406	GAPDH	green	9.06628	0.00013213	0.444608	0.00012858	0.00902748	0.00959773	0.255692	0.458144	0.0669696	0.216386	0.150447	0.149416	0.0834777	-0.0659386
ALAD|P13716	ALAD	blue	9.06535	0.000132232	0.701754	0.00263602	0.000490854	0.0438258	0.0102921	0.936566	0.122144	0.432222	0.497949	0.310078	0.375805	0.0657273
ANP32A|P39687	ANP32A	green	9.05504	0.000133364	0.584609	0.00136121	0.000606758	0.0397808	0.020233	0.992347	0.0722673	0.230544	0.246318	0.158276	0.174051	0.0157746
ESD|P10768	ESD	blue	9.04895	0.000134037	0.830008	0.0010864	0.0017866	0.0113982	0.0177963	0.998113	0.0568629	0.277159	0.265565	0.220296	0.208702	-0.0115935
STXBP1|P61764	STXBP1	turquoise	8.99537	0.000140118	0.413289	0.000530316	0.00100772	0.0363598	0.0603885	0.996182	-0.188277	-0.529656	-0.503137	-0.341378	-0.31486	0.0265187
TAGLN3|A0A087WWB6	TAGLN3	turquoise	8.97219	0.000142839	0.99933	0.0157292	0.00105551	0.0214255	0.00150178	0.758776	-0.00854267	-0.221006	-0.289694	-0.212463	-0.281151	-0.0686878
RELL1|Q8IUW5	RELL1	lightgreen	8.97143	0.000142929	0.979414	0.00173241	0.00366996	0.00515856	0.0105414	0.993219	0.0447932	0.456335	0.425735	0.411542	0.380942	-0.0306
KCNMA1|Q5SVJ7	KCNMA1	turquoise	8.96836	0.000143294	0.196951	0.000132559	0.00346827	0.0365081	0.334579	0.679649	-0.15715	-0.376341	-0.289519	-0.219191	-0.132369	0.0868219
PDZD2|O15018	PDZD2	turquoise	8.96777	0.000143364	0.0495908	0.000222971	0.000798878	0.212275	0.417221	0.972609	-0.385417	-0.669181	-0.607463	-0.283764	-0.222046	0.0617175
GLOD4|Q9HC38-2	GLOD4	green	8.95093	0.000145383	0.397072	9.72457e-05	0.0196161	0.00938	0.452394	0.25617	0.0535821	0.167118	0.103888	0.113535	0.0503056	-0.0632299
BAG3|O95817	BAG3	lightgreen	8.94715	0.00014584	0.705018	0.000669353	0.00211969	0.0133575	0.0360695	0.977992	0.160868	0.643395	0.583689	0.482527	0.422821	-0.0597059
NDUFB7|P17568	NDUFB7	turquoise	8.93683	0.000147096	0.516487	0.000253761	0.0041946	0.0126651	0.121434	0.765857	-0.11943	-0.399942	-0.31611	-0.280512	-0.19668	0.0838326
EPHB6|F8WCM8	EPHB6	turquoise	8.9302	0.00014791	0.428585	0.000349176	0.00193368	0.0241872	0.0932811	0.934945	-0.0967439	-0.28586	-0.248745	-0.189116	-0.152001	0.0371149
PRRT2|H3BN10	PRRT2	plum1	8.92142	0.000148993	0.145004	0.174702	5.65287e-05	0.999654	0.0274943	0.0215804	-0.174533	-0.166708	-0.409156	0.007825	-0.234623	-0.242448
SEPT10|B5ME97	SEPT10	blue	8.91255	0.000150097	0.140146	0.00203278	0.000164942	0.330035	0.065416	0.826641	0.234094	0.416043	0.506881	0.181949	0.272787	0.0908373
IDH3G|H7C1W2	IDH3G	turquoise	8.90249	0.00015136	0.118369	0.000574532	0.000409631	0.182625	0.147129	0.999449	-0.158183	-0.300854	-0.308766	-0.142671	-0.150584	-0.00791226
SLC4A8|Q2Y0W8	SLC4A8	turquoise	8.88769	0.000153236	0.0135235	0.000163886	0.00144356	0.41553	0.845814	0.880606	-0.431925	-0.640194	-0.541296	-0.208269	-0.109371	0.0988982
CPNE6|O95741-2	CPNE6	pink	8.87748	0.000154545	0.999962	0.00749641	0.0023897	0.00849969	0.0027281	0.975431	0.0046987	0.344337	0.385795	0.339639	0.381097	0.0414579
SLC9A3R1|O14745	SLC9A3R1	green	8.8746	0.000154916	0.100249	0.00144443	0.000191023	0.353757	0.103723	0.900868	0.168685	0.287316	0.336202	0.118631	0.167517	0.0488857
AFG3L2|Q9Y4W6	AFG3L2	turquoise	8.86098	0.000156686	0.340344	0.000407036	0.00131468	0.0405445	0.0988523	0.977746	-0.107006	-0.282584	-0.257251	-0.175577	-0.150245	0.0253322
AP3D1|O14617-5	AP3D1	turquoise	8.86059	0.000156737	0.424852	0.000208413	0.00472128	0.0159243	0.177899	0.702973	-0.100837	-0.308023	-0.23723	-0.207186	-0.136393	0.0707931
RPL18A|Q02543	RPL18A	turquoise	8.84335	0.000159008	0.762413	0.00120118	0.00155808	0.0173375	0.021768	0.999728	-0.0782423	-0.3286	-0.321356	-0.250358	-0.243114	0.00724438
CKMT1A|P12532	CKMT1A	brown	8.83972	0.000159491	0.17022	0.00138526	0.000252216	0.224656	0.0714421	0.937195	-0.150226	-0.289476	-0.330888	-0.13925	-0.180663	-0.0414126
ANO6|Q4KMQ2-2	ANO6	pink	8.83544	0.000160062	0.760991	0.00307105	0.000671392	0.0391952	0.0104108	0.950985	0.163115	0.62829	0.716558	0.465175	0.553444	0.0882681
CLU|P10909-2	CLU	saddlebrown	8.81842	0.000162353	0.861742	0.00212072	0.00139342	0.0174787	0.0119734	0.998837	0.097642	0.487809	0.506189	0.390167	0.408547	0.0183797
CAPNS1|A0A0C4DGQ5	CAPNS1	green	8.80967	0.000163545	0.878437	0.00156455	0.00207213	0.0120362	0.0155243	0.999649	0.0415591	0.224313	0.218801	0.182753	0.177242	-0.00551197
PREP|P48147	PREP	turquoise	8.77849	0.000167867	0.630088	0.000253179	0.00877783	0.00778635	0.144717	0.602219	-0.0726755	-0.280724	-0.205322	-0.208048	-0.132647	0.0754011
BAIAP2|Q9UQB8	BAIAP2	turquoise	8.76988	0.000169082	0.74624	0.0019097	0.00102282	0.0278492	0.0161879	0.996293	-0.069534	-0.272541	-0.287566	-0.203007	-0.218032	-0.0150251
SLC8A1|P32418-3	SLC8A1	turquoise	8.75688	0.000170933	0.0266151	0.00690052	8.70975e-05	0.952599	0.194143	0.441669	-0.301112	-0.35449	-0.508239	-0.0533778	-0.207127	-0.15375
MAPRE3|Q9UPY8	MAPRE3	turquoise	8.74859	0.000172124	0.998068	0.00603872	0.00239993	0.00963215	0.00390808	0.98696	-0.00729974	-0.147604	-0.161551	-0.140304	-0.154251	-0.0139468
PPP1R9B|D3DTX6	PPP1R9B	turquoise	8.74122	0.000173192	0.523378	0.00113544	0.000873023	0.0433165	0.034979	0.999727	-0.087213	-0.262103	-0.26786	-0.17489	-0.180647	-0.00575701
CSRP1|P21291	CSRP1	blue	8.73783	0.000173684	0.74112	0.00169705	0.00116287	0.0257197	0.0185309	0.999167	0.111664	0.438376	0.452855	0.326712	0.341192	0.0144796
GYG2|O15488	GYG2	green	8.72294	0.000175867	0.695701	0.00114527	0.00149679	0.0221947	0.0279091	0.999705	0.220538	0.83219	0.813412	0.611652	0.592874	-0.0187781
CD44|P16070	CD44	blue	8.71741	0.000176686	0.228085	0.00133598	0.000351713	0.163532	0.0638464	0.967923	0.549493	1.151	1.28001	0.601507	0.730519	0.129011
BAIAP2|Q9UQB8-4	BAIAP2	turquoise	8.70838	0.00017803	0.737141	0.00189031	0.00107464	0.028693	0.0176	0.997242	-0.070605	-0.272697	-0.28629	-0.202092	-0.215685	-0.0135936
S100A6|P06703	S100A6	green	8.6998	0.000179317	0.566692	0.000611269	0.00205497	0.0218859	0.0592556	0.974685	0.200903	0.669173	0.604431	0.46827	0.403529	-0.0647414
GYG2|O15488-4	GYG2	green	8.69549	0.000179969	0.692383	0.00117471	0.00149168	0.0229983	0.0282057	0.99979	0.221621	0.830289	0.813529	0.608669	0.591908	-0.0167604
RPL5|P46777	RPL5	black	8.68584	0.000181433	0.258325	0.000105333	0.0151132	0.0206963	0.560143	0.315313	-0.0942755	-0.24851	-0.160496	-0.154234	-0.0662208	0.0880136
DNM1L|O00429-6	DNM1L	turquoise	8.68374	0.000181755	0.345691	0.000635737	0.00101963	0.0561028	0.0802393	0.998454	-0.103487	-0.265692	-0.25574	-0.162204	-0.152253	0.00995188
SYNE1|Q8NF91-5	SYNE1	turquoise	8.6558	0.000186076	0.524882	0.000356379	0.00398934	0.0163894	0.113846	0.835016	-0.0898569	-0.296451	-0.241414	-0.206594	-0.151557	0.0550372
GCLM|P48507	GCLM	green	8.65519	0.000186173	0.227438	0.00194654	0.000285398	0.20874	0.0547279	0.911833	0.101698	0.205957	0.240373	0.104258	0.138675	0.0344161
CYCS|P99999	CYCS	brown	8.65004	0.000186981	0.574771	0.000904859	0.0014332	0.0294809	0.0430622	0.998533	-0.100905	-0.328991	-0.316535	-0.228087	-0.21563	0.0124569
CORO1A|H3BTU6	CORO1A	turquoise	8.64537	0.000187718	0.805934	0.000800602	0.00389123	0.00980207	0.0393858	0.944334	-0.086874	-0.411156	-0.357374	-0.324282	-0.2705	0.053782
SYNM|A0A075B7B1	SYNM	lightgreen	8.64483	0.000187803	0.929304	0.00101195	0.006073	0.00557763	0.0289641	0.918994	0.0785292	0.539684	0.457092	0.461154	0.378563	-0.0825918
SLC25A10|Q9UBX3-2	SLC25A10	turquoise	8.61814	0.000192074	0.122419	9.00232e-05	0.0138782	0.0485047	0.783079	0.306255	-0.173448	-0.379581	-0.24512	-0.206133	-0.0716717	0.134461
SELENBP1|Q13228-4	SELENBP1	green	8.61074	0.000193277	0.967364	0.00114574	0.00814223	0.00419184	0.0263938	0.894713	0.0516833	0.464303	0.385049	0.41262	0.333366	-0.0792541
SCRIB|Q14160	SCRIB	green	8.6041	0.000194361	0.994819	0.00800275	0.00187856	0.0151325	0.00372277	0.952432	0.014524	0.204306	0.235606	0.189782	0.221082	0.0313
AP2M1|E9PFW3	AP2M1	turquoise	8.58433	0.000197633	0.502098	0.00133804	0.000853501	0.053536	0.0373168	0.998636	-0.0875735	-0.253104	-0.262767	-0.16553	-0.175194	-0.00966345
CD99|P14209	CD99	darkgrey	8.56292	0.00020124	0.483809	0.000537643	0.00224554	0.0274634	0.0854393	0.959666	0.286024	0.871481	0.773095	0.585456	0.487071	-0.0983856
SCRIB|Q14160-3	SCRIB	green	8.55677	0.000202288	0.989998	0.00773634	0.00176279	0.01712	0.00414345	0.949959	0.0181597	0.204987	0.236852	0.186828	0.218692	0.0318645
CSK|P41240	CSK	pink	8.55507	0.000202579	0.359581	0.000779503	0.00101379	0.0617929	0.0754092	0.99973	0.0896042	0.229989	0.225106	0.140385	0.135502	-0.00488271
FXR2|P51116	FXR2	purple	8.55177	0.000203146	0.101854	0.000202518	0.00236272	0.106286	0.445122	0.834115	-0.10761	-0.214282	-0.176015	-0.106672	-0.0684051	0.0382666
AP2M1|Q96CW1	AP2M1	turquoise	8.55112	0.000203256	0.515096	0.00137506	0.000897642	0.0521018	0.0369575	0.998831	-0.0863084	-0.252708	-0.261891	-0.1664	-0.175583	-0.00918318
NDUFA8|P51970	NDUFA8	brown	8.54854	0.000203702	0.195922	0.000769868	0.000637752	0.13376	0.117644	0.999902	-0.203475	-0.427215	-0.433668	-0.223741	-0.230193	-0.00645248
NDUFB9|Q9Y6M9	NDUFB9	brown	8.54837	0.00020373	0.875804	0.00047996	0.0148961	0.00411435	0.0874636	0.61012	-0.0598403	-0.352715	-0.254379	-0.292875	-0.194538	0.0983367
HMGA1|P17096	HMGA1	green	8.54689	0.000203986	0.995463	0.000853115	0.0298198	0.00166992	0.0516049	0.559328	0.0256745	0.465848	0.320901	0.440173	0.295227	-0.144947
EPHX1|P07099	EPHX1	green	8.53874	0.000205397	0.860056	0.000985867	0.00454179	0.00882456	0.0345525	0.948512	0.0895859	0.47587	0.414319	0.386285	0.324733	-0.0615518
CORO1A|P31146	CORO1A	turquoise	8.53534	0.000205988	0.791527	0.00117802	0.00264163	0.0148784	0.0301705	0.991902	-0.0818781	-0.364263	-0.339165	-0.282385	-0.257286	0.0250988
TRIM9|Q9C026-5	TRIM9	turquoise	8.49975	0.000212291	0.52639	0.00040092	0.00430359	0.0180142	0.11976	0.840901	-0.0895332	-0.293316	-0.239178	-0.203783	-0.149644	0.0541381
COX6C|P09669	COX6C	turquoise	8.48767	0.000214478	0.982755	0.000758311	0.0253538	0.00218196	0.060194	0.575467	-0.0311691	-0.361917	-0.252587	-0.330748	-0.221418	0.10933
RPL3|P39023	RPL3	turquoise	8.48559	0.000214855	0.615314	0.000364804	0.00716873	0.0114677	0.130702	0.722939	-0.0687686	-0.253557	-0.194756	-0.184789	-0.125988	0.0588009
SYNPO|Q8N3V7-2	SYNPO	turquoise	8.48331	0.000215271	0.660723	0.00620976	0.000445138	0.101018	0.0112741	0.790665	-0.17024	-0.52091	-0.65797	-0.35067	-0.48773	-0.13706
SYNE1|F5GXQ8	SYNE1	turquoise	8.47461	0.000216866	0.566042	0.000432569	0.0045976	0.0163284	0.110349	0.841678	-0.0857284	-0.293034	-0.238743	-0.207305	-0.153015	0.0542906
EPB41L3|Q9Y2J2-2	EPB41L3	purple	8.46784	0.000218115	0.808714	0.00329687	0.00112155	0.0337435	0.0130896	0.98103	-0.0525539	-0.221012	-0.243382	-0.168458	-0.190828	-0.0223705
KIF5C|O60282	KIF5C	turquoise	8.45302	0.000220879	0.885172	0.000300886	0.0577437	0.0024915	0.245345	0.225092	-0.0319292	-0.200914	-0.115319	-0.168985	-0.0833894	0.0855956
ARHGAP39|Q9C0H5-2	ARHGAP39	turquoise	8.45025	0.000221398	0.533482	0.000944518	0.00156844	0.0358717	0.054014	0.998025	-0.0592314	-0.182949	-0.175268	-0.123718	-0.116037	0.00768109
DOC2B|A0A087WZX8	DOC2B	turquoise	9.13486	0.000223213	0.330933	0.00042426	0.00203961	0.0338881	0.119097	0.934147	-0.274018	-0.7357	-0.641829	-0.461682	-0.367811	0.0938708
CNKSR3|G9CGD6	CNKSR3	turquoise	8.4375	0.00022381	0.957893	0.00207824	0.00433713	0.00828812	0.0164583	0.993481	-0.0363717	-0.28343	-0.26437	-0.247058	-0.227998	0.01906
KIAA1549L|Q6ZVL6	KIAA1549L	turquoise	8.42438	0.00022632	0.861569	0.00100832	0.00521784	0.00892808	0.0386626	0.936444	-0.0646185	-0.344082	-0.295948	-0.279463	-0.23133	0.0481334
GRIA2|P42262	GRIA2	turquoise	8.41567	0.000228003	0.309737	0.000392871	0.002426	0.0455325	0.17088	0.9221	-0.178787	-0.456788	-0.392844	-0.278001	-0.214056	0.0639442
KTN1|Q86UP2-3	KTN1	green	8.41057	0.000228995	0.332233	0.00271564	0.000384973	0.169115	0.0402794	0.905567	0.0892909	0.199338	0.234575	0.110047	0.145284	0.0352374
ARHGAP39|Q9C0H5	ARHGAP39	turquoise	8.39634	0.000231786	0.556517	0.000988231	0.00171691	0.0340525	0.0533123	0.997439	-0.0576712	-0.1825	-0.174107	-0.124829	-0.116435	0.00839338
NFS1|Q9Y697	NFS1	turquoise	8.39488	0.000232074	0.278035	0.000847952	0.000907703	0.094428	0.0991634	0.999995	-0.125123	-0.289832	-0.288227	-0.164709	-0.163104	0.00160467
NES|P48681	NES	saddlebrown	8.39353	0.000232342	0.957668	0.000862992	0.0150692	0.00361721	0.0512392	0.728658	0.0536518	0.449885	0.339361	0.396233	0.285709	-0.110524
TAX1BP3|O14907	TAX1BP3	blue	9.07919	0.000232533	0.111013	0.000827371	0.000511985	0.201797	0.145729	0.997899	0.348338	0.649157	0.675761	0.300819	0.327423	0.0266036
DGKI|O75912	DGKI	turquoise	8.3609	0.000238893	0.331222	0.000270475	0.00515412	0.0304968	0.255743	0.735352	-0.17966	-0.483877	-0.376346	-0.304216	-0.196686	0.107531
SCIN|Q9Y6U3	SCIN	darkgrey	8.35551	0.000239994	0.999992	0.000732814	0.152644	0.00079398	0.16084	0.167601	0.00580478	0.904296	0.45736	0.898491	0.451555	-0.446936
ITGB1|P05556	ITGB1	saddlebrown	8.34215	0.000242747	0.697148	0.00714811	0.000517044	0.0993635	0.0109995	0.789867	0.101587	0.323131	0.409571	0.221544	0.307984	0.0864404
SYNJ1|C9JFZ1	SYNJ1	turquoise	8.34135	0.000242912	0.463999	0.00332778	0.000489945	0.122368	0.027584	0.908799	-0.0819024	-0.208559	-0.245651	-0.126656	-0.163749	-0.0370925
PSME1|Q06323	PSME1	pink	8.33464	0.000244308	0.999206	0.00233448	0.0121499	0.00335673	0.0169526	0.929164	0.00772263	0.230884	0.194729	0.223161	0.187006	-0.0361551
NDUFS8|O00217	NDUFS8	brown	8.33062	0.000245148	0.614383	0.00053173	0.00504725	0.0159965	0.100803	0.858358	-0.0957993	-0.342828	-0.281102	-0.247029	-0.185303	0.0617258
PAK1|Q13153	PAK1	turquoise	8.3217	0.000247023	0.884532	0.0052745	0.00123954	0.0343754	0.00936341	0.954756	-0.0440846	-0.216463	-0.247629	-0.172378	-0.203544	-0.0311657
RPS6KA5|A0A0A0MQV2	RPS6KA5	blue	8.31617	0.000248193	0.985026	0.000542812	0.0802564	0.00150047	0.162965	0.245194	0.0381263	0.477239	0.270108	0.439112	0.231982	-0.20713
FUNDC2|Q9BWH2	FUNDC2	turquoise	8.30239	0.000251134	0.703394	0.00685088	0.000562492	0.0940527	0.0115339	0.813139	-0.0619635	-0.199912	-0.250598	-0.137948	-0.188635	-0.0506865
PDE4A|P27815	PDE4A	turquoise	8.28588	0.000254706	0.789565	0.000848975	0.005582	0.0112105	0.057309	0.908643	-0.0924414	-0.420883	-0.354469	-0.328442	-0.262028	0.0664144
GNAI1|P63096	GNAI1	purple	8.27909	0.000256191	0.696514	0.000484304	0.00881985	0.0104068	0.117046	0.733469	-0.0859946	-0.348118	-0.267063	-0.262124	-0.181068	0.0810553
LPCAT4|Q643R3	LPCAT4	turquoise	8.27072	0.000258033	0.421382	0.00345012	0.00046798	0.145123	0.0317471	0.898122	-0.146988	-0.355248	-0.421362	-0.208261	-0.274375	-0.0661142
PLCL2|Q9UPR0	PLCL2	turquoise	8.25718	0.000261042	0.786188	0.000498548	0.0133453	0.00704314	0.11737	0.64446	-0.0895096	-0.422189	-0.309463	-0.33268	-0.219954	0.112726
NNT|Q13423	NNT	turquoise	8.25188	0.000262232	0.586823	0.000490994	0.00585117	0.0167218	0.123294	0.819355	-0.110837	-0.385121	-0.309108	-0.274284	-0.198271	0.0760131
SCRN1|Q12765-2	SCRN1	green	8.24845	0.000263003	0.844017	0.00351019	0.261313	0.000328488	0.0509161	0.259996	-0.0304116	0.138159	0.069023	0.16857	0.0994345	-0.0691359
ACO2|A2A274	ACO2	brown	8.24672	0.000263393	0.832786	0.00243954	0.00209539	0.0231074	0.020207	0.999943	-0.0409747	-0.187311	-0.189924	-0.146337	-0.148949	-0.00261268
CPNE3|O75131	CPNE3	green	8.24655	0.000263431	0.936911	0.010192	0.00110668	0.0433307	0.00567087	0.85339	0.0367642	0.210858	0.261485	0.174094	0.224721	0.0506267
DLGAP1|O14490-4	DLGAP1	turquoise	8.87489	0.00027047	0.070452	0.000428714	0.00115349	0.193706	0.351953	0.982287	-0.278919	-0.501504	-0.461321	-0.222584	-0.182402	0.0401826
CAPS|K7EL21	CAPS	green	8.2046	0.000273087	0.281532	0.000499577	0.00221893	0.0628183	0.180188	0.954762	0.447513	1.08547	0.958518	0.637955	0.511005	-0.12695
UQCRFS1|P47985	UQCRFS1	brown	8.19312	0.000275794	0.584419	0.00264371	0.000930387	0.0678219	0.0290552	0.983042	-0.08068	-0.242531	-0.265659	-0.161851	-0.184979	-0.0231277
GJB6|O95452	GJB6	turquoise	8.19216	0.000276023	0.364687	0.000270659	0.00807842	0.0260557	0.301587	0.635377	-0.240566	-0.673372	-0.499451	-0.432806	-0.258885	0.173921
TAC3|Q9UHF0	TAC3	steelblue	8.18802	0.000277005	0.963908	0.00323433	0.00391661	0.0116904	0.0139778	0.99988	0.0589737	0.465955	0.457404	0.406981	0.39843	-0.00855072
ACO2|Q99798	ACO2	brown	8.18199	0.000278446	0.84831	0.00242711	0.00244167	0.0212189	0.0213316	1	-0.0394054	-0.187432	-0.187329	-0.148026	-0.147923	0.000103028
SYNPO|Q8N3V7	SYNPO	turquoise	8.1811	0.000278659	0.710648	0.00828941	0.000576143	0.106329	0.0114124	0.779799	-0.157062	-0.502048	-0.641273	-0.344986	-0.48421	-0.139225
SYNM|O15061	SYNM	lightgreen	8.17534	0.000280043	0.932687	0.00136624	0.0080895	0.00717398	0.036466	0.918069	0.0741721	0.506062	0.426296	0.43189	0.352123	-0.0797662
HMGA1|P17096-3	HMGA1	green	8.1677	0.000281889	0.997414	0.00103579	0.0463813	0.0018014	0.0715828	0.486317	0.0222385	0.480069	0.314486	0.457831	0.292247	-0.165584
EPB41L1|A0A0C4DH22	EPB41L1	turquoise	8.1553	0.000284913	0.028033	0.0124868	0.000138117	0.988334	0.244371	0.400949	-0.133615	-0.148229	-0.220212	-0.0146139	-0.0865968	-0.0719829
PAK1|Q13153-2	PAK1	turquoise	8.15353	0.000285348	0.907281	0.00651656	0.00141654	0.0360072	0.00906823	0.946637	-0.040501	-0.211509	-0.244546	-0.171008	-0.204045	-0.0330364
ARHGAP44|Q17R89	ARHGAP44	turquoise	8.1517	0.000285799	0.78726	0.000956734	0.00571077	0.012617	0.0589698	0.920127	-0.0642851	-0.288508	-0.24479	-0.224223	-0.180505	0.0437186
IDH3G|P51553	IDH3G	turquoise	8.13995	0.000288705	0.0857563	0.00108182	0.000571276	0.340269	0.239615	0.996222	-0.149011	-0.252223	-0.265548	-0.103212	-0.116537	-0.0133247
UGP2|Q16851	UGP2	darkgrey	8.12597	0.000292205	0.998329	0.0031645	0.0274652	0.00198166	0.0181693	0.843646	-0.00788779	0.178612	0.139648	0.1865	0.147536	-0.0389644
KTN1|Q86UP2	KTN1	green	8.11898	0.000293969	0.376067	0.00313019	0.000535458	0.158793	0.0429609	0.926683	0.0872813	0.202207	0.235166	0.114926	0.147884	0.0329584
MYH7B|A0A087X0T3	MYH7B	lightgreen	8.31739	0.000293977	0.829669	0.00155429	0.00357872	0.0150285	0.0332507	0.976579	0.180978	0.862961	0.778256	0.681983	0.597277	-0.0847058
TRIM36|Q9NQ86	TRIM36	purple	8.11304	0.000295481	0.962878	0.000721348	0.0368132	0.00285854	0.106975	0.470972	-0.0407175	-0.362982	-0.239237	-0.322264	-0.198519	0.123745
DGKI|E7EWQ4	DGKI	turquoise	8.10453	0.000297656	0.34266	0.000329232	0.00611623	0.0338563	0.273375	0.737108	-0.179264	-0.482254	-0.373851	-0.30299	-0.194587	0.108403
DMTN|Q08495-4	DMTN	tan	8.10061	0.000298666	0.781525	0.0852981	0.000273704	0.443345	0.00415846	0.153521	-0.0556631	-0.144597	-0.272078	-0.0889342	-0.216415	-0.127481
NDUFAF7|Q7L592	NDUFAF7	turquoise	8.06507	0.000307974	0.999867	0.000863755	0.509705	0.000701339	0.466883	0.0365768	0.00723283	-0.427718	-0.141414	-0.434951	-0.148647	0.286304
SHANK2|Q9UPX8-3	SHANK2	turquoise	8.05597	0.000310408	0.334552	0.000879508	0.00163325	0.0753498	0.118187	0.996436	-0.145451	-0.359177	-0.340887	-0.213726	-0.195436	0.01829
EPHB6|O15197	EPHB6	turquoise	8.05245	0.000311354	0.50133	0.00065406	0.0039296	0.0300925	0.121755	0.922159	-0.0926141	-0.283629	-0.242345	-0.191015	-0.149731	0.0412836
TESC|Q96BS2	TESC	brown	8.04947	0.000312157	0.187992	0.000166653	0.0163346	0.0463423	0.690961	0.377932	-0.163775	-0.381227	-0.251627	-0.217452	-0.0878525	0.129599
RASAL2|Q9UJF2-2	RASAL2	turquoise	8.04727	0.000312752	0.16801	0.000229034	0.0069095	0.0675794	0.526336	0.636901	-0.137315	-0.303549	-0.226246	-0.166234	-0.0889312	0.0773028
IGFBP5|P24593	IGFBP5	steelblue	8.04629	0.000313019	0.871052	0.00271945	0.750536	0.000298785	0.308218	0.0369538	-0.117409	0.589232	0.154094	0.706641	0.271502	-0.435138
PSME1|Q06323-2	PSME1	pink	8.03013	0.000317425	0.99945	0.00340989	0.0117688	0.00467914	0.0158163	0.967321	0.00682598	0.222736	0.195381	0.21591	0.188555	-0.0273554
C9orf78|Q9NZ63	C9orf78	saddlebrown	8.63299	0.000324135	0.953003	0.00406146	0.0529512	0.00103435	0.0158638	0.71171	-0.0452456	0.326721	0.23425	0.371966	0.279496	-0.0924707
HADHB|P55084	HADHB	blue	7.99901	0.000326101	0.45732	0.0204081	0.000256318	0.401161	0.0164646	0.408487	0.10605	0.21912	0.331251	0.11307	0.225201	0.112131
BNIP3|Q12983	BNIP3	turquoise	9.89102	0.00032976	0.669476	0.00155621	0.00181265	0.0201702	0.0233014	0.999889	-0.106111	-0.406498	-0.400282	-0.300387	-0.294171	0.00621591
AP2B1|P63010-2	AP2B1	turquoise	7.97593	0.000332694	0.521678	0.00162838	0.00159437	0.0581212	0.0571618	1	-0.0758344	-0.220529	-0.220936	-0.144695	-0.145102	-0.000406989
ATL1|Q8WXF7-2	ATL1	turquoise	7.9663	0.000335487	0.65971	0.00195432	0.00199801	0.0402502	0.040993	1	-0.0790731	-0.27019	-0.269655	-0.191116	-0.190582	0.000534441
DMTN|Q08495	DMTN	tan	7.96571	0.000335659	0.779495	0.0844656	0.000306735	0.442844	0.00466714	0.16651	-0.0558442	-0.144767	-0.269633	-0.0889229	-0.213789	-0.124866
AMPD2|Q01433	AMPD2	grey	7.96054	0.00033717	0.993676	0.00158266	0.965221	0.000744886	0.884205	0.00586481	-0.0180277	0.277482	0.0324748	0.295509	0.0505025	-0.245007
PRKG1|Q13976-2	PRKG1	green	7.95844	0.000337785	0.998101	0.0129334	0.00297288	0.0201312	0.00480695	0.947274	0.0179739	0.335806	0.392202	0.317832	0.374228	0.0563962
S100A11|P31949	S100A11	saddlebrown	7.95222	0.000339616	0.78185	0.00194123	0.00311013	0.0241487	0.0362269	0.998298	0.14729	0.615528	0.589379	0.468238	0.442089	-0.0261486
CRYL1|Q9Y2S2	CRYL1	blue	7.94695	0.000341176	0.996302	0.00705377	0.00455708	0.012523	0.00820361	0.998487	0.0198477	0.317235	0.331926	0.297387	0.312079	0.014691
ASS1|P00966	ASS1	saddlebrown	7.93728	0.000344054	0.999588	0.0286791	0.00319675	0.0222059	0.00238796	0.83689	-0.011457	0.322328	0.414364	0.333785	0.425821	0.092036
AP3M2|P53677	AP3M2	turquoise	7.93356	0.00034517	0.070323	0.000833996	0.000939733	0.341333	0.362648	0.999975	-0.181617	-0.302723	-0.299788	-0.121106	-0.118171	0.00293484
ARHGEF2|V9GYM8	ARHGEF2	turquoise	7.93272	0.000345422	0.94054	0.00161754	0.00978397	0.00782635	0.0405869	0.913606	-0.0454815	-0.320003	-0.267797	-0.274522	-0.222315	0.0522065
UGP2|E7EUC7	UGP2	darkgrey	7.92436	0.000347944	0.999825	0.00330756	0.0255522	0.0026585	0.0210565	0.86447	-0.00357617	0.171669	0.136137	0.175245	0.139713	-0.0355322
KCNMA1|Q12791-2	KCNMA1	turquoise	7.91479	0.000350852	0.165649	0.000305141	0.00519477	0.0846476	0.467407	0.756815	-0.171214	-0.369376	-0.2896	-0.198162	-0.118386	0.0797762
IDH2|P48735	IDH2	turquoise	7.91465	0.000350894	0.990644	0.00350293	0.0505688	0.0015116	0.0249034	0.725268	0.0174145	-0.21811	-0.15712	-0.235525	-0.174534	0.0609903
SHANK2|A0A0A0MSQ6	SHANK2	turquoise	7.89291	0.000357602	0.331982	0.000951914	0.00186902	0.080805	0.131232	0.995356	-0.145238	-0.355273	-0.335361	-0.210035	-0.190123	0.0199122
KIAA1211L|Q6NV74	KIAA1211L	turquoise	7.89222	0.000357814	0.596507	0.00947794	0.000543938	0.169575	0.0175542	0.740521	-0.101454	-0.271895	-0.354096	-0.17044	-0.252641	-0.082201
GFAP|P14136-3	GFAP	darkgrey	8.48725	0.000361879	0.030064	0.000814232	0.000878173	0.49316	0.510102	0.999992	0.715745	1.06149	1.05463	0.345748	0.338881	-0.00686633
DDAH2|O95865	DDAH2	green	7.87376	0.000363621	0.988351	0.0132912	0.00229488	0.0297121	0.00558881	0.915624	0.0363784	0.366442	0.43982	0.330063	0.403442	0.0733783
NECAP2|Q9NVZ3-2	NECAP2	green	7.86565	0.000366202	0.90697	0.00284393	0.00419919	0.0171904	0.0244177	0.998995	0.074734	0.423333	0.407726	0.348599	0.332992	-0.0156072
CDKN1B|P46527	CDKN1B	blue	7.85898	0.000368339	0.416539	0.000281862	0.0188642	0.0213223	0.423328	0.444542	0.170939	0.506126	0.340562	0.335187	0.169622	-0.165565
PPP1R9A|Q9ULJ8-3	PPP1R9A	turquoise	7.85753	0.000368805	0.442359	0.0239694	0.000268911	0.45271	0.0183013	0.381693	-0.0949134	-0.188709	-0.290416	-0.0937953	-0.195503	-0.101708
HEPACAM|Q14CZ8	HEPACAM	green	7.85668	0.000369077	0.983132	0.00296243	0.0087131	0.0080277	0.0222638	0.978687	0.0365469	0.379887	0.340254	0.343341	0.303707	-0.0396339
DLG1|C9JN61	DLG1	blue	7.85429	0.000369846	0.0279481	0.00839991	0.000220618	0.964952	0.315272	0.583937	0.337577	0.391677	0.538203	0.0541	0.200626	0.146526
PCSK1|P29120	PCSK1	turquoise	7.84749	0.000372048	0.985355	0.0133698	0.00222043	0.0318331	0.00581481	0.910685	-0.0506237	-0.471027	-0.567448	-0.420403	-0.516825	-0.0964216
SDHB|P21912	SDHB	brown	7.84384	0.000373237	0.739117	0.00169317	0.00355838	0.0258897	0.0484969	0.993448	-0.069189	-0.270752	-0.252843	-0.201563	-0.183654	0.0179084
TUBB6|Q9BUF5	TUBB6	turquoise	7.83573	0.000375891	0.627682	0.00538343	0.000898348	0.101252	0.0237728	0.920138	-0.0562473	-0.166887	-0.19651	-0.11064	-0.140263	-0.029623
NECAP2|Q9NVZ3	NECAP2	green	7.83036	0.000377658	0.910409	0.00288932	0.00441307	0.0170254	0.0249404	0.998706	0.0736877	0.422738	0.40575	0.34905	0.332062	-0.0169879
SORD|Q00796	SORD	green	7.8185	0.000381592	0.963529	0.00128702	0.0213916	0.00492532	0.0660138	0.72837	0.0316707	0.270875	0.202046	0.239204	0.170375	-0.0688292
NDUFS3|O75489	NDUFS3	brown	7.7928	0.000390267	0.566558	0.00103901	0.00387307	0.034138	0.0968578	0.966315	-0.108379	-0.3458	-0.307192	-0.237421	-0.198813	0.0386081
KIAA1549L|H0YDE5	KIAA1549L	turquoise	7.78436	0.000393161	0.924191	0.0094386	0.0461204	0.00170006	0.00982828	0.919056	0.0556588	-0.30097	-0.243939	-0.356628	-0.299598	0.0570306
KCNMA1|Q12791-7	KCNMA1	turquoise	7.77125	0.000397701	0.256653	0.000343774	0.00788213	0.0536698	0.414111	0.690013	-0.14646	-0.354427	-0.268262	-0.207967	-0.121802	0.0861644
C19orf70|A0A0B4J2A5	C19orf70	turquoise	7.77021	0.000398064	0.285308	0.0020771	0.000902558	0.169919	0.095514	0.991324	-0.103053	-0.223065	-0.239597	-0.120012	-0.136545	-0.0165323
HMGN3|A0A087WZE9	HMGN3	blue	7.76416	0.00040018	0.534024	0.000514674	0.0104302	0.0215881	0.217546	0.708297	0.201406	0.653321	0.494113	0.451914	0.292707	-0.159207
OPA1|H7C141	OPA1	turquoise	7.74849	0.000405715	0.251769	0.00225836	0.000796266	0.206086	0.102339	0.983368	-0.119237	-0.2458	-0.268748	-0.126563	-0.14951	-0.0229477
CACNA2D1|P54289	CACNA2D1	turquoise	7.7482	0.000405817	0.35652	0.00115194	0.0019866	0.0839922	0.124532	0.997505	-0.0978675	-0.242406	-0.231213	-0.144538	-0.133346	0.0111923
SOD3|P08294	SOD3	saddlebrown	7.73763	0.000409598	0.710529	0.000999598	0.00730035	0.0185366	0.0963775	0.892223	0.179169	0.699733	0.580583	0.520564	0.401414	-0.11915
HNRNPF|P52597	HNRNPF	blue	7.72775	0.000413165	0.166257	0.000707148	0.00207549	0.150346	0.290541	0.981896	0.188445	0.381598	0.348363	0.193153	0.159918	-0.0332354
TSPO|P30536	TSPO	pink	8.30345	0.000416309	0.832344	0.0221606	0.0256757	0.00268241	0.00315657	0.999909	-0.10372	0.378679	0.37099	0.482399	0.47471	-0.00768861
SDHA|P31040	SDHA	brown	7.69624	0.00042476	0.398884	0.00132702	0.00205495	0.0788302	0.108809	0.998694	-0.0962401	-0.247214	-0.237919	-0.150974	-0.141679	0.00929535
SARS2|M0QWZ7	SARS2	turquoise	7.68991	0.00042713	0.990159	0.00875856	0.0204565	0.00385159	0.00937569	0.987516	0.0227957	-0.25524	-0.23051	-0.278036	-0.253305	0.0247303
TJP2|Q9UDY2-6	TJP2	blue	7.67986	0.000430924	0.211025	0.00186018	0.000924562	0.218852	0.139469	0.99485	0.385973	0.767926	0.815129	0.381953	0.429155	0.0472027
PEA15|Q15121-2	PEA15	darkgrey	7.66991	0.000434714	0.993803	0.00119552	0.0685723	0.00250038	0.118452	0.414358	0.0193292	0.306868	0.190526	0.287539	0.171197	-0.116342
CDH10|Q9Y6N8	CDH10	turquoise	7.64843	0.000443016	0.985373	0.00110277	0.0607042	0.00296132	0.126652	0.429653	-0.0357549	-0.426164	-0.268458	-0.390409	-0.232703	0.157706
NOGENE|M0R2C6	NOGENE	turquoise	7.64175	0.000445629	0.988332	0.00719644	0.0291087	0.00298379	0.0129974	0.947114	0.0248515	-0.268207	-0.226007	-0.293059	-0.250858	0.042201
ATAD3A|Q9NVI7-2	ATAD3A	brown	7.64174	0.000445633	0.996192	0.00275831	0.0193891	0.00506479	0.0332445	0.884167	-0.011535	-0.200516	-0.162141	-0.188981	-0.150606	0.0383753
PPFIA4|O75335	PPFIA4	turquoise	7.63841	0.000446944	0.0833174	0.0159668	0.000218727	0.896138	0.135587	0.43349	-0.181389	-0.23299	-0.345312	-0.0516017	-0.163923	-0.112322
PIN1|Q13526	PIN1	brown	7.6317	0.000449596	0.884559	0.00389377	0.00358378	0.0263027	0.0244355	0.99999	-0.0373766	-0.189208	-0.190743	-0.151832	-0.153367	-0.0015353
PPIP5K2|A0A087WZV0	PPIP5K2	turquoise	7.62874	0.000450771	0.398627	0.000211637	0.137947	0.0181621	0.92168	0.079847	-0.135701	-0.401886	-0.18958	-0.266186	-0.0538791	0.212306
CAPZB|P47756	CAPZB	blue	7.62686	0.000451518	0.607732	0.0745437	0.00030895	0.583034	0.0102278	0.186218	0.19912	0.404654	0.735916	0.205534	0.536796	0.331262
MGLL|A0A0C4DFN3	MGLL	turquoise	7.62394	0.000452683	0.872887	0.000720267	0.0372908	0.00611459	0.185137	0.467447	-0.0626583	-0.354562	-0.233209	-0.291903	-0.170551	0.121352
OPA1|O60313-2	OPA1	turquoise	7.6226	0.000453217	0.303242	0.00162917	0.0014292	0.133988	0.122347	0.999965	-0.092843	-0.209797	-0.212195	-0.116954	-0.119352	-0.00239821
RABEP1|Q15276	RABEP1	purple	7.61915	0.000454599	1	0.00452787	0.0195696	0.0046104	0.0198956	0.944409	-0.000196527	-0.108604	-0.0920208	-0.108407	-0.0918243	0.0165831
TNS3|Q68CZ2	TNS3	lightgreen	7.59509	0.000464356	0.923471	0.0187741	0.0262086	0.00357575	0.00517318	0.999119	-0.059324	0.294366	0.281614	0.35369	0.340938	-0.0127512
BAG5|Q9UL15-2	BAG5	turquoise	7.57385	0.000473154	0.552588	0.000685273	0.0096123	0.0255011	0.195099	0.781578	-0.0515121	-0.167109	-0.130457	-0.115597	-0.0789445	0.0366523
CHERP|J3QK89	CHERP	green	7.56714	0.00047597	0.815512	0.0023544	0.00479377	0.024401	0.0450211	0.994023	0.0628998	0.277109	0.258809	0.214209	0.19591	-0.0182993
ALCAM|Q13740	ALCAM	blue	7.56379	0.000477384	0.593344	0.00458147	0.00127002	0.100506	0.0363456	0.968043	0.0854855	0.246479	0.277397	0.160994	0.191912	0.0309177
TJP1|G3V1L9	TJP1	darkgrey	7.55501	0.000481106	0.829099	0.00121595	0.0123829	0.0126766	0.0931708	0.833527	0.0506843	0.244186	0.19404	0.193502	0.143355	-0.0501467
PHACTR1|Q9C0D0	PHACTR1	turquoise	7.55155	0.00048258	0.706835	0.00302429	0.00253916	0.0481369	0.0416452	0.999911	-0.0828146	-0.291597	-0.296405	-0.208783	-0.213591	-0.00480781
GRIA3|P42263-2	GRIA3	turquoise	7.54646	0.000484757	0.304647	0.000721732	0.00416587	0.0742228	0.245908	0.926262	-0.192763	-0.467012	-0.399863	-0.274249	-0.2071	0.0671488
NME8|Q8N427	NME8	turquoise	7.54577	0.000485053	0.850117	0.00469632	0.00282832	0.0374534	0.0240575	0.997782	-0.0617585	-0.277015	-0.291	-0.215256	-0.229242	-0.0139855
PPFIA4|B1APN9	PPFIA4	turquoise	7.54204	0.000486661	0.099911	0.0159788	0.00024657	0.860094	0.123772	0.456599	-0.176954	-0.235507	-0.346089	-0.0585527	-0.169135	-0.110582
PSMA7|O14818	PSMA7	steelblue	7.53909	0.00048793	0.998481	0.00191336	0.0491663	0.00301285	0.0706045	0.602013	0.00530703	0.12997	0.0889237	0.124663	0.0836166	-0.0410468
PDCD6IP|Q8WUM4	PDCD6IP	turquoise	7.53437	0.000489974	0.237082	0.0077193	0.000433051	0.436453	0.0709397	0.740502	-0.0731129	-0.130937	-0.169635	-0.0578243	-0.0965223	-0.038698
NDUFAB1|O14561	NDUFAB1	brown	7.53393	0.000490168	0.41301	0.00192265	0.00181238	0.098382	0.0941988	0.999997	-0.132656	-0.335255	-0.33702	-0.202598	-0.204364	-0.00176559
ALCAM|Q13740-2	ALCAM	blue	7.53137	0.00049128	0.598353	0.00490714	0.00126545	0.104105	0.035548	0.962548	0.08492	0.244729	0.277425	0.159809	0.192505	0.0326966
VAPB|O95292	VAPB	turquoise	7.52239	0.000495205	0.210317	0.0118622	0.000337171	0.576227	0.0685542	0.590827	-0.0852137	-0.140353	-0.194484	-0.0551396	-0.10927	-0.0541309
KIAA0513|O60268	KIAA0513	turquoise	7.51228	0.00049966	0.449537	0.00121773	0.00339881	0.0606979	0.130486	0.983456	-0.120053	-0.329115	-0.300063	-0.209062	-0.18001	0.0290522
AP1B1|Q10567	AP1B1	turquoise	7.50422	0.000503244	0.289505	0.000913255	0.00311018	0.0945055	0.2168	0.97295	-0.0803666	-0.187617	-0.168432	-0.107251	-0.0880651	0.0191856
GLOD4|F6TLX2	GLOD4	green	7.50329	0.00050366	0.525864	0.000406198	0.0289901	0.018256	0.416964	0.415537	0.0486227	0.159034	0.103783	0.110411	0.0551608	-0.0552505
EPB41L3|A0A0A0MRA8	EPB41L3	purple	9.17011	0.000507832	0.724617	0.00467914	0.001475	0.046004	0.015614	0.956451	-0.0567432	-0.210676	-0.238165	-0.153933	-0.181422	-0.0274888
NEGR1|Q7Z3B1	NEGR1	turquoise	7.4848	0.000511992	0.441902	0.00997408	0.000589075	0.27422	0.03514	0.744971	-0.106208	-0.235204	-0.306177	-0.128995	-0.199969	-0.0709737
NDUFB8|O95169	NDUFB8	turquoise	7.46645	0.000520406	0.856502	0.00173862	0.00980861	0.0150651	0.0678994	0.921967	-0.0681022	-0.34126	-0.287319	-0.273158	-0.219217	0.0539411
GK|P32189	GK	turquoise	7.45464	0.000525896	0.928893	0.000728138	0.0949724	0.00410675	0.293136	0.253976	-0.0428038	-0.301503	-0.169058	-0.258699	-0.126254	0.132445
ATAD3B|Q5T9A4	ATAD3B	brown	7.45374	0.000526315	0.813484	0.00199081	0.00678571	0.0212725	0.0608277	0.970511	-0.0447786	-0.199393	-0.176926	-0.154615	-0.132147	0.0224675
TMEM143|Q96AN5	TMEM143	turquoise	7.44965	0.000528231	0.697597	0.00152603	0.006066	0.0281542	0.0872784	0.959709	-0.094461	-0.348829	-0.30595	-0.254368	-0.211489	0.0428785
PSAP|C9JIZ6	PSAP	saddlebrown	7.43605	0.000534663	0.518309	0.0310867	0.000416633	0.440546	0.0192453	0.404162	0.152725	0.319878	0.494108	0.167153	0.341384	0.17423
NDUFA7|O95182	NDUFA7	brown	7.43545	0.000534947	0.464137	0.0010277	0.00495626	0.0502251	0.162042	0.94376	-0.113913	-0.322107	-0.278943	-0.208194	-0.16503	0.0431641
PLXDC2|Q6UX71	PLXDC2	blue	7.43479	0.000535259	0.542316	0.00101023	0.00646755	0.0366303	0.152651	0.91063	0.177484	0.551005	0.463535	0.373521	0.286051	-0.0874698
CACNA2D1|P54289-2	CACNA2D1	turquoise	7.43378	0.000535741	0.35064	0.00142624	0.0024179	0.100579	0.145966	0.997686	-0.1024	-0.247387	-0.236045	-0.144987	-0.133645	0.0113421
EPB41L3|Q9Y2J2-4	EPB41L3	purple	9.06114	0.000542962	0.831545	0.00734336	0.00155174	0.0459999	0.0105465	0.901686	-0.0485686	-0.211436	-0.25071	-0.162868	-0.202142	-0.0392744
PTPRD|P23468-4	PTPRD	purple	7.4161	0.000544241	0.92575	0.0938525	0.00799455	0.0226558	0.00144101	0.737791	0.0177942	-0.069329	-0.0987665	-0.0871232	-0.116561	-0.0294376
GMPPA|Q96IJ6	GMPPA	green	7.40592	0.000549196	0.689371	0.00174684	0.00530376	0.0326306	0.0808594	0.978293	0.0616197	0.222082	0.199861	0.160462	0.138241	-0.0222211
RAB31|Q13636	RAB31	steelblue	7.39666	0.000553749	0.725087	0.596803	0.00805251	0.117237	0.000419481	0.150798	-0.0623145	0.0749185	0.204524	0.137233	0.266839	0.129606
AP2S1|M0QYZ2	AP2S1	turquoise	7.39497	0.000554582	0.599219	0.00455467	0.00158147	0.0981061	0.0425556	0.981408	-0.0744419	-0.216391	-0.238841	-0.141949	-0.164399	-0.0224501
PDHX|O00330	PDHX	brown	7.39368	0.000555219	0.92897	0.0032598	0.00776904	0.0165306	0.0361852	0.988658	-0.0400453	-0.247618	-0.226648	-0.207573	-0.186603	0.0209706
SLC25A11|Q02978	SLC25A11	turquoise	7.39019	0.000556949	0.361777	0.000919063	0.00457713	0.0694013	0.214437	0.941096	-0.17358	-0.440719	-0.381209	-0.267139	-0.20763	0.0595098
GMPPA|Q96IJ6-2	GMPPA	green	7.36947	0.00056734	0.679676	0.00183021	0.00511217	0.0352631	0.0813089	0.982664	0.0624959	0.221094	0.200547	0.158598	0.138051	-0.0205469
RAB3GAP2|Q9H2M9	RAB3GAP2	turquoise	7.35213	0.000576191	0.513054	0.00153389	0.00390431	0.0572434	0.116554	0.987167	-0.0818095	-0.236714	-0.217186	-0.154904	-0.135377	0.0195279
ABHD16A|O95870	ABHD16A	turquoise	7.34616	0.000579273	0.181327	0.000577286	0.00562947	0.11969	0.456161	0.852816	-0.173623	-0.365301	-0.298091	-0.191678	-0.124468	0.0672096
FARSB|Q9NSD9	FARSB	turquoise	7.34079	0.00058206	0.550399	0.00175149	0.00377824	0.0553988	0.100392	0.99271	-0.0957383	-0.28637	-0.266669	-0.190632	-0.170931	0.0197007
ITPKA|P23677	ITPKA	turquoise	7.34054	0.00058219	0.911782	0.00315708	0.00767075	0.0182712	0.0403608	0.987945	-0.0662744	-0.379228	-0.346532	-0.312953	-0.280258	0.0326954
SYT7|F5H126	SYT7	turquoise	7.33575	0.000584691	0.900201	0.00495912	0.00443475	0.0295988	0.0268017	0.999975	-0.0545452	-0.284983	-0.288207	-0.230438	-0.233662	-0.00322404
PGLS|O95336	PGLS	blue	7.32847	0.000588508	0.949741	0.00322106	0.0102878	0.0135979	0.0392218	0.973199	0.0376661	0.264494	0.234363	0.226828	0.196697	-0.0301308
DMXL2|Q8TDJ6-3	DMXL2	turquoise	7.32386	0.000590935	0.284756	0.00142239	0.00238712	0.131938	0.186516	0.997817	-0.136418	-0.305093	-0.29138	-0.168676	-0.154963	0.013713
CD99|A0A096LP69	CD99	green	7.3197	0.00059314	0.236633	0.000318276	0.0262465	0.0564376	0.72624	0.392445	0.41055	0.97418	0.632984	0.56363	0.222434	-0.341196
TJP2|Q9UDY2-7	TJP2	blue	7.31294	0.000596738	0.196664	0.00473255	0.000692982	0.39454	0.124019	0.905314	0.336818	0.601562	0.713896	0.264743	0.377077	0.112334
FLNC|Q14315	FLNC	green	7.30988	0.000598374	0.273893	0.00134568	0.00251877	0.133173	0.201634	0.996148	0.258063	0.572305	0.541307	0.314242	0.283244	-0.0309982
GTF2I|P78347	GTF2I	blue	7.28374	0.000612545	0.9851	0.00297145	0.0201263	0.00772917	0.0467417	0.888933	0.0169563	0.183911	0.149035	0.166954	0.132079	-0.0348755
POFUT1|Q9H488	POFUT1	pink	7.27487	0.000617435	0.981836	0.110969	0.00471288	0.0492131	0.001653	0.569933	-0.0225356	0.140048	0.218226	0.162584	0.240762	0.0781778
LOC728763|H7C117	LOC728763	lightgreen	7.78777	0.000621352	0.773862	0.00156239	0.00919738	0.0177424	0.08341	0.900262	0.0876761	0.378644	0.315561	0.290968	0.227885	-0.0630831
SLC8A1|P32418-5	SLC8A1	turquoise	7.24958	0.000631603	0.041044	0.0139189	0.000356387	0.971327	0.315381	0.564147	-0.199818	-0.231378	-0.325427	-0.0315603	-0.125609	-0.0940491
AP2A1|O95782	AP2A1	turquoise	7.23649	0.000639067	0.35447	0.0018597	0.00243078	0.119802	0.144425	0.99969	-0.114279	-0.270941	-0.264461	-0.156662	-0.150183	0.00647966
MCU|Q8NE86	MCU	turquoise	7.23034	0.000642607	0.257236	0.0015937	0.00225027	0.160668	0.200951	0.999348	-0.193526	-0.414356	-0.401813	-0.220829	-0.208286	0.0125433
SNX32|Q86XE0	SNX32	turquoise	7.22941	0.000643143	0.677745	0.0039481	0.00271239	0.0666931	0.0492112	0.999107	-0.132299	-0.43442	-0.450305	-0.302121	-0.318007	-0.0158855
ERLIN2|O94905	ERLIN2	blue	7.2208	0.000648135	0.489467	0.00557122	0.00128312	0.162156	0.0543181	0.952746	0.13301	0.331406	0.380145	0.198396	0.247134	0.0487387
TJP2|Q9UDY2	TJP2	blue	7.22053	0.000648297	0.206763	0.00503098	0.000759799	0.391447	0.124894	0.90867	0.33268	0.598765	0.70975	0.266085	0.37707	0.110985
PTPRF|H0Y7Z9	PTPRF	turquoise	7.21237	0.00065307	0.379161	0.00216824	0.00228379	0.121646	0.126198	0.999998	-0.124237	-0.298853	-0.297446	-0.174616	-0.173209	0.00140724
KIF21A|Q7Z4S6	KIF21A	turquoise	7.2098	0.00065458	0.14752	0.00128183	0.00220555	0.244082	0.33123	0.997511	-0.0842886	-0.157852	-0.150503	-0.0735631	-0.0662147	0.00734844
RTN3|O95197	RTN3	turquoise	7.20843	0.000655386	0.254633	0.00758759	0.000653543	0.408763	0.0875642	0.819758	-0.118937	-0.218202	-0.273312	-0.0992656	-0.154375	-0.0551099
GLS|O94925	GLS	turquoise	7.19617	0.000662653	0.370376	0.000870223	0.00706038	0.0642357	0.273485	0.877786	-0.138816	-0.357532	-0.294352	-0.218717	-0.155536	0.0631805
GLS|O94925-3	GLS	turquoise	7.1758	0.000674916	0.35314	0.000845728	0.00725496	0.0675759	0.293019	0.869226	-0.144441	-0.365587	-0.299409	-0.221146	-0.154968	0.0661778
COX18|B7ZL88	COX18	turquoise	8.70637	0.000677138	0.133802	0.000343569	0.0248795	0.0560561	0.834316	0.258903	-0.165501	-0.363652	-0.226265	-0.198151	-0.060764	0.137387
ATP2B3|Q16720	ATP2B3	turquoise	7.16315	0.000682647	0.0326854	0.00623122	0.000582834	0.915832	0.457444	0.836651	-0.260966	-0.319727	-0.395691	-0.0587612	-0.134725	-0.0759635
PIP4K2B|P78356	PIP4K2B	purple	7.16003	0.000684567	0.858892	0.00153701	0.0194188	0.0133009	0.117632	0.784896	-0.0417815	-0.21305	-0.163405	-0.171268	-0.121623	0.0496449
OGDHL|Q9ULD0	OGDHL	turquoise	7.15608	0.000687014	0.176638	0.000578555	0.00807893	0.123333	0.545694	0.785803	-0.182839	-0.382008	-0.300015	-0.199169	-0.117176	0.0819928
PMPCB|O75439	PMPCB	turquoise	7.1535	0.00068861	0.514103	0.000359823	0.232595	0.0172837	0.947614	0.063326	-0.0818413	-0.26638	-0.113878	-0.184538	-0.032037	0.152501
NDUFV1|P49821	NDUFV1	brown	7.14474	0.000694074	0.551737	0.00107887	0.00981259	0.0372798	0.198361	0.855964	-0.112137	-0.350226	-0.283036	-0.238089	-0.170899	0.0671899
PAICS|P22234-2	PAICS	blue	7.14247	0.000695497	0.997348	0.0242079	0.0103429	0.014844	0.00616066	0.986982	-0.00956565	0.147505	0.163923	0.157071	0.173488	0.0164173
SLC25A6|P12236	SLC25A6	turquoise	7.1366	0.000699188	0.520989	0.0019612	0.00409722	0.067399	0.117606	0.993497	-0.16849	-0.481586	-0.449396	-0.313096	-0.280906	0.0321903
SLC8A1|P32418	SLC8A1	turquoise	7.12697	0.000705291	0.0431251	0.013306	0.000416984	0.963586	0.331135	0.607799	-0.201074	-0.235893	-0.32612	-0.034819	-0.125046	-0.0902269
DLGAP1|O14490-5	DLGAP1	turquoise	7.12647	0.000705609	0.50909	0.000580156	0.0280766	0.0264066	0.425115	0.493907	-0.208342	-0.649988	-0.437901	-0.441646	-0.229559	0.212087
CEP170B|Q9Y4F5-2	CEP170B	turquoise	7.12572	0.000706086	0.954026	0.00874102	0.00485066	0.0325321	0.0190048	0.996247	-0.0362013	-0.236892	-0.252141	-0.200691	-0.215939	-0.0152481
ILK|A0A0A0MTH3	ILK	saddlebrown	7.12005	0.000709708	0.959329	0.0141465	0.00341843	0.0476358	0.012988	0.951293	0.0355603	0.229927	0.267859	0.194366	0.232299	0.0379323
RPL7|P18124	RPL7	steelblue	7.1036	0.000720333	0.511029	0.377199	0.0288784	0.0228869	0.000652169	0.56922	-0.0875251	0.102082	0.183658	0.189607	0.271183	0.0815758
PHKG1|Q16816-2	PHKG1	pink	7.10086	0.000722117	0.999938	0.122775	0.00223208	0.13703	0.00260942	0.382224	0.00522941	0.214632	0.367115	0.209403	0.361886	0.152483
DGKG|P49619	DGKG	green	7.094	0.00072661	0.711082	0.0013243	0.0137082	0.0235891	0.155369	0.828797	0.103275	0.394259	0.31177	0.290984	0.208495	-0.0824889
CSDE1|O75534-4	CSDE1	turquoise	7.09155	0.000728222	0.999976	0.0022268	0.193798	0.00198518	0.179963	0.264334	0.00150017	-0.143968	-0.0753019	-0.145468	-0.0768021	0.0686663
HCN1|O60741	HCN1	turquoise	7.09001	0.000729238	0.587546	0.00146203	0.00774052	0.0417082	0.150834	0.931207	-0.134787	-0.428952	-0.365207	-0.294165	-0.23042	0.0637451
MRPS36|P82909	MRPS36	turquoise	7.08564	0.000732125	0.0401829	0.000909799	0.00350249	0.496423	0.781213	0.964335	-0.144398	-0.217877	-0.193324	-0.073479	-0.0489267	0.0245522
ITSN2|Q9NZM3-4	ITSN2	turquoise	7.07396	0.000739901	0.294974	0.0038263	0.00134742	0.241641	0.121611	0.982438	-0.0992804	-0.205299	-0.225825	-0.106018	-0.126544	-0.0205262
HIST1H2BL|Q99880	HIST1H2BL	blue	7.07343	0.000740257	0.134335	0.00454427	0.00084579	0.503323	0.20677	0.933427	0.260001	0.424005	0.493173	0.164005	0.233172	0.0691679
ISYNA1|Q9NPH2	ISYNA1	red	7.07229	0.00074102	0.999999	0.00452848	0.041397	0.00471933	0.0428798	0.82319	0.00175343	0.423758	0.323131	0.422004	0.321378	-0.100627
GRM3|Q14832	GRM3	turquoise	7.0712	0.000741751	0.948258	0.0110763	0.0724372	0.00254175	0.0202762	0.864079	0.0482516	-0.294583	-0.225282	-0.342835	-0.273533	0.0693017
SPTBN4|Q9H254-3	SPTBN4	purple	7.56317	0.00074234	0.830627	0.000787671	0.0755536	0.00718693	0.348066	0.268635	-0.0443122	-0.229477	-0.132485	-0.185165	-0.0881728	0.096992
SMU1|Q2TAY7	SMU1	blue	7.06152	0.000748276	0.922215	0.0143264	0.0027914	0.0649125	0.0151272	0.929108	0.0296324	0.151161	0.179793	0.121528	0.150161	0.0286325
OLFM2|K7EKW2	OLFM2	turquoise	7.06137	0.000748382	0.16926	0.00133137	0.00282796	0.220475	0.339314	0.993336	-0.219361	-0.423525	-0.39593	-0.204164	-0.176569	0.027595
SLC25A12|O75746	SLC25A12	turquoise	7.05642	0.00075174	0.167181	0.00378035	0.0010556	0.398253	0.193338	0.96916	-0.199077	-0.348391	-0.390735	-0.149314	-0.191658	-0.0423435
PAICS|P22234	PAICS	blue	7.04961	0.000756394	0.999963	0.0237271	0.00809761	0.0211346	0.00714924	0.975033	-0.00238544	0.15387	0.17527	0.156255	0.177656	0.0214004
PRKAB1|Q9Y478	PRKAB1	black	7.04593	0.000758919	0.341914	0.000553512	0.0199143	0.0512488	0.517973	0.569168	-0.0807906	-0.208769	-0.146766	-0.127978	-0.0659756	0.0620027
NDUFV2|E7EPT4	NDUFV2	brown	7.03604	0.000765753	0.800309	0.00342604	0.00607289	0.0362421	0.0587226	0.996725	-0.0788049	-0.324321	-0.306221	-0.245516	-0.227417	0.0180998
SLC25A22|Q9H936	SLC25A22	turquoise	7.03484	0.000766585	0.74328	0.000969547	0.0307388	0.0156487	0.251288	0.578804	-0.126523	-0.52288	-0.36241	-0.396358	-0.235888	0.16047
HIST1H2BN|U3KQK0	HIST1H2BN	blue	7.02465	0.000773697	0.133567	0.00445858	0.000911282	0.50089	0.217459	0.942971	0.26151	0.426723	0.492387	0.165213	0.230876	0.0656633
SUCLG1|P53597	SUCLG1	turquoise	7.0186	0.000777956	0.664793	0.00192692	0.00767058	0.0390099	0.117052	0.95845	-0.0563071	-0.194044	-0.169428	-0.137737	-0.113121	0.0246155
ACOT7|K7EKP8	ACOT7	turquoise	7.00934	0.000784519	0.380852	0.00108317	0.00727731	0.0726668	0.269841	0.903369	-0.0678616	-0.173724	-0.145157	-0.105863	-0.077295	0.0285677
DLG1|Q12959-9	DLG1	brown	6.9815	0.000804606	0.968608	0.0176952	0.0344148	0.0053733	0.0110582	0.992968	0.0202984	-0.139932	-0.127819	-0.16023	-0.148118	0.0121122
NDUFA5|Q16718	NDUFA5	brown	6.98042	0.000805399	0.670296	0.00298428	0.00489507	0.0547081	0.0812353	0.997925	-0.0976733	-0.325922	-0.310527	-0.228249	-0.212854	0.0153952
PTBP1|P26599-3	PTBP1	green	6.96642	0.000815714	0.902555	0.00364782	0.0102083	0.0221669	0.0548648	0.980902	0.0591377	0.321438	0.288507	0.2623	0.229369	-0.032931
LGALS3|P17931	LGALS3	saddlebrown	6.95133	0.000826992	0.908787	0.0209264	0.00225036	0.0973316	0.0137189	0.838233	0.0811318	0.37176	0.473129	0.290628	0.391997	0.101369
FERMT1|Q9BQL6	FERMT1	pink	7.41085	0.00083857	0.97349	0.403397	0.00107387	0.65744	0.00328803	0.0539781	0.0351279	0.130562	0.352663	0.095434	0.317535	0.222101
NOGENE|E7ENQ6	NOGENE	brown	6.9314	0.000842137	0.991147	0.00418223	0.0247873	0.00921248	0.0497111	0.904171	-0.0224692	-0.28185	-0.229628	-0.259381	-0.207159	0.0522225
RAB35|Q15286	RAB35	turquoise	6.93112	0.000842351	0.970913	0.0363754	0.00243543	0.0975152	0.00816603	0.731824	-0.0248528	-0.159444	-0.217612	-0.134591	-0.192759	-0.0581676
MAPK3|P27361	MAPK3	pink	6.91253	0.000856741	0.995452	0.00400088	0.164541	0.00208404	0.103808	0.41444	-0.0187121	0.295597	0.17053	0.314309	0.189242	-0.125067
DOCK3|Q8IZD9	DOCK3	turquoise	6.91193	0.000857208	0.968243	0.00211199	0.0462417	0.00740543	0.123662	0.639985	-0.0338437	-0.291069	-0.202897	-0.257226	-0.169054	0.0881719
ADCY1|Q08828	ADCY1	turquoise	6.90246	0.000864649	0.492326	0.00134775	0.0088315	0.0558578	0.219657	0.904566	-0.119863	-0.342274	-0.285211	-0.222412	-0.165348	0.0570635
CDC42|P60953-1	CDC42	turquoise	6.89857	0.00086772	0.165744	0.00157335	0.00299785	0.248358	0.35584	0.995743	-0.222782	-0.421741	-0.397792	-0.198959	-0.17501	0.0239494
RUVBL2|Q9Y230	RUVBL2	saddlebrown	6.88987	0.000874634	0.995467	0.00721889	0.0155598	0.0133297	0.0278347	0.991078	0.00979146	0.145727	0.133404	0.135936	0.123613	-0.0123231
OGFRL1|Q5TC84	OGFRL1	blue	6.88848	0.000875749	0.999539	0.620143	0.00170949	0.686302	0.00232293	0.0419115	0.00706271	0.0795185	0.260431	0.0724558	0.253368	0.180912
DNAJC19|Q96DA6	DNAJC19	brown	6.88242	0.000880604	0.121836	0.000904424	0.00572353	0.234546	0.585461	0.913141	-0.139644	-0.257755	-0.217639	-0.118111	-0.0779953	0.0401154
EPB41L2|H0Y5B0	EPB41L2	darkgrey	6.87667	0.000885236	0.758079	0.00202905	0.0125124	0.0278806	0.1237	0.90843	0.0742957	0.295767	0.245447	0.221471	0.171152	-0.0503192
KCNH1|O95259	KCNH1	turquoise	6.87662	0.000885278	0.339848	0.00378728	0.00194043	0.20463	0.130622	0.995139	-0.141586	-0.308928	-0.328823	-0.167342	-0.187237	-0.0198954
GMPS|P49915	GMPS	turquoise	6.87362	0.000887707	0.346917	0.0120322	0.000868731	0.397005	0.0708076	0.779172	-0.0597044	-0.116083	-0.149709	-0.0563791	-0.0900044	-0.0336253
MEGF9|Q9H1U4	MEGF9	green	6.87336	0.000887921	0.0117152	0.0337443	0.000620965	0.974233	0.719773	0.462317	0.21998	0.191664	0.290516	-0.0283166	0.0705356	0.0988522
FLNB|O75369	FLNB	green	6.86228	0.000896956	0.849498	0.00857902	0.00375843	0.0627695	0.0309675	0.990059	0.0795508	0.334295	0.364185	0.254744	0.284634	0.0298905
ATP2B1|P20020	ATP2B1	turquoise	6.85905	0.000899607	0.6734	0.00505354	0.00341223	0.0823856	0.0602732	0.998947	-0.0983105	-0.312951	-0.325349	-0.214641	-0.227038	-0.0123973
OGDH|E9PCR7	OGDH	turquoise	7.32217	0.000900665	0.130443	0.000429148	0.032298	0.109392	0.911699	0.343517	-0.201835	-0.411702	-0.260468	-0.209867	-0.0586329	0.151234
S100A16|Q96FQ6	S100A16	pink	6.85604	0.000902085	0.992502	0.0280312	0.00428867	0.0537423	0.00904459	0.88821	0.0288955	0.307238	0.382604	0.278342	0.353708	0.0753659
ANK2|D6R9U4	ANK2	turquoise	6.85603	0.000902093	0.0978925	0.0398126	0.000394159	0.977254	0.171122	0.338763	-0.137038	-0.160274	-0.257861	-0.0232364	-0.120823	-0.0975868
FLNB|O75369-8	FLNB	green	6.84498	0.000911257	0.843145	0.0090309	0.00358203	0.0675155	0.0306818	0.98614	0.0814739	0.334839	0.368584	0.253365	0.28711	0.0337448
DNM1|Q05193-2	DNM1	turquoise	6.83511	0.000919522	0.353174	0.00187657	0.00434134	0.121174	0.213373	0.990474	-0.161451	-0.381906	-0.352948	-0.220454	-0.191497	0.0289577
PLEKHA1|Q5RGS4	PLEKHA1	purple	6.83246	0.000921749	0.678371	0.0196384	0.00130709	0.22218	0.0266805	0.751117	-0.0788105	-0.216412	-0.286539	-0.137602	-0.207729	-0.0701268
RAB3GAP1|Q15042	RAB3GAP1	turquoise	6.83225	0.000921932	0.697701	0.00246258	0.00829581	0.0420808	0.111241	0.970539	-0.0784613	-0.277658	-0.245772	-0.199197	-0.167311	0.0318858
ATP6V1A|P38606	ATP6V1A	turquoise	6.83141	0.000922641	0.690105	0.00746109	0.00263116	0.105236	0.0457817	0.98106	-0.0545442	-0.170857	-0.189637	-0.116312	-0.135093	-0.0187806
PMPCB|G3V0E4	PMPCB	turquoise	6.82705	0.000926331	0.624415	0.000544782	0.286221	0.0156743	0.932078	0.0655491	-0.0718705	-0.260153	-0.107366	-0.188283	-0.0354953	0.152788
ATP2B1|P20020-2	ATP2B1	turquoise	6.82655	0.000926753	0.673094	0.00501038	0.00358363	0.0819208	0.0627684	0.999342	-0.0983817	-0.313312	-0.323904	-0.21493	-0.225522	-0.0105917
ATP2B1|P20020-4	ATP2B1	turquoise	6.82566	0.000927509	0.673063	0.00486217	0.00369057	0.0800181	0.0642748	0.999633	-0.098431	-0.314411	-0.323128	-0.21598	-0.224697	-0.00871701
LETM1|O95202	LETM1	turquoise	6.81605	0.000935705	0.334983	0.00100096	0.0101992	0.0828006	0.375304	0.836898	-0.114557	-0.280039	-0.223924	-0.165482	-0.109367	0.056115
DKK3|F6SYF8	DKK3	green	6.81132	0.000939768	0.544108	0.00132118	0.0125233	0.0452497	0.238698	0.84527	0.138493	0.42128	0.336684	0.282787	0.198191	-0.0845959
RAB3GAP1|Q15042-3	RAB3GAP1	turquoise	6.81001	0.000940898	0.720415	0.00257971	0.00874375	0.0399822	0.107098	0.969915	-0.0757308	-0.276576	-0.244442	-0.200845	-0.168711	0.032134
VDAC3|Q9Y277-2	VDAC3	turquoise	6.79134	0.000957132	0.396937	0.0112765	0.00108594	0.33429	0.0682587	0.831953	-0.107954	-0.223948	-0.281412	-0.115994	-0.173459	-0.0574642
S100A1|Q5T7Y6	S100A1	green	6.78177	0.000965571	0.871651	0.00487357	0.00795205	0.0345083	0.0526719	0.997846	0.078477	0.372827	0.354119	0.29435	0.275643	-0.0187078
EFR3B|Q9Y2G0	EFR3B	turquoise	6.77263	0.000973704	0.270952	0.00357877	0.00201571	0.253565	0.176776	0.99691	-0.0947173	-0.191497	-0.202021	-0.0967795	-0.107303	-0.0105237
PLCB1|Q9NQ66	PLCB1	turquoise	6.77023	0.000975849	0.894069	0.00499936	0.00883815	0.0309759	0.0509467	0.996586	-0.0577282	-0.294598	-0.27729	-0.23687	-0.219562	0.0173079
HSDL2|Q6YN16	HSDL2	green	6.76524	0.000980332	0.768627	0.0269452	0.00145772	0.211837	0.0199745	0.698794	0.0442927	0.135254	0.185084	0.0909612	0.140791	0.0498296
FDX1L|Q6P4F2	FDX1L	turquoise	6.74792	0.000996051	0.866452	0.00478777	0.00827608	0.0349575	0.0559887	0.996996	-0.0563607	-0.2641	-0.249304	-0.20774	-0.192943	0.0147966
MT-ND1|P03886	MT-ND1	turquoise	6.73924	0.00100402	0.585884	0.00233106	0.00722947	0.0610884	0.144331	0.976223	-0.188935	-0.575651	-0.514634	-0.386716	-0.325699	0.0610176
COX7C|P15954	COX7C	turquoise	6.73817	0.00100501	0.999923	0.01003	0.0286956	0.00857414	0.0248191	0.975585	0.00400068	-0.225368	-0.197405	-0.229369	-0.201406	0.0279632
KALRN|J3QSW6	KALRN	brown	6.73427	0.00100863	0.763831	0.000716905	0.324841	0.0108949	0.875524	0.0674304	-0.0728248	-0.31991	-0.128879	-0.247085	-0.0560538	0.191031
RPL35A|P18077	RPL35A	turquoise	6.729	0.00101352	0.333146	0.000603634	0.0354748	0.0569954	0.674053	0.444416	-0.108487	-0.275633	-0.180112	-0.167146	-0.0716251	0.095521
SPON1|Q9HCB6	SPON1	lightgreen	6.72805	0.00101441	0.986545	0.0302387	0.00412122	0.0661152	0.0102294	0.869005	0.028361	0.244287	0.308697	0.215926	0.280336	0.0644096
GALM|Q96C23	GALM	darkgrey	6.7253	0.00101698	0.965746	0.0517436	0.0170104	0.0167222	0.00495449	0.967124	-0.0591316	0.338959	0.397238	0.39809	0.45637	0.0582797
RBM14|Q96PK6	RBM14	green	6.71947	0.00102245	0.540817	0.000638107	0.0784776	0.025175	0.664421	0.273357	0.0592725	0.190625	0.109722	0.131353	0.0504495	-0.0809033
LTA4H|P09960	LTA4H	pink	6.70522	0.00103595	0.778397	0.0243221	0.162455	0.00192234	0.0196495	0.823285	-0.0326485	0.102997	0.0732964	0.135645	0.105945	-0.0297004
BAIAP2|I3L3C6	BAIAP2	turquoise	6.68752	0.00105297	0.826054	0.0270821	0.00185363	0.174512	0.0187626	0.746791	-0.0623257	-0.214357	-0.287424	-0.152031	-0.225098	-0.0730666
WASL|O00401	WASL	turquoise	6.6769	0.00106333	0.139263	0.350958	0.000476181	0.949584	0.138546	0.0437402	-0.108962	-0.0825442	-0.218055	0.026418	-0.109092	-0.13551
KALRN|H7BXZ5	KALRN	brown	6.67672	0.00106351	0.757602	0.000745895	0.313088	0.0116205	0.870001	0.0732167	-0.0737946	-0.319503	-0.130914	-0.245709	-0.0571197	0.188589
WBP2|Q969T9	WBP2	turquoise	6.67658	0.00106365	0.999979	0.010791	0.0217952	0.0119249	0.0239648	0.992598	-0.0022354	-0.19358	-0.177516	-0.191344	-0.175281	0.0160634
CPLX1|O14810	CPLX1	turquoise	6.67625	0.00106397	0.754622	0.0216574	0.00175296	0.189038	0.0249518	0.786203	-0.111629	-0.342235	-0.447429	-0.230606	-0.3358	-0.105194
EPHA3|P29320	EPHA3	turquoise	7.10804	0.00107177	0.196371	0.00364167	0.00184772	0.308586	0.201251	0.993665	-0.217151	-0.405147	-0.432814	-0.187996	-0.215663	-0.0276679
PGM3|D6RIS6	PGM3	blue	6.65271	0.00108733	0.860445	0.0275508	0.00213224	0.154229	0.0176925	0.770562	0.0780345	0.292494	0.388228	0.214459	0.310194	0.0957341
NDUFV3|P56181	NDUFV3	brown	6.6501	0.00108995	0.793817	0.0133218	0.00279128	0.113871	0.0313093	0.937727	-0.0868182	-0.30487	-0.359455	-0.218052	-0.272637	-0.0545846
C1QC|P02747	C1QC	steelblue	6.6467	0.00109337	0.781536	0.000862795	0.156071	0.0118242	0.625128	0.181996	0.144081	0.644799	0.328666	0.500718	0.184585	-0.316133
RAB1A|P62820	RAB1A	turquoise	6.63316	0.00110713	0.269998	0.0453082	0.000565974	0.809103	0.0730033	0.373906	-0.0869729	-0.129032	-0.206014	-0.0420594	-0.119041	-0.0769814
TUFM|P49411	TUFM	turquoise	6.62713	0.00111331	0.614365	0.00114455	0.0295864	0.0307355	0.344129	0.62411	-0.069483	-0.233752	-0.165161	-0.164269	-0.0956782	0.0685905
LCP1|P13796	LCP1	lightgreen	6.62342	0.00111714	0.595829	0.00303969	0.00643256	0.0726663	0.128436	0.992765	0.123296	0.371178	0.344393	0.247881	0.221096	-0.026785
TAGLN3|Q9UI15	TAGLN3	turquoise	6.62008	0.00112059	0.999314	0.0757912	0.0039302	0.098558	0.00551298	0.64107	-0.00930646	-0.188932	-0.278117	-0.179626	-0.268811	-0.0891846
SMYD5|Q6GMV2	SMYD5	pink	6.61523	0.00112563	0.997543	0.0208779	0.00846986	0.0331946	0.0139049	0.985081	0.0165882	0.267707	0.298324	0.251119	0.281736	0.0306175
FGF12|P61328	FGF12	turquoise	6.60428	0.00113709	0.756076	0.0207101	0.00195586	0.18208	0.0272492	0.815773	-0.0916357	-0.283331	-0.364684	-0.191695	-0.273048	-0.081353
KIAA1468|Q9P260-2	KIAA1468	turquoise	6.6016	0.00113991	0.640665	0.00530251	0.00417358	0.0957892	0.0795601	0.999756	-0.0674087	-0.203878	-0.208853	-0.136469	-0.141445	-0.00497565
TPPP3|Q9BW30	TPPP3	blue	6.60045	0.00114112	0.745857	0.00698739	0.00435051	0.0818622	0.0557405	0.998082	0.159501	0.550575	0.578161	0.391074	0.41866	0.0275868
RALA|P11233	RALA	purple	6.59627	0.00114555	0.997094	0.0303185	0.00626882	0.0486558	0.0106882	0.92703	-0.00880458	-0.127606	-0.154561	-0.118801	-0.145756	-0.0269555
MTX3|Q5HYI7	MTX3	turquoise	6.59554	0.00114632	0.27878	0.0012346	0.00941933	0.122795	0.423607	0.883033	-0.173903	-0.39082	-0.32092	-0.216917	-0.147017	0.0699001
TAOK1|Q7L7X3	TAOK1	turquoise	6.59246	0.0011496	0.960594	0.00210932	0.0765463	0.00814589	0.20279	0.501248	-0.0134021	-0.106792	-0.0682966	-0.0933896	-0.0548946	0.0384951
TAC3|Q9UHF0-2	TAC3	steelblue	6.59095	0.0011512	0.887982	0.0137071	0.00414508	0.0766137	0.027236	0.969628	0.0902857	0.403478	0.459535	0.313192	0.369249	0.0560569
GGA3|Q9NZ52	GGA3	turquoise	6.58859	0.00115372	0.187095	0.0107559	0.000983156	0.593334	0.165156	0.823913	-0.130875	-0.211121	-0.266035	-0.0802462	-0.13516	-0.0549137
EPN1|Q9Y6I3	EPN1	tan	6.58269	0.00116004	0.140429	0.0575435	0.000495589	0.974088	0.141077	0.298387	-0.148886	-0.177446	-0.297613	-0.02856	-0.148727	-0.120167
LRRC4B|Q9NT99	LRRC4B	turquoise	6.57266	0.00117087	0.999599	0.0170705	0.0220239	0.0131051	0.0169934	0.999619	0.00887654	-0.269839	-0.261116	-0.278716	-0.269993	0.00872307
PRKCE|Q02156	PRKCE	turquoise	6.56399	0.00118031	0.606259	0.00187303	0.0137881	0.0475689	0.21392	0.882867	-0.130534	-0.416396	-0.339136	-0.285862	-0.208603	0.0772599
CSNK1A1|P48729-3	CSNK1A1	pink	6.5587	0.00118611	0.765535	0.0132916	0.00285686	0.126196	0.0361655	0.940394	0.0666755	0.221691	0.260744	0.155016	0.194069	0.0390528
CS|F8VWQ5	CS	turquoise	6.54748	0.00119852	0.512446	0.00322739	0.00538404	0.10148	0.147221	0.997681	-0.086674	-0.234209	-0.222638	-0.147535	-0.135964	0.0115706
DLG4|P78352-2	DLG4	turquoise	6.54306	0.00120344	0.46315	0.00271008	0.00583351	0.105705	0.181739	0.992379	-0.138344	-0.358838	-0.332764	-0.220494	-0.19442	0.0260737
HMGN1|P05114	HMGN1	lightgreen	6.54079	0.00120598	0.999953	0.00434667	0.135766	0.00378071	0.122811	0.490315	-0.00655233	0.473327	0.288261	0.47988	0.294813	-0.185067
RPL32|F8W727	RPL32	brown	6.53964	0.00120727	0.151532	0.00123461	0.00749449	0.233107	0.578569	0.915785	-0.245522	-0.464236	-0.390942	-0.218714	-0.145421	0.0732933
ABHD12|Q8N2K0-2	ABHD12	turquoise	6.53391	0.0012137	0.60309	0.00324201	0.00695301	0.0744932	0.132877	0.992304	-0.0807434	-0.243864	-0.225782	-0.16312	-0.145039	0.0180816
SNX30|Q5VWJ9	SNX30	turquoise	6.53074	0.00121728	0.579278	0.0711598	0.158042	0.00274625	0.00797312	0.979648	0.0472475	-0.0933646	-0.0790304	-0.140612	-0.126278	0.0143342
TPD52|P55327-5	TPD52	plum1	6.52791	0.00122049	0.661067	0.669332	0.0188832	0.119835	0.227192	0.000836731	-0.0581945	0.0575088	-0.156639	0.115703	-0.0984445	-0.214148
AP2A2|O94973	AP2A2	turquoise	6.51167	0.00123903	0.839553	0.00888271	0.00538884	0.067707	0.0444214	0.997672	-0.0493457	-0.201331	-0.212383	-0.151986	-0.163038	-0.011052
TNS1|Q9HBL0	TNS1	saddlebrown	6.50629	0.00124524	0.99963	0.00657389	0.0433201	0.00860027	0.0545769	0.877557	0.00697653	0.243186	0.191346	0.23621	0.18437	-0.0518401
TPBG|Q13641	TPBG	turquoise	6.50243	0.00124972	0.970573	0.0114351	0.00949962	0.0346328	0.0292179	0.999871	-0.0533565	-0.396755	-0.405269	-0.343398	-0.351913	-0.00851468
LRFN2|Q9ULH4	LRFN2	turquoise	7.7601	0.00125045	0.0505631	0.000639061	0.0308804	0.233488	0.995161	0.335249	-0.284915	-0.485497	-0.309086	-0.200583	-0.0241717	0.176411
DPYSL3|Q14195-2	DPYSL3	blue	6.49995	0.0012526	0.796022	0.0014917	0.0508194	0.0179476	0.304413	0.539138	0.0621454	0.273458	0.18207	0.211312	0.119924	-0.0913881
SAMD9L|Q8IVG5	SAMD9L	purple	7.7573	0.00125279	0.578138	0.0200326	0.368982	0.00109302	0.0362864	0.416736	0.0993516	-0.2485	-0.127737	-0.347852	-0.227089	0.120763
ITGA6|P23229	ITGA6	saddlebrown	6.49706	0.00125597	0.98828	0.0111183	0.0129734	0.0251676	0.0290931	0.999924	0.0306159	0.314284	0.308639	0.283668	0.278023	-0.00564511
MAVS|Q7Z434	MAVS	pink	6.49473	0.00125869	0.77984	0.00178043	0.0331617	0.022604	0.237297	0.689343	0.107257	0.449926	0.324872	0.342668	0.217615	-0.125053
PFKP|Q01813	PFKP	turquoise	6.48907	0.00126534	0.303007	0.00526729	0.00226944	0.284782	0.167838	0.990142	-0.134848	-0.272668	-0.295748	-0.13782	-0.1609	-0.0230805
BRAF|P15056	BRAF	turquoise	6.47452	0.00128258	0.952411	0.00386434	0.0293662	0.0156669	0.0965136	0.864062	-0.0361267	-0.254206	-0.200728	-0.218079	-0.164602	0.0534774
ITSN2|Q9NZM3	ITSN2	turquoise	6.88686	0.00128549	0.416646	0.00448575	0.00321445	0.155764	0.121817	0.999208	-0.0995591	-0.23816	-0.246412	-0.1386	-0.146853	-0.00825247
NDEL1|Q9GZM8-2	NDEL1	turquoise	6.46867	0.00128959	0.40893	0.00385315	0.00390378	0.163363	0.164823	1	-0.0870816	-0.205287	-0.205025	-0.118206	-0.117943	0.000262247
SMAP1|Q8IYB5	SMAP1	turquoise	6.46194	0.0012977	0.303413	0.00269351	0.00451525	0.187535	0.259388	0.997669	-0.116429	-0.251474	-0.23924	-0.135045	-0.122811	0.0122338
PPIA|P62937	PPIA	blue	6.43441	0.00133142	0.591228	0.00364596	0.00681236	0.0850327	0.135927	0.995696	0.0480004	0.141171	0.132479	0.093171	0.0844787	-0.00869225
TKT|A0A0B4J1R6	TKT	blue	6.43423	0.00133165	0.690148	0.00551399	0.0057629	0.0831447	0.0860813	0.999998	0.0775473	0.250812	0.249668	0.173264	0.172121	-0.00114333
ETF1|P62495	ETF1	blue	6.43357	0.00133247	0.649294	0.0906643	0.000953789	0.597886	0.0229364	0.305817	0.0430499	0.0891628	0.154156	0.0461129	0.111106	0.0649932
CCT5|P48643	CCT5	purple	6.43276	0.00133347	0.628498	0.0121012	0.00251203	0.183151	0.055545	0.937591	-0.0344648	-0.0936602	-0.110252	-0.0591955	-0.0757877	-0.0165922
EPN1|Q9Y6I3-1	EPN1	tan	6.43134	0.00133524	0.181609	0.0818789	0.000558675	0.978167	0.116829	0.245394	-0.143916	-0.171624	-0.303694	-0.027708	-0.159779	-0.132071
OGDH|E9PDF2	OGDH	turquoise	6.42742	0.00134012	0.101918	0.000723646	0.0256741	0.23901	0.929325	0.562392	-0.184785	-0.334433	-0.232134	-0.149648	-0.0473487	0.102299
TANC2|Q9HCD6-2	TANC2	turquoise	6.4195	0.00135006	0.713501	0.00204791	0.0225418	0.0338627	0.220837	0.806629	-0.0693253	-0.255718	-0.197276	-0.186393	-0.127951	0.0584418
NAGK|Q9UJ70-2	NAGK	pink	6.41485	0.00135594	0.958904	0.00677271	0.0164037	0.024539	0.054605	0.986523	0.0355481	0.248951	0.224871	0.213403	0.189323	-0.0240807
SYT1|P21579	SYT1	turquoise	6.41097	0.00136086	0.700707	0.00475358	0.00717005	0.0711376	0.0983721	0.998734	-0.102283	-0.341316	-0.327023	-0.239034	-0.22474	0.0142934
FSD1|Q9BTV5	FSD1	brown	6.41057	0.00136137	0.999766	0.018524	0.0152776	0.0229766	0.0190112	0.99984	-0.00469167	-0.169048	-0.173179	-0.164356	-0.168487	-0.00413045
CRIP2|P52943-2	CRIP2	turquoise	6.4085	0.00136401	0.993127	0.00883041	0.0214244	0.0176988	0.0410061	0.985734	-0.0232013	-0.293323	-0.263542	-0.270121	-0.240341	0.0297807
TPD52|P55327-4	TPD52	plum1	6.40547	0.00136787	0.573578	0.785478	0.0146972	0.134728	0.244578	0.00112469	-0.0641435	0.0464817	-0.158615	0.110625	-0.0944717	-0.205097
HIST3H2BB|Q8N257	HIST3H2BB	blue	6.80613	0.00137448	0.0328832	0.00158384	0.00617269	0.622085	0.899789	0.952226	0.433767	0.614605	0.536474	0.180838	0.102707	-0.0781306
PGM3|O95394-4	PGM3	blue	6.39543	0.00138076	0.846749	0.0357838	0.00229619	0.199304	0.0203703	0.72368	0.0715259	0.248783	0.340549	0.177257	0.269023	0.0917656
PTPRF|P10586	PTPRF	turquoise	6.39256	0.00138447	0.859981	0.0151214	0.00430199	0.0955612	0.0329716	0.964633	-0.0446321	-0.180684	-0.207492	-0.136052	-0.16286	-0.0268078
CAPN2|P17655	CAPN2	pink	6.38945	0.00138849	0.992406	0.0487527	0.00481562	0.0899926	0.0101424	0.798519	0.0264074	0.257334	0.344132	0.230927	0.317724	0.0867971
PDP1|Q9P0J1-2	PDP1	turquoise	6.3724	0.0014108	0.284732	0.00119868	0.0157563	0.117162	0.53352	0.782714	-0.0817364	-0.185481	-0.142988	-0.103745	-0.061252	0.0424926
NOGENE|H0YC42	NOGENE	plum1	6.36888	0.00141545	0.678389	0.670141	0.0211947	0.127198	0.234183	0.000960326	-0.056998	0.0576884	-0.154972	0.114686	-0.0979739	-0.21266
C2CD2L|O14523	C2CD2L	turquoise	6.36013	0.00142709	0.147006	0.0011195	0.0127127	0.225912	0.710879	0.814182	-0.126326	-0.239097	-0.188093	-0.112772	-0.0617672	0.0510045
AIP|O00170	AIP	blue	6.34597	0.00144614	0.182178	0.00571153	0.00204814	0.457794	0.266241	0.982512	0.088595	0.152066	0.167873	0.0634714	0.0792776	0.0158062
TPM3|J3KN67	TPM3	lightgreen	6.3386	0.00145616	0.638237	0.00239959	0.0155967	0.0516408	0.212531	0.898611	0.0858231	0.279372	0.229216	0.193549	0.143393	-0.0501563
APCS|P02743	APCS	midnightblue	6.33676	0.00145867	0.39974	0.00930154	0.0021418	0.29614	0.111754	0.949764	0.476514	1.01372	1.17476	0.537202	0.698248	0.161046
PPP1R16B|Q96T49	PPP1R16B	brown	6.72506	0.00147048	0.480722	0.0738556	0.228604	0.00225873	0.0102531	0.93339	0.115324	-0.202881	-0.155691	-0.318205	-0.271015	0.0471906
HIST2H2AB|Q8IUE6	HIST2H2AB	blue	6.32794	0.00147078	0.101044	0.00263882	0.00378287	0.470439	0.548748	0.999214	0.284566	0.459988	0.444483	0.175422	0.159916	-0.0155055
CD151|P48509	CD151	pink	6.32592	0.00147356	0.894077	0.360102	0.00132703	0.776912	0.00936173	0.0918807	0.0970469	0.227969	0.560224	0.130922	0.463177	0.332255
PPP1R12A|O14974	PPP1R12A	tan	6.32533	0.00147437	0.207972	0.277283	0.00061905	0.998242	0.107673	0.0752956	-0.122092	-0.111742	-0.265183	0.0103495	-0.143092	-0.153441
TKT|P29401-2	TKT	blue	6.31225	0.00149257	0.698763	0.00607479	0.00632727	0.0870159	0.0898406	0.999999	0.0770403	0.249936	0.248869	0.172895	0.171829	-0.00106657
RUVBL1|Q9Y265	RUVBL1	saddlebrown	6.29812	0.0015125	0.802805	0.00320978	0.0200255	0.0338862	0.151081	0.900537	0.0371123	0.154503	0.126207	0.117391	0.0890942	-0.0282966
RAB18|Q9NP72	RAB18	turquoise	6.29318	0.00151952	0.466713	0.0348819	0.00117291	0.520323	0.0551889	0.58694	-0.0642235	-0.124547	-0.180141	-0.0603233	-0.115917	-0.0555937
C2CD2L|O14523-2	C2CD2L	turquoise	6.28267	0.00153459	0.159978	0.00111321	0.0158286	0.208349	0.734895	0.767674	-0.123983	-0.239625	-0.18348	-0.115642	-0.0594962	0.0561456
TPD52|P55327-6	TPD52	plum1	6.27995	0.00153852	0.633576	0.71203	0.0203585	0.126324	0.25791	0.00112177	-0.0590703	0.0526736	-0.15156	0.111744	-0.0924901	-0.204234
ANXA4|P09525	ANXA4	saddlebrown	6.27994	0.00153853	0.824034	0.0222432	0.242812	0.00222207	0.041834	0.677281	-0.083946	0.295134	0.185712	0.37908	0.269658	-0.109422
LIN7C|Q9NUP9	LIN7C	green	6.26214	0.00156449	0.682515	0.0052458	0.0075416	0.0821447	0.108888	0.999116	0.0725092	0.233044	0.224304	0.160534	0.151795	-0.0087391
PIP4K2C|Q8TBX8	PIP4K2C	turquoise	6.25958	0.00156826	0.928705	0.0218516	0.00521194	0.0892692	0.0253601	0.946405	-0.0281205	-0.140435	-0.165773	-0.112315	-0.137653	-0.0253375
PMPCB|F8WAZ6	PMPCB	turquoise	6.25528	0.00157461	0.549588	0.000842221	0.333786	0.0306509	0.981292	0.0731877	-0.0921232	-0.292872	-0.118288	-0.200749	-0.0261647	0.174584
ASPH|Q12797-7	ASPH	turquoise	6.2552	0.00157473	0.976086	0.0102958	0.0155893	0.0291845	0.0427266	0.99851	-0.0438204	-0.354675	-0.337635	-0.310854	-0.293815	0.0170395
NSF|K7EQD6	NSF	turquoise	6.25147	0.00158027	0.00847943	0.0186286	0.00213085	0.990096	0.95795	0.851016	-0.331048	-0.301524	-0.379883	0.0295235	-0.0488355	-0.078359
CRIP2|P52943	CRIP2	turquoise	6.24832	0.00158496	0.985322	0.0133553	0.0139055	0.0318216	0.0330408	0.999999	-0.0275871	-0.256518	-0.255276	-0.228931	-0.227689	0.00124207
PPFIA3|O75145	PPFIA3	turquoise	6.24221	0.0015941	0.553418	0.00304825	0.0102489	0.0844421	0.20333	0.969803	-0.075736	-0.21615	-0.190607	-0.140414	-0.114871	0.0255427
SEC24A|O95486	SEC24A	turquoise	6.2289	0.0016142	0.857592	0.00134901	0.502045	0.011909	0.925961	0.0538936	-0.0562856	-0.289202	-0.10014	-0.232917	-0.043854	0.189063
PALLD|Q8WX93	PALLD	saddlebrown	6.22577	0.00161896	0.993792	0.0240332	0.0101022	0.0447254	0.0196673	0.986286	0.0269505	0.312078	0.347406	0.285128	0.320455	0.0353274
SNAP25|P60880-2	SNAP25	turquoise	6.2202	0.00162747	0.454156	0.000923017	0.079768	0.0479624	0.7539	0.329666	-0.137773	-0.38856	-0.229688	-0.250786	-0.0919149	0.158871
NDUFA4|O00483	NDUFA4	turquoise	6.2201	0.00162763	0.56522	0.00191782	0.0217977	0.0563958	0.321476	0.801612	-0.128068	-0.386989	-0.298121	-0.258921	-0.170052	0.0888683
PSMA5|P28066	PSMA5	steelblue	6.20443	0.00165185	0.999999	0.00668252	0.0891419	0.00694192	0.0918488	0.71299	0.000489372	0.120798	0.0840146	0.120309	0.0835252	-0.0367834
CNTN1|Q12860	CNTN1	purple	6.19712	0.00166328	0.772956	0.0261518	0.301515	0.00203215	0.0454164	0.636396	0.0331642	-0.102521	-0.0613599	-0.135686	-0.0945241	0.0411614
LZIC|Q8WZA0-2	LZIC	blue	6.19035	0.00167393	0.618603	0.00207731	0.0240036	0.0494143	0.298661	0.795965	0.113224	0.363698	0.278582	0.250474	0.165358	-0.0851158
EXOSC7|Q15024	EXOSC7	blue	7.31925	0.0016858	0.319297	0.21951	0.000842088	0.994896	0.0426977	0.0696268	0.21158	0.240535	0.556643	0.0289556	0.345063	0.316107
PAK2|Q13177	PAK2	green	6.17818	0.00169328	0.967135	0.0029385	0.0997541	0.0102601	0.238993	0.497101	0.020327	0.167534	0.104965	0.147207	0.0846377	-0.0625693
NPEPL1|Q8NDH3	NPEPL1	green	6.17724	0.00169478	0.250151	0.00204763	0.00902507	0.195024	0.452175	0.948592	0.158133	0.328214	0.283028	0.170082	0.124895	-0.0451863
PLEKHA1|Q9HB21	PLEKHA1	purple	6.17104	0.00170472	0.736454	0.0242146	0.00273271	0.216865	0.0393259	0.843112	-0.071026	-0.207867	-0.26495	-0.136841	-0.193924	-0.0570833
MADD|Q8WXG6	MADD	turquoise	6.16701	0.00171122	0.827051	0.00358513	0.0236391	0.0332561	0.156674	0.890054	-0.0545717	-0.237291	-0.191656	-0.182719	-0.137084	0.0456352
NDUFA12|Q9UI09	NDUFA12	brown	6.1622	0.00171902	0.565386	0.00172496	0.0296366	0.0517898	0.386349	0.710547	-0.102005	-0.311205	-0.227725	-0.2092	-0.125721	0.0834796
IGLON5|A6NGN9	IGLON5	turquoise	6.16075	0.00172137	0.330182	0.00447636	0.00441859	0.235245	0.233346	1	-0.173154	-0.367476	-0.367953	-0.194321	-0.194798	-0.000477005
DLG1|Q12959-7	DLG1	blue	6.52918	0.00173325	0.00588994	0.0186349	0.00292007	0.965735	0.99271	0.880165	0.480304	0.418495	0.516491	-0.061809	0.0361872	0.0979962
PRKG1|Q13976	PRKG1	pink	6.14679	0.00174424	0.996173	0.0886092	0.00482001	0.138743	0.00872082	0.641925	0.0264594	0.292767	0.434935	0.266308	0.408475	0.142168
HDGF|P51858	HDGF	blue	6.1465	0.00174472	0.987742	0.0176655	0.0126126	0.0392869	0.0286795	0.999172	0.0254064	0.24283	0.253054	0.217423	0.227647	0.0102239
LRRFIP1|Q32MZ4-4	LRRFIP1	turquoise	6.14273	0.00175094	0.335814	0.00173036	0.0154549	0.122479	0.465038	0.851145	-0.0914901	-0.21365	-0.170406	-0.12216	-0.0789159	0.0432437
LSM12|Q3MHD2-2	LSM12	turquoise	6.14061	0.00175445	0.656575	0.00270225	0.0195721	0.0531198	0.235795	0.879576	-0.053648	-0.177182	-0.142825	-0.123534	-0.0891769	0.0343571
COPRS|Q9NQ92	COPRS	yellowgreen	6.13886	0.00175737	0.979114	0.011179	0.1697	0.00388376	0.0766707	0.635142	-0.0475035	0.39925	0.254991	0.446753	0.302495	-0.144259
RHEB|Q15382	RHEB	purple	6.11937	0.00179008	0.303343	0.00149174	0.0192207	0.126002	0.557266	0.781449	-0.0605099	-0.137803	-0.105558	-0.0772928	-0.0450477	0.0322451
EML6|Q6ZMW3	EML6	turquoise	6.1139	0.00179937	0.563078	0.0018559	0.0283551	0.0553742	0.378498	0.736224	-0.151038	-0.456523	-0.338332	-0.305484	-0.187294	0.118191
PGAM2|P15259	PGAM2	blue	6.10908	0.0018076	0.239095	0.00626929	0.00292295	0.390102	0.254511	0.992409	0.480005	0.881255	0.950733	0.401251	0.470729	0.0694783
PPT1|Q5T0S4	PPT1	steelblue	6.10111	0.00182129	0.782276	0.0830067	0.077879	0.00846597	0.00782347	0.99999	-0.0840523	0.219802	0.222445	0.303854	0.306497	0.00264316
ATP1B1|P05026	ATP1B1	turquoise	6.09945	0.00182416	0.996257	0.00925207	0.0355918	0.0163065	0.0589887	0.949935	-0.0151325	-0.233821	-0.196743	-0.218689	-0.18161	0.0370784
NDUFA13|Q9P0J0-2	NDUFA13	brown	6.09225	0.00183665	0.999821	0.00598564	0.105723	0.00739971	0.124039	0.638871	-0.00678612	-0.304673	-0.202416	-0.297887	-0.19563	0.102257
NDUFA13|Q9P0J0	NDUFA13	brown	6.09224	0.00183668	0.999678	0.0059379	0.10124	0.00768594	0.123094	0.649943	-0.00826603	-0.305024	-0.204287	-0.296758	-0.196021	0.100737
COA7|Q96BR5	COA7	turquoise	6.08503	0.00184928	0.850128	0.0142284	0.00631154	0.0951213	0.0482672	0.989673	-0.0749552	-0.29756	-0.326141	-0.222605	-0.251185	-0.0285805
FAM49B|Q9NUQ9	FAM49B	purple	6.07839	0.00186096	0.942788	0.0118797	0.0121518	0.0473462	0.0483061	1	-0.0314606	-0.183702	-0.183214	-0.152242	-0.151754	0.000488103
SLC25A5|P05141	SLC25A5	turquoise	6.07595	0.00186528	0.914835	0.00360623	0.0460754	0.0201643	0.179446	0.75452	-0.0563143	-0.322372	-0.236383	-0.266057	-0.180069	0.0859889
ZFR|Q96KR1	ZFR	darkred	6.07549	0.00186609	0.982905	0.00270903	0.235592	0.00740454	0.414184	0.246733	0.0200659	0.209364	0.105426	0.189298	0.0853604	-0.103937
PPIA|P62937-2	PPIA	blue	6.07004	0.00187576	0.89918	0.00472513	0.0274125	0.0285412	0.128172	0.905419	0.025827	0.135077	0.109867	0.10925	0.0840403	-0.0252093
TMEM70|Q9BUB7	TMEM70	turquoise	6.06929	0.00187709	0.0570524	0.00365068	0.00422562	0.702743	0.733851	0.999946	-0.21879	-0.308601	-0.304204	-0.0898108	-0.0854143	0.00439651
AP2S1|M0QZ21	AP2S1	turquoise	6.06675	0.00188162	0.562985	0.0105401	0.00380026	0.201587	0.0966386	0.981276	-0.0827431	-0.210031	-0.233928	-0.127288	-0.151185	-0.0238971
MAP4|P27816	MAP4	blue	6.06645	0.00188217	0.793849	0.00440583	0.0180937	0.0461694	0.144435	0.950079	0.111558	0.441991	0.377253	0.330433	0.265695	-0.0647381
VDAC2|P45880-1	VDAC2	turquoise	6.06318	0.00188801	0.671468	0.0516845	0.00177468	0.422107	0.0354915	0.572109	-0.0639049	-0.151	-0.223989	-0.0870947	-0.160084	-0.0729893
SLC6A9|P48067-2	SLC6A9	blue	6.42535	0.00189246	0.30781	0.015492	0.00178595	0.47133	0.118489	0.829556	0.214235	0.391397	0.49433	0.177162	0.280095	0.102933
BCL2L2|Q92843	BCL2L2	purple	6.05865	0.00189614	0.771269	0.00296722	0.0298941	0.0364417	0.226362	0.815154	-0.0760353	-0.299473	-0.229964	-0.223438	-0.153928	0.0695093
FAM171A2|A8MVW0	FAM171A2	turquoise	6.05356	0.00190533	0.77585	0.0598499	0.0020821	0.359405	0.026364	0.566805	-0.0741724	-0.203166	-0.304473	-0.128994	-0.230301	-0.101307
MADD|Q8WXG6-7	MADD	turquoise	6.03655	0.00193637	0.867978	0.00469949	0.024356	0.0341111	0.135393	0.921708	-0.0493374	-0.23267	-0.192237	-0.183333	-0.1429	0.0404332
ACTR3B|Q9P1U1	ACTR3B	turquoise	6.03233	0.00194415	0.901925	0.00898948	0.0133048	0.0493389	0.0691084	0.998777	-0.0634951	-0.313474	-0.299592	-0.249979	-0.236097	0.0138826
MAP4|E7EVA0	MAP4	blue	6.02368	0.00196021	0.772221	0.00446162	0.0175202	0.0511488	0.152213	0.954451	0.115687	0.438742	0.376484	0.323055	0.260797	-0.0622583
TST|Q16762	TST	lightcyan	6.01343	0.00197941	0.799893	0.698253	0.0178946	0.207365	0.00151829	0.196274	-0.0844818	0.101177	0.28969	0.185659	0.374172	0.188513
PDE4A|P27815-7	PDE4A	turquoise	6.01326	0.00197975	0.899967	0.00402202	0.0386426	0.0246036	0.168259	0.816233	-0.0767133	-0.40892	-0.31142	-0.332207	-0.234707	0.0975002
DLG1|Q12959-3	DLG1	blue	6.35874	0.00200277	0.00691876	0.0202058	0.00325546	0.971567	0.990874	0.88347	0.474572	0.416369	0.513863	-0.0582033	0.0392913	0.0974945
FAM107A|O95990-4	FAM107A	darkgrey	5.99941	0.002006	0.751272	0.00534724	0.0134362	0.0646074	0.133808	0.985397	0.195228	0.699667	0.631793	0.504439	0.436565	-0.067874
PPM1H|Q9ULR3	PPM1H	turquoise	5.99315	0.002018	0.543319	0.0101381	0.00413815	0.207816	0.110019	0.987106	-0.0956201	-0.238004	-0.261708	-0.142384	-0.166088	-0.0237046
TMA7|Q9Y2S6	TMA7	blue	5.98163	0.00204026	0.288717	0.00778959	0.00318768	0.372056	0.220832	0.987695	0.146679	0.279772	0.306399	0.133093	0.15972	0.0266274
ITGB4|P16144	ITGB4	pink	5.98134	0.00204084	0.951107	0.0227891	0.00808552	0.0783213	0.0311743	0.977632	0.0528789	0.301273	0.34138	0.248394	0.288501	0.0401069
TUBB2B|Q9BVA1	TUBB2B	darkgrey	5.97624	0.00205079	0.615699	0.0421748	0.00193473	0.423686	0.0471498	0.645317	0.124114	0.280443	0.39969	0.156329	0.275576	0.119248
SYNGR1|O43759	SYNGR1	turquoise	5.9707	0.00206164	0.200849	0.00270545	0.00809953	0.286405	0.503203	0.977913	-0.326637	-0.619436	-0.554558	-0.2928	-0.227921	0.0648787
SHC3|Q92529	SHC3	turquoise	5.96748	0.00206797	0.561922	0.00510092	0.00866879	0.120792	0.176702	0.997241	-0.0896415	-0.245775	-0.232309	-0.156134	-0.142667	0.0134668
SLC6A9|P48067	SLC6A9	blue	6.32061	0.002069	0.539109	0.0260462	0.0021576	0.359829	0.0578083	0.751976	0.181197	0.404582	0.538328	0.223386	0.357132	0.133746
SAMD14|Q8IZD0-2	SAMD14	turquoise	6.31665	0.00207601	0.143143	0.00419927	0.00422199	0.427531	0.428715	1	-0.294755	-0.499587	-0.499308	-0.204832	-0.204553	0.000279312
LRPPRC|P42704	LRPPRC	turquoise	5.96197	0.00207887	0.504501	0.00123293	0.0910988	0.0497165	0.741265	0.348892	-0.148627	-0.433782	-0.25609	-0.285155	-0.107463	0.177692
WIPF3|A0A0A0MSG0	WIPF3	turquoise	5.93643	0.00213016	0.338851	0.368468	0.000986012	0.999932	0.080552	0.0711899	-0.119708	-0.115698	-0.294311	0.00400978	-0.174603	-0.178613
TUBB3|Q13509	TUBB3	purple	5.92976	0.00214379	0.899272	0.0116041	0.0115576	0.0624531	0.0622392	1	-0.0410997	-0.195096	-0.195187	-0.153996	-0.154087	-9.13372e-05
NDUFB4|O95168	NDUFB4	brown	5.92826	0.00214685	0.366074	0.0037085	0.00841401	0.184251	0.307637	0.990294	-0.1665	-0.375185	-0.344682	-0.208685	-0.178182	0.0305025
NAPB|Q9H115	NAPB	turquoise	5.92657	0.00215034	0.295865	0.00794408	0.00342865	0.367786	0.22503	0.98965	-0.0935828	-0.179647	-0.195796	-0.0860641	-0.102213	-0.0161486
IDH3A|P50213	IDH3A	turquoise	5.92624	0.00215101	0.172565	0.00465145	0.00449201	0.431123	0.42386	0.999999	-0.150553	-0.260202	-0.261113	-0.109649	-0.110561	-0.000911688
LGI4|Q8N135	LGI4	blue	5.9249	0.00215376	0.998936	0.0114448	0.0987629	0.00784598	0.0727875	0.799475	-0.0157612	0.362765	0.262475	0.378526	0.278236	-0.10029
PCBD1|P61457	PCBD1	darkgrey	5.92225	0.00215923	0.546797	0.0441559	0.745997	0.00129796	0.107046	0.318857	-0.120513	0.247829	0.0909049	0.368342	0.211418	-0.156924
CS|H0YIC4	CS	turquoise	5.91613	0.00217189	0.0929347	0.00972792	0.00228562	0.781883	0.463938	0.951314	-0.196833	-0.273823	-0.317054	-0.0769899	-0.120221	-0.0432308
ITGB4|P16144-3	ITGB4	pink	5.91526	0.0021737	0.957654	0.0239508	0.00884179	0.0772197	0.0317047	0.979731	0.0502495	0.299431	0.338207	0.249181	0.287958	0.0387764
ATP6V1D|Q9Y5K8	ATP6V1D	brown	5.91345	0.00217747	0.824953	0.0395362	0.00341211	0.232303	0.0321889	0.779846	-0.0369933	-0.120123	-0.160832	-0.0831295	-0.123839	-0.0407092
PCDH8|O95206	PCDH8	turquoise	5.91132	0.00218191	0.348419	0.00219044	0.0172418	0.137497	0.475892	0.869177	-0.197843	-0.459011	-0.368844	-0.261168	-0.171001	0.0901669
PPEF1|O14829	PPEF1	turquoise	5.90453	0.00219611	0.998958	0.00763839	0.0787868	0.0111194	0.106287	0.774457	-0.0409814	-0.994099	-0.718057	-0.953118	-0.677076	0.276042
STX2|P32856	STX2	pink	5.89877	0.00220826	0.998198	0.0226554	0.045419	0.0147273	0.0303167	0.991391	-0.0158381	0.280645	0.253771	0.296483	0.269609	-0.0268741
WIPF3|A6NGB9	WIPF3	turquoise	5.89413	0.00221808	0.341317	0.363247	0.00102454	0.999972	0.0820165	0.0748672	-0.119578	-0.116598	-0.293898	0.00298009	-0.17432	-0.1773
FAM210A|Q96ND0	FAM210A	turquoise	6.23161	0.00223282	0.64518	0.00321419	0.0214895	0.0553321	0.242322	0.870424	-0.132299	-0.433653	-0.348013	-0.301354	-0.215714	0.0856398
PCDH1|Q08174-2	PCDH1	turquoise	5.88305	0.00224173	0.966116	0.0643098	0.00493451	0.167319	0.0168699	0.735606	-0.0313176	-0.173716	-0.242734	-0.142398	-0.211417	-0.0690185
VAPA|Q9P0L0-2	VAPA	purple	5.87654	0.00225574	0.0738878	0.0178129	0.0017032	0.93078	0.465972	0.82149	-0.0987948	-0.122407	-0.156435	-0.0236123	-0.0576399	-0.0340276
SEPT6|Q14141	SEPT6	turquoise	5.872	0.00226557	0.615391	0.0239832	0.0029784	0.300952	0.0667184	0.859163	-0.0872167	-0.213707	-0.269851	-0.12649	-0.182634	-0.0561439
GFAP|K7EJU1	GFAP	green	5.86885	0.00227243	0.553104	0.00246481	0.0272223	0.0717607	0.378186	0.800876	0.667627	1.94284	1.48571	1.27521	0.818087	-0.457126
SYNGAP1|Q96PV0-2	SYNGAP1	turquoise	5.89872	0.00227954	0.331753	0.00856067	0.00350185	0.388973	0.235352	0.987261	-0.231419	-0.448103	-0.491611	-0.216684	-0.260192	-0.0435076
IGSF8|Q969P0	IGSF8	purple	5.86171	0.00228802	0.352294	0.00729902	0.00448361	0.294834	0.218464	0.997903	-0.0918238	-0.190031	-0.199888	-0.0982073	-0.108064	-0.00985706
BRSK2|Q8IWQ3-4	BRSK2	turquoise	5.8617	0.00228805	0.880297	0.00634708	0.0228782	0.0413869	0.121603	0.959885	-0.0527157	-0.250401	-0.215196	-0.197686	-0.16248	0.0352058
UCHL1|P09936	UCHL1	turquoise	5.86064	0.00229036	0.918291	0.28071	0.00222527	0.643056	0.0126659	0.181127	-0.027422	-0.0779798	-0.166814	-0.0505578	-0.139392	-0.0888338
ATL2|Q8NHH9-2	ATL2	turquoise	5.85961	0.00229264	0.22756	0.00763876	0.00346161	0.447995	0.294455	0.991332	-0.177641	-0.314595	-0.341099	-0.136954	-0.163458	-0.026504
DMD|P11532-5	DMD	blue	5.85014	0.00231355	0.813523	0.312347	0.00171571	0.820433	0.0186552	0.133773	0.0769364	0.152685	0.347174	0.075749	0.270237	0.194488
WASF1|Q92558	WASF1	turquoise	5.84713	0.00232024	0.21818	0.0224119	0.00169979	0.716214	0.200082	0.772817	-0.128116	-0.196988	-0.259411	-0.0688716	-0.131295	-0.062423
FAM131B|Q86XD5-3	FAM131B	turquoise	5.8451	0.00232475	0.281994	0.0120277	0.00272162	0.473781	0.205118	0.946317	-0.108648	-0.195705	-0.228504	-0.0870571	-0.119856	-0.032799
TOMM5|Q8N4H5	TOMM5	turquoise	5.84153	0.00233273	0.827998	0.0821966	0.00255619	0.3833	0.0246613	0.522565	-0.071084	-0.205438	-0.319863	-0.134354	-0.248779	-0.114425
GDAP1|Q8TB36	GDAP1	turquoise	5.83952	0.00233724	0.484315	0.0113865	0.00408499	0.264752	0.132455	0.980792	-0.139635	-0.319797	-0.356836	-0.180162	-0.217201	-0.0370386
HSPA4L|O95757	HSPA4L	turquoise	5.83736	0.00234209	0.666109	0.0260154	0.00326589	0.278112	0.0597658	0.859152	-0.0551441	-0.143278	-0.18134	-0.0881339	-0.126196	-0.0380616
NSFL1C|Q9UNZ2-5	NSFL1C	darkred	5.83472	0.00234802	0.999989	0.0049652	0.714107	0.00456284	0.695761	0.0701055	-0.00156553	0.182857	0.0538934	0.184423	0.0554589	-0.128964
ATL2|Q8NHH9	ATL2	turquoise	5.8345	0.00234851	0.237477	0.00747275	0.00371594	0.428923	0.294803	0.993975	-0.175636	-0.315814	-0.339269	-0.140178	-0.163633	-0.0234543
BACE1|P56817	BACE1	green	5.83192	0.00235435	0.934015	0.0115421	0.841155	0.00230774	0.496209	0.0834605	-0.0549942	0.305855	0.0769232	0.36085	0.131917	-0.228932
PBLD|P30039	PBLD	blue	5.82834	0.00236246	0.548475	0.00958652	0.00546525	0.197098	0.132669	0.996679	0.199111	0.501886	0.533209	0.302775	0.334097	0.0313225
LMNA|P02545-2	LMNA	blue	5.82792	0.00236339	0.464983	0.0116083	0.00393557	0.282551	0.1375	0.977606	0.160851	0.359433	0.403441	0.198582	0.242591	0.0440085
HLA-A|Q5SRN5	HLA-A	lightgreen	6.16484	0.00236481	0.99875	0.0532977	0.00945282	0.073616	0.0136963	0.881531	0.0319064	0.57195	0.727907	0.540043	0.696001	0.155957
PPP1R7|Q15435-2	PPP1R7	brown	5.82591	0.00236797	0.988887	0.098602	0.0184458	0.0493183	0.00812344	0.887058	0.0104338	-0.0786836	-0.102571	-0.0891174	-0.113005	-0.0238879
POLR2J2|A6NFM0	POLR2J2	darkgrey	5.81696	0.00238841	0.799712	0.0225136	0.00513395	0.167023	0.0511761	0.941546	0.0730344	0.242985	0.288406	0.16995	0.215372	0.0454215
CD47|Q08722	CD47	turquoise	5.81593	0.00239077	0.999999	0.0308504	0.0244364	0.0298702	0.0236438	0.999681	0.00101726	-0.220688	-0.227964	-0.221705	-0.228981	-0.00727593
SLC30A3|Q99726	SLC30A3	turquoise	5.8153	0.00239221	0.679325	0.00884891	0.00817513	0.124269	0.117043	0.99999	-0.138701	-0.419616	-0.423306	-0.280915	-0.284605	-0.00368999
SLC2A3|P11169	SLC2A3	turquoise	5.81509	0.00239269	0.732236	0.020447	0.004599	0.194625	0.0615223	0.941093	-0.117709	-0.349822	-0.414572	-0.232113	-0.296863	-0.0647499
UBXN6|Q9BZV1	UBXN6	turquoise	5.81069	0.00240283	0.588987	0.0096432	0.00608797	0.175578	0.126071	0.998152	-0.0674316	-0.178636	-0.187795	-0.111204	-0.120363	-0.00915867
DMD|P11532-6	DMD	blue	5.80888	0.00240701	0.838561	0.316699	0.00186846	0.79905	0.0177133	0.1394	0.0726662	0.152173	0.345168	0.0795065	0.272502	0.192995
TPP1|O14773	TPP1	green	5.80615	0.00241334	0.993805	0.0480056	0.0297064	0.0259242	0.0155909	0.996981	-0.0236164	0.247239	0.265758	0.270855	0.289375	0.0185197
ZNF207|X6R4W8	ZNF207	steelblue	5.80358	0.00241931	0.155746	0.365976	0.621312	0.00288595	0.00935369	0.972621	-0.114935	0.0878834	0.0648462	0.202818	0.179781	-0.0230371
OSBPL6|Q9BZF3-2	OSBPL6	turquoise	5.80297	0.00242073	0.993982	0.00379834	0.302685	0.00763084	0.438474	0.233931	-0.0202121	-0.291856	-0.139749	-0.271643	-0.119537	0.152107
LUC7L3|J3KPP4	LUC7L3	green	5.79921	0.0024295	0.326837	0.00165415	0.035335	0.122995	0.680682	0.657557	0.104051	0.241413	0.171584	0.137362	0.0675331	-0.0698285
TOMM5|F8W8Z9	TOMM5	turquoise	5.79905	0.00242986	0.841788	0.0854052	0.00272444	0.377615	0.0243165	0.525495	-0.0687756	-0.204115	-0.318233	-0.135339	-0.249458	-0.114119
NCEH1|Q6PIU2	NCEH1	turquoise	5.79599	0.00243702	0.480825	0.0126594	0.00395139	0.285598	0.13084	0.972146	-0.122393	-0.275722	-0.312531	-0.153329	-0.190138	-0.0368083
LSM12|K7ELG9	LSM12	turquoise	5.79529	0.00243866	0.359933	0.00242577	0.0189759	0.141324	0.485345	0.868402	-0.0763683	-0.177876	-0.142526	-0.101508	-0.0661575	0.0353504
NDUFA1|O15239	NDUFA1	turquoise	6.76196	0.00249091	0.762514	0.00316841	0.0380888	0.0278797	0.239359	0.677392	-0.127436	-0.527974	-0.381292	-0.400538	-0.253857	0.146681
SYNGAP1|Q96PV0	SYNGAP1	turquoise	5.77258	0.00249253	0.819036	0.00443508	0.0325222	0.0414632	0.205402	0.867455	-0.0818435	-0.342102	-0.269868	-0.260259	-0.188025	0.0722342
POLR2J3|E2QRJ6	POLR2J3	darkgrey	5.7705	0.00249752	0.795725	0.0221596	0.0054287	0.167392	0.0545513	0.948892	0.0736886	0.243654	0.286946	0.169965	0.213258	0.0432923
DNAJC11|Q9NVH1	DNAJC11	turquoise	5.76596	0.00250847	0.389208	0.00537959	0.00750844	0.21749	0.268219	0.999313	-0.14162	-0.315703	-0.304796	-0.174083	-0.163175	0.0109076
HADHA|P40939	HADHA	blue	5.76178	0.00251857	0.657428	0.125086	0.00170892	0.6859	0.0363259	0.328325	0.076275	0.149459	0.262898	0.073184	0.186623	0.113439
LMNA|P02545	LMNA	blue	5.76124	0.0025199	0.523572	0.0120891	0.00466148	0.246889	0.128107	0.984213	0.147344	0.350925	0.38917	0.203582	0.241826	0.0382445
OSBPL6|Q9BZF3-5	OSBPL6	turquoise	5.75871	0.00252605	0.992845	0.00383049	0.314611	0.00801863	0.461988	0.225321	-0.0222973	-0.303334	-0.143332	-0.281037	-0.121035	0.160002
BSN|Q9UPA5	BSN	turquoise	5.75544	0.00253401	0.531108	0.0117122	0.00489475	0.236835	0.129517	0.987773	-0.120127	-0.289768	-0.318582	-0.169641	-0.198455	-0.0288141
CCDC177|Q9NQR7	CCDC177	turquoise	5.75521	0.00253456	0.147779	0.0302678	0.00154819	0.886577	0.271902	0.682691	-0.190894	-0.254308	-0.351888	-0.0634141	-0.160994	-0.0975794
CDH9|Q9ULB4	CDH9	turquoise	5.75394	0.00253767	0.692676	0.00547233	0.015831	0.0819068	0.182856	0.977602	-0.139801	-0.454248	-0.403024	-0.314446	-0.263223	0.0512236
PCYT1A|C9JEJ2	PCYT1A	lightgreen	5.75365	0.00253837	0.903884	0.00237358	0.263104	0.0149027	0.643421	0.202868	0.0417589	0.237597	0.114159	0.195838	0.0723997	-0.123438
CHCHD3|F8WAR4	CHCHD3	brown	5.75076	0.00254545	0.193524	0.00569926	0.0050184	0.438042	0.411429	0.999963	-0.112754	-0.196725	-0.199311	-0.0839713	-0.0865575	-0.0025862
ATL2|Q8NHH9-4	ATL2	turquoise	5.74816	0.00255184	0.202256	0.0083884	0.00361778	0.508818	0.33478	0.989542	-0.183964	-0.311733	-0.340022	-0.127769	-0.156058	-0.0282897
DYNC1LI1|Q9Y6G9	DYNC1LI1	purple	5.74567	0.00255798	0.898655	0.00566057	0.0358913	0.0335963	0.159684	0.887734	-0.0453571	-0.232425	-0.185257	-0.187067	-0.1399	0.0471673
PCYT1A|P49585	PCYT1A	lightgreen	5.74483	0.00256006	0.898204	0.00235689	0.260648	0.0153864	0.649143	0.204017	0.0426741	0.237725	0.114494	0.195051	0.0718202	-0.123231
ITGAV|P06756	ITGAV	saddlebrown	5.74409	0.00256187	0.960476	0.0568948	0.00589557	0.158529	0.0212393	0.801933	0.0255593	0.137085	0.184174	0.111526	0.158615	0.0470889
COPB2|P35606	COPB2	blue	5.74332	0.00256378	0.843033	0.0725504	0.00312063	0.336719	0.0272174	0.602118	0.0277511	0.0851705	0.12718	0.0574193	0.0994288	0.0420095
NCS1|P62166	NCS1	turquoise	5.7407	0.00257027	0.144908	0.0958435	0.00112565	0.996892	0.229586	0.320773	-0.146306	-0.159995	-0.275849	-0.013689	-0.129543	-0.115854
ASTN1|O14525	ASTN1	turquoise	5.73876	0.00257508	0.239533	0.00156859	0.0370256	0.172164	0.801608	0.63405	-0.146535	-0.307232	-0.215849	-0.160697	-0.0693144	0.0913823
PSMD10|O75832	PSMD10	blue	5.72857	0.00260051	0.970215	0.0734587	0.00556853	0.180152	0.0179123	0.726266	0.0245851	0.139373	0.196964	0.114788	0.172379	0.0575911
STAT6|P42226	STAT6	turquoise	5.71725	0.00262905	0.435483	0.00425263	0.0118136	0.160007	0.309407	0.98086	-0.127947	-0.307883	-0.275838	-0.179935	-0.14789	0.0320451
BAI2|O60241-2	BAI2	turquoise	5.7166	0.00263071	0.94867	0.00329133	0.172424	0.014019	0.413456	0.362335	-0.0491284	-0.341665	-0.191133	-0.292537	-0.142005	0.150532
BAI2|O60241	BAI2	turquoise	5.71393	0.0026375	0.952541	0.00340787	0.166905	0.0139285	0.395384	0.378294	-0.0478151	-0.340914	-0.192937	-0.293099	-0.145122	0.147977
ICA1|Q05084-2	ICA1	turquoise	5.71198	0.00264246	0.566005	0.0146624	0.00464179	0.249289	0.111151	0.972431	-0.0631541	-0.154748	-0.175699	-0.0915942	-0.112545	-0.020951
DLGAP2|Q9P1A6	DLGAP2	turquoise	5.71106	0.00264481	0.76289	0.00811407	0.0132419	0.0864898	0.127027	0.99765	-0.102258	-0.358024	-0.338503	-0.255765	-0.236245	0.0195203
FBXO44|B7Z1P2	FBXO44	royalblue	6.03104	0.00265497	0.999993	0.948112	0.0150634	0.95484	0.0141279	0.00388226	-0.00447817	-0.0917718	0.550648	-0.0872937	0.555126	0.64242
CHCHD3|C9JRZ6	CHCHD3	brown	5.70068	0.00267146	0.234089	0.00595021	0.00556194	0.386314	0.372876	0.999994	-0.106843	-0.195967	-0.197344	-0.0891239	-0.0905014	-0.00137752
SMC1A|Q14683	SMC1A	blue	5.69842	0.00267729	0.638949	0.00533872	0.015267	0.096854	0.208985	0.97841	0.0981068	0.29582	0.26297	0.197714	0.164863	-0.0328507
RAB2A|P61019	RAB2A	turquoise	5.69764	0.00267931	0.150407	0.00561405	0.00521995	0.515041	0.498828	0.999993	-0.126638	-0.20753	-0.20909	-0.0808928	-0.0824521	-0.0015593
UFC1|Q9Y3C8	UFC1	green	5.67974	0.00272606	0.900594	0.0510401	0.102463	0.00926175	0.0210666	0.988522	-0.0365769	0.142483	0.125521	0.179059	0.162098	-0.0169619
TACC2|O95359	TACC2	brown	5.6795	0.0027267	0.950062	0.0281152	0.134373	0.00713667	0.0423592	0.893936	0.0657065	-0.361007	-0.274182	-0.426714	-0.339888	0.0868255
CRK|P46108	CRK	green	5.67749	0.002732	0.443972	0.00185129	0.0534622	0.0853383	0.6573	0.572115	0.0540214	0.141909	0.0954935	0.0878881	0.0414721	-0.0464159
CADPS2|F8W8P5	CADPS2	turquoise	5.67703	0.00273322	0.753748	0.00388328	0.0362975	0.0491604	0.273411	0.823155	-0.106602	-0.396232	-0.303556	-0.28963	-0.196954	0.0926764
RPL6|Q02878	RPL6	red	5.67589	0.00273624	0.758204	0.148874	0.0792933	0.0159588	0.00711933	0.989665	-0.0734217	0.162149	0.185102	0.235571	0.258524	0.0229532
FLT1|P17948	FLT1	lightgreen	5.67508	0.00273838	0.37289	0.00442144	0.0105068	0.202056	0.343025	0.988253	0.241385	0.53877	0.491194	0.297385	0.249808	-0.0475763
DNM3|Q9UQ16-3	DNM3	purple	5.67273	0.00274461	0.605804	0.00397313	0.0216167	0.0864112	0.288601	0.917327	-0.0796267	-0.236632	-0.195363	-0.157005	-0.115736	0.0412688
ASAP1|Q9ULH1-2	ASAP1	turquoise	5.67159	0.00274764	0.919068	0.00939105	0.0234337	0.045913	0.100695	0.984136	-0.0505948	-0.267172	-0.238841	-0.216577	-0.188246	0.0283314
ISCU|Q9H1K1	ISCU	brown	5.67091	0.00274943	0.734425	0.0180197	0.00608352	0.176306	0.0764859	0.975639	-0.066585	-0.20187	-0.228723	-0.135285	-0.162138	-0.0268526
GLUD1|P00367	GLUD1	green	5.66699	0.0027599	0.727521	0.0187125	0.00583065	0.185238	0.0758611	0.970144	0.0557446	0.166269	0.190135	0.110525	0.134391	0.0238659
UBE2V2|Q15819	UBE2V2	brown	5.6645	0.00276655	0.979906	0.0455696	0.00898883	0.106515	0.0242517	0.914465	-0.0150608	-0.106213	-0.131514	-0.0911524	-0.116453	-0.0253005
RPL27A|P46776	RPL27A	turquoise	5.66411	0.0027676	0.145208	0.00343648	0.00956024	0.420401	0.648885	0.98139	-0.209468	-0.357494	-0.321405	-0.148026	-0.111937	0.036089
CLTC|Q00610	CLTC	turquoise	5.6503	0.00280483	0.407505	0.00811213	0.00612928	0.266418	0.223265	0.999584	-0.101949	-0.222154	-0.228931	-0.120205	-0.126982	-0.00677679
NDUFA6|P56556	NDUFA6	brown	5.6476	0.00281218	0.998192	0.0195258	0.0309621	0.0297641	0.0463679	0.997628	-0.0143586	-0.259127	-0.243397	-0.244769	-0.229038	0.0157305
RARRES2|Q99969	RARRES2	red	5.64435	0.00282103	0.998924	0.00489378	0.374583	0.00721982	0.455374	0.214568	0.0245327	0.616818	0.278648	0.592286	0.254116	-0.33817
CASKIN1|Q8WXD9	CASKIN1	turquoise	5.64395	0.00282212	0.86304	0.0319633	0.00600549	0.17128	0.0433152	0.914313	-0.0547375	-0.20239	-0.248119	-0.147652	-0.193382	-0.0457296
LRRC59|Q96AG4	LRRC59	turquoise	5.64083	0.00283068	0.900453	0.00415313	0.0739302	0.0252388	0.276806	0.660347	-0.0384735	-0.204813	-0.140531	-0.16634	-0.102058	0.0642818
EPB41L2|E9PN54	EPB41L2	lightgreen	5.63815	0.00283804	0.988697	0.0202292	0.0214439	0.0436387	0.0460687	0.999995	0.0357076	0.344874	0.342251	0.309166	0.306544	-0.00262249
VDAC1|P21796	VDAC1	brown	5.638	0.00283846	0.934124	0.0968755	0.00420347	0.289719	0.019988	0.584876	-0.0387588	-0.156822	-0.240373	-0.118063	-0.201614	-0.083551
WARS|P23381	WARS	brown	5.63429	0.00284866	0.400718	0.109548	0.624077	0.00209382	0.0395578	0.678992	0.0942391	-0.138826	-0.0720813	-0.233066	-0.16632	0.066745
TMEM74B|Q9NUR3	TMEM74B	red	6.57452	0.00285	0.666153	0.028119	0.999994	0.00218673	0.680967	0.0266654	-0.136042	0.364896	-0.00295404	0.500939	0.133088	-0.367851
CBLN4|Q9NTU7	CBLN4	turquoise	5.63096	0.00285788	0.945111	0.00337303	0.194555	0.0148363	0.458984	0.332948	-0.0955351	-0.646965	-0.351404	-0.55143	-0.255869	0.295561
C1orf123|Q9NWV4	C1orf123	darkgrey	5.62306	0.00287984	0.47578	0.0865012	0.582813	0.00219748	0.0458938	0.65061	-0.0952707	0.160353	0.0837738	0.255624	0.179044	-0.0765794
ICA1|Q05084	ICA1	turquoise	5.62254	0.00288128	0.586555	0.0143545	0.00553091	0.232325	0.118366	0.98372	-0.0616147	-0.155318	-0.17278	-0.0937034	-0.111166	-0.0174622
NDUFS4|O43181	NDUFS4	brown	5.61674	0.00289753	0.624418	0.00903448	0.009226	0.150428	0.152733	1	-0.0993951	-0.277787	-0.277136	-0.178392	-0.177741	0.000651234
WDR1|O75083	WDR1	pink	5.6109	0.00291399	0.938045	0.237902	0.0224381	0.0772941	0.00494846	0.686659	-0.0337952	0.112257	0.177077	0.146052	0.210872	0.06482
MAP7D1|Q3KQU3	MAP7D1	turquoise	5.60313	0.00293605	0.881819	0.0181637	0.0106607	0.0999771	0.064044	0.996803	-0.0330668	-0.139797	-0.149095	-0.10673	-0.116028	-0.009298
SNAP91|O60641	SNAP91	turquoise	5.60113	0.00294176	0.367065	0.0481185	0.00190857	0.712773	0.116275	0.60727	-0.11501	-0.189451	-0.276005	-0.0744407	-0.160995	-0.0865541
ATP1A1|P05023	ATP1A1	turquoise	5.59903	0.00294775	0.967007	0.00901568	0.0417176	0.0291067	0.114531	0.927577	-0.0371673	-0.272749	-0.223409	-0.235582	-0.186241	0.0493402
CYTH3|O43739	CYTH3	turquoise	5.59754	0.00295204	0.717201	0.0453763	0.00343985	0.349812	0.0514106	0.748613	-0.0580905	-0.150285	-0.205395	-0.092195	-0.147305	-0.0551099
FHL1|Q13642-4	FHL1	pink	5.58067	0.00300077	0.998507	0.00575333	0.247311	0.00884238	0.320177	0.362323	0.0124557	0.276031	0.147456	0.263575	0.135	-0.128575
MFF|Q9GZY8-2	MFF	turquoise	6.49638	0.00301616	0.206133	0.00936837	0.0038554	0.436442	0.247951	0.978657	-0.176063	-0.308361	-0.342333	-0.132298	-0.166271	-0.0339729
SYN3|O14994	SYN3	turquoise	5.57065	0.00303015	0.0977917	0.0560538	0.00156985	0.994019	0.375452	0.523661	-0.213135	-0.23598	-0.358616	-0.0228455	-0.145481	-0.122635
MPZ|P25189-2	MPZ	green	5.57064	0.00303018	0.999259	0.0782739	0.0189351	0.0592123	0.0137121	0.930038	-0.0463535	0.911799	1.13291	0.958153	1.17927	0.221115
SLC25A27|O95847	SLC25A27	turquoise	5.56797	0.00303804	0.195662	0.00173275	0.0433232	0.225586	0.886852	0.614297	-0.317376	-0.622182	-0.430506	-0.304805	-0.113129	0.191676
PPP2CB|P62714	PPP2CB	turquoise	5.55139	0.00308742	0.797407	0.00909919	0.016555	0.0828165	0.133108	0.995601	-0.0235633	-0.0871163	-0.0811732	-0.063553	-0.0576098	0.00594314
SLC12A4|Q9UP95-7	SLC12A4	pink	6.45817	0.00310125	0.928713	0.0213848	0.00995294	0.0751998	0.0370751	0.985067	0.0666816	0.351872	0.390137	0.28519	0.323455	0.0382652
SMPD3|Q9NY59	SMPD3	turquoise	5.54594	0.00310385	0.896488	0.00704693	0.0360072	0.041259	0.161806	0.917613	-0.0594149	-0.295128	-0.240612	-0.235713	-0.181197	0.0545159
ISOC1|Q96CN7	ISOC1	darkgrey	5.5449	0.00310699	0.985029	0.0041988	0.311028	0.0107634	0.504272	0.241605	0.0269254	0.281977	0.135017	0.255052	0.108092	-0.14696
DCLK1|O15075	DCLK1	turquoise	5.53761	0.00312912	0.994832	0.0113821	0.276602	0.00595527	0.181375	0.468298	0.0221577	-0.299806	-0.166457	-0.321964	-0.188614	0.133349
ACTN4|H7C144	ACTN4	turquoise	5.53214	0.00314581	0.459396	0.00224772	0.0521065	0.0932853	0.634148	0.621505	-0.186004	-0.488732	-0.336082	-0.302727	-0.150077	0.15265
NCEH1|A0A0A0MTJ9	NCEH1	turquoise	5.5281	0.00315823	0.482154	0.0174066	0.00441134	0.344945	0.140904	0.954067	-0.12337	-0.267723	-0.312093	-0.144353	-0.188722	-0.0443696
SPP1|P10451-5	SPP1	blue	5.52767	0.00315955	0.118697	0.00940273	0.00420322	0.706791	0.523855	0.990612	0.47637	0.699714	0.761696	0.223344	0.285326	0.0619825
IL1RAPL1|Q9NZN1	IL1RAPL1	turquoise	5.5268	0.00316221	0.553567	0.00223307	0.0737466	0.066332	0.634134	0.523924	-0.145318	-0.426966	-0.276354	-0.281648	-0.131035	0.150613
DLGAP1|O14490	DLGAP1	turquoise	5.5192	0.00318573	0.283409	0.00703553	0.00680931	0.358045	0.351702	0.999999	-0.167899	-0.321724	-0.322849	-0.153825	-0.154951	-0.00112565
GPD1L|Q8N335	GPD1L	turquoise	5.51408	0.00320165	0.297225	0.15641	0.00142739	0.982771	0.125387	0.246952	-0.0929098	-0.112043	-0.210857	-0.0191337	-0.117947	-0.0988131
C1orf198|Q9H425	C1orf198	blue	5.50954	0.00321587	0.289927	0.0187084	0.00317296	0.568295	0.219188	0.909056	0.20007	0.344667	0.41872	0.144597	0.218651	0.0740534
DSTN|P60981	DSTN	turquoise	5.5075	0.00322225	0.552471	0.00428899	0.0224551	0.109602	0.337783	0.921558	-0.0565054	-0.155831	-0.128978	-0.0993259	-0.0724731	0.0268528
GSK3A|P49840	GSK3A	turquoise	5.506	0.00322698	0.963706	0.005437	0.107544	0.0189992	0.261186	0.611857	-0.0276718	-0.207259	-0.135849	-0.179588	-0.108177	0.0714103
ARF5|P84085	ARF5	turquoise	5.50595	0.00322714	0.722723	0.0189585	0.00699035	0.189822	0.0891788	0.980575	-0.0527908	-0.155963	-0.175262	-0.103172	-0.122471	-0.0192986
RFTN2|Q52LD8	RFTN2	pink	5.50353	0.00323474	0.445688	0.00458899	0.0158133	0.16308	0.357434	0.965888	0.136819	0.330573	0.288133	0.193754	0.151314	-0.0424397
CLTC|A0A087WVQ6	CLTC	turquoise	5.49807	0.00325201	0.456694	0.00934159	0.00736635	0.25239	0.216555	0.99974	-0.0966903	-0.219402	-0.225217	-0.122712	-0.128526	-0.00581428
CTSZ|Q9UBR2	CTSZ	saddlebrown	5.49512	0.00326138	0.970452	0.018415	0.0216366	0.0534645	0.0618033	0.999903	0.0610029	0.427423	0.418575	0.36642	0.357572	-0.00884793
ABLIM2|Q6H8Q1-6	ABLIM2	turquoise	5.48915	0.00328046	0.311677	0.0162952	0.00368928	0.506662	0.222393	0.943893	-0.123345	-0.22189	-0.261091	-0.0985453	-0.137746	-0.0392003
PGAM5|Q96HS1	PGAM5	turquoise	5.48487	0.00329418	0.644523	0.00586592	0.0194888	0.102152	0.243113	0.967414	-0.0753261	-0.22666	-0.197301	-0.151334	-0.121974	0.0293598
VAPA|Q9P0L0	VAPA	turquoise	5.48135	0.00330551	0.128212	0.0264706	0.00231614	0.893564	0.377556	0.795277	-0.0895554	-0.117654	-0.154136	-0.0280985	-0.0645803	-0.0364818
SVOP|Q8N4V2	SVOP	turquoise	5.48046	0.00330838	0.538317	0.00720664	0.0117332	0.166798	0.232387	0.997733	-0.106365	-0.273282	-0.25875	-0.166917	-0.152385	0.0145315
TLN1|Q9Y490	TLN1	saddlebrown	5.47699	0.00331961	0.999167	0.0463337	0.0183249	0.0625016	0.0254424	0.980583	0.00843099	0.174422	0.198926	0.165991	0.190495	0.0245044
SRI|E9PG82	SRI	green	5.47179	0.00333649	0.291536	0.117763	0.00155318	0.958551	0.136161	0.32663	0.147773	0.188895	0.330668	0.0411218	0.182895	0.141774
TOMM20|Q15388	TOMM20	turquoise	5.47123	0.00333832	0.138754	0.00266519	0.0209388	0.382844	0.833991	0.86586	-0.215633	-0.372995	-0.297656	-0.157362	-0.082023	0.075339
DLGAP3|O95886	DLGAP3	turquoise	5.45836	0.00338056	0.664262	0.0161988	0.00736098	0.202367	0.113656	0.990298	-0.132373	-0.364926	-0.399787	-0.232553	-0.267414	-0.034861
NUMB|P49757	NUMB	turquoise	5.4527	0.00339933	0.303224	0.00481121	0.0120174	0.269663	0.44676	0.985926	-0.118246	-0.241373	-0.2185	-0.123127	-0.100254	0.0228726
SMAP2|Q8WU79	SMAP2	turquoise	5.44243	0.00343362	0.867372	0.0138259	0.0161423	0.0857122	0.0973694	0.999919	-0.0478197	-0.199932	-0.196177	-0.152112	-0.148358	0.00375448
RAB15|P59190	RAB15	turquoise	5.43884	0.0034457	0.505172	0.0123686	0.00682185	0.263511	0.177664	0.995903	-0.199427	-0.463488	-0.495465	-0.264061	-0.296037	-0.0319762
SMAP|O00193	SMAP	darkred	5.43183	0.00346942	0.754766	0.00249732	0.18831	0.0337723	0.71552	0.289716	0.127009	0.493205	0.262717	0.366196	0.135708	-0.230488
LRRC73|Q5JTD7	LRRC73	turquoise	5.42774	0.00348332	0.999999	0.051197	0.0243644	0.0498613	0.0236798	0.989271	0.00110283	-0.256245	-0.286067	-0.257348	-0.28717	-0.0298222
CORO2B|Q9UQ03	CORO2B	brown	5.42772	0.0034834	0.998507	0.00590658	0.854532	0.00907304	0.918851	0.0446123	-0.00594207	-0.1313	-0.0296135	-0.125358	-0.0236714	0.101686
TPP2|P29144	TPP2	purple	5.42735	0.00348467	0.985746	0.0163882	0.242441	0.0066472	0.128509	0.603197	0.0168594	-0.154446	-0.0934857	-0.171305	-0.110345	0.0609603
UTRN|P46939	UTRN	pink	5.41671	0.00352114	0.931425	0.0238242	0.0136603	0.0943383	0.0584319	0.996159	0.0448469	0.224594	0.24106	0.179747	0.196213	0.0164664
TPP2|Q5VZU9	TPP2	purple	5.4103	0.00354331	0.992061	0.0152122	0.229251	0.00726933	0.13629	0.605375	0.0138072	-0.155971	-0.0951455	-0.169778	-0.108953	0.0608254
AGRN|O00468-3	AGRN	saddlebrown	5.40904	0.00354769	0.719246	0.0149914	0.0096256	0.161682	0.115804	0.998207	0.0620806	0.187823	0.197863	0.125743	0.135782	0.0100395
TRAPPC4|Q9Y296	TRAPPC4	turquoise	5.40825	0.00355042	0.959411	0.0086146	0.0555085	0.0304036	0.15666	0.87465	-0.0187013	-0.128158	-0.0997684	-0.109457	-0.0810672	0.0283894
CLIC1|O00299	CLIC1	saddlebrown	5.4054	0.00356035	0.998336	0.0441225	0.0193146	0.0643838	0.0291203	0.986125	0.018455	0.305066	0.342935	0.286611	0.32448	0.037869
UTRN|P46939-2	UTRN	pink	5.40467	0.00356291	0.937545	0.0244384	0.014087	0.0923977	0.0573553	0.996242	0.0433507	0.223896	0.240246	0.180546	0.196896	0.01635
CDH8|P55286	CDH8	turquoise	6.26419	0.00357579	0.350346	0.00634688	0.00926001	0.202743	0.266089	0.99824	-0.247756	-0.547131	-0.522555	-0.299376	-0.274799	0.0245764
MTX2|O75431	MTX2	turquoise	5.39993	0.00357951	0.339276	0.00240439	0.044782	0.15174	0.725904	0.676511	-0.0979421	-0.222942	-0.158051	-0.125	-0.060109	0.0648907
AGRN|O00468	AGRN	saddlebrown	5.39231	0.00360633	0.69866	0.0143838	0.00970182	0.167449	0.124931	0.998742	0.0638576	0.187978	0.196854	0.124121	0.132996	0.00887545
GAB1|Q13480-2	GAB1	blue	5.39068	0.0036121	0.382388	0.00880713	0.00793805	0.301332	0.283162	0.999978	0.215686	0.452613	0.457827	0.236927	0.24214	0.00521348
STRADA|Q7RTN6	STRADA	turquoise	5.38946	0.00361641	0.683365	0.0321902	0.00501702	0.305651	0.0790673	0.888224	-0.0975509	-0.252252	-0.315355	-0.154701	-0.217804	-0.0631033
WAC|Q9BTA9	WAC	darkorange	5.67369	0.00363261	0.906795	0.0201354	0.99725	0.00378595	0.821008	0.0318707	-0.103011	0.479378	0.0301113	0.582389	0.133122	-0.449267
PDS5B|Q9NTI5	PDS5B	blue	5.37598	0.00366455	0.803877	0.0113333	0.017169	0.0962882	0.133636	0.998475	0.0717777	0.26235	0.249506	0.190573	0.177729	-0.012844
GBP5|Q96PP8	GBP5	green	6.21977	0.00369529	0.988699	0.0234173	0.0193816	0.0456169	0.0380472	0.999751	0.0962673	0.961504	0.988132	0.865237	0.891865	0.0266277
GRPEL1|Q9HAV7	GRPEL1	brown	5.35022	0.00375842	0.98577	0.135181	0.025671	0.0658011	0.0107149	0.877519	0.0161757	-0.104727	-0.139829	-0.120902	-0.156004	-0.0351021
ATP2A1|O14983	ATP2A1	turquoise	5.34702	0.00377023	0.661032	0.00885163	0.0154204	0.131952	0.197346	0.996514	-0.10742	-0.316471	-0.296574	-0.209052	-0.189155	0.0198967
SH3PXD2A|Q5TCZ1	SH3PXD2A	turquoise	5.34539	0.00377626	0.999692	0.0174834	0.111411	0.0137337	0.0915862	0.852108	0.00529683	-0.175356	-0.130283	-0.180653	-0.13558	0.0450728
MCTP1|Q6DN14	MCTP1	turquoise	5.34097	0.00379271	0.529434	0.0270092	0.00447804	0.397457	0.122063	0.900346	-0.120592	-0.261069	-0.322043	-0.140477	-0.201452	-0.0609744
MYO5A|F8W6H6	MYO5A	turquoise	5.33815	0.00380324	0.675488	0.00785913	0.0186792	0.115057	0.216371	0.987008	-0.0742712	-0.226371	-0.204399	-0.152099	-0.130128	0.0219717
DLG3|Q92796	DLG3	turquoise	5.33754	0.00380553	0.320822	0.00279404	0.0365393	0.179832	0.696469	0.758674	-0.1236	-0.271561	-0.20139	-0.147961	-0.0777901	0.0701709
TUBB1|Q9H4B7	TUBB1	purple	6.17732	0.00381363	0.729625	0.00288266	0.156672	0.0289052	0.655174	0.260796	-0.136803	-0.54031	-0.290295	-0.403506	-0.153492	0.250014
COX5A|P20674	COX5A	brown	5.32265	0.00386164	0.735284	0.00386142	0.0703508	0.0526828	0.439485	0.658093	-0.0708606	-0.255237	-0.175447	-0.184376	-0.104586	0.0797902
CAST|P20810-6	CAST	blue	5.31769	0.00388055	0.772275	0.0325569	0.889659	0.00261286	0.349888	0.154339	-0.0526607	0.157631	0.0393022	0.210292	0.0919629	-0.118329
HMGA1|P17096-2	HMGA1	lightgreen	5.3134	0.00389696	0.963841	0.00577319	0.144067	0.020051	0.329245	0.53497	0.057524	0.428749	0.265082	0.371225	0.207558	-0.163667
BDH1|Q02338	BDH1	brown	5.31094	0.00390638	0.567949	0.00207586	0.299015	0.0594608	0.963231	0.160691	-0.108056	-0.325306	-0.147831	-0.21725	-0.0397751	0.177475
MYO5A|Q9Y4I1	MYO5A	turquoise	5.30606	0.00392519	0.676832	0.00836376	0.0183091	0.120076	0.21254	0.990257	-0.0741251	-0.224831	-0.204922	-0.150706	-0.130797	0.019909
PPP1R7|Q15435	PPP1R7	brown	5.30494	0.00392953	0.987414	0.0795197	0.0101946	0.155537	0.0236556	0.829078	-0.0116744	-0.0879534	-0.11812	-0.076279	-0.106446	-0.0301667
ANK2|E9PHW9	ANK2	tan	5.30037	0.00394726	0.266199	0.366952	0.00180147	0.996783	0.167552	0.111625	-0.116908	-0.103818	-0.250396	0.0130904	-0.133487	-0.146578
FERMT3|Q86UX7	FERMT3	lightgreen	5.29872	0.00395367	0.958355	0.0312884	0.0150563	0.0968619	0.0508578	0.990997	0.0787534	0.45486	0.501104	0.376107	0.422351	0.0462441
GABRB2|P47870-1	GABRB2	turquoise	5.29407	0.00397182	0.555442	0.00689564	0.0173322	0.153384	0.28558	0.984711	-0.13786	-0.363368	-0.326589	-0.225509	-0.18873	0.036779
ACIN1|Q9UKV3-5	ACIN1	green	5.29208	0.00397961	0.93664	0.0453293	0.141191	0.0106987	0.0401426	0.951049	-0.0303947	0.142695	0.115016	0.17309	0.14541	-0.0276792
AGRN|O00468-6	AGRN	saddlebrown	5.29119	0.00398309	0.684638	0.0149304	0.0104069	0.179673	0.137916	0.99902	0.0671217	0.192558	0.200959	0.125437	0.133837	0.00840053
WFS1|O76024	WFS1	steelblue	5.28896	0.00399188	0.715412	0.0412819	0.995285	0.00261709	0.571137	0.0705357	-0.0816562	0.213772	0.0181797	0.295428	0.099836	-0.195592
LSP1|P33241-3	LSP1	pink	5.56545	0.00399966	0.978325	0.00891646	0.0757472	0.0233782	0.165495	0.792127	0.0867706	0.75585	0.553999	0.669079	0.467228	-0.201851
RAPGEF2|Q9Y4G8	RAPGEF2	turquoise	5.28674	0.00400061	0.45111	0.0488326	0.00303573	0.625388	0.119696	0.703932	-0.0817317	-0.147829	-0.206868	-0.0660971	-0.125137	-0.0590394
DTNA|Q9Y4J8-5	DTNA	pink	5.28377	0.00401232	0.623259	0.0120503	0.0111608	0.185468	0.175688	0.999991	0.12187	0.329035	0.331993	0.207165	0.210123	0.0029579
GAPDH|P04406-2	GAPDH	darkgrey	5.28353	0.00401328	0.876315	0.0245282	0.69979	0.00340704	0.273585	0.243677	-0.0431271	0.17221	0.0625366	0.215337	0.105664	-0.109673
ABLIM2|Q6H8Q1-9	ABLIM2	turquoise	5.28228	0.00401822	0.318984	0.0172227	0.00474102	0.510786	0.253234	0.961228	-0.123656	-0.222818	-0.25753	-0.0991621	-0.133874	-0.034712
SHISA7|A6NL88	SHISA7	turquoise	5.28206	0.0040191	0.986971	0.0239018	0.0278948	0.0528271	0.0608971	0.999909	-0.0321435	-0.289212	-0.283146	-0.257069	-0.251003	0.00606614
LUC7L2|Q9Y383	LUC7L2	midnightblue	5.28202	0.00401926	0.256367	0.00226333	0.059541	0.202424	0.879979	0.586508	0.0827294	0.171492	0.115402	0.0887624	0.0326726	-0.0560898
CTHRC1|Q96CG8	CTHRC1	green	6.10667	0.00401985	0.998885	0.00990621	0.103497	0.0136455	0.135223	0.680009	0.0222154	0.545976	0.373385	0.523761	0.35117	-0.172591
WNK2|Q9Y3S1	WNK2	turquoise	5.28144	0.00402156	0.449309	0.0120117	0.00787736	0.301058	0.231226	0.99851	-0.0550466	-0.120329	-0.126214	-0.0652828	-0.0711677	-0.00588485
SDC2|P34741	SDC2	pink	5.54412	0.00407654	0.998855	0.0102294	0.369354	0.00709945	0.29717	0.314189	-0.0181055	0.42147	0.203926	0.439576	0.222032	-0.217544
SCN1B|Q07699	SCN1B	turquoise	5.26764	0.00407663	0.119622	0.0239661	0.00326081	0.891291	0.466361	0.873595	-0.245603	-0.32211	-0.403209	-0.0765072	-0.157606	-0.0810986
TUBB3|A0A0B4J269	TUBB3	turquoise	5.26489	0.00408771	0.998067	0.0248377	0.0393864	0.0378693	0.0588853	0.997467	-0.0115509	-0.19745	-0.184799	-0.185899	-0.173248	0.0126513
ACIN1|Q9UKV3	ACIN1	green	5.26284	0.00409597	0.924405	0.0475081	0.155168	0.0101832	0.0410808	0.94338	-0.032411	0.14153	0.112377	0.173941	0.144788	-0.0291524
CABP1|Q9NZU7	CABP1	purple	5.26157	0.00410114	0.774047	0.0699465	0.00449699	0.399101	0.0510971	0.693207	-0.0964233	-0.256132	-0.366662	-0.159709	-0.270239	-0.11053
ITGAX|H3BN02	ITGAX	green	5.69216	0.00410652	0.425846	0.0088886	0.0102779	0.256043	0.281002	0.999926	0.319086	0.722548	0.710086	0.403462	0.391	-0.0124616
APOL2|J3KQL8	APOL2	turquoise	5.25964	0.00410895	0.540431	0.0316956	0.00455316	0.424426	0.119187	0.876212	-0.111705	-0.239575	-0.30178	-0.12787	-0.190075	-0.0622051
IDH3A|P50213-2	IDH3A	turquoise	5.25889	0.00411198	0.220703	0.0104311	0.00640608	0.528994	0.420447	0.997777	-0.143099	-0.242574	-0.255925	-0.0994754	-0.112826	-0.0133506
DYNC1I1|O14576-2	DYNC1I1	brown	5.25791	0.00411598	0.999958	0.168233	0.0113308	0.184108	0.0128591	0.641182	-0.00282032	-0.122457	-0.191015	-0.119637	-0.188195	-0.0685584
ANKS1B|Q7Z6G8	ANKS1B	turquoise	5.25344	0.00413415	0.472079	0.00795949	0.0130093	0.217661	0.297309	0.997636	-0.157085	-0.369311	-0.349179	-0.212226	-0.192093	0.0201322
UNC13A|H7BXE5	UNC13A	turquoise	5.25101	0.00414407	0.391208	0.00446412	0.0231764	0.191323	0.498496	0.922162	-0.154272	-0.351268	-0.29067	-0.196996	-0.136398	0.0605982
DLG3|Q5JUW8	DLG3	turquoise	5.2478	0.00415725	0.32908	0.00311188	0.0374255	0.187201	0.692555	0.774467	-0.124063	-0.272437	-0.203373	-0.148374	-0.0793097	0.0690639
NUTF2|P61970	NUTF2	blue	5.24704	0.00416037	0.594828	0.010922	0.0121885	0.188273	0.203122	0.999973	0.0748527	0.19696	0.194457	0.122108	0.119604	-0.0025037
GSTM2|P28161	GSTM2	saddlebrown	5.24337	0.00417545	0.999653	0.0485902	0.0249269	0.0607384	0.0316685	0.992189	0.00951546	0.261782	0.28889	0.252266	0.279375	0.0271082
GABRB2|P47870	GABRB2	turquoise	5.23885	0.00419415	0.61862	0.00763407	0.0195504	0.135462	0.26138	0.983449	-0.128835	-0.363985	-0.325704	-0.23515	-0.196869	0.0382806
AKAP5|P24588	AKAP5	turquoise	5.23767	0.00419901	0.209912	0.011196	0.00614142	0.563184	0.427793	0.995865	-0.291153	-0.48253	-0.515538	-0.191377	-0.224385	-0.0330084
PLXNA3|P51805	PLXNA3	turquoise	5.51041	0.0042013	0.114629	0.00449795	0.0145012	0.510429	0.788739	0.965388	-0.253064	-0.404823	-0.354022	-0.151758	-0.100958	0.0508001
PPP3CA|Q08209-2	PPP3CA	tan	5.23647	0.004204	0.272573	0.199341	0.00185153	0.997801	0.166047	0.230685	-0.104903	-0.115318	-0.225897	-0.0104149	-0.120994	-0.110579
NEDD4L|Q96PU5-5	NEDD4L	turquoise	5.23437	0.00421274	0.977416	0.00771668	0.117953	0.0218931	0.249343	0.663845	-0.0294301	-0.250938	-0.167374	-0.221508	-0.137944	0.0835633
OLFM2|O95897	OLFM2	brown	5.23382	0.00421501	0.310141	0.00345159	0.0305864	0.214431	0.664823	0.837369	-0.204201	-0.434251	-0.337201	-0.23005	-0.133001	0.0970493
HRAS|P01112	HRAS	turquoise	5.23091	0.00422714	0.754693	0.00775214	0.028793	0.0860282	0.231981	0.955361	-0.0678343	-0.235175	-0.20008	-0.167341	-0.132246	0.0350952
SCCPDH|Q8NBX0	SCCPDH	brown	5.23084	0.00422745	0.426596	0.0100002	0.00968978	0.286731	0.281262	0.999999	-0.0794586	-0.172866	-0.173485	-0.0934077	-0.0940266	-0.000618904
AGRN|O00468-7	AGRN	saddlebrown	5.22565	0.0042492	0.707935	0.0154035	0.0117335	0.170977	0.139802	0.999572	0.0646187	0.191372	0.197723	0.126753	0.133104	0.00635113
GBE1|Q04446	GBE1	blue	5.21972	0.00427416	0.997443	0.937808	0.00751541	0.980031	0.0124658	0.0327848	0.0151786	0.0457508	0.27286	0.0305722	0.257681	0.227109
AQP4|P55087	AQP4	blue	5.21817	0.00428073	0.804627	0.0128998	0.0188375	0.106445	0.143175	0.998815	0.114832	0.414034	0.395125	0.299202	0.280293	-0.0189095
C11orf68|Q9H3H3-2	C11orf68	purple	5.21568	0.00429127	0.946244	0.00841307	0.0702547	0.0337767	0.209589	0.821265	-0.0247737	-0.153882	-0.114711	-0.129108	-0.0899371	0.0391712
EML3|Q32P44-2	EML3	pink	5.21411	0.00429794	0.887306	0.0435186	0.00877782	0.195948	0.0526449	0.91823	0.0597338	0.227506	0.280411	0.167772	0.220677	0.0529053
UNC13A|F8W059	UNC13A	turquoise	5.21387	0.00429896	0.377799	0.00448729	0.0240252	0.200702	0.522302	0.917877	-0.156565	-0.350899	-0.289113	-0.194334	-0.132548	0.0617859
EML3|B7WPE2	EML3	pink	5.21334	0.00430122	0.887999	0.0446033	0.0086589	0.199102	0.0518285	0.912747	0.0595719	0.226553	0.280739	0.166981	0.221167	0.0541863
ITGB5|P18084	ITGB5	pink	5.20866	0.00432116	0.999815	0.192122	0.0105265	0.221362	0.0129549	0.579204	0.00998086	0.255697	0.416455	0.245716	0.406474	0.160757
C11orf68|Q9H3H3-3	C11orf68	purple	5.20006	0.00435809	0.945833	0.00818559	0.0752754	0.0330732	0.222144	0.799719	-0.0248134	-0.154169	-0.113153	-0.129356	-0.0883399	0.0410159
HSPA13|P48723	HSPA13	brown	5.19769	0.00436829	0.977531	0.051782	0.0827114	0.0196846	0.0330829	0.996592	0.0229272	-0.152367	-0.14033	-0.175294	-0.163257	0.0120367
ACIN1|E7EQT4	ACIN1	green	5.18739	0.00441308	0.943706	0.049411	0.135639	0.012573	0.0405263	0.964582	-0.0291745	0.141042	0.11633	0.170216	0.145505	-0.0247116
NDRG2|G3V358	NDRG2	grey	5.17712	0.00445817	0.588677	0.511633	0.109862	0.0537712	0.714015	0.00357908	0.118277	-0.129955	0.217398	-0.248232	0.0991208	0.347353
PTGR2|Q8N8N7	PTGR2	green	5.16794	0.00449892	0.827717	0.00900994	0.0342202	0.0722657	0.206822	0.951596	0.0920512	0.364314	0.307409	0.272262	0.215358	-0.0569048
EML2|O95834-3	EML2	pink	5.1676	0.00450042	0.999835	0.319559	0.0088328	0.358549	0.0108119	0.36277	0.00621636	0.140778	0.274691	0.134562	0.268474	0.133912
APPL2|Q8NEU8-3	APPL2	blue	5.16479	0.00451297	0.572528	0.104562	0.00298411	0.715188	0.0777308	0.486748	0.0699215	0.12723	0.204735	0.0573089	0.134813	0.0775045
IFT27|Q9BW83	IFT27	lightgreen	5.16445	0.00451448	0.999999	0.127367	0.0165169	0.123947	0.0159526	0.808564	-0.00106023	0.175332	0.244679	0.176393	0.245739	0.0693466
RPL36A|J3KQN4	RPL36A	turquoise	5.16267	0.00452246	0.514262	0.0122645	0.0103941	0.25566	0.229601	0.999907	-0.139325	-0.327624	-0.333981	-0.188298	-0.194656	-0.00635762
PSMB10|P40306	PSMB10	steelblue	5.4207	0.00455348	0.995566	0.030393	0.0288895	0.0511008	0.0486902	0.999996	0.0380551	0.486597	0.490218	0.448542	0.452163	0.00362145
AIFM1|O95831	AIFM1	brown	5.15496	0.00455716	0.210976	0.00365612	0.027591	0.324801	0.775244	0.866552	-0.109408	-0.204425	-0.161961	-0.0950167	-0.0525531	0.0424637
CAMK1D|Q8IU85	CAMK1D	turquoise	5.1549	0.00455744	0.538176	0.0227052	0.00651384	0.351995	0.155413	0.962711	-0.07726	-0.173063	-0.200621	-0.0958027	-0.123361	-0.0275587
EPHX4|Q8IUS5	EPHX4	turquoise	5.14944	0.00458219	0.734265	0.0058779	0.0466913	0.07445	0.341128	0.844541	-0.13451	-0.463587	-0.356275	-0.329077	-0.221765	0.107312
PHB|P35232	PHB	brown	5.14829	0.0045874	0.207359	0.00964702	0.008068	0.532498	0.491533	0.999888	-0.102738	-0.172596	-0.176062	-0.0698583	-0.0733246	-0.0034663
VTA1|Q9NP79	VTA1	turquoise	5.14686	0.00459395	0.990365	0.00704282	0.923464	0.0155041	0.988077	0.0345315	-0.0155843	-0.179993	-0.0323475	-0.164408	-0.0167632	0.147645
QKI|Q96PU8-3	QKI	blue	5.14563	0.00459953	0.646608	0.0942902	0.00352178	0.612136	0.0681427	0.553277	0.138107	0.282784	0.438643	0.144677	0.300536	0.155859
SNAP25|P60880	SNAP25	black	5.14135	0.00461911	0.803511	0.00340608	0.251654	0.0355407	0.759362	0.265103	-0.0858924	-0.356086	-0.179534	-0.270193	-0.0936412	0.176552
RENBP|P51606	RENBP	pink	5.40182	0.00463151	0.994767	0.00909691	0.153174	0.0165451	0.235911	0.587932	0.0333426	0.471645	0.297951	0.438303	0.264608	-0.173694
NEDD4L|Q96PU5	NEDD4L	turquoise	5.13447	0.00465077	0.971735	0.00831087	0.113519	0.0254425	0.25527	0.692145	-0.0318936	-0.249389	-0.169079	-0.217495	-0.137186	0.0803094
PRKCB|P05771-2	PRKCB	turquoise	5.13007	0.00467114	0.364342	0.0436899	0.00346564	0.69099	0.177214	0.759346	-0.152707	-0.254623	-0.345682	-0.101916	-0.192976	-0.0910598
GPT|P24298	GPT	saddlebrown	5.12928	0.00467477	0.91615	0.115924	0.074772	0.0271718	0.0161388	0.996724	-0.0732191	0.261063	0.284711	0.334282	0.35793	0.0236479
CAMK1D|Q8IU85-2	CAMK1D	turquoise	5.12799	0.00468079	0.550687	0.0229525	0.00684561	0.343762	0.154857	0.965707	-0.0761775	-0.172997	-0.199778	-0.0968197	-0.123601	-0.0267813
ATP2A2|P16615	ATP2A2	turquoise	5.12744	0.00468331	0.726707	0.0115363	0.0191568	0.129629	0.188897	0.997201	-0.0891629	-0.281746	-0.264791	-0.192583	-0.175628	0.0169547
LONP1|P36776	LONP1	turquoise	5.12081	0.00471428	0.989208	0.0125227	0.0829445	0.0275356	0.15634	0.85712	-0.0151757	-0.158032	-0.119566	-0.142857	-0.10439	0.0384664
PRKAB2|O43741	PRKAB2	steelblue	5.11975	0.00471924	0.600269	0.0631164	0.986634	0.00259314	0.399103	0.128388	-0.0761072	0.15778	0.0205096	0.233887	0.0966169	-0.137271
LANCL2|Q9NS86	LANCL2	turquoise	5.11692	0.00473254	0.612264	0.0136107	0.0123132	0.208428	0.194472	0.999979	-0.0876209	-0.229798	-0.232556	-0.142177	-0.144936	-0.00275829
NCALD|E5RIA5	NCALD	turquoise	5.11229	0.00475432	0.972184	0.0907077	0.0566132	0.0340599	0.0200866	0.996392	0.048499	-0.27065	-0.294738	-0.319149	-0.343237	-0.0240881
CHMP4A|Q9BY43-2	CHMP4A	blue	5.10756	0.00477674	0.405274	0.00982703	0.0114844	0.30127	0.330262	0.999923	0.107213	0.228103	0.224055	0.12089	0.116842	-0.00404813
PSMD9|O00233	PSMD9	saddlebrown	5.10709	0.00477894	0.485743	0.007824	0.0173639	0.206674	0.341379	0.989867	0.0984387	0.235566	0.214578	0.137127	0.116139	-0.0209874
STRAP|Q9Y3F4-2	STRAP	turquoise	5.10635	0.00478246	0.366486	0.00340859	0.0481661	0.173951	0.713669	0.731886	-0.053812	-0.122309	-0.0885693	-0.0684971	-0.0347574	0.0337397
TPD52L1|E9PNQ9	TPD52L1	green	5.10502	0.0047888	0.865635	0.0100642	0.0386657	0.066332	0.196198	0.94914	0.0681884	0.294386	0.246989	0.226198	0.1788	-0.0473971
ARCN1|B0YIW6	ARCN1	pink	5.09945	0.00481538	0.622045	0.411563	0.103752	0.0410856	0.00542263	0.856274	-0.0296107	0.0381345	0.0575199	0.0677452	0.0871306	0.0193854
ANXA1|P04083	ANXA1	saddlebrown	5.08915	0.00486496	0.213206	0.0106159	0.00816513	0.545205	0.4848	0.999642	0.370763	0.621	0.639575	0.250237	0.268812	0.0185751
HGF|P14210	HGF	steelblue	5.44029	0.00486542	0.818056	0.0997691	0.120771	0.0144959	0.0212504	0.999802	-0.316569	0.87324	0.905053	1.18981	1.22162	0.031813
PCNP|Q8WW12	PCNP	darkorange	5.08813	0.00486991	0.996102	0.0100421	0.993636	0.0177799	0.999977	0.0196636	0.021456	0.324	0.0253302	0.302544	0.00387423	-0.29867
MICU1|F6XEV2	MICU1	turquoise	5.08796	0.00487075	0.130148	0.0144674	0.00593617	0.775141	0.573284	0.986558	-0.154292	-0.219921	-0.24309	-0.0656288	-0.0887975	-0.0231687
RFTN1|Q14699	RFTN1	turquoise	5.08412	0.00488938	0.743348	0.00484548	0.0785674	0.0614914	0.460912	0.677447	-0.0927617	-0.331186	-0.228202	-0.238424	-0.13544	0.102984
LDHA|P00338-3	LDHA	turquoise	5.08409	0.00488955	0.993824	0.0763372	0.045026	0.0426197	0.0242318	0.995343	0.0131259	-0.127035	-0.138964	-0.140161	-0.152089	-0.0119285
TMX4|Q9H1E5	TMX4	black	5.08198	0.0048998	0.39035	0.00388458	0.0417601	0.174898	0.649881	0.792491	-0.176123	-0.406179	-0.304648	-0.230056	-0.128525	0.101532
SLC8A2|Q9UPR5	SLC8A2	turquoise	5.07869	0.00491585	0.430624	0.0621455	0.00337749	0.711509	0.13854	0.662828	-0.104709	-0.177722	-0.256272	-0.0730127	-0.151563	-0.0785501
ARHGDIA|J3QQX2	ARHGDIA	grey	5.07429	0.00493747	0.713011	0.1998	0.137914	0.0195318	0.0117831	0.997218	0.0462764	-0.0878039	-0.0963927	-0.13408	-0.142669	-0.00858885
SAMD14|J3KN99	SAMD14	turquoise	5.33065	0.0049388	0.130161	0.00688271	0.0116923	0.572418	0.701857	0.996512	-0.334009	-0.525059	-0.493711	-0.19105	-0.159702	0.031348
VAT1|Q99536	VAT1	blue	5.07378	0.00493994	0.798547	0.012585	0.0235393	0.1069	0.173443	0.994604	0.10773	0.384609	0.355422	0.276879	0.247692	-0.029187
HECW2|Q9P2P5	HECW2	turquoise	5.07258	0.00494585	0.923751	0.0129787	0.040238	0.0589784	0.153152	0.967729	-0.0414634	-0.21563	-0.185224	-0.174167	-0.143761	0.030406
USP15|Q9Y4E8	USP15	purple	5.07172	0.00495008	0.892611	0.145913	0.0756663	0.0308928	0.0139149	0.988526	0.0217666	-0.0671145	-0.0769143	-0.0888812	-0.0986809	-0.00979973
MRVI1|Q9Y6F6-7	MRVI1	green	5.07046	0.00495633	0.950774	0.152588	0.047845	0.0496099	0.0129838	0.946625	-0.0462229	0.188188	0.23578	0.234411	0.282003	0.0475924
MAP1B|D6RA40	MAP1B	purple	5.06692	0.00497382	0.999779	0.0416772	0.0367943	0.0506921	0.0448737	0.999946	-0.00522145	-0.171067	-0.174332	-0.165846	-0.16911	-0.0032646
WIPF2|Q8TF74	WIPF2	tan	5.06512	0.00498276	0.201554	0.283578	0.00223237	0.997081	0.255315	0.179407	-0.109882	-0.0989319	-0.212308	0.0109505	-0.102426	-0.113377
SAMHD1|Q9Y3Z3	SAMHD1	green	5.06437	0.00498647	0.99947	0.0186988	0.0869854	0.0247961	0.110162	0.911839	0.0100912	0.276209	0.217557	0.266118	0.207466	-0.0586519
GSTM2|F6XZQ7	GSTM2	saddlebrown	5.05779	0.00501925	0.991808	0.0492782	0.0209461	0.0922842	0.0417286	0.984221	0.0275029	0.260734	0.295166	0.233231	0.267663	0.0344315
CLTB|P09497-2	CLTB	brown	5.05714	0.0050225	0.22413	0.0496706	0.00312269	0.879595	0.281434	0.705544	-0.120388	-0.166068	-0.232407	-0.0456805	-0.11202	-0.066339
WDR7|Q9Y4E6	WDR7	turquoise	5.05433	0.00503656	0.237096	0.0048874	0.0223961	0.344106	0.687401	0.936927	-0.140589	-0.264153	-0.221595	-0.123564	-0.0810056	0.0425581
RTN4|Q9NQC3-3	RTN4	turquoise	5.05136	0.00505153	0.725798	0.0122932	0.0199923	0.136441	0.19536	0.997501	-0.157322	-0.492693	-0.463941	-0.335371	-0.30662	0.0287513
DAG1|Q14118	DAG1	saddlebrown	5.05082	0.00505424	0.94402	0.0560673	0.0116466	0.177063	0.0460481	0.91726	0.0420243	0.19939	0.247907	0.157366	0.205883	0.0485169
SCN1B|Q07699-2	SCN1B	turquoise	5.04967	0.00506002	0.128658	0.0275702	0.00408817	0.899351	0.493306	0.883899	-0.245316	-0.32072	-0.400364	-0.0754045	-0.155048	-0.0796437
USP15|Q9Y4E8-3	USP15	purple	5.04815	0.00506772	0.895087	0.151146	0.0740903	0.0327758	0.0137942	0.985351	0.0215697	-0.0665421	-0.077198	-0.0881118	-0.0987677	-0.0106559
PLIN3|O60664	PLIN3	blue	5.04227	0.00509746	0.763444	0.0179293	0.0152324	0.159627	0.141127	0.999904	0.141235	0.450855	0.460124	0.309621	0.31889	0.00926882
QKI|Q96PU8	QKI	blue	5.04174	0.00510017	0.65817	0.0683263	0.00465943	0.508271	0.081561	0.707283	0.136833	0.302481	0.429674	0.165648	0.29284	0.127193
MAP7D1|Q3KQU3-4	MAP7D1	turquoise	5.03791	0.00511967	0.920149	0.030462	0.0167631	0.124473	0.0753019	0.994995	-0.0281753	-0.12891	-0.139604	-0.100735	-0.111429	-0.0106941
CACNG3|O60359	CACNG3	turquoise	5.06224	0.00512119	0.901672	0.0109569	0.0523806	0.0494151	0.191429	0.912292	-0.102297	-0.494382	-0.399015	-0.392085	-0.296718	0.0953667
EVI5L|Q96CN4-2	EVI5L	grey	5.03717	0.00512346	0.975421	0.0212675	0.390045	0.0072418	0.200262	0.479016	0.0237782	-0.174427	-0.0916476	-0.198205	-0.115426	0.0827791
SORBS3|O60504	SORBS3	steelblue	5.03416	0.00513889	0.989778	0.042544	0.0988435	0.0202216	0.0504716	0.980876	-0.0276043	0.248347	0.214101	0.275952	0.241706	-0.034246
C7orf55|Q96HJ9-2	C7orf55	midnightblue	5.02968	0.00516189	0.285513	0.00290351	0.0728416	0.210798	0.890315	0.58498	0.0815031	0.171104	0.113724	0.0896005	0.032221	-0.0573795
DOCK2|Q92608	DOCK2	pink	5.77066	0.00518301	0.973334	0.00851497	0.109823	0.0217539	0.231523	0.620382	0.0398819	0.338868	0.224451	0.298987	0.184569	-0.114418
TTC9B|Q8N6N2	TTC9B	turquoise	5.02407	0.00519085	0.719104	0.00446202	0.0982476	0.0631184	0.549855	0.594151	-0.0869816	-0.30072	-0.196805	-0.213738	-0.109824	0.103915
TBCC|Q15814	TBCC	plum1	5.02381	0.00519222	0.830896	0.612069	0.0699371	0.179381	0.340987	0.00311466	-0.0471478	0.0683637	-0.141342	0.115511	-0.0941945	-0.209706
HNMT|P50135	HNMT	blue	5.02294	0.00519671	0.421229	0.0450254	0.00417369	0.635717	0.165576	0.789129	0.177479	0.314271	0.420967	0.136792	0.243489	0.106697
STK11|Q15831	STK11	turquoise	5.02033	0.00521027	0.21771	0.0168345	0.00617356	0.648253	0.417119	0.980704	-0.124356	-0.198274	-0.222386	-0.0739184	-0.09803	-0.0241117
FAM185A|Q8N0U4	FAM185A	brown	5.76366	0.00521089	0.95027	0.0299105	0.0170284	0.0881624	0.0524909	0.993532	-0.0262442	-0.150263	-0.163165	-0.124019	-0.136921	-0.0129023
TTC19|Q6DKK2	TTC19	black	5.0142	0.00524225	0.0764453	0.00276166	0.180755	0.560171	0.973259	0.317417	-0.259902	-0.396361	-0.215435	-0.136459	0.0444665	0.180926
RUFY2|Q8WXA3	RUFY2	royalblue	5.01288	0.00524916	0.999994	0.606872	0.0726565	0.622922	0.0686405	0.00319406	-0.00162361	-0.0775458	0.15815	-0.0759222	0.159773	0.235695
PLXNB2|O15031	PLXNB2	darkgreen	5.00046	0.00531466	0.998829	0.31087	0.0151652	0.244582	0.0103398	0.490679	-0.00971353	0.115458	0.209356	0.125171	0.219069	0.0938979
ASNS|P08243	ASNS	black	4.99106	0.00536484	0.224022	0.00468266	0.0269395	0.353036	0.750667	0.906833	-0.226692	-0.42057	-0.342595	-0.193878	-0.115903	0.0779749
TBC1D8B|Q0IIM8	TBC1D8B	brown	4.98955	0.00537291	0.342494	0.0385752	0.00429906	0.684296	0.21989	0.828707	-0.151537	-0.251157	-0.327538	-0.0996207	-0.176001	-0.0763806
RALGAPA2|Q2PPJ7	RALGAPA2	grey	5.72198	0.0053802	0.995558	0.817783	0.0308203	0.690707	0.0497746	0.00447419	0.0172482	-0.0655337	0.227115	-0.0827819	0.209866	0.292648
RBCK1|Q9BYM8	RBCK1	blue	5.23095	0.00540628	0.646136	0.0115898	0.0184316	0.154009	0.216765	0.997461	0.0941265	0.268385	0.25309	0.174259	0.158964	-0.0152949
NEBL|F6TRT2	NEBL	lightgreen	4.98088	0.00541971	0.976561	0.00900004	0.144405	0.0255886	0.297173	0.636594	0.0303719	0.25134	0.162912	0.220968	0.13254	-0.0884282
NEBL|O76041-2	NEBL	lightgreen	4.98067	0.00542086	0.990014	0.012001	0.115962	0.0259287	0.207071	0.76704	0.0176392	0.189582	0.133406	0.171942	0.115767	-0.0561752
SCN2B|O60939	SCN2B	turquoise	4.97779	0.00543648	0.735032	0.0182463	0.0151828	0.177583	0.155025	0.999862	-0.107456	-0.325597	-0.333165	-0.218141	-0.225709	-0.00756818
DCPS|Q96C86	DCPS	darkred	4.97683	0.00544171	0.995943	0.00886019	0.284165	0.0158827	0.397881	0.403904	0.0141073	0.213159	0.113974	0.199052	0.0998672	-0.0991847
NUMBL|Q9Y6R0	NUMBL	turquoise	4.97664	0.00544275	0.689971	0.0278593	0.00946487	0.273006	0.126215	0.97389	-0.102042	-0.272012	-0.311296	-0.169971	-0.209254	-0.0392838
COX5A|H3BNX8	COX5A	brown	4.97047	0.00547644	0.782136	0.00596044	0.0789295	0.0624011	0.421931	0.721562	-0.0657686	-0.246817	-0.173576	-0.181048	-0.107808	0.0732405
ARHGDIA|P52565	ARHGDIA	grey	4.96657	0.00549784	0.727829	0.197096	0.14645	0.0204168	0.0136284	0.998539	0.0451169	-0.0880144	-0.0949214	-0.133131	-0.140038	-0.00690703
ATP6V1C1|P21283	ATP6V1C1	turquoise	4.96613	0.00550025	0.770534	0.0158274	0.0196698	0.14174	0.167023	0.999768	-0.0630349	-0.2071	-0.201483	-0.144065	-0.138448	0.00561635
PRKACA|P17612	PRKACA	turquoise	4.96428	0.00551044	0.0219124	0.0905549	0.00551776	0.926898	0.951607	0.665996	-0.233567	-0.186347	-0.274199	0.0472203	-0.0406315	-0.0878519
HYOU1|Q9Y4L1	HYOU1	turquoise	4.95962	0.00553621	0.258238	0.00278159	0.103052	0.228495	0.960655	0.475952	-0.0933976	-0.190399	-0.117894	-0.0970016	-0.0244964	0.0725053
GPR158|Q5T848	GPR158	turquoise	4.9556	0.00555856	0.855884	0.0543239	0.00918589	0.262576	0.0644598	0.888661	-0.0703449	-0.234864	-0.298473	-0.16452	-0.228128	-0.0636081
TPD52L1|Q16890	TPD52L1	green	4.95539	0.00555969	0.999167	0.026429	0.0625115	0.0363148	0.0833666	0.982759	0.00997332	0.224191	0.19637	0.214218	0.186397	-0.0278209
SPTAN1|Q13813-3	SPTAN1	green	4.95403	0.00556731	0.985864	0.121257	0.011288	0.230287	0.0269029	0.74125	0.0494642	0.328867	0.475271	0.279403	0.425807	0.146405
IGBP1|P78318	IGBP1	brown	4.94552	0.00561495	0.992072	0.0339632	0.0341569	0.0650206	0.0653644	1	-0.0121231	-0.123052	-0.12295	-0.110929	-0.110827	0.000102419
TTC9|Q92623	TTC9	turquoise	4.94148	0.00563769	0.636212	0.113617	0.00403472	0.677919	0.0786995	0.527997	-0.0871006	-0.169214	-0.269124	-0.0821133	-0.182024	-0.0999102
TPD52L1|J3KNE7	TPD52L1	green	4.9373	0.00566137	0.998813	0.0265951	0.0611373	0.0380012	0.084559	0.984405	0.0112336	0.224072	0.197189	0.212838	0.185956	-0.0268824
DGKZ|Q13574-5	DGKZ	turquoise	5.17806	0.00567319	0.669559	0.00408161	0.132599	0.061971	0.680679	0.444107	-0.109031	-0.361125	-0.216293	-0.252094	-0.107262	0.144832
CORO1C|Q9ULV4-3	CORO1C	green	4.9349	0.00567502	0.710917	0.0549453	0.995532	0.00362174	0.569065	0.0912721	-0.0438973	0.109003	0.00952826	0.1529	0.0534256	-0.0994743
LONP1|P36776-3	LONP1	turquoise	4.9333	0.00568412	0.982956	0.0138613	0.0849081	0.0344253	0.176372	0.869738	-0.0182979	-0.160873	-0.122654	-0.142575	-0.104356	0.038219
CNN3|Q15417	CNN3	darkgrey	4.92701	0.00572006	0.94611	0.0403747	0.0176584	0.132904	0.065335	0.986411	0.072431	0.367209	0.411849	0.294778	0.339418	0.0446402
DPYSL4|O14531	DPYSL4	turquoise	4.92203	0.0057487	0.987999	0.0339673	0.0321684	0.0714666	0.0679906	0.999996	-0.0215346	-0.189708	-0.191215	-0.168174	-0.16968	-0.00150673
SPIRE2|Q8WWL2	SPIRE2	turquoise	5.15715	0.00578256	0.330638	0.315701	0.00276119	0.999989	0.148853	0.157622	-0.205631	-0.209299	-0.467645	-0.00366823	-0.262014	-0.258346
TPT1|A0A0B4J2C3	TPT1	purple	4.91418	0.00579413	0.992718	0.0180679	0.0759425	0.0353697	0.133842	0.928575	-0.0133678	-0.152208	-0.122452	-0.13884	-0.109084	0.0297556
HERC1|Q15751	HERC1	magenta	4.91328	0.00579935	0.94094	0.48312	0.133781	0.818914	0.0389531	0.00411954	-0.0185578	-0.0470683	0.0729475	-0.0285105	0.0915054	0.120016
GDPD1|Q8N9F7	GDPD1	turquoise	4.90965	0.00582048	0.400644	0.00536831	0.035496	0.209396	0.595819	0.88165	-0.142856	-0.322702	-0.256232	-0.179846	-0.113376	0.06647
ALDH9A1|P49189	ALDH9A1	green	4.90902	0.00582421	0.997219	0.0636802	0.0569691	0.0405372	0.0360459	0.999955	-0.0155581	0.203689	0.207605	0.219247	0.223163	0.00391598
BAG3|C9JFK9	BAG3	darkgrey	4.9067	0.00583777	0.950147	0.0193152	0.0386723	0.0683358	0.124346	0.99181	0.136105	0.786914	0.714363	0.650809	0.578259	-0.0725507
SCAI|Q8N9R8-2	SCAI	turquoise	4.90563	0.00584406	0.516398	0.00565256	0.042893	0.15049	0.523333	0.854842	-0.182849	-0.469522	-0.364198	-0.286673	-0.181349	0.105325
IQGAP2|Q13576	IQGAP2	darkgrey	5.61245	0.00585448	0.987219	0.0319539	0.116351	0.0156929	0.061461	0.915237	-0.0869755	0.794321	0.623734	0.881297	0.71071	-0.170587
NCOA7|Q8NI08-2	NCOA7	plum1	4.90353	0.00585636	0.986305	0.902575	0.00812716	0.985734	0.0195776	0.045019	-0.0145579	-0.0293217	-0.146754	-0.0147638	-0.132196	-0.117432
PI16|Q6UXB8	PI16	blue	4.97707	0.00586337	0.921128	0.0637156	0.0135699	0.179425	0.041925	0.874403	0.200451	0.824048	1.05579	0.623596	0.85534	0.231743
ACSS3|Q9H6R3	ACSS3	pink	4.89981	0.00587825	0.954084	0.100551	0.0806996	0.0312994	0.0242854	0.999589	-0.0470293	0.215263	0.2247	0.262292	0.271729	0.0094369
LARP1|Q6PKG0	LARP1	turquoise	4.89713	0.00589414	0.615669	0.0131646	0.0178611	0.201704	0.248155	0.999381	-0.0777423	-0.205626	-0.19805	-0.127883	-0.120308	0.00757592
PTPN5|P54829	PTPN5	turquoise	4.89579	0.00590202	0.819937	0.083824	0.00686762	0.397168	0.0597129	0.735813	-0.107687	-0.304315	-0.431153	-0.196628	-0.323465	-0.126838
MAP4K3|Q8IVH8-3	MAP4K3	turquoise	4.89242	0.00592206	0.886672	0.00793305	0.0922103	0.0484253	0.343279	0.740954	-0.0586804	-0.277954	-0.195624	-0.219273	-0.136944	0.0823295
MDH2|P40926	MDH2	brown	4.89222	0.00592324	0.408265	0.0228656	0.00749092	0.476775	0.252976	0.972528	-0.105958	-0.203924	-0.233106	-0.0979653	-0.127147	-0.0291821
MPST|P25325-2	MPST	blue	4.89159	0.00592696	0.383131	0.0133252	0.0114418	0.381118	0.350023	0.999926	0.136873	0.27406	0.279035	0.137187	0.142162	0.00497516
TPD52|H0YC44	TPD52	plum1	4.89016	0.00593553	0.660724	0.524729	0.122461	0.0731638	0.676232	0.00440405	-0.058744	0.0699936	-0.116188	0.128738	-0.0574437	-0.186181
TOMM22|Q9NS69	TOMM22	turquoise	4.88984	0.0059374	0.623015	0.0764036	0.00496387	0.574766	0.0966797	0.690561	-0.0828956	-0.171117	-0.246455	-0.0882212	-0.163559	-0.0753383
DLG1|Q12959-2	DLG1	blue	4.88845	0.00594569	0.0632811	0.00924304	0.0146326	0.860708	0.928627	0.998015	0.355283	0.463024	0.438826	0.107741	0.0835434	-0.0241981
SPP1|P10451-2	SPP1	blue	4.88755	0.00595111	0.169262	0.0143906	0.00829449	0.695331	0.565944	0.996634	0.441816	0.670907	0.715017	0.229091	0.273201	0.04411
ATP6V0A1|Q93050-3	ATP6V0A1	turquoise	4.88568	0.00596228	0.408656	0.0109293	0.0147518	0.31787	0.377468	0.999434	-0.165245	-0.348663	-0.336468	-0.183417	-0.171223	0.0121941
DLGAP4|Q9Y2H0-1	DLGAP4	turquoise	4.88514	0.00596551	0.881355	0.0120528	0.0471114	0.071219	0.213717	0.944929	-0.0599465	-0.266061	-0.221046	-0.206115	-0.161099	0.0450154
AGT|P01019	AGT	blue	4.88512	0.00596563	0.225669	0.065869	0.00345625	0.924897	0.296451	0.651886	0.293966	0.387459	0.56315	0.0934931	0.269184	0.175691
AHSP|Q9NZD4	AHSP	green	5.11412	0.00601476	0.515754	0.999956	0.0911068	0.545581	0.00342576	0.0823424	-0.373955	-0.0132443	0.658405	0.360711	1.03236	0.67165
SCAMP5|Q8TAC9-2	SCAMP5	turquoise	4.87413	0.00603189	0.0919712	0.0150022	0.00844619	0.866723	0.755061	0.996168	-0.233402	-0.30793	-0.329187	-0.0745278	-0.095785	-0.0212573
ATP6V0A1|Q93050	ATP6V0A1	turquoise	4.86242	0.00610332	0.406115	0.0108132	0.0154364	0.318097	0.389558	0.999053	-0.166245	-0.350191	-0.335655	-0.183945	-0.169409	0.0145358
SLC24A2|Q9UI40	SLC24A2	turquoise	4.8609	0.00611266	0.0845286	0.010716	0.012048	0.824388	0.846142	0.999967	-0.225396	-0.304468	-0.300348	-0.0790723	-0.0749526	0.00411966
ITPKB|P27987	ITPKB	darkgrey	4.86026	0.0061166	0.988217	0.0147207	0.098404	0.0327949	0.185111	0.848735	0.0449528	0.445497	0.332394	0.400544	0.287442	-0.113103
STRN|O43815	STRN	turquoise	4.85887	0.00612515	1	0.299698	0.0138072	0.299499	0.0137922	0.482794	1.66749e-05	-0.0705787	-0.127746	-0.0705953	-0.127762	-0.0571669
AKR1B1|P15121	AKR1B1	green	4.84689	0.00619938	0.93497	0.00790992	0.147903	0.0351115	0.39537	0.598894	0.0320485	0.187001	0.118819	0.154952	0.0867702	-0.0681818
SLC20A2|Q08357	SLC20A2	steelblue	4.84633	0.00620288	0.628516	0.179712	0.279774	0.0117818	0.0225721	0.994042	-0.097738	0.168712	0.147963	0.26645	0.245701	-0.0207496
MAPK1|P28482	MAPK1	pink	4.84597	0.00620513	0.984529	0.0244127	0.339773	0.00989056	0.188543	0.570928	-0.0247167	0.209022	0.118502	0.233739	0.143218	-0.0905204
RNMT|O43148-2	RNMT	turquoise	4.84251	0.00622676	0.361036	0.00392567	0.0706446	0.194626	0.813828	0.660582	-0.117495	-0.261775	-0.180097	-0.14428	-0.0626024	0.0816779
PLEKHO2|Q8TD55	PLEKHO2	lightgreen	4.84017	0.00624145	0.998612	0.03873	0.0452055	0.0555924	0.0644707	0.999894	0.0152645	0.273629	0.267177	0.258365	0.251912	-0.00645253
FBXO44|Q9H4M3-2	FBXO44	royalblue	5.07305	0.00624563	0.982255	0.867937	0.0486059	0.978255	0.0207747	0.00786113	-0.0683321	-0.141662	0.505688	-0.0733302	0.57402	0.64735
DLG1|Q12959-4	DLG1	blue	4.83649	0.00626466	0.0673386	0.00923157	0.0159963	0.847623	0.93077	0.996587	0.351806	0.463578	0.434504	0.111772	0.0826978	-0.0290744
GLYR1|K7EQB2	GLYR1	blue	4.83019	0.00630453	0.941293	0.0517001	0.211504	0.0129433	0.0683227	0.899854	-0.0489864	0.231526	0.171798	0.280513	0.220784	-0.0597283
NINJ1|Q92982	NINJ1	pink	4.82525	0.00633594	0.849626	0.459334	0.0510308	0.119334	0.00671865	0.628579	-0.128731	0.235514	0.42696	0.364245	0.555691	0.191446
TTL|Q8NG68	TTL	turquoise	4.8244	0.00634136	0.964101	0.0124105	0.0920861	0.0402654	0.229512	0.832249	-0.0688602	-0.47278	-0.350185	-0.40392	-0.281325	0.122595
CHCHD6|J3QTA6	CHCHD6	turquoise	4.81367	0.00641032	0.29437	0.00807748	0.0196832	0.372823	0.574883	0.985777	-0.126915	-0.242756	-0.218376	-0.115841	-0.0914608	0.0243801
MAP4K3|Q8IVH8	MAP4K3	turquoise	4.8134	0.00641205	0.906488	0.00874363	0.103212	0.0468255	0.344749	0.730884	-0.0546159	-0.275389	-0.191526	-0.220773	-0.13691	0.0838632
ATP5G2|Q06055-2	ATP5G2	green	5.04281	0.00642168	0.902423	0.278089	0.0487956	0.0784316	0.00975374	0.802341	-0.223419	0.600115	0.895811	0.823534	1.11923	0.295696
IARS|P41252	IARS	turquoise	4.81091	0.00642819	0.224785	0.00671904	0.023	0.424521	0.712281	0.964072	-0.109392	-0.195705	-0.169086	-0.086313	-0.0596946	0.0266184
DYNC1I1|O14576	DYNC1I1	brown	4.80634	0.0064579	0.999865	0.181485	0.0166008	0.206634	0.0198987	0.706251	-0.00422355	-0.121968	-0.185281	-0.117745	-0.181057	-0.0633125
APPL2|Q8NEU8	APPL2	blue	4.7923	0.00654997	0.497364	0.109681	0.00405003	0.797136	0.126091	0.539445	0.0754504	0.124162	0.195934	0.048712	0.120484	0.0717721
HSPB2|Q16082	HSPB2	saddlebrown	5.01963	0.0065602	0.998577	0.0898013	0.0210705	0.122904	0.0304449	0.913514	0.0217685	0.339471	0.429817	0.317702	0.408048	0.090346
CDK14|O94921	CDK14	turquoise	4.79013	0.00656432	0.949873	0.029546	0.0288335	0.0990498	0.0969932	1	-0.0420313	-0.229011	-0.229801	-0.18698	-0.18777	-0.000790305
SNTB1|Q13884	SNTB1	green	4.78826	0.00657673	0.775678	0.0242365	0.0169309	0.191653	0.146528	0.99893	0.0894531	0.280863	0.294293	0.19141	0.20484	0.0134293
DNAJC5|Q9H3Z4	DNAJC5	turquoise	4.78472	0.0066003	0.577965	0.0364479	0.00805985	0.423089	0.159906	0.932326	-0.131713	-0.289859	-0.351031	-0.158146	-0.219318	-0.0611719
PALM2|Q8IXS6-2	PALM2	turquoise	4.77415	0.00667106	0.99702	0.0480773	0.0360359	0.0755901	0.0575544	0.999319	-0.00821306	-0.110098	-0.115102	-0.101885	-0.106889	-0.00500481
IGHV3OR16-12|A0A075B7B8	IGHV3OR16-12	midnightblue	5.44037	0.00669463	0.930418	0.018999	0.0342863	0.0667928	0.113679	0.99243	0.0865383	0.46862	0.428922	0.382081	0.342383	-0.0396982
HPCA|P84074	HPCA	turquoise	4.77021	0.00669771	0.869022	0.0463299	0.0134578	0.221995	0.0831457	0.957623	-0.139324	-0.495657	-0.587272	-0.356333	-0.447949	-0.0916158
NUMA1|Q14980	NUMA1	blue	4.76805	0.00671231	0.481275	0.0178036	0.0123797	0.350298	0.281324	0.998964	0.119187	0.257645	0.269351	0.138459	0.150164	0.0117058
GRIPAP1|A0A075B793	GRIPAP1	turquoise	4.76412	0.00673903	0.378697	0.00903323	0.0215068	0.309165	0.494213	0.986565	-0.0980225	-0.204256	-0.18389	-0.106233	-0.0858674	0.0203658
PCID2|Q5JVF3-4	PCID2	blue	4.75999	0.00676719	0.362359	0.974775	0.172015	0.181131	0.00328008	0.34781	-0.125531	0.031843	0.159491	0.157374	0.285023	0.127648
ACY1|Q03154	ACY1	green	4.75936	0.00677152	0.997434	0.112855	0.0403342	0.0753067	0.0254111	0.965543	-0.016617	0.200333	0.240804	0.21695	0.257421	0.0404708
CAT|P04040	CAT	red	4.75721	0.00678627	1	0.107516	0.0283985	0.106886	0.0282015	0.934084	-0.000381079	0.311678	0.390383	0.312059	0.390764	0.0787052
SCRN3|Q0VDG4	SCRN3	grey	4.7568	0.00678902	0.37486	0.00345296	0.508893	0.170412	0.99548	0.107986	0.141248	0.323729	0.121088	0.182481	-0.0201601	-0.202641
EPS15|P42566	EPS15	blue	4.75471	0.00680342	0.604097	0.0213537	0.0134073	0.287607	0.211158	0.99777	0.111748	0.274007	0.290491	0.162259	0.178743	0.0164843
MAGI3|Q5TCQ9-4	MAGI3	turquoise	4.75422	0.00680681	0.297239	0.0060278	0.0338055	0.313974	0.70622	0.9064	-0.0956375	-0.189399	-0.1533	-0.0937616	-0.057662	0.0360996
TUBB3|G3V542	TUBB3	turquoise	4.7522	0.00682072	0.648961	0.0902282	0.00559939	0.596807	0.0971056	0.670327	-0.0906056	-0.187748	-0.275646	-0.097142	-0.185041	-0.0878989
CDH2|P19022	CDH2	lightgreen	4.74604	0.00686331	0.465791	0.0470783	0.00609536	0.600086	0.185693	0.849162	0.0529447	0.0979624	0.127154	0.0450177	0.0742088	0.0291911
MTX1|A0A0A0MRK6	MTX1	turquoise	4.72886	0.00698365	0.429188	0.00359567	0.171147	0.145459	0.939921	0.381487	-0.147573	-0.358416	-0.202603	-0.210843	-0.0550305	0.155813
COX7A2|H0UI06	COX7A2	brown	4.72842	0.00698672	0.96415	0.0122895	0.111785	0.039888	0.268535	0.781972	-0.0385594	-0.265177	-0.188591	-0.226618	-0.150032	0.0765857
MAOB|P27338	MAOB	pink	4.72732	0.00699453	0.764325	0.0184112	0.0234875	0.162345	0.19439	0.999662	0.107422	0.342315	0.331577	0.234894	0.224155	-0.0107386
MAST1|Q9Y2H9	MAST1	turquoise	4.72369	0.00702032	0.152645	0.0848257	0.00386761	0.99137	0.429925	0.605151	-0.150059	-0.170153	-0.256215	-0.0200933	-0.106155	-0.0860621
SV2B|Q7L1I2	SV2B	turquoise	4.71699	0.00706805	0.610617	0.00866087	0.0404373	0.152278	0.418154	0.926983	-0.149601	-0.412468	-0.337961	-0.262867	-0.18836	0.0745074
PSMB1|P20618	PSMB1	green	4.71573	0.00707713	0.99485	0.0383313	0.147191	0.0212303	0.0899673	0.923765	-0.0103691	0.119684	0.0930909	0.130053	0.10346	-0.0265934
DFFA|O00273	DFFA	blue	4.71009	0.00711766	0.50473	0.0187587	0.0133961	0.340897	0.277476	0.999163	0.134936	0.297799	0.31048	0.162863	0.175544	0.0126811
DBN1|Q16643-3	DBN1	turquoise	4.70508	0.00715388	0.708173	0.0734837	0.00724884	0.478374	0.096647	0.78132	-0.062938	-0.147936	-0.203344	-0.0849977	-0.140406	-0.0554086
ARHGAP5|Q13017	ARHGAP5	blue	4.70414	0.00716067	0.982963	0.990636	0.0363889	0.999885	0.0147185	0.017504	-0.0110297	-0.00898048	0.0852507	0.00204918	0.0962803	0.0942311
RPL21|P46778	RPL21	turquoise	4.70107	0.00718298	0.992931	0.0194467	0.0971907	0.0376613	0.166378	0.898092	-0.0185121	-0.210922	-0.163373	-0.19241	-0.144861	0.0475482
OPLAH|O14841	OPLAH	blue	4.69692	0.00721325	0.989013	0.0922825	0.0187457	0.172476	0.0403606	0.901948	0.0190501	0.146137	0.187621	0.127087	0.168571	0.041484
SPECC1L|Q69YQ0	SPECC1L	blue	4.69655	0.00721597	0.219721	0.00531504	0.0434032	0.38361	0.859158	0.841895	0.17933	0.326589	0.251263	0.147259	0.0719327	-0.0753261
SUCLG2|Q96I99	SUCLG2	green	4.68857	0.00727456	0.967196	0.0796317	0.0163642	0.198256	0.0499297	0.907724	0.0417311	0.225285	0.286045	0.183554	0.244314	0.0607596
NDUFC1|O43677	NDUFC1	turquoise	4.6859	0.0072943	0.951525	0.0139752	0.0857349	0.0507392	0.237536	0.869143	-0.0653205	-0.397206	-0.302579	-0.331886	-0.237259	0.0946273
H2AFZ|P0C0S5	H2AFZ	blue	4.68441	0.00730532	0.481445	0.0179833	0.0139128	0.35221	0.30217	0.999628	0.216961	0.468499	0.48362	0.251538	0.266659	0.0151211
CNDP2|Q96KP4	CNDP2	blue	4.68154	0.00732662	0.466964	0.021498	0.0116248	0.403643	0.281274	0.994982	0.141422	0.293457	0.316687	0.152035	0.175265	0.02323
KIAA0196|Q12768	KIAA0196	blue	4.68059	0.00733369	0.999944	0.636916	0.0140033	0.603786	0.0121912	0.197957	-0.00381019	0.0846109	0.228559	0.0884211	0.23237	0.143949
TRIP6|Q15654	TRIP6	saddlebrown	4.89553	0.00735778	0.739104	0.00740985	0.0818265	0.0792996	0.462767	0.730415	0.175159	0.606923	0.42917	0.431764	0.25401	-0.177754
AASS|Q9UDR5	AASS	green	4.6755	0.00737168	0.792028	0.258138	0.116758	0.0394015	0.0136346	0.973039	-0.118586	0.240076	0.295171	0.358662	0.413756	0.0550942
LSM14A|Q8ND56	LSM14A	darkorange	4.67461	0.00737836	1	0.0166535	0.287634	0.0169916	0.291293	0.54299	0.000685011	0.272357	0.156216	0.271672	0.155531	-0.116141
YWHAG|P61981	YWHAG	brown	4.66508	0.00745007	0.999927	0.109635	0.034745	0.0971397	0.0301869	0.954474	0.00202773	-0.0807494	-0.0986537	-0.0827771	-0.100681	-0.0179043
GRIPAP1|Q4V328	GRIPAP1	turquoise	4.66169	0.00747573	0.335528	0.0105682	0.0199207	0.382029	0.525722	0.994607	-0.103871	-0.20234	-0.187297	-0.0984688	-0.083426	0.0150428
ENO3|K7EKN2	ENO3	blue	4.86909	0.00754072	0.699863	0.00469346	0.447635	0.0624864	0.974907	0.145336	0.114388	0.39077	0.158372	0.276382	0.043984	-0.232398
EPB41L2|E9PHY5	EPB41L2	blue	4.64952	0.00756867	0.496856	0.0296554	0.00983812	0.449768	0.232715	0.971905	0.124303	0.255562	0.293765	0.131259	0.169461	0.0382026
CLTB|P09497	CLTB	turquoise	4.64126	0.00763252	0.159902	0.0192529	0.00967501	0.778537	0.62066	0.993216	-0.233031	-0.336397	-0.365474	-0.103365	-0.132442	-0.0290772
PARVA|J3KNQ4	PARVA	saddlebrown	4.63931	0.00764759	0.999709	0.0326376	0.135451	0.0260678	0.112539	0.91533	-0.00811895	0.251897	0.195064	0.260016	0.203183	-0.0568333
EPB41|P11171	EPB41	red	4.63669	0.00766806	0.343357	0.403304	0.4909	0.0121715	0.0179206	0.998752	-0.177144	0.165401	0.149588	0.342546	0.326732	-0.0158131
S100B|P04271	S100B	blue	4.63658	0.00766892	0.529432	0.037108	0.00894652	0.473304	0.198828	0.941717	0.25886	0.535358	0.642623	0.276497	0.383763	0.107266
SLITRK5|O94991	SLITRK5	turquoise	4.63522	0.00767952	0.97881	0.0566807	0.0253777	0.131001	0.0640183	0.986192	-0.0318938	-0.213105	-0.240608	-0.181211	-0.208714	-0.0275034
ADCYAP1R1|E9PFU5	ADCYAP1R1	darkgrey	4.62832	0.00773357	0.882213	0.0537809	0.0150615	0.235436	0.0854484	0.952444	0.0715481	0.258943	0.310043	0.187395	0.238495	0.0511003
PLXNA2|O75051	PLXNA2	turquoise	4.62446	0.00776395	0.20146	0.00575335	0.0443786	0.427217	0.884439	0.851104	-0.127498	-0.224695	-0.173685	-0.0971973	-0.0461873	0.0510099
LYRM4|Q9HD34	LYRM4	brown	4.62022	0.00779756	0.700548	0.0195912	0.0218763	0.207876	0.224624	0.999968	-0.0907924	-0.25787	-0.254177	-0.167077	-0.163384	0.00369268
DLGAP1|O14490-7	DLGAP1	turquoise	4.61815	0.00781397	0.33313	0.0140411	0.0156471	0.446235	0.471048	0.999972	-0.152558	-0.286601	-0.282833	-0.134043	-0.130275	0.00376777
RPL24|P83731	RPL24	brown	4.61316	0.00785375	0.997191	0.038295	0.0566264	0.0604278	0.0874378	0.998241	-0.015833	-0.224293	-0.210769	-0.20846	-0.194936	0.0135246
ADCYAP1R1|P41586-3	ADCYAP1R1	darkgrey	4.6125	0.00785904	0.883089	0.0536859	0.0154315	0.234271	0.0867994	0.954989	0.0711391	0.258282	0.308241	0.187143	0.237102	0.049959
SRI|P30626	SRI	saddlebrown	4.61229	0.0078607	0.846934	0.0137166	0.0534921	0.0936573	0.268055	0.943411	0.0560333	0.221555	0.183111	0.165522	0.127078	-0.0384436
ENTPD2|Q9Y5L3	ENTPD2	green	4.61027	0.00787693	0.826241	0.0102912	0.0757723	0.0811318	0.364975	0.841635	0.143958	0.559308	0.42066	0.41535	0.276701	-0.138648
GABRD|O14764	GABRD	turquoise	4.60623	0.00790937	0.691001	0.108265	0.00651056	0.608193	0.0944087	0.650883	-0.117112	-0.248605	-0.37274	-0.131493	-0.255627	-0.124134
SPP1|P10451	SPP1	blue	4.60427	0.00792518	0.187129	0.023977	0.00869817	0.780466	0.543473	0.978723	0.413203	0.603311	0.682782	0.190108	0.269579	0.0794709
NCOA7|Q8NI08	NCOA7	plum1	4.6038	0.00792892	0.995818	0.919201	0.0119474	0.976262	0.0212898	0.056593	-0.00988703	-0.0278029	-0.1429	-0.0179159	-0.133013	-0.115097
HMGN2|P05204	HMGN2	blue	4.60325	0.00793342	0.278175	0.0110136	0.0194845	0.458808	0.59424	0.996044	0.255128	0.462152	0.431065	0.207024	0.175938	-0.0310861
ZADH2|Q8N4Q0	ZADH2	turquoise	4.5992	0.00796617	0.198655	0.00489094	0.0675102	0.398088	0.949416	0.720947	-0.135407	-0.241703	-0.171353	-0.106296	-0.0359463	0.0703495
CHL1|O00533	CHL1	brown	4.59838	0.0079728	0.995591	0.267173	0.0131125	0.380631	0.0235111	0.513771	-0.011419	-0.0915744	-0.160346	-0.0801554	-0.148927	-0.0687719
BSCL2|J3KQ12	BSCL2	turquoise	4.5964	0.00798889	0.254052	0.0176853	0.0118268	0.604579	0.508067	0.998603	-0.117739	-0.19551	-0.20532	-0.0777702	-0.0875809	-0.00981063
ADCYAP1R1|P41586-4	ADCYAP1R1	darkgrey	4.59518	0.00799881	0.885473	0.0547423	0.0156785	0.235389	0.0868761	0.95441	0.0706885	0.257859	0.308127	0.18717	0.237439	0.0502685
NOMO1|A0A087X117	NOMO1	black	4.59486	0.00800143	0.903199	0.0110869	0.991011	0.0586799	0.979809	0.0234305	-0.0257289	-0.124648	-0.0110856	-0.098919	0.0146433	0.113562
SEC11C|Q9BY50	SEC11C	black	4.80061	0.0080373	0.388747	0.00566393	0.0662114	0.201298	0.756707	0.72721	-0.146207	-0.3304	-0.235956	-0.184193	-0.0897497	0.0944434
DGKB|B5MBY2	DGKB	turquoise	4.80001	0.0080418	0.137839	0.0718959	0.00487838	0.98797	0.472664	0.66941	-0.334664	-0.383155	-0.553424	-0.0484904	-0.218759	-0.170269
ITGB2|P05107	ITGB2	pink	4.79928	0.0080473	0.519222	0.0114481	0.0275679	0.221037	0.390059	0.982771	0.147235	0.357381	0.318359	0.210146	0.171124	-0.0390223
PIK3R4|Q99570	PIK3R4	turquoise	4.58677	0.0080677	0.0402467	0.0119983	0.0277066	0.961309	0.998623	0.987182	-0.108299	-0.127258	-0.114361	-0.0189591	-0.00606128	0.0128978
MPRIP|H7C3G6	MPRIP	turquoise	4.57865	0.0081347	0.461817	0.00660436	0.0590267	0.198377	0.665416	0.81519	-0.141732	-0.335982	-0.251513	-0.19425	-0.109781	0.0844688
PEX5L|Q8IYB4	PEX5L	purple	4.57473	0.00816731	0.883045	0.0486236	0.574207	0.00778462	0.197945	0.49912	0.0367972	-0.135752	-0.0648026	-0.172549	-0.1016	0.0709493
ARL3|P36405	ARL3	green	4.57409	0.00817259	0.959813	0.0152647	0.0992708	0.0507468	0.252143	0.85335	0.0241695	0.155494	0.116328	0.131325	0.0921587	-0.039166
GGT7|Q9UJ14	GGT7	turquoise	4.57374	0.00817557	0.975017	0.0322913	0.0448788	0.0836203	0.111869	0.999016	-0.0289079	-0.19906	-0.189427	-0.170152	-0.160519	0.00963321
EPB41L2|O43491	EPB41L2	blue	4.57017	0.00820535	0.518679	0.0327802	0.0105269	0.453021	0.228647	0.968908	0.121956	0.253599	0.293452	0.131643	0.171496	0.0398531
DYNC1I2|Q13409	DYNC1I2	blue	4.56895	0.00821557	0.554961	0.0558518	0.00780207	0.555295	0.167626	0.857028	0.125177	0.250302	0.325381	0.125126	0.200204	0.0750783
NCAN|O14594	NCAN	brown	4.5663	0.00823781	0.967522	0.0505094	0.2312	0.0166436	0.0961924	0.875092	0.0327086	-0.191809	-0.138144	-0.224517	-0.170853	0.0536643
GRK5|P34947	GRK5	turquoise	4.60449	0.00826838	0.991652	0.0199224	0.111049	0.0404059	0.194931	0.863951	-0.0275533	-0.289406	-0.218442	-0.261852	-0.190888	0.0709641
MAGED2|Q9UNF1	MAGED2	pink	4.55769	0.00831047	0.997467	0.0309356	0.0796952	0.048574	0.118798	0.975792	0.011908	0.180249	0.154519	0.168341	0.142611	-0.0257301
LETMD1|Q6P1Q0-7	LETMD1	turquoise	4.55747	0.00831233	0.185147	0.00546451	0.670411	0.443155	0.79105	0.088505	-0.165535	-0.28665	-0.0911669	-0.121115	0.0743681	0.195483
IDH3A|H0YKD0	IDH3A	brown	4.55737	0.00831319	0.31196	0.0105264	0.0234165	0.407424	0.595162	0.989145	-0.138589	-0.262757	-0.237981	-0.124168	-0.0993923	0.0247759
ATL1|Q8WXF7	ATL1	turquoise	4.55112	0.00836636	0.254864	0.0696702	0.00523555	0.909011	0.335154	0.727163	-0.222736	-0.301731	-0.425042	-0.0789944	-0.202306	-0.123312
DIRAS2|Q96HU8	DIRAS2	turquoise	4.55035	0.00837294	0.592675	0.00552117	0.135532	0.115876	0.770299	0.544102	-0.0819681	-0.231697	-0.144624	-0.149729	-0.0626559	0.0870728
RAD50|Q92878-2	RAD50	pink	4.55014	0.0083748	0.997527	0.285472	0.0266288	0.207038	0.0165807	0.662037	-0.0131856	0.125686	0.205492	0.138871	0.218678	0.079807
CSNK2A1|Q5U5J2	CSNK2A1	turquoise	4.54703	0.0084014	0.977154	0.0122497	0.198263	0.033725	0.381298	0.604395	-0.0152678	-0.123054	-0.0762399	-0.107786	-0.0609721	0.0468136
DDX58|O95786	DDX58	darkgrey	5.14917	0.00843312	0.634016	0.00713224	0.0858991	0.0905692	0.557099	0.65055	0.216418	0.667289	0.455827	0.450871	0.23941	-0.211462
DLGAP4|F8WF49	DLGAP4	turquoise	4.54016	0.00846051	0.996868	0.0242909	0.108677	0.0398673	0.162904	0.911224	-0.0117912	-0.171842	-0.133975	-0.16005	-0.122184	0.0378666
DTNA|Q9Y4J8-11	DTNA	lightgreen	4.53953	0.00846595	0.999997	0.0666523	0.0573746	0.0638002	0.0548721	0.999889	-0.00224712	0.292189	0.299837	0.294436	0.302084	0.00764786
ARFGAP1|Q8N6T3	ARFGAP1	turquoise	4.53872	0.008473	0.451554	0.0262749	0.011823	0.465367	0.296374	0.988907	-0.113961	-0.226127	-0.250219	-0.112167	-0.136258	-0.0240915
TIMM13|Q9Y5L4	TIMM13	brown	4.53797	0.00847944	0.9975	0.0906744	0.0286369	0.133793	0.0450375	0.957141	-0.0130639	-0.166111	-0.200796	-0.153047	-0.187732	-0.0346849
GLS2|Q9UI32	GLS2	turquoise	4.53236	0.00852822	0.950746	0.0198082	0.0672126	0.0695061	0.196121	0.954574	-0.0564382	-0.326667	-0.271845	-0.270228	-0.215407	0.0548215
C6orf136|H7C4U4	C6orf136	turquoise	4.5264	0.00858032	0.864295	0.0105176	0.103446	0.0692925	0.40081	0.769991	-0.0990975	-0.424022	-0.300968	-0.324925	-0.201871	0.123054
MTSS1|O43312	MTSS1	blue	4.52486	0.00859384	0.92419	0.00831258	0.276847	0.0397903	0.626944	0.399527	0.0648717	0.355782	0.190578	0.290911	0.125706	-0.165204
RPL17-C18orf32|A0A0A6YYL6	RPL17-C18orf32	black	4.5232	0.00860839	0.51264	0.00660799	0.87393	0.169868	0.919471	0.0443862	-0.0538058	-0.135317	-0.0291911	-0.0815113	0.0246147	0.106126
MAP1LC3A|Q9H492-2	MAP1LC3A	brown	4.52246	0.00861492	0.999477	0.0306559	0.188125	0.0232692	0.152374	0.831089	0.00706136	-0.181678	-0.128564	-0.18874	-0.135625	0.0531143
TAX1BP1|B8ZZD4	TAX1BP1	turquoise	4.52245	0.008615	0.943976	0.0250447	0.0483833	0.0899869	0.156887	0.992494	-0.0286773	-0.153577	-0.139351	-0.124899	-0.110673	0.0142261
SSFA2|P28290	SSFA2	green	4.71642	0.0086959	0.996008	0.0600805	0.0938316	0.0367021	0.0588183	0.996508	-0.0503657	0.59827	0.55013	0.648636	0.600496	-0.0481403
DCLK1|O15075-2	DCLK1	turquoise	4.51095	0.00871691	0.996011	0.0305309	0.268069	0.0175785	0.181786	0.719042	0.0178125	-0.231771	-0.147599	-0.249583	-0.165412	0.0841717
LGALSL|Q3ZCW2	LGALSL	brown	4.50727	0.00874976	0.702019	0.257172	0.00553509	0.858187	0.0799186	0.342797	-0.0623521	-0.107878	-0.205279	-0.0455261	-0.142927	-0.0974006
TAX1BP1|Q86VP1-2	TAX1BP1	turquoise	4.50444	0.00877515	0.95781	0.0247299	0.0564205	0.0793022	0.160911	0.98517	-0.0259036	-0.153892	-0.135926	-0.127988	-0.110022	0.0179656
GABRG2|P18507-3	GABRG2	turquoise	4.49939	0.00882058	0.70351	0.0140699	0.0391184	0.162263	0.32928	0.975688	-0.146724	-0.43633	-0.380082	-0.289606	-0.233359	0.0562477
PSMB7|Q99436	PSMB7	green	4.49809	0.00883235	0.952057	0.00961539	0.273623	0.0361301	0.563178	0.43465	0.025745	0.164189	0.0897405	0.138444	0.0639955	-0.0744482
NCF1B|A6NI72	NCF1B	pink	5.08467	0.00888159	0.999349	0.151477	0.0200562	0.186867	0.0260113	0.745439	0.0206359	0.379768	0.552438	0.359132	0.531802	0.17267
GNPDA1|P46926	GNPDA1	steelblue	4.49002	0.00890555	0.846487	0.0548696	0.709288	0.00718819	0.251601	0.401494	-0.0408347	0.132728	0.0535773	0.173562	0.094412	-0.0791503
KIAA1143|Q96AT1	KIAA1143	blue	4.68172	0.00898391	0.145475	0.00817929	0.0330092	0.578695	0.893764	0.937113	0.238792	0.37789	0.315137	0.139097	0.0763448	-0.0627525
LIMA1|Q9UHB6	LIMA1	darkgrey	4.47604	0.00903395	0.999741	0.0188367	0.257357	0.0235307	0.297419	0.615252	0.00826791	0.287325	0.173709	0.279057	0.165441	-0.113616
CHL1|O00533-2	CHL1	brown	4.46849	0.00910415	0.994854	0.284652	0.014304	0.408941	0.0263386	0.510579	-0.012074	-0.0899504	-0.159218	-0.0778764	-0.147144	-0.0692672
OSBPL3|Q9H4L5	OSBPL3	turquoise	4.46712	0.00911693	0.941909	0.00871502	0.36981	0.036189	0.706511	0.310627	-0.0652857	-0.392739	-0.18964	-0.327453	-0.124355	0.203098
MTSS1|O43312-5	MTSS1	blue	4.46561	0.00913108	0.920416	0.00890327	0.259383	0.0434099	0.609399	0.436598	0.0662368	0.354071	0.195258	0.287835	0.129021	-0.158814
ATP6V1E1|P36543	ATP6V1E1	brown	4.46549	0.00913215	0.737383	0.0688869	0.0106244	0.43188	0.11731	0.867176	-0.0550686	-0.137347	-0.17884	-0.0822783	-0.123772	-0.0414937
PEX14|O75381	PEX14	turquoise	4.45857	0.0091972	0.827393	0.116095	0.0097064	0.478665	0.0769454	0.720379	-0.0831045	-0.223748	-0.325915	-0.140644	-0.24281	-0.102167
SPEN|Q96T58	SPEN	green	4.45555	0.00922566	0.125181	0.0234721	0.0114218	0.878561	0.734683	0.991936	0.321584	0.427174	0.467368	0.105591	0.145785	0.040194
NUDT14|O95848	NUDT14	turquoise	4.45543	0.0092268	0.564422	0.0103508	0.0460431	0.198275	0.494406	0.930739	-0.126664	-0.322759	-0.264422	-0.196095	-0.137758	0.0583374
PRRC1|Q96M27-2	PRRC1	green	4.44736	0.00930354	0.174643	0.0596614	0.00633717	0.953239	0.494244	0.804855	0.127727	0.159579	0.214495	0.0318516	0.0867679	0.0549163
RAB3A|P20336	RAB3A	turquoise	4.44515	0.00932461	0.553582	0.0247512	0.0167999	0.357149	0.281347	0.998651	-0.11523	-0.259954	-0.273427	-0.144725	-0.158197	-0.0134729
RPL36|Q9Y3U8	RPL36	brown	4.44094	0.00936504	0.99999	0.0808154	0.055369	0.0756714	0.0516662	0.99818	0.00265826	-0.216309	-0.231266	-0.218968	-0.233924	-0.0149565
AKT3|Q9Y243	AKT3	turquoise	4.43743	0.00939882	0.961336	0.0372474	0.0407462	0.109627	0.118442	0.99998	-0.0284425	-0.164427	-0.162206	-0.135985	-0.133764	0.00222123
SYNGAP1|B7ZCA0	SYNGAP1	turquoise	4.43605	0.00941207	0.76642	0.0120338	0.0659462	0.116471	0.391981	0.8952	-0.0945245	-0.318535	-0.25012	-0.224011	-0.155595	0.0684152
GYG1|P46976	GYG1	darkgrey	4.4324	0.0094474	0.808388	0.0719641	0.618844	0.0080988	0.168479	0.561931	-0.0847787	0.2402	0.115738	0.324979	0.200517	-0.124462
MECP2|A0A087WXF0	MECP2	blue	4.43055	0.00946537	0.782422	0.0102245	0.0925763	0.096495	0.464996	0.793039	0.0854011	0.302344	0.218734	0.216943	0.133333	-0.0836096
MAPK8IP2|Q13387	MAPK8IP2	turquoise	5.00057	0.00950598	0.99991	0.0179969	0.26219	0.0206037	0.288548	0.520838	-0.00781957	-0.412021	-0.237743	-0.404201	-0.229924	0.174277
TM9SF1|E9PSI1	TM9SF1	blue	4.42277	0.00954126	0.509079	0.0255306	0.015686	0.403226	0.302598	0.997346	0.109645	0.233504	0.24876	0.123858	0.139115	0.0152565
GOPC|Q9HD26	GOPC	turquoise	4.42237	0.00954526	0.565203	0.0139026	0.0328654	0.241245	0.410244	0.985582	-0.0847751	-0.208865	-0.186432	-0.12409	-0.101657	0.0224321
TJP2|Q9UDY2-2	TJP2	blue	4.42148	0.00955393	0.644555	0.0445327	0.0126456	0.41045	0.18011	0.955956	0.188349	0.438754	0.520467	0.250404	0.332118	0.0817132
PTER|Q96BW5	PTER	sienna3	4.99077	0.00958175	0.962477	0.0646473	0.0219889	0.159924	0.0600599	0.953906	0.106695	0.59291	0.707762	0.486214	0.601067	0.114852
ARFGAP1|Q8N6T3-2	ARFGAP1	turquoise	4.41678	0.00960019	0.48918	0.0269709	0.0146281	0.434568	0.305306	0.994792	-0.109431	-0.225962	-0.244639	-0.116531	-0.135208	-0.018677
PRRC1|Q96M27	PRRC1	green	4.41669	0.00960102	0.185925	0.0608548	0.00654061	0.946718	0.480892	0.806347	0.125918	0.159373	0.214229	0.0334558	0.0883118	0.054856
TLN2|Q9Y4G6	TLN2	turquoise	4.40906	0.00967667	0.654327	0.0207526	0.0256391	0.246884	0.284167	0.999773	-0.0704711	-0.185601	-0.180422	-0.11513	-0.109951	0.00517865
ATP1A3|P13637-3	ATP1A3	turquoise	4.40684	0.00969873	0.879696	0.0123508	0.107928	0.0733318	0.392476	0.792241	-0.060678	-0.267095	-0.191473	-0.206417	-0.130795	0.075622
FCGBP|A0A087WXI2	FCGBP	darkgrey	4.40363	0.00973081	0.997617	0.0317846	0.0980386	0.0494011	0.143035	0.958529	0.0485256	0.746842	0.617436	0.698316	0.568911	-0.129405
SCRN3|A0A087WW14	SCRN3	grey	4.39922	0.00977495	0.39283	0.00502084	0.512767	0.205568	0.996849	0.139938	0.138421	0.312042	0.120569	0.17362	-0.0178521	-0.191473
FCGBP|Q9Y6R7	FCGBP	darkgrey	4.39741	0.00979315	0.998916	0.0338239	0.1015	0.0474332	0.135717	0.960642	0.0372779	0.74078	0.613653	0.703503	0.576375	-0.127127
VTI1A|Q96AJ9	VTI1A	tan	4.39677	0.00979966	0.0471613	0.979497	0.0411305	0.110419	0.999925	0.0977934	-0.18542	-0.0266215	-0.189432	0.158798	-0.00401225	-0.162811
FNTA|P49354	FNTA	blue	4.39441	0.00982348	0.302371	0.0443583	0.00841634	0.766342	0.372001	0.909766	0.191634	0.296607	0.368388	0.104973	0.176754	0.0717804
NDUFA11|Q86Y39-2	NDUFA11	turquoise	4.39337	0.00983394	0.551363	0.0266937	0.0168884	0.375386	0.283927	0.997761	-0.121081	-0.269608	-0.286345	-0.148527	-0.165264	-0.0167366
AAK1|Q2M2I8	AAK1	turquoise	4.39306	0.00983708	0.847911	0.0487316	0.0195584	0.249641	0.124118	0.981162	-0.0567955	-0.188926	-0.215403	-0.13213	-0.158608	-0.0264775
SGIP1|Q9BQI5-2	SGIP1	turquoise	4.39198	0.00984806	0.827963	0.0718103	0.0139282	0.350249	0.102935	0.902028	-0.070701	-0.209475	-0.266177	-0.138774	-0.195476	-0.0567023
PALLD|Q8WX93-9	PALLD	saddlebrown	4.39062	0.00986179	0.937821	0.0702166	0.0211521	0.220774	0.0814739	0.956122	0.0733732	0.322264	0.386952	0.248891	0.313579	0.0646888
LDHB|P07195	LDHB	pink	4.38666	0.00990207	0.976882	0.0105299	0.563908	0.0294499	0.804284	0.200915	0.0163248	0.133355	0.0524703	0.11703	0.0361455	-0.0808849
DYNLL2|Q96FJ2	DYNLL2	turquoise	4.38264	0.00994309	0.43838	0.00960069	0.0461054	0.27049	0.623541	0.921285	-0.0821975	-0.182084	-0.147872	-0.0998866	-0.0656746	0.034212
ANP32B|Q92688	ANP32B	blue	4.38128	0.00995703	0.193641	0.0110091	0.027989	0.587111	0.804046	0.982559	0.205812	0.334194	0.296906	0.128381	0.0910939	-0.0372876
TMX1|Q9H3N1	TMX1	green	4.37827	0.00998794	0.667517	0.016217	0.0367691	0.200599	0.346295	0.987111	0.0742567	0.205642	0.183986	0.131385	0.10973	-0.0216555
C19orf26|K7EJP2	C19orf26	turquoise	4.37796	0.00999107	0.995531	0.0408523	0.216745	0.0233598	0.14108	0.850862	0.0304894	-0.365681	-0.259585	-0.396171	-0.290074	0.106097
SRPR|P08240	SRPR	turquoise	4.37296	0.0100427	0.846054	0.091212	0.378194	0.0132148	0.0872578	0.85576	0.0729393	-0.21609	-0.14502	-0.289029	-0.217959	0.0710703
CALB2|P22676	CALB2	steelblue	4.37205	0.0100521	0.551936	0.1776	0.644408	0.00836481	0.0760328	0.80157	-0.157737	0.247659	0.139967	0.405396	0.297704	-0.107691
VIM|P08670	VIM	red	4.37082	0.0100648	0.915919	0.0630043	0.389631	0.0131954	0.129207	0.757321	-0.181002	0.724864	0.448547	0.905865	0.629549	-0.276317
RPS4X|P62701	RPS4X	black	4.3695	0.0100785	0.973749	0.0110444	0.403879	0.0321774	0.660299	0.324056	-0.0237417	-0.184503	-0.0880268	-0.160761	-0.0642851	0.0964761
PECR|Q9BY49	PECR	green	4.66658	0.0100807	0.565492	0.0188142	0.0248264	0.289115	0.344446	0.999416	0.261987	0.637402	0.613306	0.375414	0.351318	-0.0240962
FXYD7|K7EKU3	FXYD7	brown	4.36804	0.0100936	0.846625	0.0137564	0.0828134	0.0940089	0.364455	0.873514	-0.122369	-0.483286	-0.369886	-0.360917	-0.247517	0.1134
VASP|P50552	VASP	saddlebrown	4.36147	0.0101621	0.998916	0.0172632	0.333839	0.0247351	0.410633	0.493288	0.0136425	0.296985	0.162033	0.283342	0.148391	-0.134952
ADD2|P35612	ADD2	tan	4.36021	0.0101754	0.63416	0.141414	0.00711112	0.744815	0.122265	0.588584	-0.0656208	-0.121086	-0.190753	-0.0554651	-0.125132	-0.0696667
SGIP1|Q9BQI5-3	SGIP1	turquoise	4.35873	0.0101909	0.841542	0.0760049	0.0144999	0.349258	0.100338	0.898058	-0.0682989	-0.207054	-0.264544	-0.138755	-0.196246	-0.0574905
UBE2O|Q9C0C9	UBE2O	tan	4.35773	0.0102014	0.577144	0.163963	0.00632704	0.834877	0.134679	0.514309	-0.0409863	-0.0677546	-0.111996	-0.0267683	-0.0710094	-0.044241
ANKS1B|Q7Z6G8-6	ANKS1B	turquoise	4.54292	0.0102412	0.569205	0.014988	0.0330684	0.23184	0.388306	0.986712	-0.176491	-0.440463	-0.394997	-0.263972	-0.218506	0.0454659
LIPA|P38571	LIPA	blue	4.53959	0.0102736	0.998092	0.309343	0.0166717	0.39793	0.0251824	0.487332	0.0268046	0.272864	0.494733	0.24606	0.467928	0.221869
SYT3|Q9BQG1	SYT3	turquoise	4.34544	0.0103314	0.406651	0.00733437	0.0762182	0.250865	0.788051	0.774535	-0.130973	-0.288266	-0.208583	-0.157293	-0.0776097	0.0796829
TESPA1|A2RU30	TESPA1	brown	4.56587	0.0103327	0.755194	0.101328	0.46153	0.0109199	0.0932023	0.837196	0.1956	-0.473083	-0.302582	-0.668683	-0.498182	0.170501
CLTA|P09496-3	CLTA	brown	4.3445	0.0103414	0.976315	0.509735	0.011026	0.758267	0.0309865	0.241687	-0.0212975	-0.0724603	-0.171601	-0.0511628	-0.150304	-0.0991409
DARS|P14868	DARS	blue	4.34332	0.010354	0.538515	0.0791892	0.00834198	0.669252	0.184521	0.791081	0.0343856	0.0633694	0.0869714	0.0289838	0.0525858	0.023602
STK10|O94804	STK10	green	4.89325	0.0103734	0.929052	0.0402111	0.0297779	0.13185	0.101112	0.998921	0.0777911	0.373013	0.391373	0.295222	0.313582	0.0183602
DYNC1I2|Q13409-7	DYNC1I2	blue	4.33983	0.0103913	0.577721	0.0708084	0.00937705	0.598461	0.178057	0.839602	0.121583	0.240001	0.318538	0.118418	0.196955	0.0785376
IGSF21|Q96ID5	IGSF21	turquoise	4.3385	0.0104056	0.973761	0.0485145	0.313016	0.0173143	0.149145	0.775484	0.0304569	-0.193769	-0.125396	-0.224226	-0.155853	0.068373
SLC7A5|Q01650	SLC7A5	purple	4.33214	0.0104741	0.67803	0.0132147	0.0537852	0.167886	0.425906	0.938602	-0.0887756	-0.25595	-0.210404	-0.167174	-0.121628	0.0455457
FAM49B|A0A087X178	FAM49B	purple	4.33063	0.0104904	0.999499	0.0293821	0.148461	0.0383356	0.182989	0.880538	-0.00720394	-0.189147	-0.14123	-0.181944	-0.134026	0.0479175
SGIP1|Q9BQI5	SGIP1	turquoise	4.33063	0.0104904	0.846668	0.0735794	0.0155626	0.33609	0.103887	0.913748	-0.0671594	-0.207532	-0.261312	-0.140372	-0.194152	-0.05378
MTHFD1L|B7ZM99	MTHFD1L	greenyellow	4.32979	0.0104995	0.730937	0.02219	0.0323408	0.207236	0.26963	0.998671	-0.0747026	-0.219159	-0.208023	-0.144457	-0.13332	0.0111367
EIF2B3|Q9NR50	EIF2B3	blue	4.32665	0.0105335	0.98014	0.578137	0.0329463	0.353391	0.012556	0.399166	-0.0126698	0.042178	0.0942303	0.0548478	0.1069	0.0520523
CCT2|P78371	CCT2	turquoise	4.32654	0.0105347	0.582612	0.253107	0.00590723	0.929726	0.125859	0.360187	-0.0346401	-0.0510486	-0.0959966	-0.0164085	-0.0613565	-0.044948
FARP1|C9JME2	FARP1	pink	4.32469	0.0105548	0.992867	0.407345	0.0318835	0.270551	0.0162654	0.560598	-0.019032	0.110084	0.202106	0.129116	0.221138	0.0920221
ZFYVE27|Q5T4F4-3	ZFYVE27	black	4.32298	0.0105735	0.363713	0.0076531	0.832611	0.292924	0.850975	0.0617308	-0.133545	-0.278589	-0.068332	-0.145044	0.0652127	0.210257
CROCC|Q5TZA2	CROCC	lightgreen	4.32237	0.0105801	0.999998	0.0228577	0.300918	0.0239456	0.309902	0.603403	0.00184887	0.297158	0.174759	0.295309	0.17291	-0.122398
RABEP2|Q9H5N1	RABEP2	steelblue	4.31648	0.0106447	0.998937	0.176334	0.0252407	0.227807	0.0356725	0.808665	0.0100645	0.146948	0.209768	0.136883	0.199703	0.06282
C9orf142|Q9BUH6	C9orf142	green	4.31588	0.0106512	0.984264	0.0351794	0.0674088	0.0790468	0.141415	0.991942	0.026704	0.213207	0.191976	0.186503	0.165272	-0.0212311
TBCB|Q99426	TBCB	yellow	4.31535	0.0106571	0.115489	0.048154	0.00900142	0.977467	0.705049	0.906058	0.138157	0.162321	0.202726	0.0241637	0.0645691	0.0404054
SMAD2|Q15796	SMAD2	green	4.3145	0.0106664	0.999866	0.0812019	0.0520517	0.0945327	0.0611875	0.997085	0.00503237	0.17395	0.188055	0.168917	0.183022	0.0141051
NRD1|B1AKJ5	NRD1	black	4.31414	0.0106704	0.681808	0.00935315	0.926045	0.128506	0.958592	0.0435738	-0.0758617	-0.228927	-0.0419065	-0.153065	0.0339551	0.18702
PDLIM3|Q53GG5	PDLIM3	darkgrey	4.31397	0.0106722	0.946516	0.0769417	0.022811	0.225088	0.0813907	0.953282	0.0666586	0.304144	0.367631	0.237485	0.300973	0.0634874
RAB6B|Q9NRW1	RAB6B	turquoise	4.31152	0.0106993	0.314722	0.934388	0.0103326	0.656846	0.400312	0.0447261	-0.0624877	-0.021101	-0.119112	0.0413866	-0.0566245	-0.0980111
FGF1|P05230	FGF1	blue	4.3069	0.0107505	0.565722	0.0957076	0.00821196	0.696428	0.168189	0.738216	0.240982	0.442662	0.631215	0.20168	0.390233	0.188553
TTPAL|Q9BTX7	TTPAL	turquoise	4.30563	0.0107646	0.721724	0.00907042	0.124949	0.109677	0.620012	0.683316	-0.130493	-0.420376	-0.281861	-0.289883	-0.151368	0.138515
BCAS3|Q9H6U6-7	BCAS3	turquoise	4.30433	0.010779	0.609658	0.0173853	0.0336891	0.247755	0.376471	0.993116	-0.0707943	-0.179543	-0.164148	-0.108748	-0.0933535	0.015395
UBE2E2|Q96LR5	UBE2E2	turquoise	4.30121	0.0108138	0.470227	0.0263175	0.0172817	0.44715	0.353838	0.998259	-0.131317	-0.266162	-0.281316	-0.134845	-0.15	-0.0151546
TCP11L1|E9PJ55	TCP11L1	turquoise	4.30043	0.0108225	0.896744	0.0191684	0.0727978	0.096736	0.277967	0.941489	-0.0503614	-0.222699	-0.181922	-0.172337	-0.131561	0.0407766
GNA13|Q14344	GNA13	blue	4.2981	0.0108486	0.906387	0.121938	0.0142948	0.388308	0.0715598	0.790324	0.0548385	0.185562	0.261077	0.130723	0.206238	0.0755149
MTHFD1L|Q6UB35	MTHFD1L	greenyellow	4.29548	0.010878	0.727254	0.0234459	0.0318521	0.217933	0.269629	0.999279	-0.0753745	-0.218175	-0.209075	-0.1428	-0.1337	0.00910026
NPY|P01303	NPY	yellowgreen	4.29255	0.0109109	0.994957	0.0198445	0.211946	0.0358098	0.316174	0.697062	0.0340729	0.434215	0.280256	0.400143	0.246183	-0.153959
PAWR|Q96IZ0	PAWR	lightgreen	4.29086	0.0109301	0.968745	0.0109814	0.600146	0.0341397	0.855215	0.18605	0.0752939	0.550707	0.207993	0.475413	0.132699	-0.342714
RGCC|Q9H4X1	RGCC	steelblue	4.28808	0.0109615	0.821799	0.0141973	0.0828581	0.107225	0.392143	0.878614	0.104411	0.386579	0.296971	0.282168	0.192559	-0.0896088
MARCKSL1|P49006	MARCKSL1	blue	4.28798	0.0109626	0.865136	0.0391196	0.0288884	0.198357	0.15689	0.999259	0.0662476	0.239186	0.250016	0.172939	0.183769	0.0108299
HSPA12A|O43301	HSPA12A	purple	4.28684	0.0109756	0.993689	0.050505	0.199877	0.0272557	0.121775	0.907895	0.0182163	-0.187968	-0.141167	-0.206184	-0.159383	0.0468009
ADCY9|O60503	ADCY9	brown	4.28501	0.0109964	0.765699	0.136193	0.00963952	0.599354	0.0981321	0.670893	-0.0850689	-0.194466	-0.293699	-0.109398	-0.20863	-0.0992321
CLTA|P09496	CLTA	brown	4.28168	0.0110342	0.974728	0.495806	0.0116409	0.750571	0.033319	0.260127	-0.0218242	-0.073786	-0.170825	-0.0519619	-0.149001	-0.097039
GABRG2|P18507-2	GABRG2	turquoise	4.2785	0.0110706	0.712491	0.0168121	0.0467204	0.179637	0.36056	0.974589	-0.149066	-0.439852	-0.380991	-0.290786	-0.231925	0.0588614
FARSA|K7ER00	FARSA	turquoise	4.27817	0.0110744	0.616567	0.0305878	0.0198878	0.349383	0.265791	0.998064	-0.0974531	-0.231223	-0.245157	-0.13377	-0.147703	-0.0139331
ATP5J2-PTCD1|G3V325	ATP5J2-PTCD1	turquoise	4.27535	0.0111067	0.334855	0.0155887	0.0254162	0.468154	0.587075	0.997321	-0.188667	-0.350641	-0.329086	-0.161974	-0.140418	0.0215554
GABRG2|P18507	GABRG2	turquoise	4.27234	0.0111414	0.710344	0.0177923	0.0436844	0.188399	0.347366	0.982521	-0.149618	-0.43685	-0.385156	-0.287232	-0.235539	0.0516939
KCNJ4|P48050	KCNJ4	turquoise	4.27076	0.0111595	0.648845	0.0124313	0.0615048	0.175647	0.488843	0.911605	-0.235432	-0.655777	-0.52321	-0.420346	-0.287779	0.132567
TFR2|Q9UP52	TFR2	purple	4.80403	0.0111604	0.999998	0.0280002	0.172772	0.0290928	0.178219	0.78931	-0.00234792	-0.401423	-0.280089	-0.399075	-0.277741	0.121334
ELMOD1|Q8N336	ELMOD1	turquoise	4.26944	0.0111748	0.98529	0.0970119	0.0282192	0.191532	0.0635305	0.947515	-0.0385349	-0.264777	-0.325039	-0.226242	-0.286504	-0.0602624
ENO1|P06733-2	ENO1	pink	4.26491	0.0112273	0.397539	0.833186	0.26142	0.0888581	0.00749984	0.738946	-0.248731	0.132096	0.291761	0.380827	0.540492	0.159665
VWC2|Q2TAL6	VWC2	brown	4.79668	0.0112282	0.608619	0.0134727	0.0469759	0.165353	0.407705	0.935641	-0.15983	-0.439359	-0.364151	-0.279528	-0.204321	0.0752075
NDUFB1|O75438-2	NDUFB1	turquoise	4.26311	0.0112482	0.380661	0.00712119	0.0975344	0.266437	0.868009	0.701632	-0.191195	-0.409833	-0.281927	-0.218638	-0.0907324	0.127906
ADAM17|P78536	ADAM17	white	4.29743	0.0112736	0.308675	0.125021	0.00635272	0.959421	0.352405	0.652148	0.274151	0.353326	0.534662	0.0791756	0.260511	0.181335
IRS1|P35568	IRS1	turquoise	4.2604	0.0112798	0.372814	0.0474647	0.0103702	0.702856	0.34055	0.926787	-0.208778	-0.346938	-0.425442	-0.13816	-0.216664	-0.0785034
RPE|Q96AT9	RPE	green	4.25908	0.0112952	0.683242	0.0653139	0.0128685	0.471263	0.162025	0.906652	0.0852987	0.197103	0.248614	0.111805	0.163315	0.0515105
SH3GLB2|B7ZC38	SH3GLB2	turquoise	4.25674	0.0113226	0.646482	0.0315882	0.0210922	0.33147	0.255004	0.99838	-0.070049	-0.17227	-0.182093	-0.102221	-0.112044	-0.00982267
HCLS1|P14317	HCLS1	lightgreen	4.25478	0.0113456	0.769441	0.0114818	0.104486	0.111046	0.514062	0.785657	0.121462	0.413888	0.296159	0.292426	0.174696	-0.117729
SLC8A1|P32418-2	SLC8A1	turquoise	4.25384	0.0113566	0.136623	0.073386	0.00780141	0.990476	0.620952	0.79637	-0.255538	-0.290015	-0.395383	-0.034477	-0.139845	-0.105368
NDUFB1|O75438	NDUFB1	turquoise	4.25161	0.0113829	0.365154	0.00737358	0.0904452	0.285241	0.864937	0.73044	-0.194561	-0.408188	-0.286092	-0.213627	-0.0915307	0.122096
IQSEC3|Q9UPP2	IQSEC3	turquoise	4.24204	0.0114962	0.800483	0.0199852	0.0515059	0.152136	0.303176	0.978849	-0.0768501	-0.260134	-0.226752	-0.183284	-0.149902	0.0333812
SNAP91|O60641-2	SNAP91	turquoise	4.23881	0.0115348	0.674331	0.1702	0.00804064	0.76263	0.117521	0.556905	-0.0712631	-0.133009	-0.216295	-0.0617457	-0.145032	-0.0832858
HIP1R|O75146	HIP1R	yellow	4.2337	0.011596	0.683537	0.160623	0.00836667	0.73649	0.117454	0.585198	0.0577675	0.11089	0.176954	0.0531228	0.119187	0.0660638
SYP|P08247	SYP	turquoise	4.2331	0.0116033	0.515109	0.0189016	0.0288393	0.333759	0.425753	0.998195	-0.149986	-0.334766	-0.316303	-0.18478	-0.166318	0.0184623
SERF2|P84101	SERF2	blue	4.23155	0.0116219	0.483785	0.00763665	0.112756	0.204549	0.815879	0.675001	0.191546	0.45854	0.308458	0.266994	0.116911	-0.150082
FDXR|J3QQX3	FDXR	red	4.22973	0.0116438	0.423834	0.698261	0.290916	0.0575615	0.0101117	0.892976	-0.131971	0.0932193	0.153875	0.22519	0.285845	0.0606555
C16orf58|Q96GQ5	C16orf58	turquoise	4.22957	0.0116457	0.292797	0.01813	0.0222982	0.55678	0.607928	0.999794	-0.153628	-0.266638	-0.259564	-0.113011	-0.105936	0.0070749
IDH3B|A0A087WZN1	IDH3B	turquoise	4.22845	0.0116593	0.247569	0.0150295	0.0265216	0.57452	0.713113	0.995816	-0.142555	-0.239598	-0.222556	-0.0970435	-0.0800012	0.0170422
RAB9B|Q9NP90	RAB9B	turquoise	4.2281	0.0116635	0.337756	0.226099	0.00573582	0.994553	0.267148	0.389927	-0.132674	-0.152003	-0.276972	-0.0193289	-0.144298	-0.124969
TCP11L1|Q9NUJ3	TCP11L1	turquoise	4.22733	0.0116728	0.899061	0.0199015	0.0794183	0.0985558	0.293608	0.934085	-0.0499542	-0.221737	-0.179125	-0.171783	-0.129171	0.0426126
DDHD1|Q8NEL9	DDHD1	brown	4.40228	0.0117076	0.872722	0.0629485	0.0208577	0.264895	0.109791	0.961156	-0.0785853	-0.272279	-0.322899	-0.193693	-0.244314	-0.0506204
CACNA1A|O00555-8	CACNA1A	turquoise	4.22401	0.0117131	0.484584	0.0243362	0.0214182	0.415081	0.3865	0.99995	-0.127131	-0.264813	-0.269368	-0.137682	-0.142237	-0.00455467
SPP1|P10451-3	SPP1	blue	4.22276	0.0117283	0.136441	0.024758	0.0161911	0.869164	0.786039	0.998235	0.481245	0.647105	0.68381	0.16586	0.202566	0.0367057
BCAP29|Q9UHQ4	BCAP29	turquoise	4.22272	0.0117287	0.497029	0.019178	0.0280083	0.351976	0.435964	0.998699	-0.143543	-0.313056	-0.297561	-0.169513	-0.154018	0.0154952
HNRNPM|P52272	HNRNPM	darkgrey	4.22121	0.0117471	0.990715	0.0203466	0.199208	0.0418084	0.326459	0.723565	0.0120246	0.124122	0.0817812	0.112097	0.0697566	-0.0423403
TPD52L2|O43399-5	TPD52L2	darkred	4.21899	0.0117742	0.999944	0.0235143	0.959961	0.0205869	0.946679	0.0743563	-0.00349488	0.196716	0.0322792	0.200211	0.0357741	-0.164437
PTGFRN|Q9P2B2	PTGFRN	turquoise	4.21788	0.0117877	0.999071	0.0448038	0.187399	0.0324423	0.144917	0.901837	0.00927482	-0.185981	-0.139446	-0.195256	-0.14872	0.0465356
FBXO41|Q8TF61	FBXO41	turquoise	4.21685	0.0118004	0.860597	0.0103568	0.220995	0.06966	0.644847	0.526864	-0.111838	-0.474326	-0.279477	-0.362489	-0.16764	0.194849
ALDH1L2|Q3SY69	ALDH1L2	lightgreen	4.21597	0.0118111	0.999991	0.125809	0.0493695	0.118672	0.046163	0.972013	-0.00486724	0.378125	0.450808	0.382993	0.455675	0.0726829
OTUB1|J3KR44	OTUB1	purple	4.21538	0.0118184	0.929847	0.0199316	0.0974919	0.0818983	0.297585	0.901273	-0.0443007	-0.225258	-0.174926	-0.180958	-0.130626	0.0503319
LRP1|Q07954	LRP1	red	4.21355	0.0118408	0.759455	0.568371	0.111201	0.12061	0.0109763	0.736618	-0.0534089	0.0706181	0.126205	0.124027	0.179614	0.0555867
BRAF|H7C560	BRAF	turquoise	4.22988	0.0118526	0.143703	0.0189105	0.0180793	0.789432	0.779492	0.999998	-0.29578	-0.417493	-0.419904	-0.121713	-0.124124	-0.0024114
TPD52L2|O43399-7	TPD52L2	darkred	4.20912	0.0118953	0.999967	0.0234271	0.95817	0.0209507	0.946881	0.0753754	-0.00293948	0.196893	0.0327998	0.199832	0.0357392	-0.164093
PDLIM5|Q96HC4	PDLIM5	lightgreen	4.20623	0.0119311	0.978774	0.0329416	0.0791587	0.0810104	0.175154	0.980393	0.039002	0.28345	0.245509	0.244448	0.206507	-0.0379416
EMILIN2|Q9BXX0	EMILIN2	red	4.20542	0.0119411	0.871703	0.305528	0.112873	0.072526	0.0198423	0.945791	-0.120725	0.280614	0.368053	0.401338	0.488778	0.0874394
GPI|A0A0A0MTS2	GPI	plum1	4.20201	0.0119835	0.893875	0.532341	0.166172	0.183732	0.499396	0.00698307	-0.0204748	0.0393974	-0.061441	0.0598722	-0.0409662	-0.100838
CIT|O14578-4	CIT	turquoise	4.2006	0.012001	0.357084	0.02717	0.0169627	0.577168	0.462212	0.997556	-0.139461	-0.247294	-0.263145	-0.107833	-0.123684	-0.0158508
VWA5A|O00534	VWA5A	green	4.20006	0.0120077	0.997311	0.164281	0.0566405	0.112004	0.0360175	0.955604	-0.0166529	0.181281	0.224971	0.197934	0.241624	0.0436903
CGNL1|Q0VF96	CGNL1	saddlebrown	4.19574	0.0120616	0.999714	0.137761	0.037397	0.164438	0.0463997	0.931335	0.00855154	0.205732	0.261409	0.197181	0.252858	0.0556769
DDHD1|Q8NEL9-4	DDHD1	brown	4.36902	0.0120861	0.882351	0.0641321	0.0220946	0.258893	0.110115	0.964558	-0.0762754	-0.271592	-0.320629	-0.195316	-0.244354	-0.0490374
DNPH1|O43598	DNPH1	pink	4.19261	0.0121009	0.887267	0.129556	0.239604	0.0257981	0.0566072	0.987032	-0.0554336	0.172423	0.146876	0.227857	0.20231	-0.0255473
SRGAP3|O43295	SRGAP3	turquoise	4.19033	0.0121295	0.387916	0.0275781	0.0176327	0.545338	0.437515	0.997891	-0.128747	-0.235997	-0.25042	-0.10725	-0.121673	-0.0144227
DNPH1|H0Y8X4	DNPH1	pink	4.18862	0.0121511	0.899673	0.124246	0.232926	0.0264694	0.0585505	0.986516	-0.0530522	0.174151	0.148242	0.227203	0.201294	-0.0259093
S100A10|P60903	S100A10	saddlebrown	4.18271	0.0122259	0.944653	0.0196236	0.118641	0.0724853	0.319472	0.858868	0.105376	0.585466	0.435553	0.48009	0.330177	-0.149913
HPRT1|P00492	HPRT1	turquoise	4.1815	0.0122413	0.527689	0.0369828	0.0168303	0.474149	0.301228	0.988436	-0.099887	-0.206253	-0.229663	-0.106366	-0.129776	-0.0234095
GARS|P41250	GARS	tan	4.18083	0.0122499	0.22995	0.994955	0.049354	0.14788	0.872112	0.0278596	-0.0534545	0.00665639	-0.0743775	0.0601108	-0.020923	-0.0810338
CCT3|P49368	CCT3	darkolivegreen	4.18066	0.012252	0.463198	0.203936	0.00658792	0.950191	0.197213	0.452219	-0.0487462	-0.0664046	-0.115769	-0.0176584	-0.0670232	-0.0493647
AIFM3|Q96NN9	AIFM3	orange	4.17798	0.0122861	0.972153	0.0127535	0.47832	0.0374998	0.742207	0.288844	0.0272986	0.204326	0.0910438	0.177027	0.0637453	-0.113282
SLK|Q9H2G2-2	SLK	turquoise	4.17599	0.0123115	0.97247	0.0465459	0.0520238	0.118928	0.131003	0.999958	-0.0164133	-0.103361	-0.101523	-0.0869479	-0.0851097	0.00183818
SNPH|O15079-2	SNPH	turquoise	4.17422	0.0123342	0.500102	0.0622027	0.011336	0.640458	0.252738	0.896513	-0.1043	-0.191766	-0.243439	-0.0874655	-0.139139	-0.0516731
PALM2-AKAP2|B1ALY0	PALM2-AKAP2	turquoise	4.17324	0.0123468	0.996174	0.0878672	0.0432526	0.137668	0.0711341	0.98869	-0.00915765	-0.101499	-0.114735	-0.0923409	-0.105577	-0.0132361
HIGD1A|Q9Y241-2	HIGD1A	grey	4.1726	0.0123551	0.950422	0.164626	0.120949	0.0541817	0.0375232	0.998557	0.0945384	-0.376818	-0.404913	-0.471357	-0.499451	-0.0280945
CAMK2A|Q9UQM7	CAMK2A	turquoise	4.17153	0.0123687	0.744553	0.0864491	0.013492	0.486152	0.137377	0.861381	-0.117495	-0.284462	-0.375607	-0.166967	-0.258112	-0.0911446
HMGN4|O00479	HMGN4	green	4.16799	0.0124144	0.808236	0.0101515	0.199842	0.0865699	0.676149	0.557142	0.0841463	0.314409	0.190186	0.230263	0.106039	-0.124223
PTPRS|A0A0A0MR60	PTPRS	brown	4.16663	0.0124318	0.995744	0.0320431	0.127859	0.0546034	0.196978	0.92267	-0.0142029	-0.179547	-0.140487	-0.165344	-0.126284	0.0390599
CARHSP1|Q9Y2V2	CARHSP1	blue	4.16624	0.012437	0.887324	0.0126691	0.183569	0.0719509	0.54212	0.638628	0.124997	0.562611	0.357299	0.437614	0.232303	-0.205311
OAT|P04181	OAT	purple	4.16342	0.0124734	0.992309	0.030279	0.720886	0.015125	0.550552	0.265189	0.0228604	-0.238367	-0.0862074	-0.261228	-0.109068	0.15216
APAF1|O14727	APAF1	blue	4.33458	0.0124917	0.158822	0.0126544	0.0361372	0.657829	0.890846	0.970256	0.304052	0.466846	0.404417	0.162794	0.100364	-0.0624292
UQCR10|Q9UDW1	UQCR10	turquoise	4.16119	0.0125024	0.842362	0.112191	0.01452	0.450523	0.100092	0.81503	-0.139849	-0.393467	-0.542723	-0.253618	-0.402874	-0.149256
RCC2|Q9P258	RCC2	blue	4.15962	0.0125229	0.425186	0.0501715	0.0121616	0.660256	0.323639	0.938142	0.100325	0.175395	0.213035	0.0750702	0.11271	0.0376397
IQGAP1|P46940	IQGAP1	blue	4.15459	0.0125885	0.802308	0.0748222	0.0170982	0.387095	0.133998	0.923734	0.0933237	0.25915	0.323493	0.165826	0.230169	0.0643431
LIMA1|Q9UHB6-4	LIMA1	darkgrey	4.15265	0.012614	0.991691	0.0215731	0.211669	0.0430369	0.338034	0.717328	0.0263313	0.280132	0.182859	0.253801	0.156528	-0.097273
PHLDB1|A0A087WZL0	PHLDB1	blue	4.15201	0.0126224	0.606439	0.246551	0.00735969	0.911541	0.137065	0.413153	0.17019	0.260733	0.475066	0.0905427	0.304876	0.214333
MOB1B|Q7L9L4-2	MOB1B	pink	4.1516	0.0126277	0.87062	0.0447281	0.0315055	0.214788	0.163982	0.998819	0.0598169	0.21502	0.226639	0.155203	0.166822	0.0116186
REEP2|Q9BRK0-2	REEP2	turquoise	4.15084	0.0126377	0.388642	0.240514	0.00633761	0.989656	0.241828	0.390397	-0.121923	-0.145347	-0.267027	-0.0234235	-0.145103	-0.12168
C6orf136|Q5SQH8-4	C6orf136	turquoise	4.15009	0.0126476	0.89741	0.015482	0.135855	0.080616	0.43218	0.777708	-0.0890496	-0.40551	-0.284088	-0.31646	-0.195039	0.121421
SRGAP3|O43295-2	SRGAP3	turquoise	4.14951	0.0126552	0.399185	0.0277636	0.0189526	0.534439	0.442206	0.998671	-0.127481	-0.236475	-0.248863	-0.108994	-0.121382	-0.0123874
CHGB|P05060	CHGB	tan	4.14878	0.0126648	0.195861	0.998353	0.0495168	0.143637	0.908865	0.0335817	-0.198653	0.0162017	-0.263886	0.214855	-0.0652328	-0.280088
FARP1|Q9Y4F1	FARP1	pink	4.14606	0.0127007	0.989655	0.465171	0.0378594	0.29973	0.0177902	0.54306	-0.0219562	0.104721	0.200266	0.126677	0.222222	0.0955447
MAP3K10|Q02779	MAP3K10	turquoise	4.14467	0.0127191	0.0966327	0.030789	0.0169314	0.957053	0.877032	0.994965	-0.216084	-0.261808	-0.283605	-0.0457246	-0.0675209	-0.0217963
SAMM50|Q9Y512	SAMM50	turquoise	4.14209	0.0127533	0.412953	0.016153	0.0346118	0.392619	0.575611	0.989629	-0.126061	-0.255073	-0.230153	-0.129013	-0.104092	0.0249208
CHMP7|Q8WUX9	CHMP7	turquoise	4.14012	0.0127794	0.879172	0.0887197	0.434877	0.0154668	0.125379	0.799253	0.0475309	-0.155749	-0.0974598	-0.20328	-0.144991	0.0582895
TLN2|H0YN01	TLN2	turquoise	4.13987	0.0127828	0.751584	0.0268148	0.0374154	0.222657	0.280883	0.999035	-0.0763324	-0.22614	-0.21555	-0.149808	-0.139217	0.0105904
CCT3|P49368-2	CCT3	darkolivegreen	4.13918	0.012792	0.496162	0.187075	0.00724097	0.91931	0.190173	0.501605	-0.0461537	-0.0668781	-0.112738	-0.0207244	-0.0665847	-0.0458603
CACNA1A|O00555	CACNA1A	turquoise	4.13896	0.0127949	0.519215	0.0256842	0.0245612	0.395349	0.385388	0.999998	-0.122323	-0.26343	-0.265041	-0.141107	-0.142718	-0.00161073
DMD|A0A075B6G3	DMD	darkgreen	4.13431	0.012857	0.963165	0.54449	0.0124729	0.825137	0.0408639	0.237813	0.0275652	0.0770244	0.187427	0.0494592	0.159862	0.110403
NT5C|Q8TCD5	NT5C	green	4.13392	0.0128622	0.897361	0.0207688	0.087386	0.103044	0.317066	0.925382	0.0932404	0.408976	0.326249	0.315736	0.233008	-0.0827277
RAB1B|Q9H0U4	RAB1B	turquoise	4.13251	0.0128811	0.0538223	0.14043	0.0108203	0.968602	0.913724	0.688019	-0.203516	-0.168864	-0.253477	0.0346526	-0.049961	-0.0846136
OLFML3|Q9NRN5	OLFML3	red	4.12998	0.0129151	0.987164	0.213253	0.0659133	0.113463	0.0305352	0.935163	-0.101646	0.607031	0.786934	0.708677	0.88858	0.179902
IARS2|Q9NSE4	IARS2	turquoise	4.12958	0.0129205	0.25711	0.0120052	0.044216	0.507206	0.818859	0.951762	-0.179309	-0.313335	-0.26282	-0.134026	-0.0835116	0.0505144
CSNK1D|P48730	CSNK1D	pink	4.29689	0.0129522	0.882157	0.0267428	0.0562175	0.129194	0.234212	0.987361	0.103221	0.422192	0.375887	0.318971	0.272666	-0.046305
SYNGR3|O43761	SYNGR3	turquoise	4.12326	0.0130057	0.649401	0.0183598	0.0470599	0.230313	0.41944	0.979698	-0.146459	-0.389191	-0.340489	-0.242732	-0.19403	0.0487019
GPHN|Q9NQX3-2	GPHN	turquoise	4.123	0.0130093	0.684932	0.0324446	0.027107	0.305976	0.271739	0.99985	-0.0535404	-0.138613	-0.142188	-0.0850726	-0.0886477	-0.00357507
MPP5|Q8N3R9	MPP5	yellow	4.12225	0.0130194	0.996939	0.0422957	0.100898	0.0672494	0.151654	0.979027	0.0167649	0.227259	0.19493	0.210494	0.178165	-0.0323288
MAP3K3|Q99759-2	MAP3K3	pink	4.12152	0.0130293	0.983345	0.0773083	0.191404	0.0337532	0.0938947	0.968348	-0.045031	0.309676	0.253343	0.354707	0.298374	-0.0563335
S100A4|P26447	S100A4	red	4.12094	0.0130371	0.693516	0.301596	0.267141	0.0328427	0.0273636	0.999843	-0.23563	0.381248	0.397449	0.616878	0.633079	0.0162012
PNP|P00491	PNP	saddlebrown	4.11856	0.0130695	0.999996	0.126898	0.0497874	0.132497	0.0523311	0.971893	0.00187412	0.194301	0.231777	0.192427	0.229903	0.0374763
CACNA1A|A0A087WW63	CACNA1A	turquoise	4.11803	0.0130768	0.526047	0.026131	0.0252422	0.393061	0.385346	0.999999	-0.121382	-0.262915	-0.264165	-0.141533	-0.142783	-0.00124984
KIF21A|H0YIM7	KIF21A	turquoise	4.11582	0.0131069	0.17634	0.0117313	0.046781	0.633822	0.920345	0.942893	-0.105687	-0.166178	-0.137779	-0.0604905	-0.032092	0.0283986
ENPP2|Q13822-2	ENPP2	yellow	4.60705	0.0131394	0.0484805	0.198428	0.0108755	0.876187	0.897213	0.487435	0.704522	0.517106	0.8789	-0.187416	0.174378	0.361794
FAM134C|Q86VR2	FAM134C	turquoise	4.11253	0.013152	0.764365	0.0124088	0.122088	0.120171	0.566693	0.759958	-0.139543	-0.466772	-0.3261	-0.327228	-0.186557	0.140672
MPV17|P39210	MPV17	turquoise	4.10621	0.0132389	0.662258	0.035085	0.0246894	0.340612	0.271414	0.998892	-0.12486	-0.309187	-0.324948	-0.184327	-0.200088	-0.0157614
RPL13|P26373	RPL13	brown	4.10413	0.0132676	0.433466	0.016995	0.0359664	0.383831	0.563269	0.990004	-0.114697	-0.236067	-0.213147	-0.121369	-0.0984492	0.02292
CSNK1D|H7BYT1	CSNK1D	pink	4.27088	0.0132805	0.891857	0.0267402	0.0610525	0.12334	0.239846	0.982628	0.0998707	0.422254	0.370575	0.322383	0.270704	-0.0516793
VWC2L|B2RUY7	VWC2L	brown	4.57878	0.0134536	0.945484	0.0953962	0.0230708	0.250526	0.0720547	0.897976	-0.0982201	-0.44159	-0.565633	-0.34337	-0.467413	-0.124043
CSNK1D|P48730-2	CSNK1D	pink	4.25667	0.0134636	0.89305	0.0283438	0.0583913	0.128709	0.230517	0.988182	0.0995277	0.419076	0.373783	0.319549	0.274255	-0.0452933
CHDH|Q8NE62	CHDH	pink	4.08825	0.0134892	0.862583	0.467464	0.0957192	0.129826	0.0153785	0.788747	-0.129618	0.243475	0.397919	0.373093	0.527537	0.154445
ABR|Q12979	ABR	turquoise	4.08536	0.0135298	0.906162	0.0249353	0.0773574	0.114258	0.279342	0.961213	-0.0523187	-0.231695	-0.193805	-0.179377	-0.141486	0.0378908
LRRC8B|Q6P9F7	LRRC8B	turquoise	4.08401	0.013549	0.746504	0.0123	0.124636	0.127162	0.5927	0.752227	-0.0869204	-0.281895	-0.195844	-0.194975	-0.108923	0.0860512
TRIM9|Q9C026-4	TRIM9	turquoise	4.0838	0.0135519	0.76091	0.0151211	0.0903969	0.141585	0.481464	0.871637	-0.0733842	-0.238186	-0.181325	-0.164802	-0.107941	0.0568611
ATP2B2|Q01814	ATP2B2	turquoise	4.07829	0.0136301	0.3634	0.0486391	0.0130993	0.7196	0.397654	0.94981	-0.166071	-0.271946	-0.325774	-0.105874	-0.159703	-0.0538285
LPAR1|Q92633-2	LPAR1	blue	4.24273	0.0136457	0.861202	0.134364	0.0150416	0.469947	0.0879493	0.752005	0.197947	0.56855	0.820515	0.370602	0.622568	0.251966
NECAP1|Q8NC96	NECAP1	tan	4.07423	0.0136879	0.290237	0.142382	0.00752872	0.977788	0.363532	0.599613	-0.136014	-0.166351	-0.260868	-0.0303366	-0.124854	-0.0945173
NUMA1|Q14980-2	NUMA1	blue	4.07152	0.0137267	0.848978	0.0164886	0.111723	0.10775	0.441169	0.840613	0.0637695	0.247848	0.182685	0.184079	0.118916	-0.0651628
DLGAP1|A8MYR7	DLGAP1	turquoise	4.07101	0.013734	0.790491	0.011722	0.168961	0.104258	0.640796	0.647765	-0.148972	-0.527534	-0.339164	-0.378561	-0.190191	0.18837
HNRNPM|A0A087X0X3	HNRNPM	darkgrey	4.06856	0.0137691	0.995503	0.0237843	0.24364	0.0416037	0.352148	0.692373	0.00961288	0.12434	0.0788614	0.114727	0.0692485	-0.0454783
C1QA|P02745	C1QA	darkgrey	4.23325	0.0137711	0.874152	0.0109295	0.365999	0.0628475	0.804753	0.330289	0.131712	0.590214	0.288957	0.458502	0.157244	-0.301258
TMEM47|Q9BQJ4	TMEM47	blue	4.06792	0.0137784	0.794298	0.0370509	0.0335162	0.245351	0.228323	0.999973	0.0672603	0.206276	0.209353	0.139016	0.142093	0.00307741
TSPAN3|O60637	TSPAN3	steelblue	4.2319	0.013789	0.403977	0.464182	0.478035	0.0235625	0.0249076	0.999995	-0.133372	0.124419	0.122426	0.257791	0.255799	-0.0019928
HN1L|Q9H910-3	HN1L	yellow	4.22722	0.0138515	0.101993	0.0129026	0.0517212	0.794526	0.988079	0.93225	0.420308	0.581949	0.477104	0.16164	0.056796	-0.104844
SF3B2|Q13435	SF3B2	darkred	4.06067	0.0138832	0.979823	0.0404107	0.971947	0.0155833	0.842904	0.105721	-0.025808	0.18517	0.0289541	0.210978	0.0547621	-0.156216
DPP6|P42658-2	DPP6	turquoise	4.05516	0.0139632	0.731737	0.016204	0.0784819	0.164466	0.472522	0.908774	-0.208536	-0.637847	-0.503107	-0.429311	-0.294571	0.134739
ANK3|Q12955	ANK3	purple	4.04724	0.0140794	0.998134	0.0516932	0.219644	0.0345323	0.160357	0.891455	0.0102658	-0.159203	-0.116852	-0.169469	-0.127118	0.0423508
TRIM9|Q9C026	TRIM9	turquoise	4.04603	0.0140971	0.783581	0.0164515	0.0917712	0.139362	0.46129	0.88259	-0.070402	-0.236039	-0.181039	-0.165637	-0.110637	0.0549999
PTRHD1|Q6GMV3	PTRHD1	green	4.04547	0.0141054	0.477481	0.00765171	0.219442	0.208698	0.954577	0.460598	0.121976	0.289809	0.165433	0.167832	0.0434571	-0.124375
MACROD1|Q9BQ69	MACROD1	pink	4.04543	0.0141059	0.311252	0.425398	0.831353	0.0113967	0.061382	0.899592	-0.219292	0.192333	0.105905	0.411625	0.325197	-0.0864281
SERBP1|Q8NC51	SERBP1	darkred	4.03816	0.0142136	0.999734	0.0210263	0.637123	0.0262678	0.691953	0.260992	0.00527779	0.179106	0.0697638	0.173828	0.064486	-0.109342
THYN1|Q9P016	THYN1	lightcyan	4.03739	0.014225	0.655315	0.0270346	0.0350454	0.293414	0.346185	0.999546	0.08856	0.225397	0.217188	0.136837	0.128628	-0.00820937
RGS7BP|Q6MZT1	RGS7BP	turquoise	4.03235	0.0143002	0.785565	0.0794343	0.0184683	0.42001	0.151159	0.924669	-0.126735	-0.336344	-0.420397	-0.209609	-0.293662	-0.0840526
ACTB|E7EVS6	ACTB	grey	4.03058	0.0143268	0.0265635	0.614028	0.999845	0.322128	0.0220677	0.567464	0.0647208	0.0268326	-0.00164379	-0.0378882	-0.0663646	-0.0284764
YBX1|P67809	YBX1	blue	4.03003	0.0143349	0.373094	0.0505584	0.0138043	0.718803	0.398808	0.950701	0.176134	0.289824	0.347179	0.113689	0.171045	0.0573559
MT-CO2|P00403	MT-CO2	turquoise	4.02915	0.0143482	0.427676	0.025581	0.0258295	0.48344	0.485797	1	-0.164585	-0.318958	-0.318535	-0.154373	-0.153951	0.000422327
NDUFAF4|Q9P032	NDUFAF4	turquoise	4.02814	0.0143634	0.515693	0.0794408	0.0121224	0.69269	0.252756	0.860546	-0.147018	-0.263493	-0.346775	-0.116475	-0.199757	-0.0832819
TUBB6|K7ES63	TUBB6	grey	4.02681	0.0143834	0.348571	0.415845	0.755229	0.0132413	0.0525102	0.941858	0.122655	-0.113582	-0.0723605	-0.236237	-0.195015	0.0412216
RPLP0|P05388	RPLP0	black	4.02594	0.0143965	0.813162	0.0178577	0.993849	0.132992	0.923172	0.0337306	-0.032024	-0.113021	-0.00935877	-0.0809966	0.0226652	0.103662
GSN|P06396	GSN	blue	4.02265	0.0144461	0.541486	0.0649046	0.0142441	0.610355	0.261421	0.921484	0.190307	0.364852	0.454123	0.174545	0.263815	0.0892702
GABBR1|Q9UBS5	GABBR1	turquoise	4.02208	0.0144547	0.262864	0.0207632	0.0274661	0.631351	0.700289	0.99947	-0.163013	-0.268082	-0.258154	-0.105069	-0.0951418	0.00992743
VLDLR|P98155	VLDLR	turquoise	4.01791	0.0145179	0.905428	0.014733	0.214337	0.0738387	0.566526	0.621534	-0.0734537	-0.34708	-0.215091	-0.273626	-0.141638	0.131988
COMT|P21964	COMT	yellow	4.01341	0.0145865	0.16809	0.0627467	0.0116232	0.963264	0.647465	0.898707	0.274545	0.336751	0.42689	0.062206	0.152345	0.0901391
RPS18|P62269	RPS18	skyblue3	4.0123	0.0146035	0.980415	0.12476	0.76822	0.0549248	0.936271	0.0132606	0.0231214	-0.136492	0.0582681	-0.159613	0.0351467	0.19476
OXCT1|P55809	OXCT1	turquoise	4.0021	0.0147603	0.498102	0.00912595	0.151286	0.220732	0.874465	0.624939	-0.0878269	-0.20963	-0.13459	-0.121803	-0.0467629	0.0750399
FNTB|P49356	FNTB	blue	4.46803	0.0147658	0.0321177	0.017207	0.144685	0.991206	0.869396	0.719948	0.646664	0.709006	0.482529	0.0623426	-0.164135	-0.226478
MRPL15|Q9P015	MRPL15	black	3.99722	0.0148359	0.849201	0.0202926	0.998065	0.127107	0.919888	0.031186	-0.0934342	-0.353872	-0.0201625	-0.260438	0.0732717	0.33371
CSNK1G3|Q9Y6M4-2	CSNK1G3	turquoise	3.99511	0.0148687	0.957075	0.0838172	0.299016	0.0261464	0.120085	0.904194	0.0226177	-0.109913	-0.0795545	-0.132531	-0.102172	0.0303584
DNM1L|O00429-8	DNM1L	turquoise	3.99281	0.0149046	0.591072	0.108777	0.0117274	0.708863	0.19996	0.779445	-0.142556	-0.263371	-0.370237	-0.120815	-0.227681	-0.106866
FRRS1L|Q9P0K9	FRRS1L	turquoise	3.9914	0.0149266	0.387956	0.0197168	0.0348001	0.463333	0.60495	0.995517	-0.127173	-0.24386	-0.225487	-0.116687	-0.0983147	0.0183724
FDXR|A0A0A0MT64	FDXR	red	3.98891	0.0149657	0.471187	0.722591	0.291135	0.0754905	0.0125226	0.87632	-0.127167	0.091253	0.156498	0.21842	0.283665	0.0652451
PLBD2|Q8NHP8	PLBD2	darkgrey	3.98354	0.0150502	0.903077	0.222242	0.158876	0.0562026	0.0366649	0.997734	-0.0689527	0.197954	0.21658	0.266907	0.285533	0.0186261
MAGI3|Q5TCQ9	MAGI3	turquoise	3.98316	0.0150561	0.273948	0.0145509	0.0467113	0.529088	0.811307	0.963654	-0.0992641	-0.173075	-0.147268	-0.0738109	-0.0480041	0.0258068
ATP5J2|C9JU26	ATP5J2	turquoise	3.98046	0.0150988	0.336978	0.0201394	0.0326812	0.526634	0.648465	0.997227	-0.193181	-0.348429	-0.326045	-0.155248	-0.132864	0.0223847
ATCAY|Q86WG3-3	ATCAY	turquoise	3.97931	0.015117	0.285729	0.0748403	0.011068	0.89504	0.450184	0.857221	-0.225542	-0.31324	-0.412076	-0.087698	-0.186534	-0.0988364
SMAD4|Q13485	SMAD4	steelblue	4.13647	0.0151236	0.998525	0.0246404	0.320915	0.0355982	0.403289	0.572106	0.0103971	0.198501	0.11382	0.188104	0.103423	-0.0846811
PALM|O75781	PALM	turquoise	3.97781	0.0151409	0.385542	0.0983301	0.01027	0.865768	0.326813	0.778432	-0.123	-0.182085	-0.254596	-0.0590852	-0.131596	-0.0725109
SOD1|P00441	SOD1	blue	3.97611	0.0151679	0.962999	0.0207026	0.987614	0.0644713	0.99872	0.0456486	0.0290739	0.185327	0.0198604	0.156253	-0.00921354	-0.165467
MAP1B|P46821	MAP1B	purple	3.97078	0.0152528	1	0.190723	0.0447834	0.192618	0.0453537	0.898079	-0.000291384	-0.109269	-0.146433	-0.108977	-0.146141	-0.0371639
SLITRK4|Q8IW52	SLITRK4	turquoise	3.96545	0.0153384	0.598166	0.0463861	0.0213385	0.463835	0.291903	0.988177	-0.0978435	-0.21289	-0.238102	-0.115047	-0.140258	-0.0252116
FBLN5|G3V4U0	FBLN5	red	4.2395	0.0154057	0.997412	0.100329	0.0991343	0.0681384	0.0672852	1	-0.0598866	0.753763	0.755665	0.81365	0.815551	0.00190168
PLEKHA7|E9PKC0	PLEKHA7	darkgrey	3.96099	0.0154104	0.466979	0.00892835	0.173828	0.238066	0.922335	0.574276	0.250218	0.577449	0.3573	0.327231	0.107082	-0.220149
CAMSAP3|Q9P1Y5-2	CAMSAP3	turquoise	3.9597	0.0154311	0.277062	0.0743138	0.0113832	0.901138	0.467714	0.863517	-0.107241	-0.147575	-0.193259	-0.0403342	-0.0860175	-0.0456833
KIF5B|P33176	KIF5B	blue	3.95827	0.0154544	0.393482	0.0525183	0.01521	0.706455	0.398926	0.955961	0.074502	0.124698	0.148544	0.0501958	0.0740416	0.0238458
YBX1|H0Y449	YBX1	blue	3.95813	0.0154567	0.384103	0.054176	0.0147668	0.724609	0.402038	0.949642	0.174095	0.28682	0.34467	0.112725	0.170574	0.0578499
PSD3|Q9NYI0	PSD3	turquoise	3.95662	0.0154811	0.761538	0.0544338	0.0256931	0.350947	0.209342	0.988728	-0.0770443	-0.208774	-0.233737	-0.13173	-0.156692	-0.0249628
TRIM3|O75382	TRIM3	turquoise	3.9547	0.0155124	0.923486	0.0383276	0.0619584	0.14742	0.216706	0.99671	-0.0344746	-0.154946	-0.143409	-0.120471	-0.108934	0.0115368
SIPA1L1|O43166	SIPA1L1	turquoise	3.95273	0.0155444	0.405103	0.0391345	0.019345	0.616377	0.440758	0.991431	-0.10737	-0.190754	-0.210464	-0.0833844	-0.103094	-0.0197096
BASP1|P80723	BASP1	turquoise	3.95106	0.0155718	0.75082	0.180422	0.0122251	0.705824	0.124668	0.635955	-0.0919207	-0.19096	-0.300591	-0.0990393	-0.208671	-0.109631
TIMM50|Q3ZCQ8-2	TIMM50	turquoise	3.94996	0.0155897	0.517489	0.00932609	0.179191	0.211714	0.898036	0.574314	-0.0971304	-0.236617	-0.145971	-0.139486	-0.0488411	0.0906451
HIST2H2BC|Q6DN03	HIST2H2BC	blue	3.9472	0.015635	0.268877	0.0232128	0.0281001	0.650485	0.697677	0.999828	0.300509	0.490582	0.477917	0.190073	0.177408	-0.0126648
SYT5|O00445	SYT5	grey	3.94607	0.0156536	0.894571	0.0767146	0.999989	0.0143262	0.882118	0.0819966	-0.0481008	0.170737	0.00210826	0.218838	0.0502091	-0.168629
FLT1|P17948-2	FLT1	lightgreen	4.09963	0.0156747	0.53134	0.0311744	0.027625	0.408133	0.379798	0.999947	0.239803	0.516784	0.525975	0.276982	0.286172	0.00919056
SH3BGRL|O75368	SH3BGRL	darkgrey	3.9445	0.0156793	0.991287	0.0512001	0.365945	0.0256844	0.230599	0.729864	-0.0294649	0.271823	0.166894	0.301288	0.196359	-0.104929
SCAMP1|O15126	SCAMP1	turquoise	3.94069	0.0157423	0.430796	0.0527893	0.0161334	0.667848	0.37529	0.960808	-0.153425	-0.267717	-0.316867	-0.114292	-0.163442	-0.0491498
SYNE1|Q8NF91	SYNE1	turquoise	3.93781	0.0157899	0.624372	0.0189175	0.0602515	0.25181	0.507257	0.961773	-0.0700185	-0.17913	-0.151031	-0.109111	-0.0810121	0.0280991
GALT|P07902	GALT	pink	3.93753	0.0157945	0.999939	0.0564371	0.170582	0.0498015	0.153759	0.950177	-0.00639279	0.307104	0.244978	0.313496	0.251371	-0.0621254
ATP2B3|Q16720-2	ATP2B3	turquoise	3.93491	0.0158381	0.33054	0.0282313	0.0246863	0.619003	0.585049	0.99994	-0.12794	-0.218841	-0.222929	-0.0909014	-0.0949887	-0.00408724
SMC3|Q9UQE7	SMC3	blue	3.93092	0.0159047	0.688534	0.0177115	0.0779758	0.200604	0.514655	0.922031	0.0737156	0.208238	0.166293	0.134523	0.0925772	-0.0419457
NLGN2|Q8NFZ4	NLGN2	turquoise	3.92863	0.015943	0.16399	0.0222488	0.030604	0.802324	0.865335	0.999198	-0.15949	-0.227341	-0.217583	-0.0678515	-0.0580933	0.00975819
AVL9|Q8NBF6	AVL9	turquoise	3.92855	0.0159444	0.499813	0.0185741	0.049696	0.343047	0.579378	0.976703	-0.137198	-0.301429	-0.261801	-0.164232	-0.124603	0.0396288
DPM1|H0Y368	DPM1	turquoise	3.92738	0.0159639	0.988447	0.0507049	0.0847236	0.102004	0.161562	0.995522	-0.0189117	-0.158678	-0.144979	-0.139766	-0.126067	0.0136992
GNL1|P36915	GNL1	purple	3.92525	0.0159997	0.939646	0.0838997	0.0335434	0.251402	0.119082	0.977388	-0.0332847	-0.143009	-0.166489	-0.109725	-0.133205	-0.0234803
MT-ND4|P03905	MT-ND4	turquoise	3.92452	0.016012	0.483122	0.0223151	0.0388043	0.396889	0.530924	0.995723	-0.253991	-0.534341	-0.494071	-0.28035	-0.24008	0.0402704
PRKACB|P22694	PRKACB	plum1	3.92143	0.016064	0.131032	0.420474	0.0100114	0.898247	0.691429	0.2919	-0.126089	-0.087011	-0.187957	0.0390784	-0.0618678	-0.100946
CRMP1|Q14194-2	CRMP1	turquoise	3.91808	0.0161209	0.970469	0.0895587	0.0395293	0.212246	0.105405	0.983057	-0.0255898	-0.140184	-0.16127	-0.114594	-0.13568	-0.0210861
ZC2HC1A|Q96GY0	ZC2HC1A	tan	3.91605	0.0161553	0.65089	0.435842	0.00923107	0.98458	0.140619	0.265883	-0.0763145	-0.099435	-0.220604	-0.0231205	-0.144289	-0.121168
MORF4L2|Q15014	MORF4L2	blue	3.91508	0.0161718	0.984882	0.0306813	0.155482	0.0690707	0.28822	0.877929	0.0387551	0.320028	0.237768	0.281273	0.199012	-0.0822602
MRPS15|P82914	MRPS15	black	3.91478	0.0161768	0.773655	0.0114032	0.750018	0.108739	0.999972	0.118493	-0.103144	-0.354554	-0.107695	-0.25141	-0.00455046	0.24686
PRRT3|Q5FWE3	PRRT3	turquoise	3.91313	0.0162049	0.404378	0.0131557	0.0742374	0.357902	0.783715	0.887416	-0.149801	-0.307765	-0.239102	-0.157964	-0.0893014	0.068663
STMN3|Q9NZ72	STMN3	tan	3.91303	0.0162066	0.653468	0.192848	0.0108981	0.817161	0.157507	0.586116	-0.0916537	-0.160684	-0.26093	-0.06903	-0.169276	-0.100246
NUDT3|O95989	NUDT3	blue	3.91292	0.0162086	0.22319	0.00881829	0.463381	0.486492	0.96236	0.238641	0.105176	0.182299	0.0792117	0.0771224	-0.0259647	-0.103087
TOLLIP|Q9H0E2	TOLLIP	brown	3.91154	0.0162321	0.373636	0.0972164	0.0111789	0.872991	0.35454	0.798719	-0.0653186	-0.0956089	-0.132082	-0.0302903	-0.0667637	-0.0364733
GABRB1|P18505	GABRB1	turquoise	3.91044	0.0162508	0.86615	0.0719535	0.0287464	0.309895	0.155602	0.978501	-0.0612871	-0.200678	-0.232143	-0.13939	-0.170856	-0.0314657
MLC1|Q15049	MLC1	pink	3.90952	0.0162666	0.902531	0.207489	0.0167249	0.559969	0.0835868	0.663367	0.0742091	0.21683	0.341279	0.142621	0.26707	0.124449
AP2B1|P63010-3	AP2B1	turquoise	3.90726	0.0163053	0.611006	0.0132042	0.111718	0.20486	0.697485	0.79697	-0.10023	-0.263389	-0.188947	-0.163159	-0.0887171	0.0744418
SYNE1|A0A0C4DG40	SYNE1	turquoise	3.90257	0.0163859	0.621588	0.0198524	0.0599496	0.261947	0.508629	0.966344	-0.0696827	-0.176509	-0.149878	-0.106826	-0.0801949	0.0266309
MRPS11|P82912	MRPS11	turquoise	3.9025	0.0163872	0.401884	0.320134	0.884132	0.010716	0.114208	0.746849	0.123942	-0.136153	-0.0572799	-0.260095	-0.181222	0.0788733
CACNG2|Q9Y698	CACNG2	turquoise	3.89858	0.0164548	0.70534	0.0329151	0.0394852	0.292718	0.329724	0.999836	-0.104825	-0.279387	-0.271934	-0.174562	-0.167109	0.00745271
CSPG4|Q6UVK1	CSPG4	blue	3.89578	0.0165034	0.514469	0.0259951	0.0360239	0.402379	0.48046	0.999102	0.196069	0.419183	0.400102	0.223114	0.204033	-0.0190813
CTBP1|Q13363	CTBP1	turquoise	3.89339	0.016545	0.376491	0.079829	0.0126958	0.827503	0.377649	0.867453	-0.120691	-0.184125	-0.241222	-0.0634348	-0.120531	-0.0570963
CLIP1|P30622-2	CLIP1	steelblue	3.89214	0.0165668	0.999828	0.0683528	0.151583	0.0574697	0.130249	0.980176	-0.00227534	0.074664	0.0633865	0.0769394	0.0656619	-0.0112775
FGF14|Q92915-2	FGF14	brown	3.89191	0.0165709	0.993038	0.120029	0.0434387	0.20047	0.0795218	0.9658	-0.0176926	-0.15019	-0.180854	-0.132497	-0.163161	-0.0306641
TANC2|J3KTM5	TANC2	black	4.03969	0.0166176	0.954835	0.0156861	0.477378	0.0515704	0.783922	0.305385	-0.0949569	-0.595875	-0.268247	-0.500919	-0.17329	0.327628
SLIT2|X6R3P0	SLIT2	saddlebrown	3.88918	0.0166185	0.977289	0.0672426	0.056651	0.154882	0.133456	0.999835	0.0776208	0.491585	0.506318	0.413965	0.428697	0.0147328
TP53BP1|Q12888-2	TP53BP1	darkred	3.88004	0.0167792	0.759522	0.110022	0.918485	0.0108308	0.378763	0.343365	-0.0683764	0.161956	0.0444512	0.230332	0.112828	-0.117504
FCHO2|Q0JRZ9	FCHO2	blue	3.87965	0.0167862	0.196695	0.360696	0.00898758	0.982273	0.534167	0.32474	0.156119	0.127554	0.260521	-0.0285659	0.104402	0.132967
CCDC9|Q9Y3X0	CCDC9	darkorange	3.87882	0.0168008	0.296352	0.0885858	0.965334	0.915611	0.127859	0.0304805	0.172503	0.235065	-0.0453105	0.0625623	-0.217814	-0.280376
DHRS7B|Q6IAN0	DHRS7B	turquoise	3.87765	0.0168216	0.975056	0.0317892	0.135072	0.0824207	0.285452	0.911967	-0.0443284	-0.306105	-0.236292	-0.261777	-0.191964	0.0698127
NRXN3|Q9HDB5	NRXN3	turquoise	3.8769	0.0168348	0.774	0.0295048	0.0545591	0.22232	0.339922	0.993597	-0.0764949	-0.232985	-0.212068	-0.15649	-0.135573	0.0209165
ATP2B2|Q01814-2	ATP2B2	turquoise	3.87099	0.01694	0.237256	0.0235171	0.0315933	0.698984	0.76882	0.999355	-0.30413	-0.476344	-0.457198	-0.172214	-0.153068	0.0191463
PGD|P52209	PGD	blue	3.86894	0.0169766	0.958446	0.146091	0.180583	0.0506104	0.0651816	0.999484	-0.0257059	0.112371	0.106602	0.138077	0.132308	-0.00576851
PTAR1|Q7Z6K3	PTAR1	pink	3.86876	0.0169798	0.93779	0.0471554	0.0610111	0.160045	0.197334	0.999469	0.061248	0.287668	0.275673	0.22642	0.214425	-0.0119948
HNRNPA2B1|P22626	HNRNPA2B1	darkred	3.86809	0.0169919	0.815001	0.0145826	0.194917	0.112589	0.659682	0.65189	0.0503843	0.183099	0.116377	0.132714	0.0659928	-0.0667214
ATP6V1F|Q16864-2	ATP6V1F	brown	3.86548	0.0170386	0.808184	0.081652	0.0236877	0.403146	0.168365	0.95015	-0.0561107	-0.155246	-0.188787	-0.0991351	-0.132676	-0.0335412
FAM162A|Q96A26	FAM162A	turquoise	3.86499	0.0170474	0.238947	0.0140057	0.0646329	0.57046	0.910545	0.91991	-0.205656	-0.344831	-0.276682	-0.139175	-0.0710265	0.0681489
PTGDS|P41222	PTGDS	blue	3.86341	0.0170758	0.506526	0.0410361	0.024093	0.5217	0.392534	0.996109	0.237081	0.469943	0.50736	0.232862	0.270279	0.0374176
EPB41L2|O43491-3	EPB41L2	blue	3.85902	0.0171551	0.499467	0.0654101	0.0168674	0.65499	0.324149	0.940933	0.136442	0.248491	0.303325	0.112049	0.166883	0.0548334
NSF|P46459	NSF	turquoise	3.85173	0.0172874	0.730266	0.122961	0.0159802	0.605982	0.163563	0.810971	-0.0681286	-0.149766	-0.208233	-0.0816373	-0.140105	-0.0584676
GSK3B|P49841-2	GSK3B	turquoise	3.8475	0.0173648	0.475082	0.0110793	0.142411	0.266944	0.877491	0.689131	-0.112608	-0.255964	-0.170429	-0.143356	-0.0578217	0.0855343
DNM3|H0YBC6	DNM3	purple	3.84708	0.0173725	0.590019	0.0103686	0.234043	0.184163	0.910066	0.506927	-0.0999614	-0.262984	-0.152353	-0.163022	-0.0523918	0.110631
CTSD|F8W787	CTSD	blue	3.84334	0.0174412	0.212369	0.179448	0.00966073	0.999703	0.524572	0.582106	0.246352	0.257937	0.416608	0.0115847	0.170256	0.158672
KLC2|Q9H0B6	KLC2	turquoise	3.8416	0.0174732	0.829001	0.0175543	0.150034	0.123246	0.555731	0.776768	-0.0523413	-0.191978	-0.133481	-0.139637	-0.0811393	0.0584975
CLNS1A|P54105	CLNS1A	lightgreen	3.83907	0.0175199	0.892161	0.0193222	0.171032	0.0997807	0.511354	0.759522	0.0629346	0.273439	0.186338	0.210504	0.123403	-0.0871012
SFN|P31947	SFN	blue	4.00919	0.0175455	0.999871	0.313492	0.0410526	0.282193	0.035052	0.767862	-0.0109411	0.283186	0.439045	0.294127	0.449986	0.15586
LMO7|J3KP06	LMO7	turquoise	3.83726	0.0175534	0.621684	0.17491	0.0119123	0.816328	0.18483	0.640151	-0.105923	-0.182453	-0.285767	-0.0765305	-0.179844	-0.103313
MAP7D2|Q96T17-5	MAP7D2	purple	3.83625	0.0175721	0.833183	0.163456	0.0170612	0.578284	0.118447	0.745295	-0.05843	-0.147398	-0.217256	-0.0889683	-0.158826	-0.0698573
ACAD9|Q9H845	ACAD9	turquoise	3.83533	0.0175892	0.88664	0.0185218	0.962913	0.0991496	0.994802	0.0584421	-0.0692814	-0.296907	-0.0459515	-0.227625	0.0233299	0.250955
CSRP1|E9PND2	CSRP1	blue	3.8341	0.017612	0.75922	0.0284856	0.0587791	0.22705	0.371023	0.989559	0.177679	0.52915	0.473308	0.351471	0.295629	-0.055842
MARK3|J3KNR0	MARK3	turquoise	3.83	0.0176885	0.995899	0.0579874	0.102191	0.0946412	0.15976	0.993586	-0.0130833	-0.152689	-0.137466	-0.139606	-0.124383	0.0152234
BRINP1|O60477	BRINP1	brown	3.82583	0.0177665	0.998598	0.0369363	0.582392	0.0252893	0.48638	0.422217	0.0140117	-0.252122	-0.114154	-0.266134	-0.128166	0.137967
RBM22|Q9NW64	RBM22	blue	3.82341	0.0178119	0.864173	0.0131708	0.451245	0.0836212	0.889634	0.316559	0.046442	0.193486	0.0892862	0.147044	0.0428442	-0.1042
SMCR8|Q8TEV9	SMCR8	turquoise	3.82239	0.0178312	0.169361	0.0658492	0.0151864	0.966972	0.707658	0.927533	-0.148936	-0.181496	-0.224713	-0.0325601	-0.0757775	-0.0432174
FDXR|P22570-7	FDXR	red	3.82075	0.017862	0.477323	0.727616	0.325377	0.0786488	0.0154505	0.901489	-0.126569	0.0907196	0.15065	0.217289	0.27722	0.0599308
HVCN1|Q96D96	HVCN1	green	4.2443	0.0178636	0.317681	0.0287335	0.0274052	0.574907	0.561526	0.999996	0.275076	0.477119	0.48058	0.202043	0.205504	0.00346089
PARP1|P09874	PARP1	blue	3.82041	0.0178684	0.790233	0.112906	0.0194813	0.513838	0.154827	0.868461	0.0902445	0.225423	0.300093	0.135178	0.209849	0.0746707
CAMSAP1|Q5T5Y3-3	CAMSAP1	turquoise	3.81731	0.0179271	0.595411	0.0298733	0.0403919	0.362113	0.431865	0.999263	-0.0842473	-0.195115	-0.186638	-0.110868	-0.102391	0.00847692
ARF3|P61204	ARF3	brown	3.81717	0.0179297	0.863266	0.198015	0.0170539	0.602873	0.103818	0.683896	-0.0411074	-0.106781	-0.165492	-0.065674	-0.124385	-0.0587108
GPD1|P21695	GPD1	yellow	3.81353	0.0179987	0.371025	0.0703476	0.0152154	0.803108	0.422246	0.917824	0.245191	0.380443	0.47648	0.135251	0.231289	0.0960375
LMO7|Q8WWI1	LMO7	turquoise	3.81291	0.0180106	0.622959	0.171853	0.0123674	0.810427	0.189048	0.654832	-0.105825	-0.183423	-0.28473	-0.0775976	-0.178905	-0.101307
ATP6V0D1|F5GYQ1	ATP6V0D1	turquoise	3.81266	0.0180154	0.604759	0.0252172	0.0503058	0.319056	0.478426	0.991306	-0.139043	-0.333708	-0.30118	-0.194665	-0.162136	0.0325284
EVL|Q9UI08-2	EVL	turquoise	3.80912	0.0180828	0.990635	0.172803	0.0352048	0.289538	0.0697021	0.878471	-0.0197505	-0.139087	-0.188407	-0.119337	-0.168656	-0.0493198
VPS8|Q8N3P4	VPS8	turquoise	3.80858	0.0180931	0.912779	0.0200304	0.194113	0.0916615	0.519897	0.728308	-0.0289071	-0.135474	-0.0897134	-0.106567	-0.0608063	0.0457606
RAB29|O14966	RAB29	blue	3.80828	0.0180989	0.979381	0.167445	0.0311797	0.326092	0.0764527	0.863842	0.0397417	0.215008	0.294077	0.175267	0.254335	0.0790685
MAPKAPK2|P49137	MAPKAPK2	pink	3.8004	0.0182503	0.999998	0.288625	0.0405486	0.296612	0.0422114	0.76127	0.0017358	0.182378	0.281575	0.180643	0.279839	0.0991967
MTM1|Q13496	MTM1	blue	3.79711	0.0183139	0.705385	0.0501128	0.0308025	0.383255	0.280023	0.996815	0.0902752	0.225608	0.242936	0.135333	0.152661	0.0173278
MARK3|A0A0A0MT23	MARK3	turquoise	3.79672	0.0183214	0.994607	0.0594847	0.0995582	0.101427	0.162592	0.995164	-0.0143565	-0.152057	-0.138222	-0.137701	-0.123865	0.0138359
PHYHIPL|Q96FC7	PHYHIPL	purple	3.79514	0.018352	0.703613	0.0143003	0.162963	0.164155	0.721462	0.705911	-0.0448873	-0.133246	-0.0885189	-0.0883583	-0.0436316	0.0447267
CCDC124|Q96CT7	CCDC124	grey	3.79196	0.0184139	0.439071	0.0109641	0.696604	0.292909	0.974101	0.137913	0.129461	0.28269	0.0932869	0.153229	-0.0361742	-0.189403
ITPR2|Q14571	ITPR2	pink	3.7897	0.018458	0.938938	0.246608	0.141211	0.0814404	0.0408924	0.989852	-0.0612065	0.202134	0.234749	0.26334	0.295955	0.0326149
CCDC92|Q53HC0	CCDC92	turquoise	3.78919	0.0184678	0.894137	0.0717224	0.037344	0.27791	0.168449	0.991681	-0.0551574	-0.197893	-0.220263	-0.142735	-0.165106	-0.0223709
SRR|Q9GZT4	SRR	pink	3.78593	0.0185316	0.999957	0.34963	0.041124	0.324787	0.0366341	0.692318	-0.00722606	0.247361	0.409356	0.254587	0.416582	0.161995
RPLP0P6|Q8NHW5	RPLP0P6	black	3.78415	0.0185667	0.87918	0.0282215	0.999918	0.144682	0.903285	0.0326778	-0.0275095	-0.10873	-0.00224748	-0.0812202	0.025262	0.106482
VPS51|Q9UID3	VPS51	turquoise	3.78248	0.0185994	0.121302	0.012431	0.15354	0.762146	0.999367	0.69224	-0.117971	-0.168586	-0.111755	-0.0506158	0.00621602	0.0568318
VPS8|C9JJN9	VPS8	turquoise	3.78235	0.018602	0.929343	0.0211485	0.208486	0.0864461	0.514118	0.717675	-0.026742	-0.134574	-0.0879923	-0.107832	-0.0612504	0.0465813
FADD|Q13158	FADD	grey	4.19645	0.0186143	0.0252695	0.120776	0.0343378	0.863549	0.998887	0.920025	-0.484573	-0.363944	-0.462171	0.120628	0.0224018	-0.0982265
FDXR|P22570-3	FDXR	red	3.78033	0.0186419	0.506139	0.718195	0.310338	0.0842164	0.0161451	0.89588	-0.122561	0.0922579	0.153553	0.214819	0.276114	0.0612949
RPL27|K7ELC7	RPL27	turquoise	3.77936	0.018661	0.955443	0.0405265	0.0941973	0.124044	0.249394	0.981204	-0.054227	-0.294231	-0.254201	-0.240004	-0.199974	0.0400295
PSME2|A0A087X1Z3	PSME2	pink	3.77551	0.018737	0.855686	0.0158881	0.251602	0.101475	0.697475	0.582027	0.0696566	0.276944	0.165065	0.207287	0.0954082	-0.111879
HAX1|O00165-2	HAX1	brown	3.77494	0.0187484	0.61333	0.838606	0.0132324	0.97868	0.203794	0.0943696	-0.125117	-0.0848141	-0.32971	0.0403034	-0.204593	-0.244896
DLGAP1|A8MXQ8	DLGAP1	turquoise	3.91546	0.0187686	0.797224	0.0148932	0.226383	0.113503	0.723586	0.576254	-0.173763	-0.6179	-0.372695	-0.444137	-0.198932	0.245205
TRAF2|Q12933	TRAF2	grey	3.77014	0.018844	0.999909	0.027961	0.831207	0.0325516	0.860755	0.175372	-0.0037093	-0.173404	-0.0500266	-0.169695	-0.0463173	0.123378
MAGI2|E7EWI0	MAGI2	turquoise	3.76639	0.0189189	0.573918	0.0209829	0.065775	0.307205	0.581523	0.962203	-0.048736	-0.11526	-0.0970086	-0.066524	-0.0482727	0.0182513
PON2|Q15165	PON2	green	3.76565	0.0189338	0.998404	0.932001	0.0381216	0.870955	0.0256879	0.139378	-0.0202398	0.0738615	0.34703	0.0941014	0.36727	0.273169
NIPSNAP1|Q9BPW8	NIPSNAP1	brown	3.76468	0.0189533	0.763288	0.024126	0.0836266	0.198894	0.457259	0.949178	-0.0638055	-0.195863	-0.160735	-0.132058	-0.0969297	0.035128
C9orf172|C9J069	C9orf172	turquoise	3.76328	0.0189813	0.888361	0.0494556	0.0535257	0.215223	0.228603	0.999985	-0.0859961	-0.322112	-0.317979	-0.236116	-0.231983	0.00413334
ALDH2|P05091	ALDH2	skyblue3	3.76032	0.0190409	0.98383	0.794771	0.0482593	0.582085	0.0203215	0.294887	-0.015164	0.0387715	0.114249	0.0539355	0.129413	0.0754773
UBE2I|B0QYN7	UBE2I	darkred	3.75835	0.0190805	0.953862	0.0175692	0.733188	0.0608549	0.956082	0.173749	0.0240096	0.144472	0.0475987	0.120462	0.0235891	-0.0968728
PACSIN3|Q9UKS6	PACSIN3	blue	3.75763	0.0190951	0.625883	0.108476	0.0165464	0.674309	0.229178	0.848091	0.10983	0.212477	0.28636	0.102647	0.176531	0.0738832
ANK2|I6L894	ANK2	blue	3.75746	0.0190987	0.515497	0.0118981	0.74407	0.249865	0.981603	0.125021	0.143117	0.338237	0.104326	0.195119	-0.0387912	-0.233911
RASGRF1|Q13972	RASGRF1	turquoise	3.75676	0.0191128	0.928403	0.0176499	0.342776	0.0745181	0.702448	0.487971	-0.0720132	-0.369133	-0.199881	-0.29712	-0.127868	0.169252
GNAO1|P09471	GNAO1	turquoise	3.75462	0.0191561	0.483368	0.0810831	0.0167145	0.729957	0.335762	0.9077	-0.0888587	-0.152749	-0.194089	-0.06389	-0.10523	-0.0413402
HNRNPK|P61978-2	HNRNPK	grey	3.75429	0.0191629	0.899768	0.147719	0.883257	0.0327915	0.999974	0.0296648	-0.081918	0.258559	-0.0868446	0.340477	-0.00492664	-0.345404
LAMP2|P13473-3	LAMP2	yellow	3.75401	0.0191685	0.354117	0.0287062	0.0340584	0.594682	0.638554	0.999869	0.378467	0.6637	0.647619	0.285233	0.269152	-0.0160807
SF1|Q15637-5	SF1	darkorange	3.75333	0.0191824	0.993429	0.0878196	0.949865	0.0489534	0.992911	0.0256943	-0.0154641	0.142727	-0.0313321	0.158191	-0.015868	-0.174059
COMMD3-BMI1|R4GMX3	COMMD3-BMI1	grey	3.75113	0.0192271	0.1168	0.918687	0.775832	0.358299	0.0126243	0.395128	-0.160756	-0.0446445	0.0666825	0.116111	0.227438	0.111327
FHAD1|H0Y5P0	FHAD1	green	3.89016	0.019242	0.863606	0.0259497	0.105731	0.13692	0.397421	0.916181	0.0904245	0.350795	0.275783	0.260371	0.185359	-0.0750122
ADHFE1|Q8IWW8	ADHFE1	green	3.74559	0.0193404	0.871157	0.259224	0.0168241	0.687352	0.0989208	0.584876	0.162392	0.398572	0.670326	0.236181	0.507935	0.271754
PTGR1|Q14914	PTGR1	grey	3.74064	0.0194421	0.979771	0.0875038	0.975154	0.0364691	0.999991	0.0340479	-0.0374244	0.235039	-0.0402028	0.272463	-0.0027784	-0.275242
PTPRS|Q13332-3	PTPRS	brown	3.73841	0.0194881	0.985039	0.0376455	0.156899	0.0829432	0.289838	0.909607	-0.0213935	-0.172065	-0.131433	-0.150672	-0.110039	0.0406323
STXBP1|P61764-2	STXBP1	turquoise	3.73825	0.0194914	0.839284	0.94318	0.0965021	0.512854	0.0136515	0.274755	0.130693	-0.0880574	-0.376332	-0.21875	-0.507025	-0.288275
CD99|H7C2F2	CD99	green	4.14239	0.019504	0.996204	0.0315011	0.249163	0.0496133	0.345917	0.696507	0.0551259	0.762876	0.48635	0.70775	0.431224	-0.276526
RPL8|P62917	RPL8	brown	3.73619	0.0195339	0.995551	0.0380497	0.205171	0.0646859	0.302519	0.85126	-0.0157493	-0.191226	-0.136399	-0.175477	-0.12065	0.0548267
HSPB11|Q9Y547	HSPB11	green	3.87457	0.0195399	0.949248	0.181612	0.0257315	0.421801	0.0842	0.786584	0.0841366	0.327195	0.47365	0.243059	0.389514	0.146455
LAMP1|P11279	LAMP1	blue	3.73566	0.0195449	0.629254	0.0399971	0.0362406	0.398676	0.375899	0.999973	0.13603	0.315532	0.320254	0.179502	0.184224	0.00472192
H2AFY|O75367	H2AFY	lightcyan	3.73325	0.0195951	0.996315	0.410568	0.0272357	0.539124	0.0456716	0.517145	0.00993592	0.0716141	0.134936	0.0616782	0.125	0.0633214
CHGA|G5E968	CHGA	grey	3.73177	0.0196257	0.937572	0.0858723	0.999127	0.0224397	0.970031	0.0641688	-0.0634685	0.268162	-0.0146609	0.331631	0.0488076	-0.282823
SLK|Q9H2G2	SLK	turquoise	3.73154	0.0196305	0.868929	0.057959	0.0447368	0.262336	0.216291	0.999471	-0.0305983	-0.104909	-0.109429	-0.0743106	-0.0788305	-0.00451985
DGKB|Q9Y6T7	DGKB	turquoise	3.73104	0.0196409	0.4433	0.225942	0.0108033	0.97079	0.286916	0.528924	-0.207474	-0.268239	-0.456011	-0.0607644	-0.248537	-0.187772
RABL6|Q3YEC7-2	RABL6	tan	3.73071	0.0196479	0.39776	0.967134	0.082275	0.189481	0.814982	0.0286263	-0.0861157	0.0249614	-0.133841	0.111077	-0.0477253	-0.158802
TFE3|P19532	TFE3	brown	3.72874	0.0196889	0.822677	0.0254779	0.0996976	0.168705	0.440619	0.931671	-0.0781659	-0.268983	-0.214852	-0.190817	-0.136686	0.0541306
HMGB1|P09429	HMGB1	blue	3.72708	0.0197236	0.630777	0.035755	0.0412425	0.371534	0.404562	0.999919	0.113168	0.267513	0.261809	0.154345	0.148641	-0.00570376
FABP5|Q01469	FABP5	green	3.72625	0.019741	0.987146	0.0939902	0.0588749	0.181023	0.119572	0.996417	0.0452459	0.32771	0.357012	0.282464	0.311766	0.0293017
PHLDB1|Q86UU1	PHLDB1	blue	3.72592	0.0197479	0.795502	0.369639	0.0134806	0.887495	0.114199	0.397295	0.115874	0.20708	0.407729	0.0912064	0.291855	0.200649
AK3|Q9UIJ7	AK3	green	3.72527	0.0197614	0.960302	0.25231	0.0236975	0.511961	0.0746214	0.67897	0.0407669	0.156092	0.248941	0.115325	0.208174	0.0928491
PTPRS|Q13332-6	PTPRS	brown	3.72473	0.0197728	0.984118	0.0362887	0.166882	0.0814967	0.308679	0.891329	-0.0220548	-0.174725	-0.130719	-0.15267	-0.108664	0.0440053
TXNRD1|Q16881	TXNRD1	saddlebrown	3.72098	0.0198517	0.482504	0.0279967	0.0430343	0.449889	0.558706	0.997879	0.0911766	0.185846	0.174442	0.094669	0.0832653	-0.0114038
CLINT1|Q14677-3	CLINT1	plum1	3.71837	0.0199066	0.0599235	0.210728	0.0184955	0.923801	0.960313	0.682195	-0.132624	-0.100973	-0.157607	0.0316514	-0.0249824	-0.0566339
ARPC5|O15511-2	ARPC5	darkgrey	3.71319	0.0200165	0.272774	0.0184237	0.0608461	0.587928	0.868014	0.958392	0.115178	0.194723	0.163349	0.079545	0.0481703	-0.0313748
FHAD1|B1AJZ9-3	FHAD1	green	3.84765	0.0200656	0.872943	0.0270818	0.111267	0.136122	0.39978	0.913594	0.0879614	0.348755	0.272864	0.260794	0.184903	-0.075891
GNG3|P63215	GNG3	brown	3.70949	0.0200953	0.530122	0.0567	0.02405	0.584409	0.371162	0.983445	-0.131026	-0.253592	-0.288434	-0.122566	-0.157409	-0.0348429
TRAPPC6B|Q86SZ2	TRAPPC6B	turquoise	3.70624	0.0201646	0.736787	0.0233382	0.0912431	0.211028	0.509674	0.93374	-0.0607057	-0.178648	-0.14352	-0.117942	-0.0828145	0.0351278
RNF14|Q9UBS8	RNF14	green	3.84247	0.0201686	0.667186	0.0349273	0.0457928	0.318754	0.379865	0.99936	0.143056	0.362066	0.346981	0.21901	0.203925	-0.0150849
MLIP|H0Y8L5	MLIP	turquoise	4.09979	0.0202377	0.435306	0.0147189	0.108067	0.286237	0.820335	0.769364	-0.344959	-0.757171	-0.540133	-0.412212	-0.195174	0.217037
ASCC3|Q8N3C0	ASCC3	cyan	3.85718	0.0203389	0.765229	0.0779437	0.028396	0.390789	0.183385	0.963571	0.109344	0.283829	0.33554	0.174485	0.226196	0.0517115
CADPS|Q9ULU8	CADPS	turquoise	3.69492	0.0204085	0.397155	0.0178707	0.0737193	0.430893	0.788993	0.931506	-0.140314	-0.275339	-0.22241	-0.135025	-0.0820959	0.0529291
GRIN1|Q5VSF9	GRIN1	turquoise	3.69434	0.0204212	0.283412	0.0127799	0.129626	0.48587	0.972159	0.749402	-0.203075	-0.363805	-0.251689	-0.16073	-0.0486136	0.112117
L1CAM|E7EMY4	L1CAM	turquoise	3.69315	0.0204469	0.400454	0.351792	0.0104632	0.999729	0.316931	0.363003	-0.150937	-0.15957	-0.317098	-0.0086327	-0.166161	-0.157528
MAP7|Q14244	MAP7	darkgrey	3.69247	0.0204617	0.651062	0.0555446	0.0298446	0.459761	0.316134	0.993366	0.131862	0.299071	0.329015	0.167209	0.197153	0.0299441
HOOK1|Q9UJC3	HOOK1	turquoise	3.69211	0.0204695	0.224485	0.0144245	0.0998354	0.600045	0.974069	0.841727	-0.188301	-0.308761	-0.229135	-0.12046	-0.0408333	0.0796266
CNTNAP2|Q9UHC6	CNTNAP2	brown	3.69072	0.0204997	0.801626	0.0338111	0.0685264	0.224311	0.366182	0.989765	-0.0463155	-0.146184	-0.130481	-0.0998689	-0.0841656	0.0157033
PDK2|Q15119	PDK2	turquoise	3.68943	0.0205278	0.699492	0.103796	0.0206126	0.586708	0.216128	0.894819	-0.0915059	-0.198507	-0.257765	-0.107001	-0.166259	-0.0592588
TAMM41|Q96BW9-3	TAMM41	turquoise	3.68769	0.0205659	0.989095	0.0251028	0.414782	0.0528437	0.603592	0.492458	-0.0286822	-0.27249	-0.14232	-0.243808	-0.113638	0.13017
TROVE2|P10155	TROVE2	blue	3.68722	0.0205761	0.257904	0.177476	0.0116787	0.996536	0.499674	0.630618	0.132675	0.14775	0.232824	0.0150752	0.100149	0.0850742
APLP2|Q06481	APLP2	green	3.68718	0.0205769	0.98733	0.192275	0.118147	0.101041	0.0583072	0.99414	-0.0296775	0.183227	0.206041	0.212905	0.235719	0.0228139
UNC93B1|Q9H1C4	UNC93B1	darkred	3.69949	0.0205971	0.991924	0.0262227	0.728569	0.043199	0.865079	0.212942	0.0638615	0.66944	0.233941	0.605578	0.17008	-0.435498
CTNND1|E9PRE2	CTNND1	turquoise	3.68545	0.0206149	0.764542	0.0194768	0.139033	0.169187	0.607173	0.819158	-0.0701836	-0.22213	-0.159338	-0.151947	-0.0891541	0.0627924
PTPN11|Q06124-2	PTPN11	purple	3.6845	0.0206358	0.958286	0.0233865	0.279636	0.0751798	0.555629	0.637526	-0.0131776	-0.0792001	-0.0479294	-0.0660225	-0.0347518	0.0312707
DIAPH1|O60610	DIAPH1	turquoise	3.68376	0.0206519	0.284517	0.203612	0.0112932	0.997235	0.456241	0.575841	-0.165801	-0.183842	-0.301778	-0.0180407	-0.135977	-0.117937
LGI1|O95970	LGI1	brown	3.68351	0.0206575	0.889735	0.114446	0.0295516	0.394814	0.142798	0.929682	-0.0462022	-0.148922	-0.187943	-0.10272	-0.141741	-0.0390204
RAP1GAP2|Q684P5	RAP1GAP2	turquoise	3.67652	0.0208115	0.789215	0.166846	0.0187117	0.638125	0.150697	0.759793	-0.0794583	-0.181013	-0.265054	-0.101554	-0.185596	-0.0840416
ACSL3|O95573	ACSL3	turquoise	3.67519	0.020841	0.235806	0.0181938	0.0677895	0.638749	0.920747	0.944781	-0.166054	-0.268457	-0.220645	-0.102403	-0.0545907	0.047812
VCAN|P13611	VCAN	blue	3.67487	0.0208479	0.625721	0.0525596	0.0308216	0.469695	0.343387	0.99578	0.254796	0.563338	0.611288	0.308542	0.356492	0.0479498
WDR37|Q9Y2I8-2	WDR37	turquoise	3.67369	0.0208742	0.289264	0.209428	0.0113646	0.997458	0.451612	0.567532	-0.105896	-0.117161	-0.193707	-0.0112644	-0.087811	-0.0765466
RGS6|P49758-3	RGS6	brown	3.67026	0.0209504	0.979694	0.110805	0.0499394	0.23078	0.115841	0.982816	-0.0330029	-0.19738	-0.228528	-0.164377	-0.195525	-0.0311478
RAB34|Q9BZG1	RAB34	pink	3.66979	0.020961	0.595574	0.402347	0.44561	0.0357222	0.0427329	0.999839	-0.134448	0.169025	0.16089	0.303472	0.295337	-0.00813479
VAT1L|Q9HCJ6	VAT1L	orange	3.66934	0.020971	0.977917	0.0550467	0.904563	0.0211821	0.704329	0.21719	-0.0500058	0.330975	0.0847113	0.380981	0.134717	-0.246264
BAIAP3|O94812	BAIAP3	turquoise	3.66828	0.0209947	0.0738179	0.0207832	0.108665	0.948581	0.997788	0.887252	-0.270621	-0.328652	-0.250974	-0.0580306	0.0196468	0.0776774
CPNE9|Q8IYJ1	CPNE9	turquoise	3.79647	0.0211073	0.988653	0.101185	0.209896	0.0518876	0.116693	0.979509	0.0465381	-0.350865	-0.293798	-0.397403	-0.340336	0.0570669
HGS|O14964	HGS	turquoise	3.66256	0.0211228	0.289535	0.0247969	0.0457488	0.63881	0.788569	0.993997	-0.0581586	-0.0964917	-0.0882183	-0.0383332	-0.0300597	0.00827346
UCHL1|D6R974	UCHL1	purple	3.66161	0.0211442	0.930051	0.558232	0.0176928	0.891284	0.0738315	0.287239	-0.0302742	-0.0659956	-0.156473	-0.0357214	-0.126198	-0.0904769
DHX9|Q08211	DHX9	pink	3.66013	0.0211774	0.891063	0.142493	0.404421	0.0297115	0.119327	0.923737	-0.0234678	0.0723667	0.0518481	0.0958344	0.0753159	-0.0205185
ATCAY|Q86WG3	ATCAY	turquoise	3.65955	0.0211906	0.342288	0.0999448	0.0152924	0.9025	0.455118	0.852176	-0.215389	-0.302431	-0.404718	-0.0870424	-0.18933	-0.102287
PIK3C3|Q8NEB9	PIK3C3	turquoise	3.65882	0.0212069	0.100901	0.0587117	0.0252239	0.994391	0.928574	0.983952	-0.172897	-0.191146	-0.217282	-0.0182488	-0.0443848	-0.026136
SGIP1|Q9BQI5-4	SGIP1	turquoise	3.79137	0.0212142	0.209975	0.0427391	0.0255594	0.855975	0.739245	0.995901	-0.283109	-0.395357	-0.427079	-0.112248	-0.143969	-0.0317217
CAP1|Q01518-2	CAP1	blue	3.65702	0.0212475	0.14248	0.0487119	0.0255426	0.957567	0.864992	0.992891	0.0848525	0.104294	0.114758	0.0194417	0.0299051	0.0104634
GPR56|Q9Y653	GPR56	saddlebrown	3.65543	0.0212835	0.887931	0.0252476	0.153251	0.126902	0.482701	0.845554	0.0610622	0.252308	0.183063	0.191245	0.122001	-0.0692447
ELAVL2|A0A0A0MRX1	ELAVL2	turquoise	3.65478	0.0212983	0.0702148	0.0680752	0.02803	0.999999	0.978624	0.980739	-0.190524	-0.191579	-0.220207	-0.00105486	-0.0296831	-0.0286282
CLIP1|P30622-1	CLIP1	steelblue	3.65403	0.0213153	0.998214	0.0867357	0.19825	0.0597968	0.144236	0.974666	-0.00502362	0.0721402	0.0597377	0.0771638	0.0647613	-0.0124025
PGP|A6NDG6	PGP	plum1	3.65329	0.021332	0.3531	0.505346	0.0113467	0.993142	0.378191	0.249239	-0.0775721	-0.065134	-0.152946	0.0124381	-0.0753744	-0.0878125
NOGENE|U3KQK5	NOGENE	turquoise	3.65327	0.0213326	0.933861	0.0380566	0.107929	0.137542	0.314917	0.964953	-0.0677863	-0.321828	-0.267892	-0.254042	-0.200106	0.0539366
KLK6|Q92876	KLK6	blue	3.65251	0.0213497	0.160486	0.0422364	0.0280595	0.922463	0.854357	0.998177	0.4054	0.524406	0.556894	0.119006	0.151495	0.0324882
MAPK10|P53779-2	MAPK10	turquoise	3.64655	0.0214857	0.696617	0.0517143	0.0368621	0.398858	0.32253	0.998881	-0.0639456	-0.15685	-0.165368	-0.0929045	-0.101422	-0.00851788
GSTM1|E7EWW9	GSTM1	green	3.64143	0.0216031	0.921498	0.123462	0.40346	0.0304567	0.140165	0.898384	-0.285611	1.02948	0.714781	1.31509	1.00039	-0.314703
SNRPB|P14678-3	SNRPB	green	3.63438	0.0217658	0.865388	0.252625	0.254259	0.0540685	0.0545437	1	-0.0398691	0.0969851	0.0967867	0.136854	0.136656	-0.000198443
PFKFB4|Q16877	PFKFB4	royalblue	3.63381	0.021779	0.975394	0.999989	0.0373807	0.980267	0.0947779	0.0401933	0.0540377	0.00399643	0.366119	-0.0500413	0.312081	0.362122
SHMT1|P34896	SHMT1	lightcyan	3.6335	0.0217862	0.596185	0.014532	0.184787	0.228059	0.850847	0.668993	0.216446	0.551541	0.355469	0.335095	0.139023	-0.196072
DYNC1I2|E7EMU4	DYNC1I2	blue	3.63258	0.0218076	0.606645	0.0852607	0.0220781	0.622743	0.291904	0.936629	0.120305	0.238083	0.294665	0.117779	0.17436	0.0565816
MLIP|Q5VWP3-2	MLIP	turquoise	4.00522	0.0219764	0.442444	0.0163658	0.108326	0.301969	0.814538	0.794592	-0.343021	-0.74837	-0.541335	-0.405349	-0.198314	0.207035
RIMBP2|O15034	RIMBP2	turquoise	3.62001	0.0221016	0.771383	0.041769	0.055766	0.286074	0.347306	0.999278	-0.0754635	-0.217265	-0.207418	-0.141802	-0.131954	0.00984746
LACE1|Q8WV93	LACE1	turquoise	3.61925	0.0221196	0.477589	0.0212657	0.0743467	0.391339	0.712125	0.950127	-0.111968	-0.235545	-0.194286	-0.123577	-0.0823177	0.0412589
DTNA|Q9Y4J8-10	DTNA	sienna3	3.61912	0.0221227	0.883331	0.276301	0.215891	0.0670834	0.0482687	0.99887	-0.116367	0.290666	0.313846	0.407033	0.430213	0.0231793
BCAS1|O75363	BCAS1	yellow	3.61842	0.0221392	0.0681117	0.135096	0.0219738	0.987605	0.962796	0.849698	0.557077	0.485565	0.661943	-0.0715126	0.104866	0.176378
SBF1|O95248	SBF1	turquoise	3.61766	0.0221571	0.509397	0.0406004	0.0361016	0.516039	0.485992	0.999955	-0.102778	-0.204752	-0.208411	-0.101974	-0.105633	-0.00365905
RAB34|A8MYQ9	RAB34	pink	3.61682	0.022177	0.616096	0.406555	0.431836	0.0393328	0.0436669	0.999967	-0.13107	0.16843	0.163649	0.2995	0.294719	-0.00478121
CADM1|Q9BY67-5	CADM1	turquoise	3.6151	0.0222177	0.450518	0.0489965	0.028553	0.626915	0.486698	0.995731	-0.114202	-0.206307	-0.223736	-0.0921049	-0.109534	-0.0174287
SNX4|O95219	SNX4	turquoise	3.61336	0.0222589	0.999986	0.0644189	0.190094	0.069405	0.20202	0.950248	-0.00216065	-0.165233	-0.13106	-0.163072	-0.128899	0.0341729
BOLA2|Q9H3K6	BOLA2	blue	3.61281	0.022272	0.999906	0.109945	0.126748	0.096404	0.111512	0.999872	-0.00602105	0.220714	0.214036	0.226735	0.220057	-0.00667773
PPT1|P50897	PPT1	steelblue	3.6126	0.022277	0.933754	0.202567	0.216163	0.0611638	0.0663607	0.999982	-0.0651935	0.22144	0.217403	0.286633	0.282596	-0.00403688
SRP9|P49458	SRP9	blue	3.61223	0.0222857	0.191476	0.0393951	0.0311098	0.874931	0.82931	0.999645	0.120521	0.164918	0.170762	0.0443969	0.0502417	0.00584476
MAPK8|P45983	MAPK8	greenyellow	3.61114	0.0223116	0.934839	0.0398715	0.109717	0.142053	0.317258	0.967368	-0.079334	-0.376054	-0.314165	-0.29672	-0.234831	0.0618889
MAPK8|P45983-2	MAPK8	greenyellow	3.60997	0.0223395	0.93424	0.0403439	0.107852	0.143995	0.314139	0.969995	-0.0796097	-0.375421	-0.315329	-0.295811	-0.235719	0.0600915
ESYT1|Q9BSJ8-2	ESYT1	turquoise	3.60896	0.0223636	0.0594096	0.105368	0.026933	0.99329	0.986588	0.930405	-0.220048	-0.197678	-0.24839	0.0223697	-0.0283417	-0.0507114
VIMP|E9PN30	VIMP	blue	3.73758	0.0223771	0.999982	0.0635249	0.180175	0.068659	0.192276	0.951735	0.00580517	0.416875	0.332969	0.41107	0.327164	-0.0839058
SBF1|O95248-4	SBF1	turquoise	3.60805	0.0223853	0.498947	0.0413225	0.0355869	0.531178	0.49273	0.999907	-0.103988	-0.204081	-0.208735	-0.100093	-0.104747	-0.00465396
PSMC6|A0A087X2I1	PSMC6	pink	3.60722	0.0224052	0.962929	0.485251	0.0848848	0.238859	0.0282494	0.740503	-0.0141805	0.0424099	0.072431	0.0565904	0.0866115	0.0300211
PCP4L1|A6NKN8	PCP4L1	tan	3.60707	0.0224087	0.993472	0.843278	0.0483463	0.699928	0.0258243	0.252328	0.0384248	-0.119947	-0.394731	-0.158372	-0.433155	-0.274783
ANXA2|P07355-2	ANXA2	saddlebrown	3.60602	0.0224338	0.956958	0.0407405	0.126212	0.12304	0.311128	0.953866	0.105182	0.577346	0.469518	0.472164	0.364337	-0.107828
CADPS|Q9ULU8-4	CADPS	turquoise	3.60559	0.0224441	0.433398	0.0205452	0.0759302	0.425849	0.761202	0.943821	-0.135677	-0.272526	-0.222914	-0.13685	-0.0872374	0.0496121
TXNRD1|A0A087WSY9	TXNRD1	saddlebrown	3.6043	0.0224751	0.434225	0.0285032	0.0491405	0.503202	0.645033	0.995619	0.098139	0.188764	0.173934	0.0906248	0.0757953	-0.0148294
MRPL48|Q96GC5	MRPL48	black	3.60274	0.0225124	0.984884	0.0696359	0.95995	0.14415	0.832547	0.0218255	-0.034093	-0.247084	0.0479361	-0.212991	0.0820291	0.29502
LIMS1|P48059-3	LIMS1	darkgreen	3.6024	0.0225207	0.999043	0.147093	0.066391	0.190512	0.0895034	0.980534	0.0131302	0.207756	0.244223	0.194626	0.231093	0.0364674
[truncated: 7,161 more rows]

## Sheet: Table S2D
Table S2D. Brain Discovery Module Assignments by Protein Correlation to Module Eigenprotein (kME)
[truncated: 8,819 more rows]

[truncated: 8 more sheets: Table S2E, Table S2F, Table S2G, Table S2H, Table S2I, Table S2J, Table S2K, Table S2L]
