# Supplementary material for: GOAT: efficient and robust identification of gene set enrichment
Source: Commun Biol. 2024 Jun 19;7:744. doi: 10.1038/s42003-024-06454-5 (PMC11187187; doi:10.1038/s42003-024-06454-5)
Supplement: Supplementary file 4 — Supplementary Data 1 [file 42003_2024_6454_MOESM4_ESM.zip › PMID34396684_proteomics.csv]

	ID	logFC	AveExpr	t	P.Value	adj.P.Val	B	Test	Significant
Q5M963	Cmas	-4.669968138498	16.8627430715285	-57.2999183513382	2.24817979684302e-18	4.28517143476968e-15	32.439255815494	Compartment	down-regulated
P43244	Matr3	-5.07734883602691	16.9083739512331	-57.1452887478284	2.33684160623684e-18	4.28517143476968e-15	32.4033714771489	Compartment	down-regulated
Q63413	Ddx39b	-3.95685076809841	16.5623187498065	-56.1241978029565	3.02482689513154e-18	4.28517143476968e-15	32.1633186121763	Compartment	down-regulated
P55770	Snu13	-3.20238398341388	16.3259348337378	-54.4578936393942	4.65589245929768e-18	4.94688573800378e-15	31.7596749818331	Compartment	down-regulated
Q6IMY8	Hnrnpu	-4.34005098056737	16.7563994040682	-52.4909598079268	7.880390985133e-18	6.69833233736305e-15	31.2631761028242	Compartment	down-regulated
A7VJC2	Hnrnpa2b1	-5.22263265878457	17.8080026035765	-50.965985829074	1.20130737473636e-17	8.50926057104919e-15	30.8623872542476	Compartment	down-regulated
P61980	Hnrnpk	-4.21343819838806	19.3237734023273	-49.5892635683195	1.77696250165406e-17	1.07887009028996e-14	30.487955637642	Compartment	down-regulated
Q9WV25	Puf60	-2.78178786469645	16.7018693741195	-48.0615624473183	2.77908043911433e-17	1.47638648327949e-14	30.0576712128116	Compartment	down-regulated
D4A9L2	Srsf1	-5.06346029131965	17.4867543775674	-47.6365821962583	3.15512254479258e-17	1.48991897948538e-14	29.9350883634907	Compartment	down-regulated
P13383	Ncl	-4.92814045090705	17.6529429640654	-47.0711697544892	3.74198360734403e-17	1.59034303312121e-14	29.7699876825844	Compartment	down-regulated
P07153	Rpn1	-2.58618519552615	18.6488166359249	-45.2121900389832	6.65322744736127e-17	2.57056515011685e-14	29.2103547624509	Compartment	down-regulated
D3ZJF9	Gla	-2.33546113346475	17.6156127286968	-41.9676166873759	1.925664481646e-16	6.8200617058296e-14	28.1668131418548	Compartment	down-regulated
P04256	Hnrnpa1	-4.21314345021752	16.9101182205703	-41.6723892144434	2.12965299016814e-16	6.96232708324199e-14	28.0673131238275	Compartment	down-regulated
B2RZC6	Ilf2	-2.21046390326451	15.5791974961586	-40.7675451775353	2.91243903972373e-16	8.41760784991539e-14	27.7573156539254	Compartment	down-regulated
Q641Y0	Ddost	-2.45900257270271	18.7084220560927	-40.7107353049412	2.9709204176172e-16	8.41760784991539e-14	27.7375943584439	Compartment	down-regulated
P60868	Rps20	-2.81247055408656	19.4053304582874	-40.3203884993169	3.40831610291701e-16	8.7558377196461e-14	27.6012446534425	Compartment	down-regulated
Q7TP98	Ilf2	-3.4548595195101	16.4056131291402	-39.8563445650765	4.0197008979904e-16	8.7558377196461e-14	27.4372114681585	Compartment	down-regulated
Q7TPJ0	Ssr1	-2.96025495041286	17.1720146360138	-39.6770210722189	4.28650536482717e-16	8.7558377196461e-14	27.373249236255	Compartment	down-regulated
G3V6T1	Copa	-2.17560968399544	18.6243892502997	-39.6250645868368	4.36729944280735e-16	8.7558377196461e-14	27.354656654268	Compartment	down-regulated
Q32PX7	Fubp1	-3.05735282889381	16.2601772843539	-39.4918135660396	4.58204398053455e-16	8.7558377196461e-14	27.3068481066009	Compartment	down-regulated
Q5FVM4	Nono	-3.86094478630106	16.4480492516947	-39.4716377709751	4.61553081193335e-16	8.7558377196461e-14	27.2995936191204	Compartment	down-regulated
Q4KLZ3	Dazap1	-3.46681466549736	16.2319944352365	-39.4165976966135	4.70822110097364e-16	8.7558377196461e-14	27.2797821262007	Compartment	down-regulated
Q792H5	Celf2	-3.22749016590085	17.2020894155196	-39.3988957700887	4.73845335416142e-16	8.7558377196461e-14	27.2734038132379	Compartment	down-regulated
G3V7U4	Lmnb1	-4.30524330641176	16.4986148869808	-39.0526365042796	5.37351480732237e-16	9.14141586946173e-14	27.1479939784044	Compartment	down-regulated
P62425	Rpl7a	-3.22878439589073	18.6926271208591	-39.0108662671555	5.45606802750632e-16	9.14141586946173e-14	27.1327817428495	Compartment	down-regulated
F1M6E5	Nacad	-2.81296853065617	16.8608192069958	-38.9433447438181	5.59239559072953e-16	9.14141586946173e-14	27.1081528072134	Compartment	down-regulated
Q5M9G3	Caprin1	-2.3854724504919	16.4389679301489	-38.4822912564089	6.62636442740074e-16	1.04303884505382e-13	26.9387013397623	Compartment	down-regulated
O35986	Zranb2	-3.10563617660488	15.9093617600515	-37.8884481955401	8.26914394096504e-16	1.25513791961076e-13	26.7170977791649	Compartment	down-regulated
Q7TP47	Syncrip	-2.53964646928408	17.9149166273592	-37.6621186204708	9.00553013326145e-16	1.31977596780556e-13	26.6316258877736	Compartment	down-regulated
Q6AY09	Hnrnph2	-3.71657159498137	17.0272830285232	-37.5232734341543	9.49173574423166e-16	1.34466256376615e-13	26.5789109060212	Compartment	down-regulated
M0RBS7		-2.88322129041498	16.4507543029653	-37.3434755476224	1.01634491619692e-15	1.39337609478611e-13	26.5103271452011	Compartment	down-regulated
P63324	Rps12	-2.57133191691122	18.177782136079	-37.0857173967972	1.12165187635212e-15	1.48969389828016e-13	26.4113687622525	Compartment	down-regulated
P61354	Rpl27	-3.04864323643592	18.7429263663417	-36.8110274016926	1.24683805508663e-15	1.60577628306611e-13	26.3050743347511	Compartment	down-regulated
D3ZUD8	Tm9sf3	-2.80740180270726	16.7427005979748	-36.6651870815296	1.31930128888713e-15	1.64912661110892e-13	26.248285377568	Compartment	down-regulated
M0R907	Snrpd3	-3.43045480704629	17.222476338695	-36.153385140537	1.61140582252429e-15	1.95670707020807e-13	26.0470184123161	Compartment	down-regulated
Q68A21	Purb	-1.73577495854593	19.1268594771107	-36.0577152756496	1.67330530462734e-15	1.97542987351838e-13	26.0090505432991	Compartment	down-regulated
Q498C9	Zfp207	-2.7641810107652	15.806069572641	-35.9131990453664	1.77167677053822e-15	2.03503412832093e-13	25.9514882993396	Compartment	down-regulated
Q66H20	Ptbp2	-3.63337591131894	16.4396948480194	-35.8058659124374	1.84873164123704e-15	2.03516937711002e-13	25.9085726811203	Compartment	down-regulated
G3V9R8	Hnrnpc	-3.32301012305802	15.9052390798116	-35.7609593964157	1.88202615127765e-15	2.03516937711002e-13	25.8905758219275	Compartment	down-regulated
B5DES0	Snrpd2	-3.13874702547198	16.6483917690112	-35.6714811741301	1.95029305551332e-15	2.03516937711002e-13	25.8546427534607	Compartment	down-regulated
Q6P7S1	Asah1	-2.01387661908314	17.7493140083115	-35.6547619366231	1.96333986968261e-15	2.03516937711002e-13	25.8479176807885	Compartment	down-regulated
B0BNG0	Emc2	-1.90381981545896	17.033316961771	-35.2185352176587	2.33894113503924e-15	2.36678567236114e-13	25.6712288662191	Compartment	down-regulated
I6L9G6	Tardbp	-3.96554616977827	17.230758275543	-34.8298855314942	2.73862002597999e-15	2.70677560707324e-13	25.5117969612239	Compartment	down-regulated
P25235	Rpn2	-2.4454754644758	17.6548414058305	-34.4151834087642	3.24688105944793e-15	3.08296027025114e-13	25.3395389913223	Compartment	down-regulated
Q641Y8	Ddx1	-1.98956008971641	18.5292896510399	-34.3427771513243	3.34552657810207e-15	3.08296027025114e-13	25.3092330688347	Compartment	down-regulated
D3ZQL1	Emc7	-1.47595389647762	16.1663671538396	-34.3004926111055	3.40461214290725e-15	3.08296027025114e-13	25.2915027845808	Compartment	down-regulated
Q68FT7	Farsb	-1.96267946989089	17.700751340743	-34.2832673066322	3.42900045202052e-15	3.08296027025114e-13	25.2842732970947	Compartment	down-regulated
P62250	Rps16	-3.28886352487502	19.0061491251151	-34.2463286127474	3.48193159934247e-15	3.08296027025114e-13	25.2687568441109	Compartment	down-regulated
P19945	Rplp0	-2.63270515645226	19.4023548387986	-33.901648765182	4.02010650874773e-15	3.48682707391385e-13	25.1230950191282	Compartment	down-regulated
P23358	Rpl12	-2.84681338971361	19.3135328024731	-33.8301310538353	4.14253497944441e-15	3.51418517645208e-13	25.0926718002741	Compartment	down-regulated
D3ZSA9	Nomo1	-2.31518271275022	17.4489202937072	-33.7877154795005	4.2170222117425e-15	3.51418517645208e-13	25.0745957501921	Compartment	down-regulated
P63281	Ube2i	-2.45550228731494	16.5816169289459	-33.7091106019533	4.35887374882824e-15	3.56254104471539e-13	25.0410324529113	Compartment	down-regulated
Q00438	Ptbp1	-2.65953258039808	16.1098887540552	-33.5171505979797	4.72716935732244e-15	3.75280048937903e-13	24.9587131067036	Compartment	down-regulated
P45479	Ppt1	-1.80210814787869	17.1239700154811	-33.4967292172876	4.768264151211e-15	3.75280048937903e-13	24.9499258956715	Compartment	down-regulated
P62902	Rpl31	-3.52852204020514	18.3406553882328	-33.3269718767752	5.12502421893719e-15	3.96024598736056e-13	24.8766569097501	Compartment	down-regulated
P49242	Rps3a	-2.92516344264116	18.9236762334804	-33.2302843363473	5.34088523852975e-15	4.05335040424133e-13	24.8347464469183	Compartment	down-regulated
Q5D059	Hnrnpk	-3.05680582154306	16.4278068810421	-33.1266450626067	5.58309977648281e-15	4.16283755264069e-13	24.7896772999799	Compartment	down-regulated
D4AB03	Fam120a	-2.32878813304011	16.1751305250495	-32.7993770058961	6.42819314786506e-15	4.7103139445563e-13	24.6463625585536	Compartment	down-regulated
D4A720	Srsf7	-4.08319856123712	17.3755547418993	-32.7001176500134	6.71077322696487e-15	4.83403156179673e-13	24.6025933127222	Compartment	down-regulated
D4ABT8	Hnrnpul2	-3.91874925641627	16.3737327950313	-32.5575194366651	7.14020901412662e-15	5.05764805167302e-13	24.5394644910868	Compartment	down-regulated
P61314	Rpl15	-2.94303314268408	18.3749573731185	-32.3267828495305	7.89849190280796e-15	5.50304763720226e-13	24.4366890708244	Compartment	down-regulated
Q07984	Ssr4	-2.22873734015998	16.3000747376435	-32.207234000943	8.324823847702e-15	5.70653247624734e-13	24.3831313894106	Compartment	down-regulated
O35142	Copb2	-2.21903925081271	17.9848920242521	-32.1014574160737	8.72257521248875e-15	5.88427692905987e-13	24.3355669096935	Compartment	down-regulated
Q5FVQ4	Mlec	-1.82088770468026	17.0607796851261	-32.0117400042743	9.07586615945158e-15	6.02694237151082e-13	24.2950928918758	Compartment	down-regulated
Q8VHV7	Hnrnph1	-3.53215289435518	16.9149674477992	-31.9229325821554	9.4406732653698e-15	6.15134060253525e-13	24.254910463213	Compartment	down-regulated
P62997	Tra2b	-3.04305109812626	15.7138763384365	-31.896402687705	9.55267011217239e-15	6.15134060253525e-13	24.2428835164034	Compartment	down-regulated
Q9JJ54	Hnrnpd	-5.20909844489012	18.3178142427905	-31.7972399068381	9.98402749835824e-15	6.29264366552137e-13	24.1978352335652	Compartment	down-regulated
P49911	Anp32a	-2.92795252318215	17.6463804389308	-31.778417643331	1.00682298648342e-14	6.29264366552137e-13	24.1892676975441	Compartment	down-regulated
D3ZXH7	Alyref	-3.09973150037523	15.884986539554	-31.6378461331186	1.07215996175566e-14	6.60388382240804e-13	24.1251114460505	Compartment	down-regulated
Q62733	Tmpo	-2.75990343427256	15.8714271692542	-31.4681200284357	1.15714355656463e-14	7.02551445057094e-13	24.0472451717551	Compartment	down-regulated
Q5I0H4	Tmco1	-1.70140420606225	17.3931687947754	-31.3694788398203	1.2098187633306e-14	7.24187287909164e-13	24.0017862669993	Compartment	down-regulated
A0A0G2JSR7	Matr3	-3.48740326737764	16.1582015682534	-31.3086674908305	1.24356493263425e-14	7.31158838436892e-13	23.9736858266746	Compartment	down-regulated
Q6AY48	Pcbp3	-1.77470801790824	15.9788980503569	-31.2869261425433	1.25587282837396e-14	7.31158838436892e-13	23.9636253053409	Compartment	down-regulated
P38983	Rpsa	-2.7654786242727	20.340326002592	-31.2370192012176	1.28462051764519e-14	7.37788810809739e-13	23.94050352915	Compartment	down-regulated
D3ZFY0	Sephs1	-1.63945073569822	15.4884931492297	-31.1271234952064	1.3504322971977e-14	7.65244968412031e-13	23.889451083992	Compartment	down-regulated
O88941	Mogs	-2.11997683076951	16.2549200146768	-31.0744001071951	1.38327668260442e-14	7.73542881719578e-13	23.8648905848087	Compartment	down-regulated
P00787	Ctsb	-2.58517648005202	18.6402860124926	-30.9623802053758	1.45592807144231e-14	8.03596662809069e-13	23.8125611555725	Compartment	down-regulated
F1LQ48	Hnrnpl	-3.0877755172001	16.0448742824638	-30.6862574050293	1.65300221633617e-14	8.93465917080326e-13	23.6827141696071	Compartment	down-regulated
D3ZN95	Hcfc1	-2.33940685535395	16.3625971739524	-30.6760730782401	1.66079546939637e-14	8.93465917080326e-13	23.6779014556337	Compartment	down-regulated
Q4KLL4	Tm9sf4	-3.10144205758585	16.7918682572955	-30.380355820303	1.90510372156497e-14	1.00320917611173e-12	23.5374186452918	Compartment	down-regulated
P62850	Rps24	-2.47346189414064	15.9865091110877	-30.3726089681012	1.91199866506001e-14	1.00320917611173e-12	23.5337191305656	Compartment	down-regulated
P18418	Calr	-2.2192424273217	21.4652623140164	-30.2484900539995	2.02618152879839e-14	1.0501550606577e-12	23.4743104411928	Compartment	down-regulated
B5DF91	Elavl1	-3.08497004790938	16.6804059667723	-30.1160047116538	2.15614579922006e-14	1.1040505598416e-12	23.4106140125674	Compartment	down-regulated
P21531	Rpl3	-3.02961941714468	18.564201854967	-29.8866095366316	2.40271014131669e-14	1.21565691673761e-12	23.2996267557028	Compartment	down-regulated
G3V798	Srsf4	-2.90845351258166	15.6117844953694	-29.6981531233733	2.62781910948289e-14	1.31390955474144e-12	23.2077766772118	Compartment	down-regulated
P62907	Rpl10a	-2.72818507081234	18.8227146195158	-29.6682440214441	2.66557055362296e-14	1.31728777359274e-12	23.1931434626545	Compartment	down-regulated
Q5RJR8	Lrrc59	-2.96114717395379	17.9643252731322	-29.6141270035189	2.73535818871798e-14	1.32233515808111e-12	23.1666271044914	Compartment	down-regulated
P10760	Ahcy	-1.78761291481729	18.9047911145238	-29.6120986015876	2.73801162143853e-14	1.32233515808111e-12	23.1656322390363	Compartment	down-regulated
P62909	Rps3	-2.84981742684982	19.1406856134775	-29.5555000144858	2.8131706316377e-14	1.33169058867101e-12	23.1378436909202	Compartment	down-regulated
Q66HD0	Hsp90b1	-2.38406265533495	20.8327434445899	-29.5503999252266	2.82005065836214e-14	1.33169058867101e-12	23.1353369371835	Compartment	down-regulated
Q63617	Hyou1	-2.1360131907737	18.2620474125499	-29.4588728181881	2.94662644486678e-14	1.37617169128393e-12	23.0902732516147	Compartment	down-regulated
Q63396	Sub1	-3.83400620703618	16.6829550241468	-29.3147247604755	3.15844071182857e-14	1.44422215454079e-12	23.0190040484058	Compartment	down-regulated
Q810U0	Ccdc50	-2.60084716733133	18.6112362060779	-29.313507028869	3.1602978911128e-14	1.44422215454079e-12	23.0184004242141	Compartment	down-regulated
B2GV35	B3gat3	-2.36580384228378	15.6974597635441	-29.2829642979646	3.20726275375192e-14	1.44493044441564e-12	23.0032519611962	Compartment	down-regulated
Q6AYS3	Ctsa	-1.76299931991477	15.3054679928018	-29.268448353655	3.22984452281143e-14	1.44493044441564e-12	22.9960466192242	Compartment	down-regulated
D3Z941	Mars	-2.06315556538276	17.2488359633994	-29.1966660348171	3.34403774719295e-14	1.48043337766355e-12	22.9603608310129	Compartment	down-regulated
P17077	Rpl9	-3.24877542295706	17.4143863175953	-29.1438534135851	3.43080491295052e-14	1.50318771959172e-12	22.9340471439472	Compartment	down-regulated
P61621	Sec61a1	-2.51966195299643	16.8667171225412	-29.112278489252	3.48382665935031e-14	1.510843194106e-12	22.918291302159	Compartment	down-regulated
D4A8G0	Lsm12	-1.77462541378707	17.2004090346039	-29.0361201078088	3.61535100060636e-14	1.55204462147243e-12	22.8802149801073	Compartment	down-regulated
Q6AYD3	Pa2g4	-2.08212059777467	18.4941804575193	-28.8173593439381	4.02353503887812e-14	1.69814429104204e-12	22.7702616793373	Compartment	down-regulated
P62853	Rps25	-3.30186479519033	19.1263252241027	-28.8112643829078	4.03558996224109e-14	1.69814429104204e-12	22.7671858124489	Compartment	down-regulated
Q63507	Rpl14	-2.93392094711935	18.5608007239223	-28.733723777002	4.19236808512504e-14	1.74682003546877e-12	22.7279952061146	Compartment	down-regulated
B0BNA7	Eif3i	-1.89544017973528	17.2162049645123	-28.6285460009529	4.41550758234224e-14	1.82193274028685e-12	22.6746601605741	Compartment	down-regulated
Q4KM74	Sec22b	-1.88336807507102	18.2925798298757	-28.5606072332976	4.56636528758325e-14	1.86606273771431e-12	22.6401004822303	Compartment	down-regulated
Q4AEF8	Copg1	-2.00609814992916	17.0519388433258	-28.37308502229	5.01206179051186e-14	2.02243885861314e-12	22.5442654475202	Compartment	down-regulated
D3ZH41	Ckap4	-3.16296088405147	16.6040414228611	-28.3602585489293	5.04420044736454e-14	2.02243885861314e-12	22.5376863657702	Compartment	down-regulated
Q66H80	Arcn1	-2.24439837523349	18.0060479530874	-28.3382193725176	5.09993823326424e-14	2.0256764010629e-12	22.5263746055741	Compartment	down-regulated
P63245	Rack1	-2.93018559175858	19.6038598835264	-28.296799727835	5.20647818089898e-14	2.04884558044636e-12	22.5050909905911	Compartment	down-regulated
P02401	Rplp2	-2.69795891175769	19.5424000429091	-28.2643665386146	5.29156263561083e-14	2.06322396342624e-12	22.4884025429795	Compartment	down-regulated
Q5VLR5	Erp44	-1.82335597006171	17.1012995132219	-28.2352567977548	5.36919407338155e-14	2.07446134653378e-12	22.4734072663965	Compartment	down-regulated
P09895	Rpl5	-3.09481665077712	18.4970237159295	-28.0750806935142	5.81870609595978e-14	2.20844184426813e-12	22.3906084187658	Compartment	down-regulated
P62832	Rpl23	-3.21992276053289	17.8665955741883	-28.0746752022443	5.81989380136543e-14	2.20844184426813e-12	22.3903981907405	Compartment	down-regulated
Q5RKI1	Eif4a2	-2.1005110387651	20.641310512572	-27.9797360135268	6.10523588463976e-14	2.29621703625832e-12	22.3410900569288	Compartment	down-regulated
B5DEN5	Eef1b2	-2.11455871531703	19.5196045822435	-27.9616611876741	6.16123450618167e-14	2.2969514606379e-12	22.3316830125132	Compartment	down-regulated
D4AC36	Eif3f	-2.30814396690138	17.2466172299422	-27.9000388211961	6.35631208934645e-14	2.3490718591063e-12	22.2995643336475	Compartment	down-regulated
P04646	Rpl35a	-3.13246290177591	17.9071323772441	-27.6514854521332	7.21278982699195e-14	2.63086739074857e-12	22.1692657658482	Compartment	down-regulated
D4A2C6	Lsm4	-1.75053814331853	16.2104846958219	-27.6434054783821	7.24262316982546e-14	2.63086739074857e-12	22.1650097567466	Compartment	down-regulated
Q4FZS2	Bub3	-3.1359710386071	16.441463921588	-27.5797006674789	7.48250635149374e-14	2.69497050795325e-12	22.1314091669052	Compartment	down-regulated
P83732	Rpl24	-2.83794032674514	16.401423181405	-27.5550966863834	7.5774137137017e-14	2.70621918346489e-12	22.1184105671759	Compartment	down-regulated
G3V7T6	Sf3b1	-2.7957739023974	15.988275201005	-27.4739094052038	7.89981839487079e-14	2.79785234818341e-12	22.0754332584409	Compartment	down-regulated
Q64LC9	Rbm4b	-2.00884847553828	15.4285030756698	-27.4473206878596	8.00856630476322e-14	2.8129261814251e-12	22.061329800878	Compartment	down-regulated
P62278	Rps13	-3.27298654622927	19.3743748181165	-27.3505974065814	8.41785576277255e-14	2.93244975342486e-12	22.0099058983504	Compartment	down-regulated
G3V8Q1	Cope	-1.8225608366986	16.1951218481119	-27.3267715102187	8.52206926548487e-14	2.94461742913095e-12	21.9972098812875	Compartment	down-regulated
Q62638	Glg1	-2.66632640927183	16.7107019228407	-27.2933511399348	8.6705775834298e-14	2.97177054270779e-12	21.9793820824341	Compartment	down-regulated
F1LU48	Ergic1	-1.67913900685275	17.6878200166677	-27.1968398734641	9.11517327355951e-14	3.09915891301023e-12	21.9277726622768	Compartment	down-regulated
O08629	Trim28	-4.07186183879132	16.5923260771671	-27.0376318152518	9.9026797486011e-14	3.34018959774243e-12	21.8422232520297	Compartment	down-regulated
Q6PDV7	Rpl10	-3.03406738566553	17.672636142735	-27.0052008374894	1.00718338849081e-13	3.37049559140626e-12	21.8247332414663	Compartment	down-regulated
Q5U3Z5	Bri3bp	-1.48842635684807	17.1268444642865	-26.9526598133495	1.03524636615977e-13	3.41783091638182e-12	21.7963520721895	Compartment	down-regulated
P50430	Arsb	-2.009736470454	17.4781026593793	-26.9486682314413	1.0374122075606e-13	3.41783091638182e-12	21.7941936123783	Compartment	down-regulated
Q68FR6	Eef1g	-1.99627683216315	20.4033077752697	-26.8687078547783	1.08183432398514e-13	3.5367660591822e-12	21.7508855527011	Compartment	down-regulated
Q63081	Pdia6	-2.35648320019692	19.6232118141329	-26.8429886342488	1.09655116643532e-13	3.55751332622147e-12	21.7369274261621	Compartment	down-regulated
Q9EST6	Anp32b	-3.57635734106213	16.7451824987319	-26.7560050279026	1.14793012261514e-13	3.69598713720782e-12	21.6896185653631	Compartment	down-regulated
Q71UF4	Rbbp7	-2.86839130416707	17.6553712054256	-26.7365547213069	1.15976708618811e-13	3.70602264383418e-12	21.6790183170531	Compartment	down-regulated
P63326	Rps10	-3.07725914717705	18.5664855003943	-26.2687145559355	1.48759958216497e-13	4.71813300313515e-12	21.4216430022523	Compartment	down-regulated
B5DFC8	Eif3c	-2.29678423353776	17.6499914265437	-26.2481726422474	1.50409587456985e-13	4.73511664216435e-12	21.4102350302493	Compartment	down-regulated
Q641X3	Hexa	-2.10088533351949	17.2259752703913	-26.1661582893194	1.57193164709575e-13	4.91228639717421e-12	21.3645972610571	Compartment	down-regulated
P17074	Rps19	-2.78682024737598	18.8887770455209	-26.1435847446777	1.59117100380031e-13	4.93611442784768e-12	21.3520103471014	Compartment	down-regulated
P62703	Rps4x	-2.77753482327655	19.3797121522287	-26.1036141433108	1.62585755898532e-13	5.00717001861422e-12	21.3296956851446	Compartment	down-regulated
F1LWE6	Msi2	-1.7109299646325	15.8208791815839	-26.0777920491963	1.64869485889596e-13	5.04097348943011e-12	21.315261269746	Compartment	down-regulated
D4ABY2	Copg2	-1.60940202253742	16.3675010941636	-26.0622910946631	1.66256844357996e-13	5.0450070377816e-12	21.3065893147215	Compartment	down-regulated
Q5XIA6	Smpd1	-1.98429969483174	15.8420706122543	-26.0498923391286	1.67375527606401e-13	5.0450070377816e-12	21.2996490876846	Compartment	down-regulated
Q498R3	Dnajc10	-1.90723490389075	16.2780508624726	-25.9770917432209	1.741083083309e-13	5.18915855802091e-12	21.2588307626814	Compartment	down-regulated
P43278	H1-0	-4.03093833071703	16.3243791206973	-25.959298629838	1.75797474710831e-13	5.18915855802091e-12	21.248836672471	Compartment	down-regulated
Q5PQK2	Fus	-4.21654404041119	17.1723835849945	-25.9590531432318	1.75820901730591e-13	5.18915855802091e-12	21.2486987379991	Compartment	down-regulated
B0BN81	Rps5	-2.86973148443715	19.3845577621036	-25.9386620976767	1.77778529900935e-13	5.21075001433775e-12	21.2372367372768	Compartment	down-regulated
D3ZD97	Dhx15	-2.89253196906136	15.7957819470358	-25.9110335200291	1.80468221498514e-13	5.25335576279921e-12	21.2216917987647	Compartment	down-regulated
Q6PDU1	Srsf2	-3.94671653127325	17.4519024293001	-25.8460096795616	1.86971457812519e-13	5.39358978613959e-12	21.1850400834649	Compartment	down-regulated
Q6AYT3	Rtcb	-1.75838681386296	17.6013695838622	-25.8376665414418	1.87823832552626e-13	5.39358978613959e-12	21.1803305476673	Compartment	down-regulated
P13471	Rps14	-3.13305994246362	19.3068846815336	-25.816728804739	1.89981263912422e-13	5.40809888693568e-12	21.1685047911227	Compartment	down-regulated
D3ZIY3	Ythdf3	-2.08681082442357	15.6506158311505	-25.8081382876423	1.90874078362436e-13	5.40809888693568e-12	21.1636499923613	Compartment	down-regulated
Q6AXR4	Hexb	-2.10573021867202	18.1269136953508	-25.7468188039714	1.97378675431043e-13	5.55536007007903e-12	21.128948396011	Compartment	down-regulated
P60825	Cirbp	-2.71972708444049	15.6946891514604	-25.5253309467626	2.22918302738234e-13	6.21257698643977e-12	21.0029014217657	Compartment	down-regulated
Q5XFW8	Sec13	-1.50459526057796	17.1408627253756	-25.5193689903975	2.23652771511832e-13	6.21257698643977e-12	20.9994931802854	Compartment	down-regulated
Q9JLP1	Khdrbs3	-3.19000468252896	15.5255650130697	-25.4935825863645	2.26859362536489e-13	6.26072916090959e-12	20.984742680299	Compartment	down-regulated
P38656	Ssb	-2.2201081728123	15.5191685138546	-25.427264223255	2.35333890147298e-13	6.42495916995188e-12	20.9467371607305	Compartment	down-regulated
P15178	Dars	-1.48297335416551	18.8903636686226	-25.4234321702664	2.35833795414704e-13	6.42495916995188e-12	20.9445380264463	Compartment	down-regulated
P62914	Rpl11	-2.87985336124959	18.3312647009403	-25.3828058990213	2.41203948539076e-13	6.5294062502616e-12	20.9212027630159	Compartment	down-regulated
P06761	Hspa5	-2.57418304230063	19.9450570112556	-25.2965809888631	2.53039191527645e-13	6.7568600205884e-12	20.8715503931085	Compartment	down-regulated
Q6AYK8	Eif3d	-1.97433954280346	16.9350477518359	-25.2887735069766	2.54141066828291e-13	6.7568600205884e-12	20.8670460075745	Compartment	down-regulated
Q6P685	Eif2s2	-1.81278433856561	17.8024698667312	-25.2871141928984	2.54375906657445e-13	6.7568600205884e-12	20.8660885146857	Compartment	down-regulated
Q66HD3	Nasp	-3.1668187964169	16.5969415947082	-25.2634298962683	2.57753288727739e-13	6.77779066655437e-12	20.8524147495873	Compartment	down-regulated
D3ZYS1	Purg	-2.42645381584583	16.5559961535566	-25.2592560157996	2.58353432466308e-13	6.77779066655437e-12	20.8500036773014	Compartment	down-regulated
P62890	Rpl30	-2.51244077414107	17.920489504554	-25.1745752955769	2.70857215496249e-13	7.06222801140526e-12	20.8009998801046	Compartment	down-regulated
F1LRI5	Gcn1	-1.54822472221189	16.2172543988	-24.9764374254065	3.027106653497e-13	7.84463614473307e-12	20.6856845105628	Compartment	down-regulated
B2RZ74	Snrnp70	-3.8989416342124	16.5448082243576	-24.9341817766028	3.10008157441809e-13	7.98505860077388e-12	20.6609722082659	Compartment	down-regulated
D4AE02		-2.92929974336695	16.0035884879694	-24.9086675526673	3.14505229180014e-13	8.05209171093409e-12	20.6460302592737	Compartment	down-regulated
Q498C8	Rer1	-2.24022854485084	16.435690274112	-24.860739995855	3.23142287980492e-13	8.22368098153948e-12	20.617920479648	Compartment	down-regulated
Q6IN37	Gm2a	-1.90786124164048	18.4564983705203	-24.8331125771776	3.28235863235357e-13	8.2713308452387e-12	20.6016919573384	Compartment	down-regulated
G3V7M0	Cnot1	-1.51039544117599	16.2652524339718	-24.8167047363808	3.31301454883895e-13	8.2713308452387e-12	20.5920452531511	Compartment	down-regulated
Q3SWU3	Hnrnpdl	-3.72227848751831	17.3297827458926	-24.7984231453987	3.34753187469939e-13	8.2713308452387e-12	20.5812893206982	Compartment	down-regulated
D4A994	Emc1	-1.78697530394694	17.0226021153131	-24.795854658048	3.35241210614006e-13	8.2713308452387e-12	20.579777515534	Compartment	down-regulated
Q91V33	Khdrbs1	-3.74208082288113	16.4540329843527	-24.7929433372654	3.35795292475186e-13	8.2713308452387e-12	20.5780637282715	Compartment	down-regulated
Q5XIE0	Anp32e	-2.96342219282516	16.1695876589957	-24.7882435475468	3.3669182028854e-13	8.2713308452387e-12	20.5752967064254	Compartment	down-regulated
Q5XIA1	Ncln	-1.99450059616786	17.0348581168481	-24.7164070428116	3.50718173510647e-13	8.5663921690819e-12	20.5329366081392	Compartment	down-regulated
A0A0G2JVM2		-1.50447044398601	15.343500180757	-24.698081468612	3.54395346467403e-13	8.60674412849408e-12	20.5221106064629	Compartment	down-regulated
G3V9N0	Pabpc4	-2.07467270009572	17.0858422294798	-24.6217001378603	3.70171303568894e-13	8.91803847515201e-12	20.4769001854055	Compartment	down-regulated
P24050	Rps5	-2.54431580090244	17.3488922608778	-24.6158503475265	3.71410072965154e-13	8.91803847515201e-12	20.4734318412924	Compartment	down-regulated
D4A8T3	Copz1	-1.92532728593411	18.1846748912495	-24.5059872819141	3.95516459763093e-13	9.35654355143057e-12	20.4081391809631	Compartment	down-regulated
Q62839	Golga2	-1.5655053608964	15.0057739359444	-24.5052336238137	3.95687488130049e-13	9.35654355143057e-12	20.4076902568506	Compartment	down-regulated
F1M049	Atxn2	-1.27611997055722	15.1351223048473	-24.502637919235	3.96277138648824e-13	9.35654355143057e-12	20.4061439925642	Compartment	down-regulated
P41123	Rpl13	-3.12786997120732	18.9231529410831	-24.4907569757781	3.98988064453118e-13	9.36850427583288e-12	20.399064393667	Compartment	down-regulated
P41542	Uso1	-1.47516340588222	18.136733532083	-24.3922280193722	4.2224804807461e-13	9.86018793580821e-12	20.3402194785906	Compartment	down-regulated
Q4G061	Eif3b	-1.97885245190913	17.8626051894236	-24.3451207798229	4.33876711448606e-13	1.00763717139704e-11	20.3120007987569	Compartment	down-regulated
Q66H61	Qars	-1.48624819716442	17.1466566695732	-24.232304170417	4.63139486276325e-13	1.06975153080129e-11	20.2441962789238	Compartment	down-regulated
P62282	Rps11	-3.23235713438323	17.903137592014	-24.2059539264699	4.70273532570619e-13	1.08035811536494e-11	20.228313654506	Compartment	down-regulated
D4A7I6	Washc4	-1.98008835779021	16.7073111220576	-24.0804897436914	5.05888923294864e-13	1.15592899139956e-11	20.1524509911603	Compartment	down-regulated
Q62867	Ggh	-1.8009186610688	16.0553538709236	-24.0400848807092	5.1796331931677e-13	1.17718936208357e-11	20.1279354322543	Compartment	down-regulated
Q4QQW8	Plbd2	-1.72902598999439	18.0502964820651	-24.0040685740282	5.28985872119724e-13	1.19483258853065e-11	20.1060477332876	Compartment	down-regulated
P62243	Rps8	-3.16820281124206	18.814765286362	-23.9964511228423	5.31349080546571e-13	1.19483258853065e-11	20.1014142617835	Compartment	down-regulated
P62271	Rps18	-3.20887118067247	18.6643791745448	-23.8941021904685	5.64218591196618e-13	1.26206790136086e-11	20.0390149344451	Compartment	down-regulated
D3ZD73	Ddx6	-1.84722394073301	17.508479797665	-23.872836682731	5.71316690574731e-13	1.27125441620032e-11	20.0260163168378	Compartment	down-regulated
D3ZZC1	Txndc5	-1.5604832171921	16.9799882978067	-23.8115681268695	5.92305629046775e-13	1.31109318929625e-11	19.9885007126349	Compartment	down-regulated
Q810F4	Fam3c	-1.92246024745476	15.9350248888482	-23.6916089079731	6.35822835039644e-13	1.40012800462098e-11	19.9147671862849	Compartment	down-regulated
Q6AXQ0	Sae1	-3.45216746542653	16.4831828287912	-23.6827216319249	6.39179962937319e-13	1.40026538272351e-11	19.9092897165066	Compartment	down-regulated
Q5RJK5	Cbx3	-2.72275580618221	15.527571410535	-23.665407204505	6.45774894463163e-13	1.40745810331715e-11	19.8986124544876	Compartment	down-regulated
G3V8Q8	Sec23ip	-1.49567054241729	16.2953885661754	-23.6436789522414	6.54154005306895e-13	1.41844618497669e-11	19.8852022612857	Compartment	down-regulated
Q6AYB5	Srp54	-1.6337928339862	16.308980956356	-23.6181233650853	6.64157900430277e-13	1.43282795778105e-11	19.8694141360962	Compartment	down-regulated
D3ZCL3	Snrpc	-2.3871584791971	15.4999413277372	-23.5701759853873	6.83370718097059e-13	1.46683108682449e-11	19.8397463105222	Compartment	down-regulated
P52555	Erp29	-1.60483246884688	19.9041956941773	-23.5368249717507	6.97084207993676e-13	1.48874768038851e-11	19.8190744989872	Compartment	down-regulated
D3ZAN3	Ganab	-1.58369054456783	19.0803096275609	-23.4698521002873	7.25518196183973e-13	1.54172616689094e-11	19.7774744350381	Compartment	down-regulated
Q5I0H3	Sumo1	-2.26468200454742	16.6766779286091	-23.3728710911246	7.68909013592356e-13	1.62580264068035e-11	19.7170242281181	Compartment	down-regulated
D3ZW58	Casc4	-2.76436117931594	15.8396811201749	-23.3052709974868	8.00788914127641e-13	1.68482816091212e-11	19.6747394635251	Compartment	down-regulated
P24268	Ctsd	-2.40118083305085	19.7399670517924	-23.1929607504904	8.56915706853487e-13	1.79403534686075e-11	19.6042166927559	Compartment	down-regulated
P15865	H1-4	-4.45487955338053	19.642525605872	-23.1538677470593	8.77425907344001e-13	1.8279706403e-11	19.5795892000739	Compartment	down-regulated
Q5U2R7	Mesd	-1.63298932583622	16.9101527999913	-23.1241483516929	8.93368779852844e-13	1.85210600701199e-11	19.5608390825191	Compartment	down-regulated
Q6P3V8	Eif4a1	-2.02483656473997	19.0914649517094	-23.0861770114793	9.14189884821469e-13	1.88607136431614e-11	19.5368478169439	Compartment	down-regulated
Q63009	Prmt1	-1.62912235811593	18.0665119403476	-22.9842411654101	9.72690330688439e-13	1.9970695195294e-11	19.4722473357487	Compartment	down-regulated
D3ZBN0	H1-5	-4.87043793024182	17.9177102200347	-22.9627667676314	9.85516798961386e-13	2.01367615172399e-11	19.4586018714764	Compartment	down-regulated
Q9R0T3	Dnajc3	-1.97484137441255	15.9475551786219	-22.8854191099812	1.03323360882688e-12	2.10107312799725e-11	19.409347497915	Compartment	down-regulated
D3ZF97	Erlec1	-1.46398062148712	16.0052841650038	-22.7366327517363	1.13210006964476e-12	2.2911549028525e-11	19.3141345820638	Compartment	down-regulated
Q505J8	Farsa	-1.95712971528657	16.3713538746162	-22.6847795453636	1.16889030843465e-12	2.35439991035415e-11	19.2808066942919	Compartment	down-regulated
D3ZAZ0	Eif3m	-1.86632253871846	16.5731659910149	-22.6090038775995	1.22496770233781e-12	2.45571355421494e-11	19.231966807045	Compartment	down-regulated
Q765A7	Pgap1	-1.74663568413601	17.7350883421412	-22.5366366353914	1.28121090246295e-12	2.55640673026646e-11	19.1851719940119	Compartment	down-regulated
Q5PQL2	Cnot9	-1.3051977547651	15.5527186360854	-22.4759558385083	1.33049750349032e-12	2.64234317281956e-11	19.1458190593327	Compartment	down-regulated
P05426	Rpl7	-2.7717715991025	18.9212770767363	-22.4257005573303	1.37284896090891e-12	2.71377120179669e-11	19.1131475703221	Compartment	down-regulated
Q794E4	Hnrnpf	-3.18352647572817	16.2523740656535	-22.4148912677174	1.38214497419326e-12	2.71949821311173e-11	19.1061108646287	Compartment	down-regulated
P21533	Rpl6	-2.79619320111987	18.6653041999091	-22.3858066517486	1.40749312393004e-12	2.75661095700583e-11	19.0871604702348	Compartment	down-regulated
P58200	Vti1b	-1.16829918299763	17.5497003339267	-22.357460127979	1.43267613322824e-12	2.79306126890827e-11	19.0686675265014	Compartment	down-regulated
Q62780	Ddx46	-2.58255326093334	15.4621488769477	-22.2244283225276	1.55745956357227e-12	3.02246718958089e-11	18.9815681503792	Compartment	down-regulated
P62083	Rps7	-3.44081065916938	18.1399578856655	-22.1872529089762	1.5943686798631e-12	3.08003040428099e-11	18.9571363006504	Compartment	down-regulated
A0A0G2JU77	Eif3k	-1.9379917231369	16.5705388090487	-22.1345346965789	1.64831900652713e-12	3.1698442433214e-11	18.9224202297959	Compartment	down-regulated
F7F3Z1	Lman2l	-1.70864788614856	16.5228216535933	-22.121376467171	1.66208653007472e-12	3.18192241117909e-11	18.9137425206981	Compartment	down-regulated
Q9Z1W6	Mtdh	-3.36132367756548	16.6014228195123	-22.0618657403698	1.72590427884922e-12	3.28927945520592e-11	18.8744321013322	Compartment	down-regulated
P11598	Pdia3	-1.75626095474552	20.9515265290715	-21.9524186596322	1.85020398931414e-12	3.50985639363662e-11	18.8018618048655	Compartment	down-regulated
G3V6U9	Setd3	-1.6298268527578	15.6754487097031	-21.9394213983633	1.86558817715955e-12	3.50985639363662e-11	18.7932201143192	Compartment	down-regulated
P62755	Rps6	-3.12522919596077	18.5950977533268	-21.9387237898712	1.86641775285147e-12	3.50985639363662e-11	18.792756141865	Compartment	down-regulated
D3ZUB0	Rcn1	-1.5541226171675	17.7815900461841	-21.9195060892183	1.88942644650314e-12	3.5239678209778e-11	18.7799689196109	Compartment	down-regulated
Q9EPH8	Pabpc1	-1.66910753440553	19.5197813080231	-21.918611307284	1.89050508984221e-12	3.5239678209778e-11	18.7793732735227	Compartment	down-regulated
Q80WA4	Nova1	-3.25713753686973	16.3106607878237	-21.7580511576604	2.0951240840994e-12	3.88833072376527e-11	18.6721005827782	Compartment	down-regulated
Q5NDF0	Pomgnt2	-1.10668527429512	16.4010732715927	-21.7433785345916	2.11496846509054e-12	3.90809390288468e-11	18.6622587480674	Compartment	down-regulated
P50878	Rpl4	-2.89440266720577	18.3495518872913	-21.7317101568314	2.13089290328743e-12	3.92047395626475e-11	18.6544273806613	Compartment	down-regulated
Q04462	Vars	-2.16968170926107	18.1071110640139	-21.7156322419001	2.15304530561818e-12	3.94415627106778e-11	18.643629721509	Compartment	down-regulated
P61805	Dad1	-2.26486848520467	17.0739448693402	-21.5771517098928	2.35434328420983e-12	4.29440298621965e-11	18.550301748897	Compartment	down-regulated
D3ZTX0	Tmed7	-2.60516171628732	16.9857043867757	-21.5635023314665	2.37524538823797e-12	4.31401405983393e-11	18.5410709993812	Compartment	down-regulated
G3V9R0	Luc7l	-2.32135287632603	15.3546796603076	-21.5290100358937	2.42895342342803e-12	4.39278810619962e-11	18.5177190826727	Compartment	down-regulated
P24368	Ppib	-1.82460307315954	19.4426499965321	-21.4581196480065	2.5434506283042e-12	4.58036659758171e-11	18.4696094433295	Compartment	down-regulated
D4A2F6	Nhlrc3	-1.76009632559232	15.6090256472685	-21.3824930985528	2.67197717363355e-12	4.79152024807704e-11	18.4181133766913	Compartment	down-regulated
Q3KR59	Usp10	-1.7025518436646	15.9465856696377	-21.2543600306394	2.90582819961335e-12	5.18654873272387e-11	18.3304553350153	Compartment	down-regulated
F2Z3T9	U2af2	-2.79455416906065	15.9534412715653	-21.2486888259842	2.91667093440237e-12	5.18654873272387e-11	18.3265636113189	Compartment	down-regulated
P20611	Acp2	-1.52060844446507	17.6581353008761	-21.2061139945537	2.99946169903488e-12	5.31154675870759e-11	18.2973151687323	Compartment	down-regulated
P0C5H9	Manf	-1.65905435322773	16.8438258913172	-21.1916704023474	3.02811560465408e-12	5.34003789202484e-11	18.2873795182125	Compartment	down-regulated
D3ZD89	Naa15	-1.39925556657037	17.1879781487524	-21.1790858038202	3.05331980412682e-12	5.36223519319793e-11	18.2787172521577	Compartment	down-regulated
Q62902	Lman1	-2.2075359774761	16.5046320988238	-21.1486321048467	3.11524324936108e-12	5.44847070361506e-11	18.2577344166229	Compartment	down-regulated
Q5BJS0	Dhx30	-1.48728101294376	15.7294311649013	-21.1188214349939	3.1771591930831e-12	5.52901134149692e-11	18.2371659820334	Compartment	down-regulated
Q3KRF2	Hdlbp	-1.57912504182539	15.4466203275171	-21.1139921964439	3.18731242039234e-12	5.52901134149692e-11	18.2338312849736	Compartment	down-regulated
Q63945	Set	-3.63480080410175	17.7991668731953	-21.073981111615	3.27277804594503e-12	5.65418971352292e-11	18.2061740126599	Compartment	down-regulated
P24049	Rpl17	-3.11014472545043	17.3177089080554	-21.0611549687198	3.30069050724426e-12	5.67932577157414e-11	18.1972971985404	Compartment	down-regulated
F7FA68		-2.1527410503297	15.3492703001163	-21.0109774853276	3.41235373357899e-12	5.84778361601238e-11	18.1625191419564	Compartment	down-regulated
A0A0G2JSQ9	Pelp1	-2.37452541006989	15.424131846728	-20.9901387027213	3.4599066399153e-12	5.90546314041769e-11	18.1480519068968	Compartment	down-regulated
P35427	Rpl13a	-3.01200606824727	18.2582326934051	-20.9616989980638	3.52594913464174e-12	5.99411352889096e-11	18.1282851084634	Compartment	down-regulated
B5DEH2	Erlin2	-1.18534394751701	17.5762077658041	-20.9258931167111	3.61101694164353e-12	6.11427171393825e-11	18.1033612286834	Compartment	down-regulated
B2RZ66	Srp19	-1.42491639821178	15.4150039135484	-20.8980407591445	3.67870300582103e-12	6.19665861146319e-11	18.0839448587244	Compartment	down-regulated
Q5PPJ6	Lars	-1.54847712286208	18.0716473150897	-20.8939188651608	3.68883442047103e-12	6.19665861146319e-11	18.0810692683564	Compartment	down-regulated
Q4G079	Aimp1	-1.6498755591634	16.6017799064423	-20.8707681623094	3.74629391362816e-12	6.26840517044082e-11	18.0649081620216	Compartment	down-regulated
P38659	Pdia4	-2.00838898000047	16.9129697303307	-20.8545680255068	3.78707004610664e-12	6.29427933024202e-11	18.053588720053	Compartment	down-regulated
P06302	Ptma	-3.41058995441247	17.2783678805033	-20.8528675144004	3.79137766715755e-12	6.29427933024202e-11	18.0524000328241	Compartment	down-regulated
Z4YNP1	Celf2	-2.98255582279063	15.6801044708647	-20.8333380635077	3.84122503132228e-12	6.35222038253685e-11	18.0387418197001	Compartment	down-regulated
Q91XU1	Qki	-2.49177781622663	17.5699725448566	-20.7797941553428	3.98151426842885e-12	6.55869598481497e-11	18.0012309434623	Compartment	down-regulated
Q6P7A7	Rpn1	-2.676130741262	18.5078990670323	-20.7690126685059	4.0104185178692e-12	6.55982534943718e-11	17.9936664368498	Compartment	down-regulated
Q04931	Ssrp1	-1.98854522392473	15.282945640613	-20.7680279423037	4.01306962553804e-12	6.55982534943718e-11	17.9929753425126	Compartment	down-regulated
Q6TUG0	Dnajb11	-1.36159176179733	15.8043236012427	-20.7537015427658	4.05185187317832e-12	6.59784308850876e-11	17.9829172650534	Compartment	down-regulated
Q66HC5	Nup93	-1.2570490246638	15.2512746257721	-20.7398501724801	4.08972877327903e-12	6.63410201772361e-11	17.9731862536125	Compartment	down-regulated
P30919	Aga	-1.65651039981721	16.4376376082449	-20.7283298758366	4.12151919444482e-12	6.66024964881768e-11	17.9650880676026	Compartment	down-regulated
Q7TP17	U2af1l4	-2.41744824827862	15.4094020089272	-20.672397094627	4.27966048584027e-12	6.88960494879589e-11	17.9257077242987	Compartment	down-regulated
P24051	Rps27l	-2.12522269339435	16.4027705342033	-20.6202865677255	4.43283222440338e-12	7.09770885609732e-11	17.8889250221913	Compartment	down-regulated
P43138	Apex1	-3.82139630402006	16.9822717372041	-20.6146877347324	4.44963403384893e-12	7.09770885609732e-11	17.8849676518286	Compartment	down-regulated
P12749	Rpl26	-2.7199149812589	18.2931746964379	-20.6115661637736	4.45903121077173e-12	7.09770885609732e-11	17.8827608070445	Compartment	down-regulated
F1M3H8	LOC681410	-2.9668573153221	15.6571670466774	-20.6047471993372	4.47963277936185e-12	7.10389526577906e-11	17.8779388989776	Compartment	down-regulated
Q6AYT7	Abhd12	-1.08058357361303	16.9373007622669	-20.5781389977624	4.56099885285526e-12	7.2060390797899e-11	17.8591085250358	Compartment	down-regulated
A0JPQ9	Chid1	-1.8415254280522	16.1371717227396	-20.543415715838	4.66956064480317e-12	7.35023434830129e-11	17.834499528984	Compartment	down-regulated
P62845	Rps15	-2.41160299383572	16.7496573677826	-20.5135425679235	4.76516645404151e-12	7.4570351451099e-11	17.8132955145079	Compartment	down-regulated
B1WBY7	Erlin1	-1.13806627548344	15.4461766914461	-20.5112768196225	4.77250249287034e-12	7.4570351451099e-11	17.8116860575429	Compartment	down-regulated
Q3MHC2	Ints11	-1.3650129882671	14.9255543576866	-20.428844489681	5.04777165500527e-12	7.85825257647341e-11	17.7530130701491	Compartment	down-regulated
Q9ESW0	Ddb1	-1.00826469846308	18.2678443751024	-20.4138436501181	5.09966217286366e-12	7.91005993966079e-11	17.7423111657372	Compartment	down-regulated
Q66X93	Snd1	-2.60644629488074	18.2056649480089	-20.3582334575997	5.29705117518164e-12	8.18635181618981e-11	17.7025709795615	Compartment	down-regulated
Q641X8	Eif3e	-2.2570431937279	17.7481748905153	-20.2271326102141	5.79540089742657e-12	8.92407746886338e-11	17.6084651366064	Compartment	down-regulated
P29314	Rps9	-3.16770577564201	19.0684124991702	-20.2173997270527	5.83434271774454e-12	8.95160886296545e-11	17.6014551826166	Compartment	down-regulated
Q5I0E7	Tmed9	-2.3999401632405	17.2701058327544	-20.1323596816753	6.1867155150858e-12	9.45810825148009e-11	17.5400669636923	Compartment	down-regulated
D4A4Z9	Ktn1	-1.26573458837659	15.7339310729151	-20.078104851833	6.42334585871606e-12	9.77786803444849e-11	17.5007704390506	Compartment	down-regulated
P62804	H4c2	-5.43995685289983	20.6570481101635	-20.0739436194038	6.44188952857783e-12	9.77786803444849e-11	17.4977522346371	Compartment	down-regulated
B2RYC9	Gba	-1.22602108210045	18.2200105415735	-19.9841194451086	6.85642127228437e-12	1.03700321733838e-10	17.4324534207942	Compartment	down-regulated
B4F777	Hmgn5	-2.85510962174987	15.6077436850533	-19.8701323304615	7.42389390005874e-12	1.11884925798758e-10	17.3491793145295	Compartment	down-regulated
D3ZUM4	Glb1	-2.31603547195077	16.3034335918662	-19.8646251436782	7.45255058803515e-12	1.11919929325616e-10	17.3451443217871	Compartment	down-regulated
Q6AY20	M6pr	-1.50957536352077	17.4663092278439	-19.8224718346101	7.67584485843563e-12	1.14867396649125e-10	17.314223712879	Compartment	down-regulated
P69736	Edf1	-1.62278710743729	15.8551655596137	-19.8029854968778	7.78147124931182e-12	1.15831785054529e-10	17.2999084911392	Compartment	down-regulated
P62864	Fau	-3.17778076458213	16.9102727632375	-19.8005470450987	7.7947977707283e-12	1.15831785054529e-10	17.2981161777149	Compartment	down-regulated
D3ZPN0	Pcdh17	0.893114597219982	15.9508018017489	19.7800282553121	7.90790571572767e-12	1.17103133421054e-10	17.2830259931108	Compartment	up-regulated
Q8K1Q0	Nmt1	-1.62822583712215	16.3121565766029	-19.7274555674479	8.20577761368552e-12	1.21092204368623e-10	17.2442933124934	Compartment	down-regulated
G3V7Z8	Pabpn1	-2.72055089843405	15.5855930538627	-19.6900917839612	8.42474490981771e-12	1.23893307497319e-10	17.2167051671627	Compartment	down-regulated
Q5XII0	Epdr1	-2.13886354675724	18.1202941578003	-19.6762322577173	8.50754581274138e-12	1.24679550703969e-10	17.2064589327545	Compartment	down-regulated
P18445	Rpl27a	-4.15874418458605	18.0195419215869	-19.6474917415077	8.68203076120604e-12	1.26799418333765e-10	17.1851891212714	Compartment	down-regulated
Q00715		-4.86373248841836	18.2012978422186	-19.6399694311823	8.72832689507385e-12	1.27039004465972e-10	17.1796171831789	Compartment	down-regulated
Q9EPB1	Dpp7	-2.16693149843176	19.6997193602061	-19.5394794538866	9.37271160104283e-12	1.35952301380314e-10	17.1049843308927	Compartment	down-regulated
P17164	Fuca1	-2.11497767891184	17.7114820038815	-19.4818617391783	9.76492493869945e-12	1.41159629215893e-10	17.0620254679138	Compartment	down-regulated
A0A096MJF8	Galnt17	-1.9153005748477	15.5863534462697	-19.3713995287423	1.05666882474858e-11	1.52231949328185e-10	16.9793239135721	Compartment	down-regulated
P84100	Rpl19	-2.87649369213381	17.7131680249117	-19.3449681747162	1.07687668821053e-11	1.54619119084282e-10	16.9594679493204	Compartment	down-regulated
Q923V8	Selenof	-1.12449182320328	16.0527234033203	-19.3094632167525	1.10467317132202e-11	1.5807612720938e-10	16.9327546087794	Compartment	down-regulated
Q920A6	Scpep1	-2.0834958081821	16.0138457915464	-19.2819205402331	1.12676314738617e-11	1.60696086456081e-10	16.9119994663513	Compartment	down-regulated
Q3B8Q2	Eif4a3	-2.70983140017033	16.2464913903768	-19.2061723509753	1.18998169114816e-11	1.68666076292865e-10	16.8547714295785	Compartment	down-regulated
Q66H12	Naga	-2.29241720554738	17.8037698454368	-19.2054714062719	1.19058406794963e-11	1.68666076292865e-10	16.8542408532974	Compartment	down-regulated
Q9WTV0	Preb	-1.60761846280433	16.3203327302161	-19.1804974959572	1.21225984339727e-11	1.71166256958086e-10	16.8353248657046	Compartment	down-regulated
Q5XI31	Pigs	-1.05174630793677	15.5852982207718	-19.0824660763934	1.3015035647668e-11	1.83158614246984e-10	16.7608441125658	Compartment	down-regulated
Q6P747	Hp1bp3	-3.40727560119018	16.0194208356185	-19.0687462036321	1.31454248677487e-11	1.84383022072383e-10	16.7503910308767	Compartment	down-regulated
B5DEQ4	Snrpb2	-1.95145363705355	15.5367002721477	-19.0372222525934	1.34503283519274e-11	1.88039129920038e-10	16.7263458426278	Compartment	down-regulated
Q6AYA5	Tmem106b	-1.00921721070847	16.8558539879423	-19.0325794276846	1.34958681063944e-11	1.88057178531726e-10	16.7228012661582	Compartment	down-regulated
G3V8G5	Glg1	-2.62872323349172	16.692553058655	-18.9893349142277	1.39280267128932e-11	1.93444815456850e-10	16.6897463451128	Compartment	down-regulated
F1LPS8	Pura	-1.7879706852696	17.2508225919331	-18.9632924722133	1.41953831951812e-11	1.96515891138502e-10	16.6698054701431	Compartment	down-regulated
Q56B11	Pelp1	-2.52636439362383	15.4470742912653	-18.9406176328831	1.44326282773621e-11	1.9915152655451e-10	16.652421860302	Compartment	down-regulated
B1WC34	Prkcsh	-1.76359297751624	19.0607031238951	-18.9050928068185	1.4812867977179e-11	2.03736857291297e-10	16.6251468125181	Compartment	down-regulated
Q4KM65	Nudt21	-3.45356072342971	16.3782052136497	-18.8998165905881	1.487024750132e-11	2.03866296389064e-10	16.6210916936141	Compartment	down-regulated
Q9JKC9	Synrg	-0.962714012221087	16.2624982422569	-18.8932834906993	1.49416246150305e-11	2.04186188469067e-10	16.6160690783181	Compartment	down-regulated
Q9JHW1	Cpd	-1.735459730495	15.8076763487728	-18.7914804044519	1.61023901231778e-11	2.19343455203544e-10	16.5375883735283	Compartment	down-regulated
Q63524	Tmed2	-2.12917805985546	16.3211330605952	-18.7517277142075	1.65814510631076e-11	2.25147498460726e-10	16.5068325578882	Compartment	down-regulated
P05765	Rps21	-2.57872500610242	17.4319063133111	-18.7168009228523	1.70149122179559e-11	2.29727608133297e-10	16.4797590853719	Compartment	down-regulated
M0R3V4	Mydgf	-1.28816707504997	17.2254553447877	-18.7129015526805	1.70640505926894e-11	2.29727608133297e-10	16.4767335039708	Compartment	down-regulated
Q9JI85	Nucb2	-1.79655953399701	16.2268678438441	-18.7115653806252	1.70809233341463e-11	2.29727608133297e-10	16.4756966092506	Compartment	down-regulated
F1LN59	Eif4g2	-1.54967771274592	17.1443016304474	-18.6183899626558	1.83025637402364e-11	2.45381375066261e-10	16.4032161877627	Compartment	down-regulated
Q925G1	Hdgfl2	-1.54824560247488	14.9785515966695	-18.6098417624502	1.84192197586274e-11	2.46168817528825e-10	16.3965493207782	Compartment	down-regulated
Q9JMJ4	Prpf19	-2.38590681663598	17.1998169458354	-18.5494319945139	1.92665781278587e-11	2.56686385715986e-10	16.3493516105269	Compartment	down-regulated
G3V7G9	Eif3l	-1.62665272051301	16.3530683322403	-18.4994406995791	1.99992494957071e-11	2.65615032364859e-10	16.3101830814387	Compartment	down-regulated
Q32PX2	Aimp2	-1.72954063584589	16.3540456335283	-18.4838714239668	2.02334588345942e-11	2.67888473666745e-10	16.2979638924086	Compartment	down-regulated
B2RYI2	Srp68	-1.52199318959494	16.6443940341438	-18.3426811197452	2.24959849877877e-11	2.96919056515832e-10	16.1867053896584	Compartment	down-regulated
Q8VHK7	Hdgf	-3.25406520078274	16.3812367868781	-18.3133899608952	2.29983312029332e-11	3.02300604254762e-10	16.1635220588373	Compartment	down-regulated
P24155	Thop1	-1.19697373764857	18.7485933859857	-18.3106473926474	2.30459754773042e-11	3.02300604254762e-10	16.1613495738022	Compartment	down-regulated
B0BNG3	Lman2	-2.1520605509008	17.6576306208683	-18.2866646316041	2.34671214996603e-11	3.06877742687865e-10	16.1423388246551	Compartment	down-regulated
P86252	Pura	-1.94476891093885	17.9213256667117	-18.2693813878074	2.37757082201641e-11	3.0995938630582e-10	16.1286240131292	Compartment	down-regulated
D3ZYS7	G3bp1	-2.04316642543201	16.1100739760339	-18.1821599316164	2.54004706102939e-11	3.30128440653666e-10	16.059222832194	Compartment	down-regulated
M0R735	Syncrip	-1.3278396509447	15.5653140057028	-18.1701051245999	2.56341840669638e-11	3.32150250867671e-10	16.0496061585257	Compartment	down-regulated
A0A0G2JU25	Galnt2	-2.08908992788491	16.1478922823789	-18.1360839537808	2.63062309341372e-11	3.39822132127913e-10	16.0224332962249	Compartment	down-regulated
Q7TP40	Pcnp	-2.33257376182204	16.0829532202286	-17.9607610419277	3.00806699445394e-11	3.87402567467553e-10	15.8816331977965	Compartment	down-regulated
P62982	Rps27a	-1.51528247420418	15.2904681686961	-17.946948677295	3.04016477632114e-11	3.90353483364496e-10	15.8704855087003	Compartment	down-regulated
Q4KLI0	Smarcb1	-1.59247936422254	15.105445523607	-17.8909443797725	3.17410297716763e-11	4.06323423282001e-10	15.8252024012416	Compartment	down-regulated
Q4V8E1	Gatad2b	-2.01289627243285	15.2720018763746	-17.8865602041217	3.18485046167902e-11	4.06474908772848e-10	15.8216518683398	Compartment	down-regulated
Q566E4	Hnrnpr	-2.73749926388799	15.8694319757772	-17.8577131314772	3.2565420734555e-11	4.1438035365826e-10	15.7982695237715	Compartment	down-regulated
B0BN99	Hmgb3	-2.48941573734719	15.7799132919954	-17.8257066694231	3.33810485954339e-11	4.23490915016699e-10	15.7722845832287	Compartment	down-regulated
Q6P7A9	Gaa	-2.15295558403933	17.9653899522548	-17.8101434143884	3.37854992171467e-11	4.27346344264504e-10	15.7596334195316	Compartment	down-regulated
A0JN30	Cnpy2	-1.47590829668447	17.123117194096	-17.8047992593529	3.39255835739933e-11	4.27844896704663e-10	15.7552868238572	Compartment	down-regulated
M0R7B4	Hist1h1d	-1.80650852813468	15.1155902146253	-17.7914908599973	3.42771311632914e-11	4.29766680850413e-10	15.7444572742568	Compartment	down-regulated
P17702	Rpl28	-3.06188761859168	16.8299670991193	-17.7913748407517	3.42802128960683e-11	4.29766680850413e-10	15.7443628314421	Compartment	down-regulated
G3V6L9	Fkbp3	-1.83857579089399	16.5695119028388	-17.7866439166176	3.44061289742859e-11	4.30076612178574e-10	15.7405112365361	Compartment	down-regulated
Q5RK09	Eif3g	-1.68476636775715	16.3382369965736	-17.7827360915584	3.45105098773985e-11	4.30116325451448e-10	15.7373290247471	Compartment	down-regulated
Q68FY1	Nup35	-1.88616167532905	15.1081218053674	-17.7682371255491	3.49007492273201e-11	4.33708140982779e-10	15.7255164992219	Compartment	down-regulated
P29457	Serpinh1	-1.4576472228151	18.9252625466507	-17.7203395517045	3.62237252544238e-11	4.48836245863852e-10	15.6864290040325	Compartment	down-regulated
Q5XI72	Eif4h	-0.914194456771244	18.2314260596808	-17.6981605333341	3.68543573427858e-11	4.55322728798953e-10	15.6682958037681	Compartment	down-regulated
B1H2A6	Fxr2	-1.21487762838388	15.160539276122	-17.6336099555167	3.87573284264067e-11	4.77445350180373e-10	15.615398408559	Compartment	down-regulated
Q63584	Tmed10	-2.25649767926336	16.976184756852	-17.6259773430664	3.89891757198608e-11	4.78913285576325e-10	15.6091316626938	Compartment	down-regulated
Q9EQS0	Taldo1	-1.6743678284381	20.2798307840929	-17.5388973994033	4.174156475809e-11	5.11243948766232e-10	15.5374537358813	Compartment	down-regulated
D3ZPL1	Cpsf6	-3.16100472571701	15.9627864968771	-17.5112100215706	4.26595474687045e-11	5.20069093005038e-10	15.5145934499652	Compartment	down-regulated
D3ZW15	Sec24b	-1.07498035607324	15.6138032249157	-17.5098005784964	4.27068502255902e-11	5.20069093005038e-10	15.5134288257321	Compartment	down-regulated
Q4KM38	Srsf10	-2.1943500200108	15.3149640885749	-17.4555218211814	4.45717561884565e-11	5.41228468002686e-10	15.4685111836706	Compartment	down-regulated
B2RZB7	Snrpd1	-2.67468523699585	16.142556087418	-17.3911508287678	4.68966593131883e-11	5.67837042965955e-10	15.41507177106	Compartment	down-regulated
P12001	Rpl18	-3.32701443457371	17.8725248707182	-17.3578244535667	4.8150828254997e-11	5.81366534328799e-10	15.3873320688348	Compartment	down-regulated
P35565	Canx	-1.28473972130454	20.5056500870571	-17.2732919945857	5.1495266616124e-11	6.175788269729e-10	15.3167459431801	Compartment	down-regulated
Q4V8C7	Prkra	-1.78418073709993	16.6561393148099	-17.2729531692404	5.1509159991003e-11	6.175788269729e-10	15.3164623680637	Compartment	down-regulated
B2RYN3	Eef1e1	-1.68038340765271	16.206284422749	-17.2710810823449	5.15859961353835e-11	6.175788269729e-10	15.3148954574165	Compartment	down-regulated
D4A944	Snrnp40	-1.06296472640777	14.6219403291905	-17.14783408507	5.69234716065059e-11	6.79563916650703e-10	15.2113885363319	Compartment	down-regulated
Q5XIM7	Kars1	-1.9795882141541	17.3272865706535	-17.1285410727317	5.78109784716877e-11	6.88225934186758e-10	15.195122749473	Compartment	down-regulated
P40329	Rars	-1.05414054959673	17.8488407221571	-17.0984075255966	5.922681662746e-11	7.03111649906997e-10	15.1696831475809	Compartment	down-regulated
Q5XIG8	Strap	-0.880312681142149	17.5641552669854	-17.0509434601621	6.15324503485479e-11	7.28448228360247e-10	15.1295276719417	Compartment	down-regulated
P83883	Rpl36a	-3.18723443304328	18.0034385629469	-17.0428375006293	6.19356871851251e-11	7.31185195935505e-10	15.1226594611199	Compartment	down-regulated
Q64232	Tecr	-1.49437596484765	18.1359578760913	-17.0318437823628	6.24870861200938e-11	7.33842863511923e-10	15.1133395735175	Compartment	down-regulated
Q4FZX7	Srprb	-1.07977780638547	15.7639739797937	-17.0314656391654	6.25061450803096e-11	7.33842863511923e-10	15.113018904146	Compartment	down-regulated
Q5FVH2	Pld3	-1.76732121626896	18.4242549400607	-16.9393967920922	6.73363085643092e-11	7.88372758673042e-10	15.0347454487463	Compartment	down-regulated
Q9Z142	Tmem33	-0.970821983916927	18.2361632352282	-16.9277475687909	6.7975263625435e-11	7.93667226395875e-10	15.0248134994878	Compartment	down-regulated
G3V9K0	Cars	-0.921645116741494	17.9367848339503	-16.9141348319013	6.87301183101879e-11	8.00282199502187e-10	15.013199425642	Compartment	down-regulated
Q3B8P4	Dcps	-2.16481602318516	15.2643423523604	-16.8754895180417	7.09222019421281e-11	8.23550159164056e-10	14.980180681417	Compartment	down-regulated
A0A0G2K2M9	Srrm2	-2.27068590361872	15.8131370859471	-16.8563871698609	7.20331716512996e-11	8.3417160631614e-10	14.9638335615165	Compartment	down-regulated
P62912	Rpl32	-2.52413391673942	16.4857295860741	-16.8433214434519	7.28037368646707e-11	8.40804026290355e-10	14.9526424487296	Compartment	down-regulated
Q80Z70	Sel1l	-0.928339755781062	14.9084619630335	-16.8376036086064	7.31437128769005e-11	8.42441137471076e-10	14.9477424453159	Compartment	down-regulated
F1LS72	Uba2	-3.13836950627153	16.2200783828314	-16.8331247835571	7.34112010328199e-11	8.43236768620228e-10	14.9439031537488	Compartment	down-regulated
Q4QQW4	Hdac1	-3.12202166536753	16.0726775204911	-16.8292990399605	7.36405113469286e-11	8.43590763408212e-10	14.9406229379271	Compartment	down-regulated
O35162	Hspa13	-1.31814723139947	17.0207727231261	-16.8029347438631	7.52416709262798e-11	8.59615864077122e-10	14.9179991714692	Compartment	down-regulated
Q02874	H2afy	-2.5888502580822	16.8241181873019	-16.7861166854586	7.62824307370662e-11	8.69169787218582e-10	14.9035500015514	Compartment	down-regulated
D3ZGY1	Pym1	-1.15232548874051	15.3501400248423	-16.7688776187759	7.73651919499333e-11	8.78440485992984e-10	14.8887251634025	Compartment	down-regulated
D3ZN76	Sec16a	-1.07941236723448	15.1787348052438	-16.766600194614	7.75094546464397e-11	8.78440485992984e-10	14.8867656207562	Compartment	down-regulated
B5DEP7	Snrpg	-2.16837018152485	15.5600504780022	-16.6159262188372	8.77214721510131e-11	9.9153259745161e-10	14.756570850327	Compartment	down-regulated
Q9WTT7	Bzw2	-0.964058408971246	17.1161521639913	-16.6066727948193	8.83937112561938e-11	9.96480829811204e-10	14.7485395023589	Compartment	down-regulated
Q6JE36	Ndrg1	1.16191005414019	17.6063225732784	16.594650370701	8.92753268258166e-11	1.0037569815072e-09	14.7380986560746	Compartment	up-regulated
P62859	Rps28	-2.21984467176907	17.7431395358388	-16.5754822104642	9.0700391460885e-11	1.01708882245056e-09	14.7214376170299	Compartment	down-regulated
Q71TY3	Rps27	-2.39929256038896	16.6775639521153	-16.5396091662354	9.34329675531968e-11	1.04497397921339e-09	14.6902086501432	Compartment	down-regulated
P11507	Atp2a2	-1.06256859967237	18.9925087655708	-16.5346409190196	9.38182830759003e-11	1.04652940438996e-09	14.6858786452911	Compartment	down-regulated
Q9EQV6	Tpp1	-1.99084320741325	17.7791112242317	-16.4674546587467	9.91986590187239e-11	1.10365000217167e-09	14.6272049576571	Compartment	down-regulated
G3V7D4	Efnb3	0.960221994340594	18.1178288939836	16.4595025223949	9.9856926099107e-11	1.10807293974205e-09	14.6202457252374	Compartment	up-regulated
D3ZWS6	Naa30	-0.982244237596795	15.8855533970601	-16.4471783107819	1.00886325971921e-10	1.11658043067881e-09	14.6094541740242	Compartment	down-regulated
D4A0W1	Emc4	-1.72583864946962	16.0870112476051	-16.4281026672964	1.0250202097317e-10	1.13151581593759e-09	14.5927360716918	Compartment	down-regulated
F7FJQ3	Npc2	-1.79275946115492	18.5309669501947	-16.4132871339135	1.03775915030687e-10	1.14261046342078e-09	14.579739201428	Compartment	down-regulated
Q27W01	Rbm8a	-2.0843630117346	15.3758121866025	-16.4039172384462	1.045902782287e-10	1.14860124669761e-09	14.5715139030691	Compartment	down-regulated
Q4V7F2	Creld1	-1.46768806152303	16.7573175852852	-16.3608768129831	1.08419549076918e-10	1.18758526695078e-09	14.5336753587963	Compartment	down-regulated
P42667	Sec11a	-1.5362661214775	16.9400470974074	-16.3454504630715	1.09828173020323e-10	1.19992219880816e-09	14.5200910801252	Compartment	down-regulated
Q6AYL5	Sf3b4	-1.56175296747233	14.9987462687135	-16.2817982278135	1.15850157990351e-10	1.26246967040767e-09	14.4639142817621	Compartment	down-regulated
Q62703	Rcn2	-1.36650546514142	16.5402146465542	-16.2550713558283	1.18482794486077e-10	1.28772238063085e-09	14.4402659066382	Compartment	down-regulated
Q99PW3	Neu1	-2.39762461462876	15.4419104061446	-16.2521594339488	1.18773452519364e-10	1.28772238063085e-09	14.4376872270182	Compartment	down-regulated
Q6P3V9	Rpl4	-2.40402755967287	16.8770699968478	-16.2018179539368	1.23920381334902e-10	1.3401059050212e-09	14.393039478193	Compartment	down-regulated
Q675A5	Pla2g15	-1.38405011081897	15.8293640713257	-16.0660661887715	1.39021581760306e-10	1.49959828040939e-09	14.2720024784472	Compartment	down-regulated
A0A0G2KAS8	Wnk2	0.666862052873851	14.628559786143	16.0614464016293	1.39568820609282e-10	1.50168984199861e-09	14.2678669399636	Compartment	up-regulated
Q6TEK3	Vkorc1l1	-0.813918238274042	16.6025082111954	-16.0498282325495	1.40955229977821e-10	1.51244405455013e-09	14.2574617653515	Compartment	down-regulated
Q5XHZ8	Cog3	-0.593129550581	14.5733834973739	-16.0471236880395	1.41280068154447e-10	1.51244405455013e-09	14.2550385966301	Compartment	down-regulated
F2Z3T4	Mbnl2	-2.58949516378007	15.4875009271859	-16.0433197319799	1.41738305934096e-10	1.51353718648218e-09	14.2516297626284	Compartment	down-regulated
D3ZUV3	Eif2a	-1.0814401421972	15.3600265454445	-15.9616840841243	1.51964087219463e-10	1.61866508943037e-09	14.1782944345309	Compartment	down-regulated
P09414	Nfia	-1.64877523746714	15.2278483480271	-15.9162889726847	1.57988129691164e-10	1.67862387796861e-09	14.137365986385	Compartment	down-regulated
Q9WVS2	Osgep	-1.37482721793859	16.4898397222459	-15.8612714451065	1.6563224921561e-10	1.75545401288365e-09	14.0876183849926	Compartment	down-regulated
Q5XI81	Fxr1	-1.81116102975053	16.038766217681	-15.8480966372358	1.67520644479083e-10	1.77005338003277e-09	14.0756821090119	Compartment	down-regulated
P47198	Rpl22	-2.81034901957477	18.2208960672094	-15.8453570564297	1.67916193442068e-10	1.77005338003277e-09	14.0731989295716	Compartment	down-regulated
Q5RKG9	Eif4b	-1.20784109839019	18.0872278836194	-15.8429870043414	1.68259191890174e-10	1.77005338003277e-09	14.0710503772643	Compartment	down-regulated
P62268	Rps23	-2.60679012522663	17.1310017267025	-15.8129018740315	1.72678672814327e-10	1.81206014681701e-09	14.0437513576847	Compartment	down-regulated
P68101	Eif2s1	-1.32317799408124	19.2680630667889	-15.7921816365747	1.7579431272046e-10	1.84021140163043e-09	14.0249223435905	Compartment	down-regulated
G3V7N0	Hs2st1	-1.87643300635078	15.760407910169	-15.7488562825337	1.82504314453532e-10	1.90575758335998e-09	13.9854784168464	Compartment	down-regulated
D3ZZA8	Sec24a	-1.43756855669704	16.2155762352104	-15.7189699723998	1.87291740753721e-10	1.95095563285126e-09	13.958211760025	Compartment	down-regulated
D3ZYK9	Npm3	-1.54078653568355	14.9913172055736	-15.7028765121707	1.89925006924606e-10	1.97354836046351e-09	13.9435093477179	Compartment	down-regulated
Q4QQT3	Celf1	-2.94017051979134	16.5885063028746	-15.6966188543835	1.90959535880871e-10	1.97945860364318e-09	13.9377888615212	Compartment	down-regulated
D3ZZR9	Fkbp2	-1.28377423871257	18.156906274646	-15.6757531671593	1.94452720037944e-10	2.01076413664541e-09	13.9186992863837	Compartment	down-regulated
M0R3V7	Slc8a1	0.828008955949836	14.327024563292	15.625885539475	2.03080073969961e-10	2.09487940381634e-09	13.8729824238802	Compartment	up-regulated
F1LMW0	Tmem130	-1.340460378477	15.3149905676572	-15.603186608256	2.07141388874062e-10	2.13160024870402e-09	13.852128801767	Compartment	down-regulated
Q4FZT9	Psmd2	-0.753241840424769	18.9724137154495	-15.5968911703943	2.08283044741554e-10	2.1381713530232e-09	13.8463402564066	Compartment	down-regulated
D3ZPN3	Mlf2	-1.51902383220991	15.3138719556704	-15.5889724225542	2.09728613434278e-10	2.14782314962815e-09	13.8390560834472	Compartment	down-regulated
D3ZU83	Ergic3	-1.24360053508085	14.9850344112839	-15.5789710990887	2.11569654459294e-10	2.16146882560577e-09	13.8298514071209	Compartment	down-regulated
M0R544	Gaa	-1.51435826908318	16.3724444052323	-15.5653068100012	2.14112863884256e-10	2.18220544726161e-09	13.8172668356588	Compartment	down-regulated
Q1HL14	Cers1	-1.23990803529351	17.2655795328267	-15.5461303180271	2.17737099674767e-10	2.20957653386778e-09	13.799588653037	Compartment	down-regulated
Q27W02	Magoh	-2.91311510751203	16.1185384637191	-15.5431346245913	2.1830914614688e-10	2.20957653386778e-09	13.796825229048	Compartment	down-regulated
Q5U2V8	Emc3	-1.34466150186977	15.6543874329177	-15.5428783820153	2.18358151582228e-10	2.20957653386778e-09	13.7965888316017	Compartment	down-regulated
D3ZUN5	Pofut2	-1.25823871084376	16.0199907939097	-15.5144252445033	2.23873319258032e-10	2.26000381673785e-09	13.7703172151757	Compartment	down-regulated
Q9R066	Cxadr	0.762754497478356	19.1503378346986	15.4671117340989	2.33375552123027e-10	2.35034620029115e-09	13.7265341123944	Compartment	up-regulated
Q2A121	Fto	-1.57567138983797	15.2183497775841	-15.4245950242889	2.42281505580457e-10	2.43427044613934e-09	13.6870859502759	Compartment	down-regulated
P11250	Rpl34	-3.19562908018049	17.5821191812181	-15.4168035800051	2.43952486049763e-10	2.44407972131662e-09	13.6798461324783	Compartment	down-regulated
G3V824	Igf2r	-1.47592851602865	15.9677120626271	-15.4146896026049	2.44407972131662e-10	2.44407972131662e-09	13.677881249723	Compartment	down-regulated
A0A0G2K999	Sdk2	0.940245000051306	14.351485881852	15.3915183307567	2.49460382529878e-10	2.4887479477746e-09	13.6563281551048	Compartment	up-regulated
Q1H5H1	Selenot	-0.88706489266142	16.1688957497959	-15.3322617840185	2.62894194825039e-10	2.61662840282533e-09	13.6010756439126	Compartment	down-regulated
P61212	Arl1	-1.87497790266713	16.5121478577964	-15.2896380636154	2.73032933330498e-10	2.71119151087527e-09	13.5612122437054	Compartment	down-regulated
G3V828	Cnpy3	-1.43822402309369	15.5493589348283	-15.2861867841752	2.73871916232229e-10	2.71318331931696e-09	13.5579800659784	Compartment	down-regulated
Q6UPR8	Ermp1	-1.42179908299509	16.7271704319056	-15.2202829011304	2.90431132110059e-10	2.87054025922733e-09	13.4961329551707	Compartment	down-regulated
Q3B7U9	Fkbp8	-0.841830861944226	16.9325906526758	-15.2172798775517	2.91210656164629e-10	2.87156679512685e-09	13.4933090173327	Compartment	down-regulated
Q1JU68	Eif3a	-1.53772031076153	17.9832165486912	-15.2019483757425	2.95225299854204e-10	2.90441556569529e-09	13.4788839530578	Compartment	down-regulated
P32851	Stx1a	0.87085850032586	18.9709230715157	15.1884389466906	2.98811714653289e-10	2.93290943943759e-09	13.4661623306927	Compartment	up-regulated
Q9JKU6	Strbp	-1.76044254692514	15.3825499640354	-15.1806980676026	3.00887621336764e-10	2.94648016286002e-09	13.4588682533835	Compartment	down-regulated
Q6P7P5	Bzw1	-1.15053186347144	17.1493239431415	-15.1659149480373	3.04894895135484e-10	2.97885817086392e-09	13.4449290684446	Compartment	down-regulated
Q6JAM9	Tmem35a	-1.36425852605361	18.6733532452659	-15.0934006168119	3.25392129348264e-10	3.1718269489223e-09	13.3763761793415	Compartment	down-regulated
Q9ES73	Maged1	-0.86671867973654	15.3296654139304	-15.0774700241041	3.30088912709289e-10	3.21024686273336e-09	13.3612760547338	Compartment	down-regulated
D3ZQM0	Sf3a1	-1.84922719173564	15.2143105023295	-14.9782429480059	3.61018787737157e-10	3.50303618238109e-09	13.2668966516691	Compartment	down-regulated
D3ZPR0	Cse1l	-0.763435817162565	18.3989028114732	-14.9623548011051	3.6625156385004e-10	3.54159260052733e-09	13.2517324349104	Compartment	down-regulated
Q5BJT4	Txndc15	-0.811490771321051	15.3525744029173	-14.9611278806874	3.6665899864283e-10	3.54159260052733e-09	13.2505608154243	Compartment	down-regulated
P11654	Nup210	-1.77057741195136	15.3459161877075	-14.9363710121985	3.74984262511688e-10	3.61379391309450e-09	13.2269013223432	Compartment	down-regulated
A0A0G2K1W1	Rab11fip5	-1.33976421292835	16.5438390204105	-14.9123740805749	3.83246426943742e-10	3.68506179753598e-09	13.2039343930616	Compartment	down-regulated
M0RCA3	Zfpl1	-1.68728749434447	15.0714689315103	-14.8567093144749	4.03167912249124e-10	3.86786371796563e-09	13.1505307207486	Compartment	down-regulated
P27615	Scarb2	-1.21811244193826	19.1109311607793	-14.8086967243141	4.21237614400362e-10	4.03211680450797e-09	13.1043238638075	Compartment	down-regulated
G3V8T4	Ddb1	-1.08530606899418	16.4826714036101	-14.795756108685	4.26254106304121e-10	4.0709661838034e-09	13.0918469414053	Compartment	down-regulated
P63159	Hmgb1	-3.77599524442397	17.2999265097728	-14.7577346391905	4.41365026928e-10	4.20583265570404e-09	13.0551311757422	Compartment	down-regulated
E9PST5	Acin1	-1.36208019287001	14.9543346207388	-14.7496302952343	4.44659135449139e-10	4.22774345784976e-09	13.0472941835465	Compartment	down-regulated
P18420	Psma1	-0.645538743880033	20.085816236185	-14.7459263564518	4.46173357498951e-10	4.2326713602021e-09	13.0437111480996	Compartment	down-regulated
P62246	Rps15a	-2.90939683039296	18.6378534426357	-14.7347660300818	4.50769159992108e-10	4.25884186488442e-09	13.0329102381199	Compartment	down-regulated
D3Z9D0	RGD1306271	0.820622862997215	15.8931647953468	14.7343626866154	4.5093619745835e-10	4.25884186488442e-09	13.0325197470622	Compartment	up-regulated
B5DF51	Mmgt1	-1.43524513121597	15.8291734511962	-14.7287557575629	4.53265048511594e-10	4.27134469218243e-09	13.0270904890921	Compartment	down-regulated
P60123	Ruvbl1	-0.821860168835441	17.5312419922502	-14.7036407683028	4.63854971513003e-10	4.36146820559793e-09	13.0027486018395	Compartment	down-regulated
F7ENH8	Hdac2	-1.68822024004205	15.2198355738661	-14.6660699745474	4.80191940335493e-10	4.50511202301511e-09	12.9662647608671	Compartment	down-regulated
F1M4B6	RGD1563349	-1.38740078203255	15.3111635333865	-14.5932251834535	5.13639333312516e-10	4.80569285030119e-09	12.8952886701411	Compartment	down-regulated
A0A0G2JYN4	Ergic2	-1.22476958466385	15.4085089661898	-14.5914352047999	5.14491822796951e-10	4.80569285030119e-09	12.8935406283539	Compartment	down-regulated
F1M8V2	Ube4b	-0.643906085763129	16.6596801642328	-14.5720197781796	5.23835994044332e-10	4.88224336554477e-09	12.8745677670373	Compartment	down-regulated
Q02769	Fdft1	-0.810338343739901	15.1621434852652	-14.5434807478136	5.37900732603719e-10	5.00235911064727e-09	12.8466382671668	Compartment	down-regulated
Q4VSI4	Usp7	-1.1195335883834	16.597825737457	-14.5005990264702	5.59795352246189e-10	5.19460752630197e-09	12.8045803438186	Compartment	down-regulated
Q6AXS5	Serbp1	-2.47344483091284	16.9683364813874	-14.4900047683687	5.65349539955383e-10	5.23471796254984e-09	12.7941725309077	Compartment	down-regulated
G3V7I3	Atp13a1	-0.852618173576594	15.8031956885615	-14.4385435711818	5.93176542153748e-10	5.48043544381181e-09	12.7435203378251	Compartment	down-regulated
D3ZD23	Abce1	-0.823070133268388	17.1052055856557	-14.3813449189257	6.25826918523838e-10	5.76334387673072e-09	12.6870319721502	Compartment	down-regulated
Q4V8K2	Ctnnbl1	-1.98398150225588	15.3057467249701	-14.380183513853	6.26509381423433e-10	5.76334387673072e-09	12.6858829208287	Compartment	down-regulated
Q56A18	Smarce1	-1.92762788852027	15.2369676255149	-14.3759266466752	6.29017579545921e-10	5.77391946667422e-09	12.6816706280427	Compartment	down-regulated
Q9Z2Z8	Dhcr7	-1.29148173296364	18.4287574202277	-14.3640335768756	6.3608197039597e-10	5.82618184091137e-09	12.6698962140128	Compartment	down-regulated
P04644	Rps17	-2.46327908383229	18.1456810690131	-14.3201021466886	6.62918414700067e-10	6.05893174725867e-09	12.6263278573808	Compartment	down-regulated
P34064	Psma5	-0.594414333773157	18.8039008222628	-14.3076738734556	6.70727458097408e-10	6.1171495641931e-09	12.613980759269	Compartment	down-regulated
Q6AYU5	Pcbp2	-1.22641798180622	16.1948539122644	-14.277210450775	6.90285885336771e-10	6.27321566182465e-09	12.5836760015328	Compartment	down-regulated
D3ZB78	Phf24	0.825585965060661	18.3700071058537	14.2764347831307	6.9079174817269e-10	6.27321566182465e-09	12.5829036251854	Compartment	up-regulated
Q62847	Add3	0.784527309713225	18.1551848034924	14.2725600361228	6.93324639287998e-10	6.28279257350531e-09	12.5790447619679	Compartment	up-regulated
D3ZAS8	Sart3	-2.33586499751715	15.7167200716851	-14.2110876311779	7.34859786440028e-10	6.64500870717047e-09	12.5176997754952	Compartment	down-regulated
P17078	Rpl35	-3.25188749598767	17.2485231868676	-14.1511585223209	7.77911644577869e-10	7.01937258907843e-09	12.4576682208005	Compartment	down-regulated
Q6MG48	Prrc2a	-1.19759517408387	15.1933271931645	-14.1314203736453	7.926728319008e-10	7.13741427029322e-09	12.4378470860992	Compartment	down-regulated
F1LS86	Iars	-0.992442441649393	15.4651263592614	-14.1248524468047	7.97650569860837e-10	7.16705057485953e-09	12.4312461175006	Compartment	down-regulated
P25886	Rpl29	-2.15767189948535	16.1232921027593	-14.1116367515011	8.07767717751203e-10	7.24264303890847e-09	12.4179557112589	Compartment	down-regulated
Q5BJP4	Rbm39	-3.10638993227688	15.9881569321326	-14.1044774459861	8.13305443424612e-10	7.27694344116758e-09	12.4107513388991	Compartment	down-regulated
O55035	Ppig	-1.82279264755389	15.1794115482232	-14.1010977230846	8.15933695105323e-10	7.28512227772610e-09	12.4073492183844	Compartment	down-regulated
G3V6U3	Alg2	-0.786781667165005	17.9983825717109	-14.0717442464688	8.39144582495724e-10	7.47665508512961e-09	12.3777708843355	Compartment	down-regulated
P19686	Gucy1a1	0.825311085502816	14.3704398678341	14.0370223405398	8.67511713457832e-10	7.71323176191587e-09	12.3427125920316	Compartment	up-regulated
P62718	Rpl18a	-3.20522321886579	16.9165071988813	-14.0338539558549	8.70150595350727e-10	7.72054286062754e-09	12.3395097035107	Compartment	down-regulated
B2GV24	Ufl1	-0.698906961855434	14.9552472226511	-13.9960197616344	9.02330857834419e-10	7.98938780374226e-09	12.301214142536	Compartment	down-regulated
F1LMZ8	Psmd11	-0.780324108977461	18.6784407908241	-13.9739717576753	9.21666484959706e-10	8.14316884966302e-09	12.2788551759663	Compartment	down-regulated
F1LT49	Lrrc47	-0.760615918125247	17.8071926751477	-13.9718716093433	9.23531149538253e-10	8.14316884966302e-09	12.2767237865378	Compartment	down-regulated
P14841	Cst3	-0.907575830357692	17.9486331644637	-13.9247767343085	9.66418020006079e-10	8.50367822986716e-09	12.2288541028567	Compartment	down-regulated
Q6URK4	Hnrnpa3	-2.69048907858727	15.9561385780956	-13.9139178119787	9.7660445255134e-10	8.57555562674214e-09	12.2177963178267	Compartment	down-regulated
Q68SB1	Stau2	-1.57293174667861	15.0797904653191	-13.8283637331382	1.06097294423337e-09	9.28117425804051e-09	12.1304091419989	Compartment	down-regulated
O09032	Elavl4	-1.63360827767444	14.8761796164327	-13.8280176613002	1.06132957397828e-09	9.28117425804051e-09	12.1300546918983	Compartment	down-regulated
B2RYW7	Srp14	-1.33709522659066	15.6708913670793	-13.820749868466	1.06884865274094e-09	9.32773464917659e-09	12.1226091494019	Compartment	down-regulated
D3ZV82	LOC685067	0.882131448564413	14.2428975545977	13.7814172218904	1.11053742241985e-09	9.67168861738602e-09	12.0822548354813	Compartment	up-regulated
Q6PCT9	Psmd6	-0.773506153389336	18.6121755568027	-13.7698817501165	1.12308967681365e-09	9.76100434858488e-09	12.0704005749904	Compartment	down-regulated
B0BNE2	Polr2e	-1.49468007813821	15.3424135914803	-13.7494446227464	1.14570057979237e-09	9.92920579897592e-09	12.049377270767	Compartment	down-regulated
Q68FX8	Pmpca	0.533366079670043	14.1898167676904	13.7481802135079	1.14711530524639e-09	9.92920579897592e-09	12.0480756966004	Compartment	up-regulated
Q5PQR7	Tia1	-1.87367780589369	15.3432988936303	-13.7421205764811	1.15392119055947e-09	9.96342336432774e-09	12.0418364920883	Compartment	down-regulated
Q6P502	Cct3	-0.662258166701127	21.234730935047	-13.7404924763445	1.15575711026202e-09	9.96342336432774e-09	12.04015973513	Compartment	down-regulated
Q8CHN6	Sgpl1	-0.951577715944674	15.7037363523666	-13.7176690828097	1.18182377471737e-09	1.01675122318802e-08	12.0166359161264	Compartment	down-regulated
Q5XIP6	Fen1	-1.59335158081466	15.0601221786072	-13.6974422941818	1.20544825277473e-09	1.03498082308942e-08	11.9957597348126	Compartment	down-regulated
Q5RKH0	Glyr1	-1.45662384152729	14.9275323600393	-13.6808794612521	1.22516769052855e-09	1.04979086386015e-08	11.9786450464594	Compartment	down-regulated
Q6P9U8	Eif3h	-1.55054483688355	15.7795439519833	-13.6213828135781	1.29888468104097e-09	1.11071627654409e-08	11.9170162533341	Compartment	down-regulated
M0R9U3	Slitrk5	0.750110306516256	14.5093815319575	13.6066010901104	1.31792232355024e-09	1.12473290664428e-08	11.9016683410948	Compartment	up-regulated
Q5I0F0	Drg1	-1.26299364730373	15.8768232477531	-13.5784645190287	1.35498563270361e-09	1.15404587955718e-08	11.872413787165	Compartment	down-regulated
O35783	Calu	-1.64506536421391	18.01496732011	-13.5681779524332	1.36881140564837e-09	1.16348969480111e-08	11.8617052892718	Compartment	down-regulated
Q5PQR8	Tprkb	-1.2931507913652	15.6381914491217	-13.5644788729848	1.37381984054882e-09	1.1654160324017e-08	11.8578527511628	Compartment	down-regulated
P10960	Psap	-1.78966612837651	20.8410602019584	-13.5487405906141	1.39534807264851e-09	1.1813205794335e-08	11.8414513094949	Compartment	down-regulated
P62919	Rpl8	-2.9468288922562	18.585854258166	-13.5445653152786	1.40111946373931e-09	1.18384845345767e-08	11.8370973143886	Compartment	down-regulated
P63045	Vamp2	0.781058311195633	19.8624088169492	13.5222283603134	1.43243001639263e-09	1.20790229556918e-08	11.813784356306	Compartment	up-regulated
Q6AYM8	Gpaa1	-1.00245676065066	16.1109853903737	-13.4838125327976	1.48803402527709e-09	1.25230586285696e-08	11.7736114077791	Compartment	down-regulated
P54311	Gnb1	0.623794329697771	22.2358266045146	13.4802794752304	1.49326201114841e-09	1.2542220449369e-08	11.7699117491175	Compartment	up-regulated
A0A1W2Q678		-1.82748008229501	16.859409880863	-13.4780647336338	1.49654920698348e-09	1.25450377311238e-08	11.7675921412875	Compartment	down-regulated
D3ZT47	Fam171a2	1.12145919730453	16.809230254218	13.4723788357509	1.50502373585981e-09	1.2591241884654e-08	11.7616355017916	Compartment	up-regulated
A0A0G2JZU6	Tmeff2	0.821206573284423	14.3517782279935	13.4668020028204	1.51338534753358e-09	1.26363216640819e-08	11.7557909956868	Compartment	up-regulated
F7F3I7	Sema4a	0.913212388412081	15.7868936527316	13.4597945510136	1.52396212237996e-09	1.26996843531663e-08	11.7484442195475	Compartment	up-regulated
B2GUV7	Eif5b	-1.17826239532942	15.4804406421286	-13.4352770250531	1.56159153705893e-09	1.29649212724959e-08	11.7227132709956	Compartment	down-regulated
P20280	Rpl21	-3.00769381233249	16.7521597430531	-13.4350839957858	1.56189169212186e-09	1.29649212724959e-08	11.7225105264237	Compartment	down-regulated
Q68FU7	Coq6	-0.692714839643934	17.8988440563854	-13.4151710271204	1.59318818789367e-09	1.31989274825499e-08	11.7015817118995	Compartment	down-regulated
A0A0G2JSM8	Cdc42	0.736632814436605	20.5636662847597	13.3859586262174	1.64031396727127e-09	1.35629073169317e-08	11.6708301819146	Compartment	up-regulated
D3ZCT7	Sec23b	-0.820578446073932	15.0273292219401	-13.3791034688583	1.65158632719655e-09	1.36295959040492e-08	11.6636054040701	Compartment	down-regulated
Q9WTR7	Sec11c	-1.34024053512036	16.5532281351381	-13.33418097755	1.72752621491255e-09	1.42286558398805e-08	11.616181120628	Compartment	down-regulated
G3V6S3	Calu	-1.42047485432027	16.351363039291	-13.3262544666986	1.74130717294059e-09	1.43144206673066e-08	11.6077987976052	Compartment	down-regulated
O35165	Gosr2	-1.1973930617954	15.7367368241665	-13.3216982038827	1.74928156879662e-09	1.43522136436016e-08	11.602978572114	Compartment	down-regulated
G3V7J2	Prkra	-1.64873352975343	15.2993696188123	-13.3195253263555	1.75309823096075e-09	1.43558140300254e-08	11.6006793079384	Compartment	down-regulated
Q01062	Pde2a	0.806137056834188	17.9908503904027	13.305515111277	1.77792098924896e-09	1.45310850082848e-08	11.5858463735112	Compartment	up-regulated
A0A0G2JXT6	Mtmr6	0.550180844585659	14.3523235256063	13.2983376645237	1.79078238273062e-09	1.46081096479945e-08	11.5782422056537	Compartment	up-regulated
G3V805	Tprkb	-1.93288508718513	16.3629334154409	-13.2567323638952	1.86731294239426e-09	1.52032184007196e-08	11.5340932261517	Compartment	down-regulated
D4A6K8	March1	0.794143570770944	14.6467639257417	13.2519848269134	1.87626453426296e-09	1.52468915308176e-08	11.5290478148296	Compartment	up-regulated
Q99068	Lrpap1	-1.72358755352979	16.2882472695303	-13.2009452160199	1.97543802841193e-09	1.60221595815853e-08	11.4747068995062	Compartment	down-regulated
A0A0G2JZN2	Unc5a	0.827343023330823	14.464613189497	13.1832421774288	2.01112711783059e-09	1.62805528586286e-08	11.4558164063286	Compartment	up-regulated
Q498E0	Txndc12	-1.23529448040288	18.2208150322955	-13.1792257961771	2.01931920194335e-09	1.63157920309111e-08	11.4515275732981	Compartment	down-regulated
Q62991	Scfd1	-0.825292199395505	16.7902660919109	-13.1644524827182	2.04975874614475e-09	1.65303124689093e-08	11.4357423984599	Compartment	down-regulated
P97829	Cd47	0.810536884608296	18.3200316497296	13.1535687107282	2.07249635406059e-09	1.66820255771923e-08	11.4241033888778	Compartment	up-regulated
P62275	Rps29	-2.00941910132096	17.5337946332677	-13.1508111014975	2.07829987543626e-09	1.66971162015201e-08	11.4211531069455	Compartment	down-regulated
A0A0G2K719	Ddx3x	-1.96139600251284	16.5349059616557	-13.1431772156871	2.09445614871308e-09	1.67951672302464e-08	11.412983061846	Compartment	down-regulated
F1LW30	Unc5d	0.846317180633415	14.3751506949868	13.1279727142868	2.12703436164535e-09	1.70242863220202e-08	11.3966984883726	Compartment	up-regulated
Q63083	Nucb1	-2.24235538010437	16.5671673462029	-13.1075755077351	2.17158834105232e-09	1.73482151305871e-08	11.37482678976	Compartment	down-regulated
D4A0C3	Hid1	-1.00402352166217	16.9712483191617	-13.1020261470986	2.18388101720752e-09	1.74136854092532e-08	11.3688711979733	Compartment	down-regulated
P46462	Vcp	-0.713107970883204	21.48293967147	-13.0967424803458	2.19565397671305e-09	1.74747741592331e-08	11.3631987303525	Compartment	down-regulated
Q63570	Psmc4	-0.786265984994778	19.0091520677237	-13.0817564568373	2.22941447060079e-09	1.77103018692586e-08	11.3470992266259	Compartment	down-regulated
D4A017	Tmem87a	-0.71998697933826	14.625990679342	-13.0691157347406	2.25832100629123e-09	1.78735743837206e-08	11.3335069349796	Compartment	down-regulated
D4A3T3	Cbx1	-1.85164328810001	15.2323828872498	-13.0690906811675	2.25837869271952e-09	1.78735743837206e-08	11.3334799841891	Compartment	down-regulated
D4A511	Srp9	-1.19720409738237	15.8613434882353	-13.0589506448676	2.28185561027462e-09	1.80258110477084e-08	11.3225684276205	Compartment	down-regulated
P0C0S7	H2az1	-4.49233507461445	16.6601491997575	-13.0337380088921	2.34136265698458e-09	1.8448906565332e-08	11.2954058296485	Compartment	down-regulated
M0RDJ7	Tceal5	-1.12540502240424	14.7768460593239	-13.0325961951342	2.34409636359512e-09	1.8448906565332e-08	11.294174638274	Compartment	down-regulated
P54001	P4ha1	-1.91130505009259	16.2419069121535	-13.0134385243983	2.3904733858555e-09	1.87791347317669e-08	11.2735035259657	Compartment	down-regulated
D4AEH3	Psmd7	-0.696028306324643	17.578206980179	-13.008474156268	2.4026497790207e-09	1.88399659794058e-08	11.2681427109874	Compartment	down-regulated
B0BN93	Psmd13	-0.710891676558929	19.192505080032	-13.0057999383503	2.40923632494598e-09	1.88568220644943e-08	11.2652542057575	Compartment	down-regulated
Q9Z270	Vapa	-0.708632497427381	19.7667717122894	-12.9986909341966	2.42683926552822e-09	1.89596817619392e-08	11.2575730699241	Compartment	down-regulated
Q7TPB1	Cct4	-0.576504241502478	19.5434303595589	-12.9942451864042	2.4379171076692e-09	1.90111493300717e-08	11.2527676952922	Compartment	down-regulated
B4F775	Gopc	-0.952223957505597	15.9192668557906	-12.9924627965798	2.44237353746333e-09	1.90111493300717e-08	11.2508407273678	Compartment	down-regulated
Q9QZH4	Prkab2	0.741770174523252	14.8152626080651	12.9825779690389	2.46724598014188e-09	1.9169644269841e-08	11.2401499731955	Compartment	up-regulated
D3ZJ92	Prpf40a	-1.62420540961391	15.1047292148447	-12.9788488404745	2.47669920330987e-09	1.92079773979324e-08	11.2361149871979	Compartment	down-regulated
P19836	Pcyt1a	-1.21980032632543	14.9450475464047	-12.9572647987265	2.53217660348757e-09	1.95885869987532e-08	11.2127410929963	Compartment	down-regulated
Q5XIM9	Cct2	-0.630572313748304	20.6756821933087	-12.9561822732142	2.53499361160335e-09	1.95885869987532e-08	11.2115679198363	Compartment	down-regulated
Q63068	Phax	-0.693688182822953	14.7016848073914	-12.9284070044218	2.6084243091851e-09	2.01194252523352e-08	11.1814380450642	Compartment	down-regulated
Q64568	Atp2b3	0.588159223553034	18.0009661475278	12.9215628107733	2.62686398564656e-09	2.02249491648512e-08	11.1740051251853	Compartment	up-regulated
P04961	Pcna	-1.75271363299903	16.6848258256564	-12.914681091804	2.64554467308317e-09	2.03256857463698e-08	11.1665280501383	Compartment	down-regulated
F1M9W9	Trappc8	-1.14290687817156	16.4533649383359	-12.9132259012151	2.64951291846797e-09	2.03256857463698e-08	11.1649465298944	Compartment	down-regulated
D3ZQE8	Xpo5	-1.18848140244466	16.331040527216	-12.8488846735352	2.83145736912958e-09	2.16823312050463e-08	11.0948666553077	Compartment	down-regulated
A0A0G2K6F2	Csmd2	0.645317450989787	14.7985283727174	12.8443148347328	2.84487600593646e-09	2.17459047216366e-08	11.0898778181693	Compartment	up-regulated
D4AD37	Impad1	-2.432012486645	16.5136295108685	-12.817973671732	2.92355350042695e-09	2.23071855957173e-08	11.0610918817617	Compartment	down-regulated
M0RDD7	Chtopl1	-1.72551443577783	15.0528648687566	-12.7809873663704	3.03795732340266e-09	2.31385638431206e-08	11.0205874055412	Compartment	down-regulated
D4A962	Hnrnpul1	-2.10934764157641	15.4456531228449	-12.7767934187104	3.05122733858989e-09	2.31980611610143e-08	11.0159882123147	Compartment	down-regulated
Q8CH84	Elavl2	-2.15996563132413	15.9964535730577	-12.75555748839	3.11937295770231e-09	2.36738126254193e-08	10.9926805446279	Compartment	down-regulated
Q62915	Cask	0.538268602567109	17.6317574260997	12.7127897158705	3.26157688715966e-09	2.46721815205709e-08	10.9456398623183	Compartment	up-regulated
B0K017	Adprhl2	-0.758337182026351	16.5008270766199	-12.7125088715597	3.26253317989667e-09	2.46721815205709e-08	10.9453305136989	Compartment	down-regulated
Q568Z4	Spcs3	-1.18950809936471	16.7294467183762	-12.6987262952557	3.30983220122917e-09	2.49854118210017e-08	10.930141919696	Compartment	down-regulated
P62961	Ybx1	-2.02873389413216	16.5182417682383	-12.6775029428338	3.3840985390685e-09	2.55007425373069e-08	10.9067260255752	Compartment	down-regulated
O35254	Gorasp1	-1.21148669242644	15.1274662797891	-12.6601128430109	3.44627254142054e-09	2.59232890283846e-08	10.8875145208979	Compartment	down-regulated
G3V9S9	Sec24d	-0.696085546175969	15.2070754700908	-12.6111438706453	3.62796774692813e-09	2.72418072870045e-08	10.8332958818447	Compartment	down-regulated
Q8R4A1	Ero1a	-1.59602343624237	16.8106921851645	-12.6071111396134	3.64337843402564e-09	2.73092739763826e-08	10.8288228619849	Compartment	down-regulated
Q6P762	Man2b1	-1.21350057548278	15.0040322980408	-12.602861443667	3.6596936126142e-09	2.73832708690323e-08	10.8241078748475	Compartment	down-regulated
A0JPM9	Eif3j	-0.707707081728772	18.2137975777608	-12.6010202174845	3.66678645234722e-09	2.73846785928183e-08	10.8220646373286	Compartment	down-regulated
D4ABI7	Hacd3	-0.948052681196166	18.9608157589595	-12.5994702428657	3.67276865833093e-09	2.73846785928183e-08	10.8203444098104	Compartment	down-regulated
D4AA31	Prcp	-1.05487217785235	15.3490839719484	-12.5882912911064	3.71622305800184e-09	2.76498529292609e-08	10.8079322150226	Compartment	down-regulated
Q9JHU0	Dpysl5	0.77443767803291	22.0313886967869	12.5869828266326	3.72134491189112e-09	2.76498529292609e-08	10.8064787917142	Compartment	up-regulated
Q63344	Slc16a7	0.743163258505962	14.7348093668973	12.5850256814411	3.72901998254445e-09	2.76585251759405e-08	10.8043045840697	Compartment	up-regulated
P63074	Eif4e	-1.26955514162511	17.5868570686439	-12.581947079172	3.74112701407446e-09	2.7699982247067e-08	10.8008839607041	Compartment	down-regulated
Q80U96	Xpo1	-0.847907836930803	18.2623077710006	-12.5734431237148	3.7747877843997e-09	2.79006053629543e-08	10.791431558243	Compartment	down-regulated
Q9QYU4	Crym	0.893776887699481	21.1629684151436	12.5715146217902	3.78246599704522e-09	2.79088202906982e-08	10.7892872162714	Compartment	up-regulated
P19944	Rplp1	-2.21513270369185	19.040891090803	-12.548380079037	3.87588091359271e-09	2.85339612067193e-08	10.7635416710595	Compartment	down-regulated
O08587	Nup50	-2.11217526021038	15.5956636846039	-12.5472225931433	3.88061872411383e-09	2.85339612067193e-08	10.7622524931634	Compartment	down-regulated
Q6PDV8	LOC100360057	-3.16859989159272	18.7877362862642	-12.5377922236413	3.91944934884977e-09	2.87697059285173e-08	10.7517454354935	Compartment	down-regulated
D3ZIJ5	Dpm3	-0.862140682011771	15.9322715961328	-12.5263796544587	3.96699543229135e-09	2.90685010124798e-08	10.7390209107007	Compartment	down-regulated
D3ZQN7	Lamb1	-2.8563399822448	16.6159752871002	-12.5215385941061	3.98734882291575e-09	2.91673536960275e-08	10.733620371095	Compartment	down-regulated
F1M2K6	Pkp4	0.788376408688201	16.4402409445834	12.5166626535248	4.00796117912101e-09	2.92677577513132e-08	10.7281791332977	Compartment	up-regulated
P59215	Gnao1	0.740188643320689	22.3852157659144	12.4978498180833	4.08855832729252e-09	2.98050992984446e-08	10.7071683864562	Compartment	up-regulated
A0A0G2K6G2	Apmap	-0.927195493397731	16.534989292415	-12.4833059450361	4.15204758207553e-09	3.02160996983236e-08	10.6909070030667	Compartment	down-regulated
P52020	Sqle	-1.02527371368716	16.3630271345876	-12.4809937386595	4.16223743075389e-09	3.02384770610325e-08	10.6883202686498	Compartment	down-regulated
Q4V888	Pip4p2	-1.06828961388458	16.3462808890745	-12.4741409835624	4.19259393247595e-09	3.04070379061822e-08	10.6806515064057	Compartment	down-regulated
M0R8V0	Uhrf1bp1l	-0.97925666684773	16.9748309329879	-12.4520994503052	4.29184136507542e-09	3.10738088612786e-08	10.6559611628573	Compartment	down-regulated
G3V7K5	Npc1	-1.07877260546456	16.8958710583245	-12.4445095264854	4.32659277300844e-09	3.12721416416426e-08	10.6474505850046	Compartment	down-regulated
P61265	Stx1b	0.750532642289129	20.1834896686511	12.4220230774641	4.43131799707611e-09	3.19747054118395e-08	10.6222107909963	Compartment	up-regulated
P62747	Rhob	0.789569835509562	20.2766313389073	12.3909740149454	4.58037514041387e-09	3.29942277063711e-08	10.587296500257	Compartment	up-regulated
Q641X0	Samd8	-0.713693571841908	14.854976572974	-12.3789661805583	4.6394431238831e-09	3.33631696725942e-08	10.5737740558675	Compartment	down-regulated
Q8R508	Fat3	0.761600468616785	14.128580000563	12.3738242233479	4.66498428408762e-09	3.34901743367777e-08	10.5679801368408	Compartment	up-regulated
B2GUX7	Creg1	-1.54911178453821	15.6857389124901	-12.3380592526195	4.84682657316258e-09	3.47369526744367e-08	10.5276242382569	Compartment	down-regulated
P18395	Csde1	-1.01997055797316	17.4829762578588	-12.3268033251885	4.90560382824981e-09	3.50990172896661e-08	10.5149030865543	Compartment	down-regulated
A0A0G2K1Y8	Sptan1	1.22038347691489	14.8855927054803	12.3232161852374	4.9244944064454e-09	3.51749600460386e-08	10.5108469424791	Compartment	up-regulated
Q8VHW5	Cacng8	0.695492228678891	17.1177916391216	12.3188892787268	4.94738373430008e-09	3.5279162534858e-08	10.5059529888013	Compartment	up-regulated
Q9WUJ3	Pde4dip	-0.65941179600548	14.4615883551314	-12.3019600802722	5.03803238152235e-09	3.58653896507035e-08	10.4867912942588	Compartment	down-regulated
P62632	Eef1a2	-1.12736941936079	19.0055678095391	-12.2915288293696	5.09476548044717e-09	3.62086175449841e-08	10.4749734093617	Compartment	down-regulated
Q62634	Slc17a7	0.8926039154569	19.4110608029265	12.2697654678039	5.2153303211919e-09	3.70035957680561e-08	10.4502898764556	Compartment	up-regulated
P11505	Atp2b1	0.564461077500667	19.552812915987	12.2586453292732	5.27810166018972e-09	3.73865534263439e-08	10.4376634625314	Compartment	up-regulated
P18422	Psma3	-0.634999477422966	19.1936923614126	-12.2465532940979	5.34727207631616e-09	3.7813488060472e-08	10.4239225899318	Compartment	down-regulated
D3ZD32	Chd5	-1.95136155904256	15.3539064901276	-12.2351974197542	5.41310960598243e-09	3.82154747930653e-08	10.4110078915017	Compartment	down-regulated
A0JPP1	Drap1	-2.14468572975297	15.8868550208364	-12.2191488284998	5.50762781694123e-09	3.88182723416256e-08	10.3927391550948	Compartment	down-regulated
P05197	Eef2	-0.976554923377225	21.0457317105974	-12.2060836264271	5.58587115254682e-09	3.93045569508676e-08	10.3778516703121	Compartment	down-regulated
D4AAE9	Cisd2	-0.790491827193981	17.5447697955781	-12.1611298137338	5.86424193125105e-09	4.11950879468049e-08	10.3265257161825	Compartment	down-regulated
Q9WUI9	Ncoa2	1.17319374610902	18.9574368956793	12.1509281214276	5.92944551254673e-09	4.15843950962435e-08	10.3148558494772	Compartment	up-regulated
Q6PCT5	Pqbp1	-1.138656691309	14.777545714729	-12.1405306543077	5.99669422397425e-09	4.19867388004787e-08	10.3029536000226	Compartment	down-regulated
D3ZI74	Nat14	-0.876859323878871	15.990529964555	-12.1384673912036	6.01013516616695e-09	4.20116356187657e-08	10.3005907162151	Compartment	down-regulated
P84039	Enpp5	-1.40995550864118	17.0281098128843	-12.1365294503867	6.02278888425765e-09	4.20136670351368e-08	10.2983710478623	Compartment	down-regulated
P23514	Copb1	-1.76854601273602	17.4425243967297	-12.1353969045531	6.03019691563139e-09	4.20136670351368e-08	10.297073721389	Compartment	down-regulated
B0BMY7	Twf2	0.518349450995555	16.594566052245	12.11470788959	6.16724355702565e-09	4.28981753148265e-08	10.2733567204478	Compartment	up-regulated
B1WC26	Nans	-0.79246792409517	18.2836811183418	-12.1077394261531	6.21414599770051e-09	4.3153791650698e-08	10.2653607557934	Compartment	down-regulated
Q7TP48	Apmap	-0.875671191737321	16.1666265977511	-12.1015352915326	6.25622319401132e-09	4.33751200237326e-08	10.2582385864387	Compartment	down-regulated
P97710	Sirpa	0.80544831886517	18.8348835714071	12.0632190516661	6.5228933953135e-09	4.51503207330332e-08	10.2141849992407	Compartment	up-regulated
Q62765	Nlgn1	0.588077218076127	14.2989208965797	12.0470094060803	6.63932240368373e-09	4.58814962856193e-08	10.1955130468453	Compartment	up-regulated
Q05140	Snap91	0.597716910202267	19.9862067209949	12.0378999601065	6.70572083400284e-09	4.62133298140554e-08	10.1850106518694	Compartment	up-regulated
Q767H7	Pcdhac2	0.80431597313659	14.2513128499522	12.0374405482917	6.70908811653463e-09	4.62133298140554e-08	10.1844808148751	Compartment	up-regulated
P61480	Wdr12	-0.865245855119653	14.4933476424707	-12.0159464619467	6.86865727627373e-09	4.71476143395238e-08	10.1596729667278	Compartment	down-regulated
O08984	Lbr	-1.15055198628848	15.1826171033504	-12.0147622511304	6.87756516851831e-09	4.71476143395238e-08	10.1583051117508	Compartment	down-regulated
D3ZKR8	Tmem167a	-1.00499237228478	17.0148954665903	-12.0147038336387	6.87800491541288e-09	4.71476143395238e-08	10.1582376321311	Compartment	down-regulated
G3V9M1	Ddx23	-1.79744631871966	15.2037715689578	-12.0127204389067	6.89295298377084e-09	4.71739938502836e-08	10.1559463973798	Compartment	down-regulated
Q5FWT1	Fam98a	-1.04635761482088	16.4136621870127	-12.0083313835715	6.926154494836e-09	4.73250106158408e-08	10.1508750034292	Compartment	down-regulated
Q5QD51	Akap12	1.11096566987068	17.0726088213055	12.0037681061601	6.96085427892125e-09	4.74857635399925e-08	10.1456006666951	Compartment	up-regulated
D4A7R3	Nup205	-1.2561437834163	14.9198957454579	-12.0022942658563	6.97210101135204e-09	4.74862649010355e-08	10.143896813182	Compartment	down-regulated
G3V6W6	Psmc6	-0.791172877727583	18.3537108140681	-12.0002798695078	6.98750393176694e-09	4.75150267360152e-08	10.1415677608449	Compartment	down-regulated
P62630	Eef1a1	-1.01023207789689	21.4672354663413	-11.9846422203408	7.10831357908266e-09	4.82593174298743e-08	10.1234763870648	Compartment	down-regulated
E9PU13	Snx4	0.532176867720811	17.2745665210153	11.9814643800124	7.13313457323485e-09	4.83505931997578e-08	10.1197975082749	Compartment	up-regulated
P10687	Plcb1	0.586402196460801	18.3701834673608	11.9784066858982	7.15710414568098e-09	4.84358162725226e-08	10.1162569530002	Compartment	up-regulated
Q4QQV0	Tubb6	0.88384737598377	21.3296003139739	11.9660443573749	7.2548901924267e-09	4.90195283272074e-08	10.1019347443247	Compartment	up-regulated
Q9Z2Q1	Sec31a	-0.953926699878715	17.8877202209378	-11.9617061713877	7.28954110089627e-09	4.91754756806494e-08	10.0969058835885	Compartment	down-regulated
Q8CHJ1	Pigu	-1.01865216981491	15.4213143931264	-11.9545239118799	7.34729616715529e-09	4.94865431226783e-08	10.088576818464	Compartment	down-regulated
P62193	Psmc1	-0.94642865740796	18.5851298372281	-11.9035337069917	7.77157681642336e-09	5.22613947306951e-08	10.0293252003352	Compartment	down-regulated
Q02563	Sv2a	0.583253798838632	20.2913974988098	11.8929408310882	7.8629426356352e-09	5.27922688806471e-08	10.0169896738841	Compartment	up-regulated
P47942	Dpysl2	0.630049357741109	23.7127610358278	11.8847646683673	7.93424438923822e-09	5.31869694862184e-08	10.007462211269	Compartment	up-regulated
Q6PCU4	Emd	-1.14550025693403	15.8884209426444	-11.8784825695002	7.98949543873077e-09	5.34173101180805e-08	10.0001381613717	Compartment	down-regulated
Q811U3	Erc1	0.567914412813066	17.746919403431	11.878001491047	7.99374334943511e-09	5.34173101180805e-08	9.99957715886231	Compartment	up-regulated
A0A096MJI4	Gigyf2	-1.08155717575712	14.8117891554757	-11.8422946183587	8.31583576771946e-09	5.54824207422413e-08	9.95788551978789	Compartment	down-regulated
G3V9D0	Poglut1	-1.05401582229765	15.6789528609542	-11.836209846256	8.37208544871064e-09	5.57401379520746e-08	9.95077052134718	Compartment	down-regulated
Q9R064	Gorasp2	-1.43960043839535	17.2951657428242	-11.8352824916675	8.38069368267662e-09	5.57401379520746e-08	9.94968588870444	Compartment	down-regulated
Q68FQ0	Cct5	-0.710542990035779	20.6757940281591	-11.8316970538431	8.41406437303191e-09	5.5874646227165e-08	9.94549170448846	Compartment	down-regulated
Q62950	Crmp1	0.727255319583336	22.3679928545147	11.8042953934307	8.67381185030093e-09	5.75096729544133e-08	9.91340297196648	Compartment	up-regulated
P09951	Syn1	0.62206484072295	21.0938329947498	11.7813137497641	8.89823332108148e-09	5.88493667357958e-08	9.8864428344264	Compartment	up-regulated
Q6EV70	Pofut1	-0.589957961209118	14.8846678054899	-11.780775484346	8.90356301438040e-09	5.88493667357958e-08	9.88581086652919	Compartment	down-regulated
Q66H50	Far1	-0.712059516833267	15.2251749852862	-11.7691711396534	9.01929365419514e-09	5.952173607194e-08	9.87218061484063	Compartment	down-regulated
D3ZUV9	Cnot3	-1.44547383994414	15.895962030354	-11.7462525739494	9.25258508025605e-09	6.09666458776562e-08	9.84522829506304	Compartment	down-regulated
G3V7L6	Psmc2	-0.881972816231222	18.471019382437	-11.736643423347	9.35229875038923e-09	6.15282812525607e-08	9.83391500085426	Compartment	down-regulated
B5DEI0	Pcyox1l	-0.962166251289513	17.5554273047473	-11.7123622717991	9.60938746564263e-09	6.31219423940976e-08	9.80529365685954	Compartment	down-regulated
P21670	Psma4	-0.756535665546274	20.0225490834979	-11.6980365662406	9.764582396139e-09	6.39586952802623e-08	9.78838435437403	Compartment	down-regulated
P07825	Syp	0.898073707999566	22.2407615918466	11.6978273083531	9.76686899691534e-09	6.39586952802623e-08	9.78813723126287	Compartment	up-regulated
Q5HZY2	Sar1b	-0.856775965884614	19.6219951766357	-11.6947890743924	9.80013255090148e-09	6.40777897558943e-08	9.7845488190472	Compartment	down-regulated
Q9JLH7	Cdk5rap3	-0.644618669297796	14.9388183345761	-11.6927998295973	9.82197664671294e-09	6.41219673556529e-08	9.78219893673139	Compartment	down-regulated
A0A0G2JZZ4	Selenom	-0.988326204499246	15.5813846754815	-11.6744485075981	1.00259522909578e-08	6.53532166205072e-08	9.76050511904698	Compartment	down-regulated
Q07647	Slc2a3	0.772659985535496	18.756013092413	11.6527184106854	1.02733207814415e-08	6.68631138148947e-08	9.73478085342789	Compartment	up-regulated
B3GNI6	Septin11	0.446482640804391	19.6934757210656	11.6155000828558	1.07121941639181e-08	6.96128825636881e-08	9.69062986483317	Compartment	up-regulated
Q7TQ77		-0.765432217472593	16.3916135651658	-11.6112225275682	1.07638966970032e-08	6.98420778049823e-08	9.68554809742603	Compartment	down-regulated
Q812E9	Gpm6a	0.75315717514493	21.7672353517464	11.5931961427427	1.09847119821188e-08	7.11661980548858e-08	9.66411574592863	Compartment	up-regulated
Q5U3Y8	Btf3	-1.20873585928328	15.0600664172639	-11.5614476853969	1.13854058072172e-08	7.36498853587106e-08	9.6263021690151	Compartment	down-regulated
P13084	Npm1	-2.6562372692195	16.8619588680453	-11.5458313351281	1.15881708295581e-08	7.48476079416745e-08	9.60767133709653	Compartment	down-regulated
D4ABX8	Lrfn4	1.00649996119266	15.9442679538311	11.5239279235076	1.18790582316426e-08	7.66100113573307e-08	9.5815050854469	Compartment	up-regulated
Q68FR9	Eef1d	-1.57780313050225	19.8387993856214	-11.5195327241145	1.19383577097347e-08	7.68475478523102e-08	9.57624959799363	Compartment	down-regulated
Q63028	Add1	0.720783573663787	19.8264963795309	11.5185208773309	1.19520539130299e-08	7.68475478523102e-08	9.57503946689779	Compartment	up-regulated
D4A383	Ttyh3	0.716358240368466	14.5418744496545	11.4695020763411	1.26359782671221e-08	8.10415720563521e-08	9.51631061912854	Compartment	up-regulated
G3V6I8	Slc7a3	0.763462108039812	14.5325433382675	11.4690493546247	1.26424852407909e-08	8.10415720563521e-08	9.5157672652144	Compartment	up-regulated
Q6MG49	Bag6	-0.691198931182528	17.7349250040875	-11.4646146231947	1.27064142663419e-08	8.13287057710139e-08	9.51044380233281	Compartment	down-regulated
P52925	Hmgb2	-2.83863821701788	16.6016833155042	-11.4535249047277	1.28677866937544e-08	8.22377345089568e-08	9.49712432761074	Compartment	down-regulated
B2RYU7	Cbx5	-1.80872381566127	15.0194233670931	-11.445121470064	1.29915193266119e-08	8.29038395466973e-08	9.48702425628801	Compartment	down-regulated
Q6W5G4	Plppr2	0.629059052638243	15.9678370284823	11.3935588169807	1.3778942511972e-08	8.77968600837795e-08	9.4249187355498	Compartment	up-regulated
A0A0G2JZ27		0.71627701887686	14.0770246039277	11.3857031514034	1.39032920579878e-08	8.84565737222281e-08	9.41543679343144	Compartment	up-regulated
A0A0U1RRV5	Cluh	-1.06956389951033	16.3140083381639	-11.3727371383489	1.41111499705774e-08	8.96448241778088e-08	9.39977493156262	Compartment	down-regulated
Q5XIK2	Tmx2	-0.794610645215054	17.9134717151682	-11.3630426762212	1.42687177921442e-08	9.05105233083774e-08	9.38805535516457	Compartment	down-regulated
D3ZUT9	Ints3	-1.18539705813806	14.6247673853697	-11.3143690212059	1.50885832101713e-08	9.55685225681489e-08	9.32909119072097	Compartment	down-regulated
P60901	Psma6	-0.636210311036491	19.8206939855036	-11.3004361403434	1.53323778693419e-08	9.69681636081889e-08	9.31217480606933	Compartment	down-regulated
P81795	Eif2s3	-1.39822598280199	16.7562662243972	-11.2959400625573	1.54119396469295e-08	9.73265133721405e-08	9.30671236163284	Compartment	down-regulated
Q9JMB5	Adrm1	-0.762270612464385	17.0581288118981	-11.2885275769206	1.55440687851569e-08	9.80152705295499e-08	9.29770282702684	Compartment	down-regulated
Q91ZN1	Coro1a	0.597726025985068	20.5018976836022	11.2842670201214	1.56205582914084e-08	9.83516633162754e-08	9.29252215017763	Compartment	up-regulated
D3Z981	Plxna1	1.01888274205821	17.5406113904775	11.2754699519755	1.57797595153034e-08	9.92070679586382e-08	9.28182023828835	Compartment	up-regulated
D3ZLC1	Lmnb2	-1.84040959072182	15.8291661195089	-11.2682523255998	1.5911664637956e-08	9.98885889384242e-08	9.27303472410371	Compartment	down-regulated
P28480	Tcp1	-0.676244994166566	20.4114464163634	-11.2605446534504	1.60538198117751e-08	1.00632351327499e-07	9.26364768736582	Compartment	down-regulated
Q5PQQ2	Wbp11	-1.44755149617764	15.1479335328983	-11.2450018209628	1.63446011414557e-08	1.02304204493648e-07	9.24470254743239	Compartment	down-regulated
F1MA97	Thsd7a	0.664735827501424	14.0821400962148	11.228187007222	1.66654902773294e-08	1.04159314233309e-07	9.22418316400284	Compartment	up-regulated
Q5HZY0	Ubxn4	-0.644639423551598	15.963845837019	-11.2247312811518	1.67322635840197e-08	1.04423084041239e-07	9.21996301479603	Compartment	down-regulated
Q9JJM9	Septin5	0.582653994893748	20.2568175677037	11.1977486609633	1.72635113102149e-08	1.07580532358377e-07	9.18697562521159	Compartment	up-regulated
P25286	Atp6v0a1	0.699676208477092	21.075950803193	11.1840917545573	1.75391982490993e-08	1.09138495693517e-07	9.17025505486876	Compartment	up-regulated
Q4KLH4	Pspc1	-2.04790215328909	15.8038075138521	-11.1799502966964	1.76237215033383e-08	1.09504117528052e-07	9.16518129081346	Compartment	down-regulated
P52796	Efnb1	0.829985766581891	14.7737459360883	11.1730053264733	1.776643440714e-08	1.10072457959154e-07	9.15666950245747	Compartment	up-regulated
Q9Z0V5	Prdx4	-1.26101884593965	16.0597881498147	-11.1729784203591	1.77669896847011e-08	1.10072457959154e-07	9.15663651791448	Compartment	down-regulated
P63174	Rpl38	-3.9222341967455	18.3783284733816	-11.1499774313964	1.82484863805697e-08	1.12738201449678e-07	9.12841590384542	Compartment	down-regulated
Q4QRB4	Tubb3	0.763787588164947	23.4562993791608	11.1498908265758	1.82503253170303e-08	1.12738201449678e-07	9.12830955728755	Compartment	up-regulated
P14562	Lamp1	-1.1908101507296	20.268314774622	-11.1486097480065	1.82775502935998e-08	1.12742509067924e-07	9.12673637677209	Compartment	down-regulated
D3ZXQ2	Camsap3	0.628542577911833	16.8784289630406	11.1397585939737	1.84668341693792e-08	1.13744993072263e-07	9.11586307559423	Compartment	up-regulated
Q5M7T4	Yipf4	-1.99125699067209	15.796898106268	-11.1141713184251	1.90258268055675e-08	1.17018471669554e-07	9.08439100020927	Compartment	down-regulated
Q9ERE4	Golph3	-1.14480030755256	15.7344247604808	-11.10870343949	1.91475952847912e-08	1.17597225376246e-07	9.07765802213827	Compartment	down-regulated
Q4QQU9	Ostm1	-0.643040635777403	15.5722060851473	-11.0955284596913	1.94444121721268e-08	1.19247837996448e-07	9.06142382370246	Compartment	down-regulated
A0A0G2K7Y2	Oxr1	0.611811507994581	17.0123163327834	11.0871398682723	1.96359406965919e-08	1.20248916369619e-07	9.05107934838157	Compartment	up-regulated
Q9QWJ9	Nrp1	1.02625211273585	16.1568130439495	11.0825416832578	1.9741775852136e-08	1.20723089743277e-07	9.04540638691447	Compartment	up-regulated
A0A140TAF0	Tpm3	0.661783771858129	16.4510402863571	11.0798871626349	1.98031499109881e-08	1.20924406784051e-07	9.04213054125048	Compartment	up-regulated
Q76IJ9	Elavl3	-3.4660489696333	16.8563004983137	-11.0715540760928	1.99971358182859e-08	1.21933754989548e-07	9.03184289836515	Compartment	down-regulated
Q5U1Y0	Tmem192	-0.996656643646743	15.2204545877812	-11.0701380201023	2.00303003100007e-08	1.21960997589546e-07	9.03009408433517	Compartment	down-regulated
P17046	Lamp2	-1.33537504252173	18.8018373907376	-11.0643927715816	2.01654563888059e-08	1.22608282764557e-07	9.02299692423699	Compartment	down-regulated
Q9JI12	Slc17a6	0.915170299235849	17.2817387176195	11.0403835175174	2.07408406102442e-08	1.25926532276483e-07	8.99330608550385	Compartment	up-regulated
G3V784	Adpgk	-0.732018539789545	15.6454503845045	-11.0001246408205	2.17451314385417e-08	1.31835675625966e-07	8.94340414889064	Compartment	down-regulated
P54900	Scn2b	0.872789624700632	16.8269089073051	10.9767645759436	2.23514364128766e-08	1.35318525291632e-07	8.91438179440937	Compartment	up-regulated
Q6DKG0	Naa35	-0.703670408059005	15.2641064440497	-10.9747654450696	2.24041508509774e-08	1.35444724205767e-07	8.91189580110106	Compartment	down-regulated
Q68HB8	Pcdh7	0.619618091274661	15.6200284127393	10.964783354855	2.26693480595119e-08	1.36853308597906e-07	8.89947729371863	Compartment	up-regulated
A0A0G2JUJ9	Sec63	-1.27753017036547	15.217489802219	-10.940526798074	2.33277700697663e-08	1.40628401129797e-07	8.86926261391194	Compartment	down-regulated
Q5PQV5	Tpbg	0.97864432869981	15.8961581260335	10.927695070716	2.36842611366925e-08	1.42575226389438e-07	8.85325744562913	Compartment	up-regulated
B5DFB2	Rbbp4	-0.722390353352115	14.666014019479	-10.913044805282	2.40983599581697e-08	1.4486284274713e-07	8.83496568911623	Compartment	down-regulated
D4A465	Lamtor2	-0.802383113824063	16.8283794169044	-10.903922551026	2.4360084641368e-08	1.46157204302434e-07	8.82356612123073	Compartment	down-regulated
B2GV54	Nceh1	-0.863353081706335	17.2722826516063	-10.9020001607338	2.44156236150799e-08	1.46157204302434e-07	8.82116285063159	Compartment	down-regulated
Q68FS8	Rtca	-0.828940960195569	16.9822775695283	-10.9019577430696	2.44168506011125e-08	1.46157204302434e-07	8.82110981851287	Compartment	down-regulated
P20171	Hras	0.697239835456415	18.1754861156983	10.8902792282147	2.47571702490664e-08	1.47985898113266e-07	8.80650266691699	Compartment	up-regulated
Q68FQ9	Lancl2	0.818911997179931	17.6384846155879	10.875208573151	2.52038001485284e-08	1.50444031785458e-07	8.78763431463421	Compartment	up-regulated
Q9ES53	Ufd1	-0.521087142595124	18.2338686708634	-10.8673757757192	2.54393024553502e-08	1.51636795841849e-07	8.77781950490635	Compartment	down-regulated
M0R5H1	Etl4	0.795172296868375	14.2656181022612	10.8616274464623	2.56136187667407e-08	1.52462016468694e-07	8.77061304361422	Compartment	up-regulated
P09759	Ephb1	0.603154988322353	15.1082646421237	10.8506222951214	2.59508946469037e-08	1.54253569579498e-07	8.75680785624628	Compartment	up-regulated
O08719	Evl	0.541060563211752	15.7998941241443	10.8280108894069	2.66587548971015e-08	1.58239816079164e-07	8.7284085553898	Compartment	up-regulated
A0A0G2K0M8	Ncam1	0.659564266097543	20.0704504308164	10.8048008443428	2.74067187565989e-08	1.62452656507037e-07	8.69920846221344	Compartment	up-regulated
P18265	Gsk3a	0.440862228093468	17.4314442750103	10.7945338683187	2.77446596507938e-08	1.64226745843835e-07	8.6862759410748	Compartment	up-regulated
P39032	Rpl36	-2.62867160994456	17.2761292370926	-10.7810026162626	2.81968177764471e-08	1.66671036926148e-07	8.66921679042236	Compartment	down-regulated
A0A0G2QC38	Srsf11	-2.40258547513718	15.8290818478595	-10.7724946378757	2.8485119912304e-08	1.68141332815683e-07	8.65848192205295	Compartment	down-regulated
D3ZK56	Rap2c	0.692766902392041	15.2673651459294	10.7660381550868	2.87059928431336e-08	1.6921008263983e-07	8.65033103785532	Compartment	up-regulated
Q499T2	Ifi30	-0.907086813933379	15.2332273295167	-10.7538508279141	2.91278853530255e-08	1.71459158934014e-07	8.63493481036951	Compartment	down-regulated
G3V963	Tmem132a	0.783763630976739	15.0920089994143	10.7406025024743	2.95939842679537e-08	1.73961871561277e-07	8.61818258987183	Compartment	up-regulated
Q64605	Ptprs	1.01579102299998	17.3309201246551	10.7368365995558	2.97279157149339e-08	1.7450779252551e-07	8.61341771077678	Compartment	up-regulated
D4A7M0	Plxnc1	0.819100159672105	16.3553986971858	10.7344730607728	2.98123016933227e-08	1.74761768547064e-07	8.61042652564304	Compartment	up-regulated
Q4V7D2	Rogdi	0.576339056555284	18.4840671775683	10.7291786963683	3.00022517872999e-08	1.75633016661191e-07	8.603724337784	Compartment	up-regulated
Q6QA69	Abhd5	0.669777965106412	14.9930790715221	10.7251300720133	3.01483742427475e-08	1.76168340867381e-07	8.59859738439801	Compartment	up-regulated
Q6DGG9	Camlg	-0.539900323015854	15.9532841854325	-10.7243504059808	3.01766005062243e-08	1.76168340867381e-07	8.59760988333498	Compartment	down-regulated
Q8R491	Ehd3	0.702806843219207	19.2334309874069	10.717329880103	3.04320319864361e-08	1.77296034881837e-07	8.58871535048773	Compartment	up-regulated
O35867	Ppp1r9a	0.7449430710987	15.6719164081507	10.7167508519595	3.04532012855861e-08	1.77296034881837e-07	8.58798155588233	Compartment	up-regulated
P19332	Mapt	0.675767311265802	22.7222774267076	10.7133902109095	3.05763755570769e-08	1.77769625331842e-07	8.58372204346754	Compartment	up-regulated
D4A8V0	Celf5	-1.28052891797767	15.1139682080037	-10.7104267411863	3.06854315393363e-08	1.78159950877294e-07	8.57996506018234	Compartment	down-regulated
G3V912	Tmx4	-1.08015131377521	17.6966154370289	-10.7057080267818	3.08599337439399e-08	1.7885036886945e-07	8.57398114840968	Compartment	down-regulated
P15205	Map1b	0.534846411733069	20.3467899712913	10.7048170430359	3.08930011770224e-08	1.7885036886945e-07	8.57285103795822	Compartment	up-regulated
P61765	Stxbp1	0.803050510335828	21.4491153844581	10.7021875307709	3.09908108022608e-08	1.7885036886945e-07	8.56951537191802	Compartment	up-regulated
D4A9V7	LOC100911305	0.671682648628092	14.1520259236328	10.7009743951771	3.10360464151858e-08	1.7885036886945e-07	8.56797623196717	Compartment	up-regulated
Q6U6G5	Zc3h15	-0.919927030056131	14.8775270538665	-10.7004727535792	3.10547721945088e-08	1.7885036886945e-07	8.56733974471267	Compartment	down-regulated
D4A3X6	Atp8a2	0.684312553632608	15.2942394136738	10.7004173651669	3.10568405236833e-08	1.7885036886945e-07	8.56726946596942	Compartment	up-regulated
O88321	Psmd4	-0.577302281847373	18.77900515315	-10.6840891831668	3.16729945591892e-08	1.82151863161778e-07	8.54653920260347	Compartment	down-regulated
Q6AY18	Sar1a	-0.83942319227361	17.7821958564268	-10.6696211160322	3.22298031167286e-08	1.85096715239183e-07	8.52814969949123	Compartment	down-regulated
B3DMA0	Tp53i11	-1.19451901660632	16.2361327418352	-10.6685314822564	3.22721567040551e-08	1.85096715239183e-07	8.52676393658333	Compartment	down-regulated
P97924	Kalrn	0.7024017556354	15.0110663595349	10.638048409411	3.34812882562325e-08	1.91772877478421e-07	8.48795133977135	Compartment	up-regulated
Q6TXG9	Sfr1	-1.17622836417297	15.0079380766495	-10.6105639853186	3.46127378395609e-08	1.97986723846748e-07	8.45288184908507	Compartment	down-regulated
Q80Z29	Nampt	-1.14714176286915	18.5873934660136	-10.59652522974	3.52062659802176e-08	2.01111062386995e-07	8.4349412292528	Compartment	down-regulated
F1LSH6	Hcn1	0.790341466467361	14.9978313936294	10.5698909634375	3.63621953151063e-08	2.07435342401613e-07	8.40085313716653	Compartment	up-regulated
D4ACK7	Cnnm3	0.69996365345975	14.2190422397583	10.5662358092316	3.65239460260247e-08	2.08078780979363e-07	8.3961698126476	Compartment	up-regulated
P34067	Psmb4	-0.634569537057239	19.2043666771398	-10.5532481202829	3.71048927873203e-08	2.10938023170977e-07	8.37951851783191	Compartment	down-regulated
O08773	Rgs14	0.541790455498469	14.8398948052327	10.5525487845728	3.7136451443566e-08	2.10938023170977e-07	8.3786214569441	Compartment	up-regulated
A0A0G2K8K0	Sfpq	-3.71405766837581	17.25656528172	-10.5509581384857	3.72083380575145e-08	2.10938023170977e-07	8.37658090990037	Compartment	down-regulated
P06685	Atp1a1	0.650437712367417	21.2512669024589	10.55060412861	3.72243570301723e-08	2.10938023170977e-07	8.37612673857842	Compartment	up-regulated
P63012	Rab3a	0.682809109859273	21.4099550486713	10.5492099589016	3.72875145193001e-08	2.11014562858889e-07	8.37433799497403	Compartment	up-regulated
Q9QZ81	Ago2	-0.900852740809088	15.4434292162954	-10.5470966419285	3.7383467151723e-08	2.11276243876094e-07	8.37162622081845	Compartment	down-regulated
Q8CGS5	Elac2	-0.734012428315905	15.1802956955779	-10.5344013992631	3.79654225281389e-08	2.14280273233188e-07	8.35532694993137	Compartment	down-regulated
D4A188	Rgma	0.78390067773689	15.6773413228086	10.5160222659954	3.88250257956562e-08	2.18841325771272e-07	8.33170300290354	Compartment	up-regulated
Q9QZG1	Slc22a23	0.528963905052142	15.6494518230636	10.5132073330813	3.89584955174959e-08	2.19302789336897e-07	8.32808193387314	Compartment	up-regulated
Q6RUV5	Rac1	0.464309751980553	22.4178920263187	10.5108377918088	3.90712245135526e-08	2.19646434103966e-07	8.32503322073445	Compartment	up-regulated
F1LM84	Nid1	-3.03237189952404	16.2251954109757	-10.5030987951867	3.94418189046197e-08	2.2143689609595e-07	8.31507229179469	Compartment	down-regulated
Q91XU8	Cds2	-0.802239896457132	17.150567445345	-10.5011221948305	3.953706844676e-08	2.21678813850567e-07	8.31252727508462	Compartment	down-regulated
Q6P6S5	Wrb	-0.654580155100676	16.8686174733664	-10.4844210295073	4.0351686074726e-08	2.25948176307754e-07	8.29100839223848	Compartment	down-regulated
D3ZJG3	P4htm	-0.511065240715502	14.6766890942423	-10.4801786567698	4.05614367174551e-08	2.26823823748926e-07	8.2855379865422	Compartment	down-regulated
F1M7B8	Ube3a	-0.663856459698935	16.8126092137584	-10.4623316391932	4.14565811419412e-08	2.31524927533837e-07	8.26250592222699	Compartment	down-regulated
Q6AYB4	Hspa14	-0.671674221562471	15.3559035138803	-10.4278169390668	4.32477312738341e-08	2.41211099624403e-07	8.21787692988186	Compartment	down-regulated
P19627	Gnaz	0.796385091579356	18.5547397354684	10.4237272490151	4.34653466086093e-08	2.42107107583997e-07	8.21258118274057	Compartment	up-regulated
Q4KLY4	Rnf2	-1.29602816907293	14.5376822964511	-10.4167061277107	4.38416596766511e-08	2.43883578044198e-07	8.20348575700688	Compartment	down-regulated
Q5XI29	Cpsf7	-1.83262457721358	15.5189801841558	-10.4093864590325	4.42376572671059e-08	2.45764762595033e-07	8.19399851478573	Compartment	down-regulated
D3ZII8	Smyd5	0.442958026601095	15.8798502550259	10.4079407215618	4.43163202431317e-08	2.45880366884216e-07	8.1921240389837	Compartment	up-regulated
P60881	Snap25	0.901827542412444	20.6479073627175	10.3951891240989	4.50166002362378e-08	2.49440092573678e-07	8.17558216067503	Compartment	up-regulated
Q62807	Syt17	0.712578619751146	15.1503200097277	10.3937110520821	4.50985277417106e-08	2.49568675653997e-07	8.1736637296481	Compartment	up-regulated
Q8R3Z7	Ehd4	0.625249246110795	14.7711085973941	10.3861955589028	4.55175556691029e-08	2.51559963060712e-07	8.16390588860059	Compartment	up-regulated
D3Z8L7	Rras	0.646329688458074	18.2100905415527	10.3765890106258	4.60591950956425e-08	2.54222830073351e-07	8.15142512958082	Compartment	up-regulated
Q9JKA9	Hcn2	0.829194810812059	14.0001514386705	10.3448248992709	4.78993570172612e-08	2.64036663195019e-07	8.11009363786501	Compartment	up-regulated
Q5U2X8	Acot9	0.435403374488239	18.9826234029803	10.3437253189738	4.79644384483608e-08	2.64052931872453e-07	8.10866110603554	Compartment	up-regulated
B2GV74	Klc2	0.492454093007508	17.0718404943621	10.3351298099698	4.84764300071049e-08	2.66526296934277e-07	8.09745882954236	Compartment	up-regulated
Q5XIU9	Pgrmc2	-0.557859732370643	17.9373711940011	-10.3203722728333	4.93690339948158e-08	2.71083196999957e-07	8.07820896254617	Compartment	down-regulated
O08875	Dclk1	0.597606970368038	19.6208658034824	10.3087695706941	5.0083059035229e-08	2.74649033418998e-07	8.06305936272846	Compartment	up-regulated
B2GV87	Ptpre	0.50315496114556	16.7764286507982	10.291968830108	5.11364513760056e-08	2.80064327768072e-07	8.04109937453305	Compartment	up-regulated
O35824	Dnaja2	-0.537198007894184	19.1231522575054	-10.2799343960056	5.19054353444024e-08	2.83910038885084e-07	8.02535235886149	Compartment	down-regulated
Q6P7R8	Hsd17b12	-0.958119642640302	18.0049767212997	-10.273708662087	5.23080575530824e-08	2.85744530334962e-07	8.01720043289632	Compartment	down-regulated
O54701	Slc24a2	0.973820917426593	16.4913058158893	10.2700901464049	5.25435906257287e-08	2.86662721642294e-07	8.01246062932517	Compartment	up-regulated
P50398	Gdi1	0.522288713397582	21.703950561405	10.2573098244478	5.33845209302053e-08	2.90877197376119e-07	7.99570970909214	Compartment	up-regulated
A0A0G2JSM4	Bet1l	-1.02737736942574	14.6007042965194	-10.2526887075388	5.36920896737077e-08	2.92178464933749e-07	7.98964894753552	Compartment	down-regulated
Q641Y5	Atg7	0.44576032166998	15.7532887548394	10.2507973221386	5.38185167027144e-08	2.92491938601709e-07	7.98716772134462	Compartment	up-regulated
Q9WU34	Septin3	0.672114788029028	19.5583351088285	10.2438334132908	5.42867383005968e-08	2.94659818362115e-07	7.97802903693568	Compartment	up-regulated
Q64060	Ddx4	-2.36027728172398	16.6355597731818	-10.2419286698861	5.44155558347299e-08	2.9498228609388e-07	7.97552862485857	Compartment	down-regulated
G3V648	Agpat3	-0.834192504753778	17.4680921301228	-10.2369479548291	5.47539358901209e-08	2.96438506411483e-07	7.96898860561433	Compartment	down-regulated
Q4L1J4	Magi1	0.608321502106031	14.5593719747183	10.2276676462557	5.53903903403216e-08	2.99502746751103e-07	7.95679640141289	Compartment	up-regulated
D4A1J3	Palm3	0.905904594342566	14.891437183384	10.2174002797175	5.61036933560582e-08	3.02974201732207e-07	7.94329752435354	Compartment	up-regulated
Q5PQL5	Ptdss1	-1.65176809125027	15.5774486794673	-10.1999712267648	5.73369407516803e-08	3.09214905531222e-07	7.92035906430262	Compartment	down-regulated
A0A0G2K9M4	Wdfy3	0.594339514063548	15.7177271069203	10.1990232412717	5.74048377562669e-08	3.09214905531222e-07	7.91911055416503	Compartment	up-regulated
D4ABC4	Ppp4r3a	-1.04507996364741	14.6569876783875	-10.1924574169494	5.78774451876476e-08	3.11366002591775e-07	7.91046082869422	Compartment	down-regulated
Q641Z5	Chac2	0.456346129101185	14.4516827598257	10.1913338915464	5.79587291449548e-08	3.11409100968468e-07	7.90898028401482	Compartment	up-regulated
Q5I0L3	Yars2	0.539112962353466	14.4501940780516	10.1836994775649	5.85142748579848e-08	3.13997055740449e-07	7.89891659117007	Compartment	up-regulated
M0R5T4	Rac3	0.836967763676443	17.9799776319255	10.180608056279	5.87408374996119e-08	3.14815333383797e-07	7.89483983193606	Compartment	up-regulated
G3V7S5	Senp3	-1.19153570146897	14.7895045054381	-10.1688373100883	5.96120394710339e-08	3.19082075254275e-07	7.87930867778983	Compartment	down-regulated
P97849	Slc27a1	-0.85787441844298	18.2657273009704	-10.1600876447966	6.02685143657906e-08	3.22190171137875e-07	7.86775483153351	Compartment	down-regulated
D4A7F2	Mycbp	-0.855869976687463	15.4677516868752	-10.1421157367921	6.16410923213274e-08	3.29113872318645e-07	7.843999211955	Compartment	down-regulated
Q9ES40	Arl6ip5	-0.459097804990175	18.8243965833488	-10.1382433611635	6.19411581809159e-08	3.30301031705009e-07	7.83887641654091	Compartment	down-regulated
Q4V8J6	Ythdf1	-1.91315013167819	15.8205174509034	-10.1361410370967	6.21047133454927e-08	3.30758185110707e-07	7.83609460965649	Compartment	down-regulated
P42260	Grik2	0.424893767863248	14.487667074745	10.1220664524639	6.32115448949604e-08	3.36231621781704e-07	7.81745968042905	Compartment	up-regulated
O35821	Mybbp1a	-1.44154508771807	15.3454500606939	-10.1178764143135	6.35450782583775e-08	3.3758322824763e-07	7.81190819499993	Compartment	down-regulated
G3V829	Fubp3	-2.02337495612181	15.6214074943416	-10.1053552831859	6.45529494156195e-08	3.42509407011714e-07	7.79530817674362	Compartment	down-regulated
Q4VBH2	Trnt1	-0.580316845703228	16.2801424638101	-10.0895833851929	6.58466747476669e-08	3.48938114311202e-07	7.77437608318439	Compartment	down-regulated
Q9R1T1	Banf1	-0.658575091524881	16.401467286479	-10.083597189342	6.63448804872152e-08	3.50849887618904e-07	7.766424815647	Compartment	down-regulated
Q5GH59	Xkr4	0.834923771438463	15.7535911152148	10.0832662030942	6.63725434460233e-08	3.50849887618904e-07	7.76598507257917	Compartment	up-regulated
M0R7E6		-2.47024795383406	15.9824442004285	-10.0659793142688	6.78344765104593e-08	3.58085355065058e-07	7.74300269407583	Compartment	down-regulated
D3ZZR5	Snrpa1	-1.7919288310521	15.08435860656	-10.065098967977	6.79098343958675e-08	3.58085355065058e-07	7.74183149753777	Compartment	down-regulated
Q642C0	Dnajc8	-1.54025949464503	15.5857061765228	-10.0443458680239	6.97122651898953e-08	3.67133986439969e-07	7.71419936085547	Compartment	down-regulated
Q63537	Syn2	0.826512828650697	21.1961109258244	10.0298151171773	7.10044333535262e-08	3.73476289297632e-07	7.69482626003533	Compartment	up-regulated
O70441	Syn3	0.776137744749879	15.554555995588	10.0239773306401	7.15306975027149e-08	3.75779313209565e-07	7.68703703850541	Compartment	up-regulated
D4ABK7	Hnrnph3	-1.22072456782931	14.7531310428755	-10.0199193818713	7.18989489678539e-08	3.77247571744913e-07	7.68162058395018	Compartment	down-regulated
Q642G4	Pex14	-0.627220718381507	16.875108446789	-10.0178335017579	7.20890205926382e-08	3.77778467963887e-07	7.67883575249294	Compartment	down-regulated
Q4KM49	Yars	-0.59607311086647	18.7530657696619	-10.012413422312	7.25854098860094e-08	3.79911320216182e-07	7.67159741755608	Compartment	down-regulated
Q4V8F6	Pcbp2	-1.08275147507751	15.4205243776882	-10.0100359971639	7.2804284992851e-08	3.80588205682185e-07	7.66842150795523	Compartment	down-regulated
A0A0G2JUT1	Cadm1	0.805802762032854	14.2924080949469	10.0086316206842	7.29339061425513e-08	3.80797421505949e-07	7.66654518738208	Compartment	up-regulated
F1LWT1	Cadps2	0.865199902411163	14.348648416941	10.0020824638446	7.35416201024927e-08	3.83109283403354e-07	7.65779253363584	Compartment	up-regulated
G3V8T5	Ruvbl2	-0.767278810599444	18.0486061154481	-10.0019176532334	7.35569824134439e-08	3.83109283403354e-07	7.65757221562627	Compartment	down-regulated
B0BN72	Mcrip1	-1.53592346828271	15.4099295411588	-9.99676457341755	7.4039031427956e-08	3.85147960304545e-07	7.65068221565304	Compartment	down-regulated
F1M6P8	Edil3	0.768001327652613	17.9811863707947	9.99558369937187	7.41499683249959e-08	3.85253502911042e-07	7.64910293187329	Compartment	up-regulated
P10824	Gnai1	0.975686761367027	19.5978142565175	9.99311827680335	7.43821503383878e-08	3.85987959631439e-07	7.64580525585604	Compartment	up-regulated
D3ZTG3	Fam171b	0.992752085837791	14.7752328128652	9.99096335779821	7.45857219968283e-08	3.86572339617708e-07	7.64292239534222	Compartment	up-regulated
Q6AYP5	Cadm1	0.754444930993194	17.5494348142842	9.98974156412714	7.47014052045926e-08	3.86700331448866e-07	7.64128766493574	Compartment	up-regulated
Q63186	Eif2b4	-0.631502360182928	16.5833241327208	-9.97077770495887	7.65215651740233e-08	3.95640695851094e-07	7.61589504882767	Compartment	down-regulated
D3ZGN7	Mical3	0.555941291932586	15.115162482002	9.96376112115597	7.72068885325817e-08	3.98698999105069e-07	7.60649057698781	Compartment	up-regulated
Q64350	Eif2b5	-0.476192605622856	15.9007391995343	-9.94902879183021	7.86670907796261e-08	4.05746524045402e-07	7.58672822584784	Compartment	down-regulated
Q04400	Adcy5	0.618458308287834	15.8738594406142	9.94152921845355	7.94216359698281e-08	4.0914176105669e-07	7.57665959732427	Compartment	up-regulated
P28073	Psmb6	-0.538355246742908	19.8078705016288	-9.9232777945319	8.12901892114303e-08	4.18260658775519e-07	7.55213197926579	Compartment	down-regulated
P00388	Por	-0.519633722189845	18.6416714975977	-9.91555421616298	8.20949025562956e-08	4.21890369847952e-07	7.54174221084703	Compartment	down-regulated
F7FMK8	Map3k13	0.909494138164022	14.3054820577079	9.91140130713998	8.25310785028794e-08	4.23619666228548e-07	7.5361531888317	Compartment	up-regulated
P70500	Cdipt	-0.629838076864038	17.8024278394988	-9.90257632909738	8.3466136269741e-08	4.27902387390107e-07	7.52427059140767	Compartment	down-regulated
Q6AXM8	Pon2	-0.884683770243966	16.8942539159137	-9.89656373672423	8.41096343068442e-08	4.30681862414564e-07	7.51617022576976	Compartment	down-regulated
Q9Z2I7	Svop	0.880280600186419	15.7933100659879	9.88570675131774	8.52849649266861e-08	4.36174610034195e-07	7.50153393933757	Compartment	up-regulated
Q91XV6	Fxyd6	0.813728565676065	17.4472961833535	9.87990914523106	8.59197092968357e-08	4.38892745807153e-07	7.49371323900099	Compartment	up-regulated
P97603	Neo1	0.84303541124131	17.7491741872639	9.87748866858555	8.61861927303871e-08	4.3972547311422e-07	7.49044710713375	Compartment	up-regulated
Q62976	Kcnma1	0.740835650111359	15.1582396438991	9.87500683089284	8.64603417786721e-08	4.4035001393184e-07	7.4870975509877	Compartment	up-regulated
P36201	Crip2	0.532391699796137	17.8530437172272	9.87450555181403	8.65158262666085e-08	4.4035001393184e-07	7.48642093415387	Compartment	up-regulated
Q9JMC1	Inpp5j	0.491218599299882	16.2130780185781	9.86710515305327	8.7339352429241e-08	4.4400986581851e-07	7.47642901204951	Compartment	up-regulated
D3ZVU6	Avl9	0.5178382588346	16.5442124373162	9.86448024464198	8.76334489364068e-08	4.44188880791737e-07	7.47288354129335	Compartment	up-regulated
Q62952	Dpysl3	0.820236787741051	23.5817900410056	9.86442075884495	8.76401259184966e-08	4.44188880791737e-07	7.47280318545275	Compartment	up-regulated
Q03351	Ntrk3	0.544284498793024	17.2874585129999	9.86399339859467	8.76881108198276e-08	4.44188880791737e-07	7.47222587909066	Compartment	up-regulated
Q8K585	Hmga1	-1.82699189561821	15.2583456322981	-9.84802784059629	8.95008637446305e-08	4.52831751088904e-07	7.45064507489817	Compartment	down-regulated
F7FG68	Syvn1	-1.67891391768285	15.3480709413263	-9.84202813969375	9.01923119871056e-08	4.55787545713673e-07	7.4425284272203	Compartment	down-regulated
D4A7Y4	Fam171a1	0.832059100630477	14.8671329180148	9.82732175890562	9.19112443804266e-08	4.63922551801441e-07	7.42261730069282	Compartment	up-regulated
Q9QYJ6	Pde10a	0.82619761357101	14.9442634489153	9.8253499137693	9.21443477042027e-08	4.64547423182516e-07	7.41994589963739	Compartment	up-regulated
D3ZEH3	Sec61a2	-1.98193248684803	15.7010334552364	-9.82310747107463	9.24102017759893e-08	4.65335731691889e-07	7.41690741200634	Compartment	down-regulated
F1LQR8	Itpr2	0.464059372614539	13.9267154418698	9.80273164352978	9.48634635369043e-08	4.77123929031767e-07	7.38927452165798	Compartment	up-regulated
E9PU01	Chd4	-1.62426448804354	15.663520227294	-9.79384652779928	9.59547675979584e-08	4.82042272211966e-07	7.3772114113012	Compartment	down-regulated
D4A6H8	Ctnna2	0.53227366368363	17.8163273633751	9.7860762602426	9.69200512733828e-08	4.86316668136808e-07	7.36665519006543	Compartment	up-regulated
P69897	Tubb5	0.594329697459564	23.2284775243879	9.77795222397761	9.79402982250408e-08	4.90856447472197e-07	7.35561165483224	Compartment	up-regulated
A1A5R1	Rbfox2	-2.48951047362478	16.1002447436985	-9.76895594676592	9.90833815272373e-08	4.95929004042945e-07	7.34337442013735	Compartment	down-regulated
Q6TRW4	Pds5b	1.87384083337983	19.5520655327595	9.76815526403236	9.9185800808589e-08	4.95929004042945e-07	7.34228487913858	Compartment	up-regulated
Q641Z6	Ehd1	0.512215522026761	18.1389357870276	9.76530910466552	9.95507764642489e-08	4.97168977641666e-07	7.33841138513217	Compartment	up-regulated
F1LMQ3	Psmd8	-0.775835348904402	19.035022832283	-9.76375760110698	9.9750331923338e-08	4.97580881072989e-07	7.33629950394311	Compartment	down-regulated
P20272	Cnr1	0.862440433580115	16.0047294981306	9.75348142323009	1.01082811974904e-07	5.03636519218454e-07	7.32230540986791	Compartment	up-regulated
D3ZCV0	Actn2	0.876661266444575	16.7370502429042	9.74377119317165	1.02359252900655e-07	5.09399092304195e-07	7.30907190869136	Compartment	up-regulated
D4AE59	Stk11	0.68320749228072	14.6801582138049	9.72884963360982	1.04354147280541e-07	5.1871944554655e-07	7.28871701227789	Compartment	up-regulated
P22509	Fbl	-1.21742676017637	14.8651079941255	-9.69918506228346	1.08443482360691e-07	5.38416822468386e-07	7.2481816154201	Compartment	down-regulated
P07936	Gap43	0.893145006790641	21.000589742155	9.67922535167693	1.11290331214499e-07	5.51906543362454e-07	7.22085558152138	Compartment	up-regulated
B1H282	Colgalt1	-1.03587474628922	14.8689115673688	-9.67705170741823	1.11605106190206e-07	5.52822495697408e-07	7.21787720594	Compartment	down-regulated
A0A0G2JTX2	Praf2	-0.562612072100129	18.1586282787253	-9.66787122629295	1.12945017416132e-07	5.58808293385983e-07	7.20529242552724	Compartment	down-regulated
D4A3X0	Cep192	-0.757515837696495	15.0789392812187	-9.66468728732032	1.13413693120379e-07	5.60474646234429e-07	7.20092574925856	Compartment	down-regulated
E9PT66	Sf3b3	-3.14391196049945	16.4719329274679	-9.65717934409581	1.14527041542408e-07	5.65319310749402e-07	7.19062460467464	Compartment	down-regulated
Q6AYK3	Isyna1	0.826806718559088	15.9645114080783	9.65244999817572	1.15234294753797e-07	5.68150525178234e-07	7.18413273760828	Compartment	up-regulated
Q767I8	Pcdha4	0.770318409945026	14.8406273615674	9.62024378216421	1.20175384439055e-07	5.91150195086844e-07	7.13986120842393	Compartment	up-regulated
A0A0H2UHG0	Yars	-0.557701292658575	14.5873727802353	-9.62023120502598	1.20177357307067e-07	5.91150195086844e-07	7.13984389813669	Compartment	down-regulated
A0A0G2JY07	Mcm5	-1.08783325229171	14.8279497643163	-9.58128802660319	1.26453779011494e-07	6.21304694565142e-07	7.08616486024741	Compartment	down-regulated
M0RB22	Ptprd	0.813172334411276	15.4927608512813	9.55690359833213	1.30559894380649e-07	6.40738511683323e-07	7.05247149043249	Compartment	up-regulated
Q5HZA4	Lysmd1	0.542178329827894	17.1900495717506	9.54972889359048	1.31794772322834e-07	6.46052805504087e-07	7.04254572837226	Compartment	up-regulated
Q4V8E2	Psmd14	-0.621956259748238	19.4753846061614	-9.54766070102367	1.32153033697672e-07	6.47062664994361e-07	7.03968349198611	Compartment	down-regulated
Q3MHS9	Cct6a	-0.595488781966683	19.6589661381809	-9.54374107390719	1.32834842551841e-07	6.49652567140764e-07	7.03425774525529	Compartment	down-regulated
P62198	Psmc5	-0.772636353807469	18.2045673105154	-9.54060419954681	1.33383178298012e-07	6.51584491685691e-07	7.02991434324863	Compartment	down-regulated
P49803	Rgs7	0.638627765846619	17.150432769223	9.53972124070417	1.33537954504955e-07	6.51591626459312e-07	7.02869158480973	Compartment	up-regulated
P18484	Ap2a2	0.48880175791341	20.8153784638321	9.49199194172691	1.42194343973432e-07	6.93034359962255e-07	6.9624699426757	Compartment	up-regulated
G3V6S8	Srsf6	-2.80606977637158	15.7554413655229	-9.48729539408216	1.43077697104219e-07	6.96540908010231e-07	6.95594055801594	Compartment	down-regulated
Q6MG85	Agpat1	-0.62360927941993	18.5086722859821	-9.47045437814474	1.46293354820991e-07	7.11380729964771e-07	6.93250781192192	Compartment	down-regulated
G3V8G2	Psmd5	-0.719967471800793	17.4941062074173	-9.46707698937575	1.4694740811763e-07	7.13744553714205e-07	6.92780480909208	Compartment	down-regulated
Q6MG11	Atat1	0.743533974950819	18.6536111197434	9.46574082800037	1.47207019012433e-07	7.13769486489771e-07	6.92594386972945	Compartment	up-regulated
Q6Q629	Dpp10	0.568499645594894	15.631257291003	9.46532232257763	1.47288432859183e-07	7.13769486489771e-07	6.92536095657639	Compartment	up-regulated
D3ZZB0	Dip2c	0.478533536720875	16.2384586123276	9.46145284051891	1.48043444853371e-07	7.16611208003218e-07	6.91997047465249	Compartment	up-regulated
Q5M7V8	Thrap3	-3.04931713370735	16.2833023914123	-9.45523715599004	1.49264842145615e-07	7.21701455197795e-07	6.91130817783872	Compartment	down-regulated
D3ZGS3	Ocrl	0.508962975873809	15.6016632126338	9.40981339524178	1.58521305616587e-07	7.65585850989199e-07	6.8478781330507	Compartment	up-regulated
D3ZRM5	Rab23	0.421530874788822	16.8170295370024	9.39948149638139	1.60710450012406e-07	7.75277426280054e-07	6.83341943139412	Compartment	up-regulated
Q5I6B8	Pip5k1c	0.553299725513996	17.0920826845055	9.39102617118569	1.62525805273889e-07	7.83145887090737e-07	6.8215782355335	Compartment	up-regulated
Q63569	Psmc3	-0.770793412005609	19.0574178110253	-9.38798895152301	1.63183186788029e-07	7.85423039466731e-07	6.81732288971657	Compartment	down-regulated
O35112	Alcam	0.610050738457886	18.582044487272	9.37820209575793	1.65320700151454e-07	7.94811058420452e-07	6.80360403905505	Compartment	up-regulated
O35394	Rabac1	-1.78431932907484	15.5473667474725	-9.37612224507315	1.65778762323977e-07	7.9611270042588e-07	6.80068724020456	Compartment	down-regulated
P70541	Eif2b3	-0.515483418110251	16.3999497602145	-9.37044489077796	1.67035987834513e-07	8.01244862637335e-07	6.79272287894103	Compartment	down-regulated
D4AC23	Cct7	-0.589654601972793	20.1597541821872	-9.36768340096057	1.67651154730758e-07	8.03289072836213e-07	6.78884771106435	Compartment	down-regulated
F1LP01	Dgkb	0.498067190932082	15.1397451288015	9.35011659733294	1.71621057933796e-07	8.21384567813777e-07	6.76417696321779	Compartment	up-regulated
O88917	Adgrl1	0.645516267641629	17.054982877022	9.33002361473152	1.76284243073741e-07	8.41533364949017e-07	6.73591718790757	Compartment	up-regulated
F1MAA7	Lamc1	-1.36125100585291	15.4404291320943	-9.32961895217774	1.76379524444686e-07	8.41533364949017e-07	6.73534759721729	Compartment	down-regulated
D3ZYT8	Pikfyve	0.431428033903869	14.7298546382008	9.32942591967916	1.76424994863429e-07	8.41533364949017e-07	6.73507588424296	Compartment	up-regulated
P34058	Hsp90ab1	-0.63561666244251	22.9196349718171	-9.32825875237608	1.76700195482404e-07	8.41901155605623e-07	6.7334328901676	Compartment	down-regulated
P97629	Lnpep	-0.677529924140402	16.7616510439864	-9.32109772014102	1.78398642170713e-07	8.49041690062184e-07	6.72334921171008	Compartment	down-regulated
D4A5T1	Sf3b5	-0.609240489783838	14.5448898835911	-9.30874027447414	1.81370358757167e-07	8.62219267022327e-07	6.70593509827718	Compartment	down-regulated
Q05695	L1cam	1.26541345671033	18.4382591238214	9.30485999490732	1.82314267723656e-07	8.65738142821832e-07	6.70046355711058	Compartment	up-regulated
F1LPG9	Washc2c	-0.502513499076201	15.7760534540528	-9.30026468421902	1.83438846779298e-07	8.68245961122264e-07	6.69398162331016	Compartment	down-regulated
F1LXQ7	Arhgap21	0.59185108108863	15.7213335059172	9.29987879905008	1.83533615586582e-07	8.68245961122264e-07	6.69343720605547	Compartment	up-regulated
P83868	Ptges3	-0.446992988840087	20.3392460649738	-9.29940895520083	1.83649073649259e-07	8.68245961122264e-07	6.69277431556989	Compartment	down-regulated
Q4V898	Rbmx	-1.09300324846701	14.7282434169291	-9.29936630813147	1.83659557423274e-07	8.68245961122264e-07	6.69271414472859	Compartment	down-regulated
Q62720	Slc30a1	0.887029284934476	16.4849020604263	9.27717213252157	1.89202418135197e-07	8.93455863416208e-07	6.66137324599494	Compartment	up-regulated
Q9ES21	Sacm1l	-0.643893878051023	17.6282161458392	-9.25661620755817	1.94494300758441e-07	9.17425946973779e-07	6.63229744826908	Compartment	down-regulated
P0C588	Cnnm4	0.725147284128225	15.0801131389518	9.2516574026646	1.95794206932189e-07	9.22533680112866e-07	6.62527638569892	Compartment	up-regulated
Q6P9T8	Tubb4b	0.567951402342597	22.1836090383038	9.24137756158932	1.98518368252758e-07	9.34333405397809e-07	6.61071274708011	Compartment	up-regulated
P06687	Atp1a3	0.724986093494344	21.5954124576715	9.2341171912658	2.00466534397802e-07	9.42458817688782e-07	6.60041981969131	Compartment	up-regulated
Q810W7	Mast1	0.533647994431776	14.305817145415	9.22599146969413	2.02670930081692e-07	9.51769561157116e-07	6.58889318943596	Compartment	up-regulated
Q63347	Psmc2	-0.796595255308109	19.2471507392151	-9.22466730560639	2.03032582828957e-07	9.52415537553053e-07	6.58701412308314	Compartment	down-regulated
Q63190	Emd	-1.04492462895582	16.0504427100088	-9.2129932131919	2.0625070959003e-07	9.66444890581726e-07	6.57043950873183	Compartment	down-regulated
B5DFM8	Bcas2	-1.23101180899255	14.8139191200763	-9.20856391170992	2.07485803151069e-07	9.7116152355952e-07	6.56414693787632	Compartment	down-regulated
D4A517	Slc39a10	0.571658423898345	16.8342296819232	9.1906783009994	2.1255336154643e-07	9.93786343863947e-07	6.538715288025	Compartment	up-regulated
Q9ER31	Entpd6	-1.28834534226792	14.9767447125812	-9.18748340740789	2.13472288027318e-07	9.96985960567145e-07	6.53416871496827	Compartment	down-regulated
Q3KRC3	Srpra	-0.920417504249807	15.1811947018483	-9.18128239470003	2.15267870774426e-07	1.00426833237246e-06	6.52534097388164	Compartment	down-regulated
Q9JHU5	Arfip1	-0.565878977758678	14.7719001794722	-9.17674514631799	2.16591816175129e-07	1.00933686265822e-06	6.5188790554228	Compartment	down-regulated
D3Z9L0	Agk	0.524383879958685	18.002295342872	9.16656686649597	2.19593245993826e-07	1.02220295232613e-06	6.50437489092618	Compartment	up-regulated
F1LUT4	Atp8a1	0.424927698865118	18.3316565953849	9.16240026210202	2.20834592607448e-07	1.02685669429065e-06	6.49843410701671	Compartment	up-regulated
Q3KRD8	Eif6	-0.464422029527208	17.7885529313648	-9.15375870943576	2.23432893513401e-07	1.03703820081914e-06	6.48610673665506	Compartment	down-regulated
Q64654	Cyp51a1	-1.03304340034864	17.6517710120606	-9.1534965136462	2.23512233400078e-07	1.03703820081914e-06	6.48573257837928	Compartment	down-regulated
Q924S1	Agpat4	-0.613142676845858	17.2472018557256	-9.14346962760005	2.26568838607426e-07	1.05007367947825e-06	6.47141827406726	Compartment	down-regulated
P12843	Igfbp2	-0.878725854406776	15.4474521261638	-9.14164338556627	2.27130299868395e-07	1.05152916605738e-06	6.46880993794443	Compartment	down-regulated
Q63055	Arfrp1	-0.550614858742626	14.6905584712392	-9.13083433961829	2.30483741714642e-07	1.06589325602528e-06	6.45336425984222	Compartment	down-regulated
Q6AYR1	Tfg	-0.836137968057524	16.7184556657718	-9.11691068330673	2.34880906014198e-07	1.08504766365254e-06	6.43344869302686	Compartment	down-regulated
Q5XI68	Dr1	-2.53129733892895	15.7943135570564	-9.11034696006886	2.36984482666762e-07	1.09357660296823e-06	6.42405281367538	Compartment	down-regulated
P62815	Atp6v1b2	0.507318564353828	21.6008813301579	9.10538848928812	2.38586819067818e-07	1.0997765521022e-06	6.41695163259199	Compartment	up-regulated
P85969	Napb	0.691995134060297	19.5501702589561	9.09694061320646	2.41343232679276e-07	1.1112770735503e-06	6.4048468200133	Compartment	up-regulated
A0A0G2JZG7	Sars	-0.652959010731706	17.6370672828117	-9.05835827828832	2.54367527321631e-07	1.16998050986681e-06	6.34946102491118	Compartment	down-regulated
P0C643	Rasgrp2	0.745459350508273	15.469520831137	9.0523390676329	2.56465623223982e-07	1.17835556616424e-06	6.34080521741992	Compartment	up-regulated
Q8CJH2	Dab1	0.665142476358781	14.8119318217706	9.05038032794491	2.57152318376455e-07	1.18023472257012e-06	6.33798761008592	Compartment	up-regulated
Q920R3	Fads1	-1.0311646137231	16.9301595274323	-9.04875147677393	2.57724843207621e-07	1.18158639011045e-06	6.33564421141067	Compartment	down-regulated
A0A0G2JY03		0.553162808275968	17.4941532588429	9.03683873338622	2.61953288753871e-07	1.19967831595253e-06	6.31849646811562	Compartment	up-regulated
A0A0G2K6T9	Pcdh1	0.883058938167667	19.4233007302366	9.01303967787008	2.7062222293774e-07	1.23771528942128e-06	6.28419104571511	Compartment	up-regulated
D4ACS3	Mb21d2	0.574144181924311	14.8747105196629	9.01244893421253	2.70841228038069e-07	1.23771528942128e-06	6.28333869699738	Compartment	up-regulated
D3ZZX1	Inpp5a	0.561974223112539	14.468055043605	8.99604275895219	2.76999004974254e-07	1.26449599478043e-06	6.25965142096525	Compartment	up-regulated
P40748	Syt3	0.807514543403625	15.4572514245973	8.98407624891817	2.81583787364657e-07	1.28404624066501e-06	6.24235490393249	Compartment	up-regulated
Q9ERH3	Wdr7	0.607039175452887	18.9152728291992	8.98325058991492	2.81903073443851e-07	1.28412439671636e-06	6.24116088873065	Compartment	up-regulated
P32362	Urod	-0.492869939528058	16.0912305801722	-8.96124431625168	2.90555737855592e-07	1.32212193349707e-06	6.20930828625533	Compartment	down-regulated
Q63553	Snrk	0.454635442651893	14.3112567856875	8.95970240092643	2.91172448969956e-07	1.32351113168162e-06	6.20707440333723	Compartment	up-regulated
D3ZZL3	Naglu	-0.986136540588818	15.0365415334996	-8.95532888926737	2.92929245953258e-07	1.33007403344161e-06	6.20073671229901	Compartment	down-regulated
G3V7W1	Pdcd6	-0.674380927671923	18.1295292514178	-8.95217281297453	2.94203976794077e-07	1.33443639421006e-06	6.19616186398648	Compartment	down-regulated
Q5M7A7	Cnrip1	0.534178678929829	20.2429652123632	8.9477105647322	2.96016292983509e-07	1.34122520808093e-06	6.18969173566908	Compartment	up-regulated
Q9WV97	Timm9	0.496460958192733	18.7360265741385	8.93103418740738	3.02894574971177e-07	1.37092858746273e-06	6.16549138891893	Compartment	up-regulated
D3ZC15	Carmil2	0.607081749433258	16.1211936164178	8.92517444657092	3.05351447050643e-07	1.38057835102684e-06	6.15698034412444	Compartment	up-regulated
G3V6R7	Oxsm	0.454353436965793	14.9244073162597	8.9230975822551	3.06227288603261e-07	1.38306692514757e-06	6.15396283861771	Compartment	up-regulated
Q63488	Slc20a2	0.568890250730136	14.7359600811998	8.91031355974665	3.11677354819024e-07	1.40618764116863e-06	6.13537789608229	Compartment	up-regulated
P07687	Ephx1	-1.00194348690986	18.9534413389908	-8.90248005542287	3.15067557950814e-07	1.41997573837854e-06	6.12398059916909	Compartment	down-regulated
Q32KK2	Arsa	-1.0285848217355	14.9847972487645	-8.89994117270725	3.16174696478726e-07	1.420967450827e-06	6.1202851641001	Compartment	down-regulated
Q63259	Ptprn	0.687103400891223	16.8026918892321	8.89979010270384	3.16240703668158e-07	1.420967450827e-06	6.12006525301277	Compartment	up-regulated
Q6AYQ1	Golga7	0.526610207763727	15.2376841408791	8.89947289184378	3.16379350426446e-07	1.420967450827e-06	6.11960348384278	Compartment	up-regulated
Q6QBQ4	Plscr3	0.390556329382343	15.3484544706535	8.89891126933229	3.1662498257251e-07	1.420967450827e-06	6.11878589226919	Compartment	up-regulated
Q99ML5	Pcyox1	-1.24822658615395	18.2954232570822	-8.89120560775851	3.20015595555426e-07	1.43466907290144e-06	6.10756459473733	Compartment	down-regulated
D3ZWP6	Plxna2	0.601264999082234	16.1744340828731	8.88666492257875	3.220315390233e-07	1.44218550142152e-06	6.10094907792413	Compartment	up-regulated
P21575	Dnm1	0.558213394924639	20.6741744264341	8.87307584420306	3.28145410158917e-07	1.46801894018463e-06	6.08113644257877	Compartment	up-regulated
D4A7R0	LOC108348180	-0.864517923185334	15.3165258829888	-8.86296545714302	3.32773798630904e-07	1.48715945760394e-06	6.06638192068242	Compartment	down-regulated
Q920Q0	Palm	0.681520652748643	20.0879107020554	8.84753223911111	3.39972557815036e-07	1.51679244073662e-06	6.04383689865754	Compartment	up-regulated
Q3MID3	Arfgap2	-1.18891314482901	15.9408648841005	-8.84722315810374	3.40118399064001e-07	1.51679244073662e-06	6.04338510958832	Compartment	down-regulated
F1LUV9	Ncam1	0.597129977708823	18.1074822544437	8.84322773893934	3.4200962461278e-07	1.52362778260411e-06	6.03754394576825	Compartment	up-regulated
D3ZDC2	Slc43a2	0.849402633487037	15.3903802695749	8.83866844705409	3.44181357906915e-07	1.53169714251769e-06	6.03087617301637	Compartment	up-regulated
G3V9T7	Get3	-0.468861404505705	19.5152455518793	-8.83541824420504	3.45738435362299e-07	1.53701710281357e-06	6.02612142530707	Compartment	down-regulated
Q5U204	Lamtor3	-0.59467411560633	16.3796042775393	-8.83053550488011	3.48091635651039e-07	1.54586149583795e-06	6.018976137608	Compartment	down-regulated
D3ZIE9	Aldh18a1	-0.611424843553717	18.1086485162714	-8.82487317995647	3.50841785905614e-07	1.55644842390278e-06	6.01068657848615	Compartment	down-regulated
Q5XIC6	Psmd12	-0.565104797019068	16.756444087362	-8.82064142845149	3.5291212087719e-07	1.56400053569141e-06	6.0044889413263	Compartment	down-regulated
P13596	Ncam1	0.51427960433027	22.0089135948348	8.81708410167671	3.54662499888639e-07	1.56925645651167e-06	5.9992774372542	Compartment	up-regulated
P54313	Gnb2	0.577291992137138	21.3519104930845	8.81673133626524	3.54836577578285e-07	1.56925645651167e-06	5.99876055425092	Compartment	up-regulated
O88387	Fgd4	0.561912303403951	14.4701946825966	8.81548300545557	3.55453312416688e-07	1.57034987294275e-06	5.99693134514349	Compartment	up-regulated
D4A9D6	Dhx9	-2.65212429712625	15.8052408518281	-8.81070822076531	3.57822766942305e-07	1.57917628193644e-06	5.98993307698331	Compartment	down-regulated
Q9JHL4	Dbnl	0.390283418640815	19.2871617458556	8.79921036170001	3.63597326914108e-07	1.60299651388481e-06	5.9730701710376	Compartment	up-regulated
Q62826	Hnrnpm	-3.64593537924599	17.5304057832205	-8.79529056771276	3.65588425758236e-07	1.61010446577461e-06	5.96731785541168	Compartment	down-regulated
F1LQ26	Rapgef4	0.789392578457729	14.941010263255	8.79194110870449	3.67298955849985e-07	1.61596331507498e-06	5.96240109955521	Compartment	up-regulated
A0A0G2K9P5	Cog5	-0.56652649250329	14.6945369757052	-8.78449836046649	3.71130260213581e-07	1.63113092648161e-06	5.95147104857045	Compartment	down-regulated
Q9Z1C7	Rapgef4	0.786635123591248	15.3380101712694	8.77657553675219	3.75255183540775e-07	1.64755633269452e-06	5.93982892738667	Compartment	up-regulated
P28075	Psmb5	-0.576475601955542	18.5438886934177	-8.77422462811892	3.76488464508592e-07	1.65126519521312e-06	5.93637300551803	Compartment	down-regulated
Q497A2	Slc35b2	-1.1564385064509	14.8735511489111	-8.76054346822169	3.8375115809915e-07	1.68138394012514e-06	5.91624846937697	Compartment	down-regulated
Q5EB62	Slc25a46	0.585229327563118	16.0410820765225	8.74687646553703	3.91154455560006e-07	1.71205606192588e-06	5.89612304370145	Compartment	up-regulated
D3ZEN0	Micall2	-1.23127352950406	16.5853291409634	-8.74601800420577	3.91624490910854e-07	1.71234988309787e-06	5.89485818625769	Compartment	down-regulated
F1M8H6	Pip5k1c	0.732089200201023	14.5787628307571	8.74440859500349	3.92507305073113e-07	1.71444609101822e-06	5.89248665067024	Compartment	up-regulated
O08873	Madd	0.537389638900183	16.7445339463551	8.74074689019571	3.94523722800084e-07	1.72148441673548e-06	5.88708984354062	Compartment	up-regulated
P17764	Acat1	0.35389168498474	20.7557460987001	8.73399732245172	3.98269321535595e-07	1.73604576053977e-06	5.87713789542685	Compartment	up-regulated
D4A249	Mblac2	0.479132901622223	18.0703279245545	8.73269763458585	3.98994877537734e-07	1.73742646468788e-06	5.87522095210032	Compartment	up-regulated
O35049	Smpd3	0.687782897096511	16.5308650491737	8.73058730451073	4.00175957201601e-07	1.74078589366101e-06	5.87210795228074	Compartment	up-regulated
Q5RKG2	Hcfc2	-1.33672605950448	15.4537708993937	-8.72247493161395	4.04750716276654e-07	1.75888603698955e-06	5.86013635764781	Compartment	down-regulated
Q5XIP2	Pigk	-0.640350850021733	14.9957083056936	-8.70916781655714	4.12375094990534e-07	1.78960205536094e-06	5.8404821487508	Compartment	down-regulated
A0A0G2JZP9	Rnf11l1	0.746653754935725	14.9036815102249	8.70867357918993	4.12661179824406e-07	1.78960205536094e-06	5.83975177681613	Compartment	up-regulated
Q8CFN2	Cdc42	0.459896776156562	20.2599034058747	8.7014101411164	4.16889850824445e-07	1.80609772273587e-06	5.82901475329067	Compartment	up-regulated
F1MA36	Sptbn2	0.63378918413759	15.3819346074575	8.69525168150253	4.2051111852014e-07	1.81993101192525e-06	5.81990630964535	Compartment	up-regulated
Q9Z1P2	Actn1	0.519383110764504	18.4920473215922	8.67723139630817	4.31299684662481e-07	1.86472396725895e-06	5.79322857519432	Compartment	up-regulated
Q62764	Ybx3	-0.522555331689846	14.7533240933181	-8.67075236387475	4.35249827062435e-07	1.8798900050969e-06	5.78362753728697	Compartment	down-regulated
P04550	Ptms	-2.83756245555133	17.6411552679675	-8.66287611266863	4.40103413760162e-07	1.89806848706404e-06	5.77194938311306	Compartment	down-regulated
A0A096MJG7	Nebl	0.671703064676995	15.1972669108531	8.6624753695302	4.40351888998858e-07	1.89806848706404e-06	5.77135500481873	Compartment	up-regulated
M0R5U4	Adcy9	1.02507541452251	15.1346907936504	8.65973115763557	4.42057390623303e-07	1.90348927066772e-06	5.76728431015547	Compartment	up-regulated
P40615	Dkc1	-0.903685315355029	14.5607927287159	-8.65891567146543	4.42565552707013e-07	1.90374858198867e-06	5.76607446817183	Compartment	down-regulated
F1MAN8	Lama5	0.564732691732369	14.1800081732278	8.65060889787022	4.47777168880904e-07	1.92421938093412e-06	5.75374622494237	Compartment	up-regulated
Q7TP36	Shroom2	0.498167300173026	16.4717227248278	8.63520995239784	4.57610780811784e-07	1.96449072570716e-06	5.73087090033749	Compartment	up-regulated
Q9ET55	Noct	0.757691236695516	14.814849930736	8.63444176879649	4.58107276420633e-07	1.96463766376154e-06	5.72972902363172	Compartment	up-regulated
A0A0G2JTT6	Herc1	0.406454934991045	14.9947571339053	8.63049303119992	4.60668445493731e-07	1.97362993281084e-06	5.72385827403524	Compartment	up-regulated
A0A0G2JWA8	Macf1	0.639482889002794	16.5361602681283	8.60149873332377	4.79944308219832e-07	2.05414230607682e-06	5.68069498754281	Compartment	up-regulated
P46101	Dpp6	0.453346176168586	18.4084182784634	8.57193620435412	5.00478296483488e-07	2.13846790264725e-06	5.63658357532124	Compartment	up-regulated
F1M062	Larp1	-0.486663246458798	16.261229542705	-8.57169011839239	5.0065307367859e-07	2.13846790264725e-06	5.63621594681219	Compartment	down-regulated
Q63941	Rab3b	0.783564334247931	15.4811206642041	8.5639957138971	5.06150535806273e-07	2.15977889274765e-06	5.62471763531249	Compartment	up-regulated
Q5EIC4	Irf2bpl	-2.55736628193161	16.0175045990103	-8.55511547178325	5.12574675893588e-07	2.18499736464167e-06	5.61143851661678	Compartment	down-regulated
Q62796	Ralbp1	0.612792269889196	14.4836533987211	8.54548834622	5.19636609459144e-07	2.21288135290718e-06	5.59703197276122	Compartment	up-regulated
Q9R237	Mapk8ip1	0.717427018515136	14.9320558509968	8.52806608670465	5.32679403577036e-07	2.26615361882122e-06	5.57093238730141	Compartment	up-regulated
Q62910	Synj1	0.4758239182753	19.6687907202528	8.51661331398534	5.41441454935044e-07	2.30112618347394e-06	5.55375578486087	Compartment	up-regulated
Q9WUC8	Plrg1	-0.873772391389406	14.8165410868202	-8.51561691776527	5.42210927808826e-07	2.30209434883867e-06	5.55226067462099	Compartment	down-regulated
P63322	Rala	0.490804629012237	18.8666604360059	8.50460536538317	5.50792053897785e-07	2.33619384138282e-06	5.53572976800041	Compartment	up-regulated
P81377	Prkar1b	-0.884328511807245	16.568678038282	-8.4911059612401	5.6150821707348e-07	2.37927210624356e-06	5.51544428927366	Compartment	down-regulated
Q5FVL2	Emc8	-0.915601671127506	15.4836015914595	-8.4834543449195	5.67679917765535e-07	2.40302754034215e-06	5.50393658965085	Compartment	down-regulated
Q6PEC3	Yif1b	-0.856280380302972	15.8325691086216	-8.47979528761356	5.70656572031617e-07	2.41322430958644e-06	5.49843105390823	Compartment	down-regulated
D3ZRG7	Rbm26	-1.35056966798168	14.8361547639914	-8.47650099531383	5.73350602226069e-07	2.4222068185495e-06	5.49347298652786	Compartment	down-regulated
F1M110	Nmt2	-0.819460583489722	16.7342201878582	-8.47191873007105	5.77120294395409e-07	2.43571127227456e-06	5.48657430067309	Compartment	down-regulated
D4A8V2	Ccdc177	0.630541635986204	14.556025324399	8.46533298469504	5.82584134907049e-07	2.45633191801087e-06	5.47665493916834	Compartment	up-regulated
Q78PB6	Ndel1	0.433977473075705	15.1902606378377	8.46448098233112	5.83294979584761e-07	2.45689163848884e-06	5.47537128546094	Compartment	up-regulated
Q10743	Adam10	0.644164944140785	14.3037008217405	8.46306272417141	5.84480297917113e-07	2.45766914936158e-06	5.47323430015902	Compartment	up-regulated
Q7TP42	Sec62	-1.1271400726727	16.5791546798116	-8.46287650589469	5.84636120001073e-07	2.45766914936158e-06	5.47295369462834	Compartment	down-regulated
O88382	Magi2	0.527552898162203	16.0391978188704	8.46005978810128	5.86998430386914e-07	2.46516139243516e-06	5.46870877895374	Compartment	up-regulated
O89038	Mef2d	-1.27557059240191	14.8678813342397	-8.4579562756106	5.88769172391406e-07	2.47015694241212e-06	5.4655380748834	Compartment	down-regulated
P0C546	Slc25a42	0.515413070541502	14.8752890791298	8.45497430202482	5.91289085328975e-07	2.47828265547154e-06	5.46104232493473	Compartment	up-regulated
B1WBW4	Armc10	0.416130824821131	17.4030987485724	8.43939032773574	6.04645034601611e-07	2.53176492320872e-06	5.43752992475097	Compartment	up-regulated
Q2THW7	Zdhhc5	0.66475550112569	15.0002312708228	8.43820075427001	6.05677549484902e-07	2.53359211152641e-06	5.4357339532234	Compartment	up-regulated
P97570	Pla2g6	0.429935425476793	14.6576899341611	8.43401663041761	6.09324074396759e-07	2.54633954393926e-06	5.42941557734295	Compartment	up-regulated
D3ZH36	Elfn2	0.567167239509173	17.1083557099196	8.42583916906788	6.1651799905499e-07	2.57387180352034e-06	5.4170608603322	Compartment	up-regulated
O35412	Sipa1l1	0.526396593282831	15.372626940511	8.42207804465907	6.19856841568342e-07	2.58527141969132e-06	5.41137576067368	Compartment	up-regulated
A0A1W2Q656	Dner	0.521311422929397	14.2794872122523	8.40552690256324	6.34778384095779e-07	2.64490993373241e-06	5.38633779310022	Compartment	up-regulated
D3ZX63	Wdr54	0.437313243133659	16.8768572634944	8.39583775405287	6.43689287491013e-07	2.67941182354242e-06	5.3716651006708	Compartment	up-regulated
A0A140UHW6	Trmt1	-0.85795847981557	15.5850311185516	-8.39187978107856	6.4736729032077e-07	2.6920851114122e-06	5.36566811909946	Compartment	down-regulated
D3ZAP9	Gpd1l	0.392470375740218	19.8210057255374	8.38871836435115	6.503210329982e-07	2.70172472164453e-06	5.36087669508421	Compartment	up-regulated
Q3ZU82	Golga5	-0.439299622722877	14.4069437591544	-8.38551515059659	6.53328355401781e-07	2.71156788130622e-06	5.35602069463778	Compartment	down-regulated
D3ZRB3	Rhof	0.682590492898153	16.1160262315302	8.37600262346559	6.62346079040511e-07	2.7452595280906e-06	5.34159262007604	Compartment	up-regulated
Q6QI44	Naa25	-0.853290460786953	15.4461652713901	-8.37559236136596	6.6273794725199e-07	2.7452595280906e-06	5.3409701115777	Compartment	down-regulated
Q4G008		0.513001726332584	15.8181767051793	8.37179013036818	6.66381384430286e-07	2.75766395698999e-06	5.33519985443929	Compartment	up-regulated
Q4V7D4	Fam126b	0.64951757646063	15.8343924940893	8.36772678189902	6.70298438359345e-07	2.7692537546965e-06	5.32903139604004	Compartment	up-regulated
Q5U2P1	Cnnm2	0.739595589555741	14.3579304610086	8.36753366884959	6.70485203195928e-07	2.7692537546965e-06	5.32873818674198	Compartment	up-regulated
Q6AXX6	Prxl2a	-0.777011304578876	19.1207028520616	-8.36038876354981	6.77434028607777e-07	2.79523749668258e-06	5.31788669612132	Compartment	down-regulated
B1WC49	Api5	-2.69834745458201	16.4233431783921	-8.35329628126099	6.84407167223009e-07	2.8212710579028e-06	5.30710871989478	Compartment	down-regulated
A2VD12	Pbxip1	-0.63222492658216	16.3234862954886	-8.34909462191116	6.88573862247948e-07	2.83569662262963e-06	5.30072086574734	Compartment	down-regulated
P17220	Psma2	-0.652815003224726	19.1856963366693	-8.34123856381716	6.96436615499688e-07	2.86530069300452e-06	5.28877143392443	Compartment	down-regulated
P49185	Mapk8	0.550650388877462	15.6875457545333	8.34005205816598	6.97632353274959e-07	2.8674443920876e-06	5.28696605370215	Compartment	up-regulated
D3ZC69		-2.95336651134518	16.4253349659554	-8.3381560407137	6.99547628059288e-07	2.87253856932558e-06	5.28408073037617	Compartment	down-regulated
Q5EB90	Polr2c	-0.736539399307677	14.948750395445	-8.33540853355887	7.02332904707211e-07	2.88119193533364e-06	5.27989885330826	Compartment	down-regulated
P85007	Ier3ip1	-0.888805317664387	17.1922980320291	-8.33211381065905	7.05688376438677e-07	2.88944231403101e-06	5.27488287347412	Compartment	down-regulated
O08838	Amph	0.581353673962363	20.8461209732971	8.33209871103464	7.0570379340334e-07	2.88944231403101e-06	5.27485988234756	Compartment	up-regulated
Q62784	Inpp4a	0.511704976930136	17.7557286283801	8.32430962563876	7.13704211078473e-07	2.91938681143745e-06	5.2629963093012	Compartment	up-regulated
P17425	Hmgcs1	-0.798384385428735	19.5030533657589	-8.31981234177639	7.18367099604207e-07	2.93563478203642e-06	5.25614313504443	Compartment	down-regulated
P35465	Pak1	0.462518742331068	17.2025775490941	8.31731248773225	7.20972913613546e-07	2.94345329765377e-06	5.25233267758713	Compartment	up-regulated
Q5RK30	Sbds	-0.833028728083066	16.5510454381388	-8.31227962383321	7.2624943985583e-07	2.96214982666725e-06	5.24465892287493	Compartment	down-regulated
Q6AYI1	Ddx5	-2.08154018362168	16.087969170068	-8.30881700454918	7.29903378170762e-07	2.97419880846188e-06	5.23937757973367	Compartment	down-regulated
F1MAS1	Cbarp	0.574255498593233	15.5148332349274	8.30075029855337	7.38491323371592e-07	3.00631046391692e-06	5.22706822534565	Compartment	up-regulated
Q3B8Q1	Ddx21	-1.49388845597195	15.0181346082243	-8.29763789678708	7.41833316946493e-07	3.01702545169626e-06	5.22231675472686	Compartment	down-regulated
D4A409	Lama1	-2.22460279062428	16.2452716654251	-8.29187809852588	7.4806020864502e-07	3.0394415743225e-06	5.21352059440122	Compartment	down-regulated
Q66HE3	Wsb2	0.527416968182209	15.1566843232742	8.27317412126538	7.68664614645621e-07	3.12017632497029e-06	5.18492869012571	Compartment	up-regulated
D4A648	Stk4	0.623135105783107	14.331134590203	8.25295331064045	7.91615947149883e-07	3.21014701534516e-06	5.15397009782613	Compartment	up-regulated
D3ZM09	Sars2	0.419232363301973	15.1024519806533	8.25232567386699	7.92339816258135e-07	3.21014701534516e-06	5.15300837088196	Compartment	up-regulated
M0RBL8	Tceal6	-1.60744915179814	15.8765248239226	-8.23371587313207	8.14123778170181e-07	3.29378564957624e-06	5.12447072481242	Compartment	down-regulated
Q01728	Slc8a1	0.634904571468016	18.6302107700445	8.23337064513521	8.145338159305e-07	3.29378564957624e-06	5.12394092656906	Compartment	up-regulated
Q5BJU7	Wasf1	0.398925096509125	19.4302689013209	8.21187181388804	8.40503330545892e-07	3.39531392448674e-06	5.09091936523586	Compartment	up-regulated
Q5FVJ4	Rell2	0.700836203022928	14.853312895374	8.21106979727932	8.4148888605334e-07	3.39531392448674e-06	5.08968639611546	Compartment	up-regulated
F1M3L4	Ube2e1	-1.57069800370248	15.3618907968588	-8.21062349368068	8.42037853272711e-07	3.39531392448674e-06	5.08900024331064	Compartment	down-regulated
P62824	Rab3c	0.674521017665327	18.7666992555205	8.20572669724926	8.48085965975355e-07	3.41646005250735e-06	5.08147024232516	Compartment	up-regulated
Q1HAQ0	Lpcat1	-0.675852322316914	16.1257639418228	-8.20468508570383	8.4937838474397e-07	3.41842626435783e-06	5.07986813501179	Compartment	down-regulated
Q9ES54	Nploc4	-0.483205032225185	17.2459824768471	-8.19943656511541	8.55922405603608e-07	3.44150446907789e-06	5.07179333715425	Compartment	down-regulated
Q5BJU3	Samd14	0.622932154168089	14.6267084717826	8.19703830962422	8.58930330021271e-07	3.45033450150321e-06	5.06810251914617	Compartment	up-regulated
P63035	Cyth2	0.4550475305305	14.6435066974145	8.18996831764821	8.67862748851519e-07	3.48292415733612e-06	5.05721797873964	Compartment	up-regulated
D3ZE72	Metap1	-0.630116040397051	15.9156618914231	-8.18660843528583	8.72142053031491e-07	3.49679596734324e-06	5.05204315105672	Compartment	down-regulated
D4A5Q9	Gldc	0.35382254449532	14.3406149847596	8.17604189772138	8.85745935525627e-07	3.54799267293488e-06	5.03575972582465	Compartment	up-regulated
Q08851	Stx5	-0.593393891574935	14.968669535328	-8.17477542727372	8.87391427583027e-07	3.55123688062887e-06	5.03380712669681	Compartment	down-regulated
Q8CGU6	Ncstn	-0.532084901596796	17.9858605380481	-8.15753052360289	9.10121354608473e-07	3.63877305464347e-06	5.00719990434734	Compartment	down-regulated
A0A0G2K472	Cyfip1	0.631337964944083	16.0307861130694	8.15596324922919	9.12217385510804e-07	3.64372545904222e-06	5.0047799359182	Compartment	up-regulated
F1M0Z1	Trio	0.702363603152327	17.0803855766627	8.14911747873314	9.21432672648691e-07	3.67707874061684e-06	4.99420609472684	Compartment	up-regulated
Q6AYP7	Nt5c3b	0.355417798232391	14.89897048737	8.14530251191923	9.26610715205067e-07	3.69427348932602e-06	4.98831106583262	Compartment	up-regulated
Q4G063	Creld2	-0.964256391692858	14.9697107472373	-8.13140521942717	9.45734807331328e-07	3.76698494016696e-06	4.96682126772649	Compartment	down-regulated
D3ZVL1	Mia2	-1.28900729441383	14.8607711593325	-8.12365157715264	9.56585328224441e-07	3.80663637167966e-06	4.95482121619533	Compartment	down-regulated
A0A0G2JWP1	Cstf2	-0.938657649658962	15.0303900270134	-8.12151870494394	9.59593085165712e-07	3.81503331333422e-06	4.9515189389341	Compartment	down-regulated
B2RYD7	Stt3b	-1.03461380224606	15.3810034728277	-8.11678666143095	9.66301878019358e-07	3.8381149360582e-06	4.94419041654126	Compartment	down-regulated
D4A133	Atp6v1a	0.402019981579581	21.0329253771441	8.11271156724482	9.72118976231374e-07	3.85761498504513e-06	4.9378770936972	Compartment	up-regulated
D3Z9M1	Mettl16	-1.50695632358011	15.0624869324044	-8.11070521293292	9.74996570401296e-07	3.8654248360126e-06	4.93476800299591	Compartment	down-regulated
P31643	Slc6a6	-0.784400467941306	15.1835358863355	-8.10519764267782	9.82942072741518e-07	3.89329339156706e-06	4.92623079107167	Compartment	down-regulated
Q6AYK6	Cacybp	-0.574297057201183	18.6568582342247	-8.10194314190758	9.87669289820587e-07	3.90837475022113e-06	4.92118426774328	Compartment	down-regulated
Q5BJT1	Ankrd34a	0.443965304747039	15.566116797279	8.09710775848782	9.94737137970998e-07	3.93268170825744e-06	4.91368396022276	Compartment	up-regulated
G3V8P7	LOC108348044	-0.718756469233372	17.48485250674	-8.09051034659272	1.0044667790361e-06	3.96205496579468e-06	4.90344584623134	Compartment	down-regulated
Q63767	Bcar1	0.523634877206484	14.6652325143816	8.09051031586611	1.00446682458392e-06	3.96205496579468e-06	4.90344579853606	Compartment	up-regulated
F1M3D2	Dmwd	0.577514664363316	15.7617680217482	8.09017528550833	1.00496358897098e-06	3.96205496579468e-06	4.90292574182185	Compartment	up-regulated
F1M4A4	Kif1a	0.392820458117612	18.1399215116613	8.08592697818174	1.01128528802854e-06	3.98328310854614e-06	4.89633002593779	Compartment	up-regulated
Q6QLM7	Kif5a	0.454834167775964	18.1240692592518	8.08013814056985	1.01996703288872e-06	4.013759157201e-06	4.88733895533189	Compartment	up-regulated
Q9R0J8	Lgmn	-1.4615741305882	15.1919939784999	-8.07446146847366	1.028557000462e-06	4.04168258479579e-06	4.87851806039172	Compartment	down-regulated
P48768	Slc8a2	0.580884396661559	18.3896665619682	8.07419319596069	1.02896483688213e-06	4.04168258479579e-06	4.87810109683668	Compartment	up-regulated
D3ZEI6	Ncoa5	-1.42981603890749	14.6403790029276	-8.07183295684481	1.0325603140512e-06	4.05092742569463e-06	4.87443230136218	Compartment	down-regulated
Q4FZT8	Spryd4	0.478669949858355	16.6412454889366	8.07131595375475	1.03334966155754e-06	4.05092742569463e-06	4.87362857071704	Compartment	up-regulated
Q9EQG6	Kidins220	0.467374719177489	14.9946981615207	8.07077389809854	1.03417794279498e-06	4.05092742569463e-06	4.87278585783332	Compartment	up-regulated
Q66H54	Fam160a2	-0.421606398386797	15.5794646207608	-8.05979350963141	1.05110815207339e-06	4.11345271299441e-06	4.85570721803418	Compartment	down-regulated
M0R436	Rnf170	-0.720863823688936	15.7687939316743	-8.05863044767351	1.05291848915808e-06	4.11674662274319e-06	4.85389734131526	Compartment	down-regulated
F1M3W5	Dmxl2	0.579838029132828	18.6026696820197	8.05796091118754	1.05396213310311e-06	4.11703958243402e-06	4.85285537861675	Compartment	up-regulated
P47971	Nptx1	0.640228533789233	18.5318129700605	8.0546368719167	1.05915969159787e-06	4.13354333268222e-06	4.84768153465047	Compartment	up-regulated
E9PTR4	Ubap2l	-2.09947415478252	15.7814054784042	-8.05363482506709	1.06073182165079e-06	4.13588095597784e-06	4.8461215862583	Compartment	down-regulated
B4F7C7	Hebp1	0.764641853113202	18.8325281695497	8.04256345250965	1.07826678718418e-06	4.20039765860014e-06	4.82887778254266	Compartment	up-regulated
Q5U2S7	Psmd3	-0.704214778664233	17.6805385815259	-8.02314438368502	1.10976602073781e-06	4.31914431147956e-06	4.79859548200426	Compartment	down-regulated
A0A0G2JZI2	Eprs	-1.31684949894725	16.6923909312723	-8.0224441396923	1.1109198563381e-06	4.31967922180873e-06	4.79750263645398	Compartment	down-regulated
P97756	Camkk1	0.599347803593701	14.6224742435793	8.0211291190464	1.11309012077946e-06	4.32416180375932e-06	4.79545016594822	Compartment	up-regulated
G3V9W0	Cetn2	0.447597310443284	14.9067070998297	8.01950273421153	1.115780441434e-06	4.33065468136485e-06	4.79291142322182	Compartment	up-regulated
M0R9Q1	Rbm14	-3.41611446037	16.4871620955374	-8.0188186650717	1.11691405928438e-06	4.33109922623961e-06	4.79184351125674	Compartment	down-regulated
P04785	P4hb	-0.912810443012919	19.6275756797385	-8.01445306882628	1.12417728147225e-06	4.35529028829267e-06	4.78502692997482	Compartment	down-regulated
P05708	Hk1	0.895417924076299	21.3049587103442	8.00895542862711	1.13339492034295e-06	4.38700219622726e-06	4.77643935657084	Compartment	up-regulated
A0A0G2KAX2	RGD1305455	0.508011660640022	15.0075319795051	8.00241218111035	1.14446975820584e-06	4.42583846439928e-06	4.76621357812654	Compartment	up-regulated
Q5XIA8	Ghitm	-0.68385739389574	17.3239028077693	-7.99581218077688	1.15575642441012e-06	4.45924224336218e-06	4.7558936897867	Compartment	down-regulated
Q3MID6	Calu	-0.735380251656695	14.608153428186	-7.99558069442775	1.15615441550308e-06	4.45924224336218e-06	4.75553163446298	Compartment	down-regulated
Q63610	Tpm3	0.575989516029739	19.5478153661179	7.99552203959403	1.15625528286709e-06	4.45924224336218e-06	4.75543989453521	Compartment	up-regulated
B2GV73	Arpc3	0.383925418649044	19.4740145714378	7.97846888101372	1.1859787963253e-06	4.56972790968496e-06	4.72874941797103	Compartment	up-regulated
D3ZHY9	Rasal1	0.681052227106348	17.2829167909738	7.97394321233949	1.19400165252657e-06	4.5964737529329e-06	4.72166003212525	Compartment	up-regulated
Q8K4Y5	Lgi1	0.947200645404904	17.0415099516151	7.97167767715155	1.19803936224333e-06	4.6078437009359e-06	4.71811014536319	Compartment	up-regulated
P38062	Metap2	-1.03056256019577	15.2663784716478	-7.96820214408628	1.20426160163766e-06	4.62758752889698e-06	4.71266305316984	Compartment	down-regulated
D4ADG2	Iba57	0.383007806903861	15.417078656625	7.96464723186244	1.21066124595648e-06	4.64692205265819e-06	4.70708998738658	Compartment	up-regulated
D3ZTN1	Tesc	0.558692714273371	15.8728249159919	7.96419390452122	1.2114799139636e-06	4.64692205265819e-06	4.7063791884856	Compartment	up-regulated
Q6P799	Sars	-0.461586452203704	19.373850015968	-7.96067504706586	1.21785455279169e-06	4.6671612708428e-06	4.70086088687425	Compartment	down-regulated
Q9R080	Gpsm1	0.402190041368221	18.0251578517548	7.93922624808738	1.25748374226472e-06	4.81469000416674e-06	4.66719112596586	Compartment	up-regulated
Q5XI73	Arhgdia	0.477458670320006	21.2055000370819	7.9346670589476	1.26608141648185e-06	4.84324574261733e-06	4.6600267903236	Compartment	up-regulated
P30713	Gstt2	-0.597544077364925	16.412574078389	-7.92446110962904	1.28555332615012e-06	4.91331082386514e-06	4.64397963858378	Compartment	down-regulated
D4A3S8	Nsun2	-1.16174393662338	15.5319333149125	-7.91843973083271	1.29718949408094e-06	4.95332915529559e-06	4.63450588463007	Compartment	down-regulated
D3ZP96	Mcm2	-1.11686802888058	14.9226879348356	-7.90908593812561	1.3154863943137e-06	5.0186868723817e-06	4.61978002262884	Compartment	down-regulated
O35180	Sh3gl3	0.443354071621563	17.9582601782347	7.9074537343487	1.31870694422296e-06	5.02646144658974e-06	4.61720928347464	Compartment	up-regulated
Q923W4	Hdgfl3	-2.0506151548141	15.8530065057123	-7.90609820116751	1.32138791024403e-06	5.02916489325302e-06	4.61507404867815	Compartment	down-regulated
P62856	Rps26	-2.82634123613951	17.4203873146277	-7.90589875075369	1.3217828672385e-06	5.02916489325302e-06	4.61475985502091	Compartment	down-regulated
Q62871	Dync1i2	-0.506807067706595	17.5444849334329	-7.90204374371189	1.32944117331588e-06	5.05377905777504e-06	4.60868608960704	Compartment	down-regulated
Q9JKB0	Hcn1	0.819578136668957	15.0838861833108	7.89037811423808	1.35290247390684e-06	5.13836953896699e-06	4.59029487575891	Compartment	up-regulated
Q9QYV1	Tmeff1	0.96286237242155	14.9600069577734	7.88886103729467	1.3559854868788e-06	5.14548064217401e-06	4.58790189834357	Compartment	up-regulated
D3ZES7	Plxna4	0.585206063080294	18.466111545834	7.88276102391257	1.36845699189472e-06	5.18817325205402e-06	4.57827704805437	Compartment	up-regulated
P22734	Comt	-0.427512927870452	17.8115248883752	-7.88138536305834	1.371286224121e-06	5.19426600045833e-06	4.57610582562888	Compartment	down-regulated
Q5XI17	Tarsl2	-0.600059124465706	14.673506601798	-7.87616932730154	1.38206989053818e-06	5.23045150025579e-06	4.56787112331439	Compartment	down-regulated
A0A0G2JT06	Gps1	0.553840206789947	14.7587108459215	7.86454651086449	1.40642204884473e-06	5.31782315367794e-06	4.54950950352104	Compartment	up-regulated
B1H2A2	Fsd1	0.609276964513116	16.7431625505804	7.86396178284213	1.40765907009122e-06	5.31782315367794e-06	4.54858530476666	Compartment	up-regulated
Q6P503	Atp6v1d	0.390417748587297	19.9402788922799	7.86099091535939	1.41396184316859e-06	5.33688972776776e-06	4.54388899792658	Compartment	up-regulated
Q5XI01	Larp7	1.15193694830061	18.956226553291	7.8575954911386	1.4212017983655e-06	5.35810987708484e-06	4.53852019179568	Compartment	up-regulated
Q7TMB0	Plppr3	0.412874631586221	16.9127962079053	7.85717299852385	1.42210539796511e-06	5.35810987708484e-06	4.53785204934639	Compartment	up-regulated
Q5MPA9	Dclk2	0.578702870937689	19.2330257026079	7.85382434088826	1.42928876204494e-06	5.38040499441186e-06	4.53255558387464	Compartment	up-regulated
P97879	Grip1	0.618689815506836	16.0544625780702	7.84690521395343	1.44425283694232e-06	5.43192438672998e-06	4.52160732869677	Compartment	up-regulated
D4ACB8	Cct8	-0.501931306486036	20.7458936798015	-7.83879281449813	1.46200835257205e-06	5.49384217367923e-06	4.50876322403114	Compartment	down-regulated
Q63151	Acsl3	-0.759635430231415	17.6071480316781	-7.8375510543036	1.46474643498087e-06	5.49926885924798e-06	4.5067964494335	Compartment	down-regulated
Q498M4	Wdr5	-1.53088582160575	15.2375030729322	-7.83458912224148	1.47129936011414e-06	5.518995834497e-06	4.50210437480308	Compartment	down-regulated
O35353	Gnb4	0.548965936209492	17.652757232977	7.81812697774722	1.50828787227959e-06	5.6527543714182e-06	4.47600600437505	Compartment	up-regulated
P54283	Cacnb1	0.507436273493469	15.7256095723479	7.81695182254331	1.51096554744944e-06	5.65780050807059e-06	4.47414165071821	Compartment	up-regulated
D3ZXK7	Rnf123	0.473109657626435	15.001678898882	7.81171591639363	1.52295701642362e-06	5.69665372872593e-06	4.46583289099645	Compartment	up-regulated
Q62951	Dpysl4	0.513381083599444	20.3895431176633	7.81125282738875	1.52402242107327e-06	5.69665372872593e-06	4.46509785649191	Compartment	up-regulated
Q64542	Atp2b4	0.5929518036287	18.8640152501622	7.78931381270012	1.5754081042014e-06	5.88355399196481e-06	4.43024412782564	Compartment	up-regulated
O35116	Ctnnd2	0.607782581952711	17.9490062488533	7.78585174679175	1.58368248313942e-06	5.90926299678887e-06	4.42473848206991	Compartment	up-regulated
Q05175	Basp1	0.730699754255474	21.988495515157	7.77380863654442	1.61282451181452e-06	6.01272296071201e-06	4.40557472254197	Compartment	up-regulated
F1M1L9	Cpne2	0.471165756581096	16.889777967985	7.7630267926172	1.63939445694919e-06	6.10642107102019e-06	4.38840231360052	Compartment	up-regulated
P97577	Fez1	0.557480016421098	15.0649743473365	7.75331468629013	1.66372351841749e-06	6.19161554577436e-06	4.37292101894514	Compartment	up-regulated
D4A4F9	Stum	0.914060806006399	16.8336859599084	7.75090082350279	1.6698291835997e-06	6.2089011638659e-06	4.36907140784687	Compartment	up-regulated
P18298	Mat2a	-0.673322954168985	19.2800073300921	-7.74343456104801	1.6888645006801e-06	6.2741906712329e-06	4.35715956384281	Compartment	down-regulated
B2GUZ1	Usp4	0.336163424130534	15.0411864453911	7.74102645161772	1.69505269612382e-06	6.29168031312335e-06	4.3533160954243	Compartment	up-regulated
P63036	Dnaja1	-0.48725342618035	17.6586702682406	-7.73965563533197	1.69858600150839e-06	6.29929363561139e-06	4.35112787064472	Compartment	down-regulated
Q6J1Y9	Usp19	-0.545263480870839	15.1635298754519	-7.73719819660304	1.70493955200402e-06	6.3173435885066e-06	4.34720447767818	Compartment	down-regulated
Q9Z2Q7	Stx8	-0.554296324886369	15.9436043303896	-7.73506946711236	1.71046350230764e-06	6.33229084042461e-06	4.3438052584617	Compartment	down-regulated
D3ZDR2	Chmp6	0.532039729960945	16.5092465233312	7.71846642512245	1.75420062043801e-06	6.48855756036687e-06	4.31727316940087	Compartment	up-regulated
P13264	Gls	0.391997351836416	20.6435549373964	7.71021494473009	1.77637455850637e-06	6.56486249882787e-06	4.30407399057272	Compartment	up-regulated
D3ZB65	Bccip	-0.505725900101787	14.3992823457333	-7.69175803317203	1.82704997013614e-06	6.74627486800922e-06	4.27451854390289	Compartment	down-regulated
B5DFF4	Vps37c	0.445021440482236	15.4234604066285	7.68864736963873	1.83573964339284e-06	6.77247698300311e-06	4.2695330785613	Compartment	up-regulated
Q9EQH5	Ctbp2	-0.725765541231347	16.0297627066764	-7.67951838290117	1.86149406727225e-06	6.86153494007549e-06	4.2548948811696	Compartment	down-regulated
Q68FT9	Scly	-0.925321058311544	14.9600536190502	-7.67758671610078	1.8669922955352e-06	6.87583817679774e-06	4.25179611275581	Compartment	down-regulated
O35430	Apba1	0.532081776502888	17.5053930595571	7.67701440712807	1.86862458132325e-06	6.87589131655741e-06	4.25087792626287	Compartment	up-regulated
Q925G0	Rbm3	-1.54058493468293	15.1933171472139	-7.6673651907591	1.89637286204753e-06	6.96723617408447e-06	4.23539083972208	Compartment	down-regulated
Q66HG5	Tm9sf2	-1.65483737259509	18.390545438751	-7.66700358049972	1.89742115280249e-06	6.96723617408447e-06	4.2348102196054	Compartment	down-regulated
Q62763	Csnk1g3	0.494910452512212	14.6675574935089	7.66639795510523	1.89917820025777e-06	6.96723617408447e-06	4.23383775860916	Compartment	up-regulated
D3ZW38	Exosc6	-0.941659474262295	14.6978801687087	-7.66611273147957	1.90000628841503e-06	6.96723617408447e-06	4.23337975482713	Compartment	down-regulated
B2RZ72	Arpc4	0.584709549325757	20.9137811643576	7.66356436727916	1.9074218549789e-06	6.98839903763823e-06	4.22928720270547	Compartment	up-regulated
P62752	Rpl23a	-2.48310551720996	17.9803131321773	-7.66267132520093	1.91002776101775e-06	6.99191902181346e-06	4.22785282230007	Compartment	down-regulated
P53987	Slc16a1	0.417312895939013	17.328989202338	7.66061167795718	1.91605215304395e-06	7.00793601586644e-06	4.22454428155939	Compartment	up-regulated
P49791	Nup153	-1.20392189522786	14.8119671832446	-7.64792096555757	1.95361670863786e-06	7.13918401694832e-06	4.20414637838789	Compartment	down-regulated
Q3MIE4	Vat1	0.619046644493646	19.7215927944433	7.64368961024271	1.96631346675863e-06	7.17382428816586e-06	4.19734068272049	Compartment	up-regulated
A0A0G2K9Q3	Naa25	-0.476109359996108	14.5496626897911	-7.64338760403796	1.96722299700152e-06	7.17382428816586e-06	4.19685484914715	Compartment	down-regulated
Q9Z1A5	Nae1	-0.50535570518518	17.3251852230776	-7.64307669818962	1.9681597929415e-06	7.17382428816586e-06	4.19635468658647	Compartment	down-regulated
Q5I034	Custos	-2.55449247440663	15.6170616018128	-7.63558896461635	1.9908638352059e-06	7.25036101081841e-06	4.18430521673197	Compartment	down-regulated
F1M5M9	Srgap3	0.380973047105686	17.0753079477582	7.63341294181908	1.99751354426185e-06	7.26834979718568e-06	4.18080214848702	Compartment	up-regulated
B0BNB0	Golt1b	-0.823160644479128	15.3316858691945	-7.6249667505697	2.02354688895244e-06	7.35427846643816e-06	4.16719928632875	Compartment	down-regulated
Q62636	Rap1b	0.485224429729563	18.8425017474379	7.62463084528607	2.02458960134886e-06	7.35427846643816e-06	4.16665811034295	Compartment	up-regulated
D3ZCU8	Rab33a	0.850100387145548	16.4188222943029	7.62089376946381	2.03622845266194e-06	7.39023990077987e-06	4.16063633947616	Compartment	up-regulated
H1UBN0	Cpne7	0.596404514630631	18.3857044187833	7.61564864283542	2.05268311148329e-06	7.44260761459066e-06	4.1521815254197	Compartment	up-regulated
Q5XID0	Yipf5	-0.951623948916946	16.0317095170251	-7.61495791917785	2.05486042430341e-06	7.44260761459066e-06	4.15106785843466	Compartment	down-regulated
D3ZD11	Spcs2	-1.33544479035879	17.0466408043118	-7.61462494441079	2.05591090341869e-06	7.44260761459066e-06	4.15053097489457	Compartment	down-regulated
E9PU34	Rmnd1	0.478089136874913	15.7846866943036	7.61213893813471	2.06377174393427e-06	7.46470630784737e-06	4.14652212430963	Compartment	up-regulated
Q3T1I4	Prrc1	-0.692999770467878	15.0717195343233	-7.60314586073787	2.09247378505362e-06	7.56208638305944e-06	4.13201354006326	Compartment	down-regulated
Q5XID7	Armcx3	-0.445215873952559	15.9981936070304	-7.60229404293578	2.09521414949539e-06	7.56555661457552e-06	4.13063875719439	Compartment	down-regulated
D4A3N4	Adcy1	0.718342628270894	15.9270665071036	7.5993350046275	2.10476303606814e-06	7.59358480754636e-06	4.12586232008894	Compartment	up-regulated
Q63092	Camkv	0.619105842104487	19.2394527536469	7.59691744136641	2.11259861234777e-06	7.61538939989656e-06	4.12195908648416	Compartment	up-regulated
Q6J4I0	Ppp1r1b	0.549999823691353	14.8419595652693	7.59591009121502	2.11587260841883e-06	7.62072761506784e-06	4.12033246488924	Compartment	up-regulated
Q4KM62	Palmd	0.609769176359673	16.8099993873677	7.59387058602766	2.1225176033295e-06	7.63818781892496e-06	4.11703876733127	Compartment	up-regulated
D3Z831	Ndrg4	0.727035864457782	16.1500986633708	7.5844882491993	2.15337112708051e-06	7.74266268197307e-06	4.10187985802952	Compartment	up-regulated
F1M471	Epm2aip1	-0.514790309546027	18.1660815230946	-7.57784165014335	2.17551406456986e-06	7.81566760306164e-06	4.0911341684821	Compartment	down-regulated
Q2YDU8	Spns1	-0.47597948563035	15.7185483800623	-7.56583708244296	2.2161171767971e-06	7.95481250117202e-06	4.0717116898664	Compartment	down-regulated
Q6IUR5	Nenf	-0.627212512796329	15.3916341346638	-7.56242131775943	2.22781570942554e-06	7.99005634182157e-06	4.06618184003134	Compartment	down-regulated
P27881	Hk2	0.869857997298447	19.1396508797059	7.55922121448959	2.23883468366287e-06	8.02280556961823e-06	4.06099976074199	Compartment	up-regulated
P16086	Sptan1	0.865029495869338	20.889715065672	7.55212266982741	2.2634827383936e-06	8.10429792600908e-06	4.0495000247204	Compartment	up-regulated
O70511	Ank3	0.678486972482589	18.9758622429236	7.53907681943699	2.30953007269577e-06	8.26220775164733e-06	4.02834857912585	Compartment	up-regulated
A0A0G2K590	Spast	0.654023398632476	14.3992411638534	7.53152118454654	2.33664930529302e-06	8.34721578530105e-06	4.01608843460459	Compartment	up-regulated
D3ZGN2	Cpne5	0.57064165411019	14.7778789844917	7.53136306253384	2.33722041988429e-06	8.34721578530105e-06	4.01583177908717	Compartment	up-regulated
Q5RJZ6	Scoc	0.462767132525056	15.0795469261005	7.52705660631208	2.35283142320181e-06	8.39591397867985e-06	4.00884051574342	Compartment	up-regulated
P20651	Ppp3cb	0.626862880280316	19.5509461567853	7.5234590393007	2.36595690876811e-06	8.43566850861113e-06	4.00299824804045	Compartment	up-regulated
D4A510	Smarcc2	-1.74384297677091	15.1581345382977	-7.51896009108479	2.38247967797868e-06	8.48745903722497e-06	3.99568982259504	Compartment	down-regulated
B2RYF6	Clptm1	-0.831343362190798	17.5801086533633	-7.50971031384065	2.41683338137907e-06	8.60263138263069e-06	3.98065555503043	Compartment	down-regulated
P55260	Anxa4	0.444225096652958	14.3563517014722	7.50333280497782	2.44082317340487e-06	8.680751871942e-06	3.97028331037383	Compartment	up-regulated
Q9JHB5	Tsnax	-0.463986543276481	16.1932523429726	-7.50126311344687	2.44866239116212e-06	8.70135047026673e-06	3.9669160739916	Compartment	down-regulated
A0A0H2UHJ5	Zfr	-0.648094349554076	14.386132497098	-7.49774324832378	2.46205530032545e-06	8.74163327183221e-06	3.96118823486618	Compartment	down-regulated
D3ZC55	Hspa12a	0.754066546543353	19.4797049118055	7.48113960934747	2.52628006503768e-06	8.9621788617781e-06	3.93414761850837	Compartment	up-regulated
P40307	Psmb2	-0.44026869257437	19.4022650949933	-7.47278682330851	2.55925463281227e-06	9.07158647994341e-06	3.92053076520299	Compartment	down-regulated
D3ZU84	Stxbp5l	0.612364212565825	15.9003524707044	7.45683775693304	2.623483075385e-06	9.29150255865521e-06	3.89450512677233	Compartment	up-regulated
Q63965	Sfxn1	0.5037344022565	20.5713184722996	7.42984943517014	2.73606511131415e-06	9.68216213412585e-06	3.85039023898696	Compartment	up-regulated
D4ABK1	Syngr3	0.94486816130904	18.8806538127711	7.41509753835026	2.79974332235036e-06	9.89925883526541e-06	3.82623678290634	Compartment	up-regulated
P69682	Necap1	0.371310863390357	19.7220029119015	7.40315510312929	2.85243699970303e-06	1.00771880704388e-05	3.80666249293406	Compartment	up-regulated
F7ETI3	Wdr41	0.429018459416833	15.3380793988669	7.40011066421198	2.86603637105666e-06	1.01168227383644e-05	3.80166951614932	Compartment	up-regulated
P00173	Cyb5a	-0.510906187454431	16.9143395735538	-7.39456573086385	2.89098106936101e-06	1.01964062612318e-05	3.79257253833868	Compartment	down-regulated
Q68FV6	Glmp	-1.03406015899913	15.9689974859586	-7.39306733571092	2.8977609867347e-06	1.02107447790418e-05	3.79011359261971	Compartment	down-regulated
P0C1X8	Aak1	0.52954983633247	18.6081521009562	7.39260606276688	2.89985151724786e-06	1.02107447790418e-05	3.78935656025768	Compartment	up-regulated
Q9QZ86	Nop58	-1.11710781610905	14.7445442021218	-7.38771545037878	2.9221141537496e-06	1.02806168488707e-05	3.78132847018162	Compartment	down-regulated
D3ZUM2	Sarm1	0.48360842906772	17.479227369487	7.38619004045384	2.92909476471537e-06	1.029665239871e-05	3.77882382345862	Compartment	up-regulated
F1M4N6	Dock3	0.516457150990427	14.4509959007127	7.38458570938433	2.93645548654537e-06	1.03139965436511e-05	3.77618926397749	Compartment	up-regulated
F1LZW6	Slc25a13	0.536559316711745	17.5306813066627	7.37640619939697	2.97428734317709e-06	1.04254558425802e-05	3.7627520129708	Compartment	up-regulated
Q62768	Unc13a	0.749945667649615	16.0623120659475	7.37619029430252	2.97529287254489e-06	1.04254558425802e-05	3.76239720682232	Compartment	up-regulated
Q66HG8	Ik	-1.15986745794948	14.8054844059991	-7.37613557979481	2.97554774989406e-06	1.04254558425802e-05	3.76230729114491	Compartment	down-regulated
Q5XIR9	Ubac1	0.354098751588654	15.4084105333959	7.37244583784664	2.99278889145722e-06	1.04772263498296e-05	3.75624281019333	Compartment	up-regulated
A9CMA6	Tmem163	1.00290090397007	16.7128300684962	7.37060828746087	3.00141446487242e-06	1.04987748771258e-05	3.75322193749586	Compartment	up-regulated
Q9WVP7	Dclk1	0.586694650460745	14.5493151077594	7.36732002792465	3.01691515509456e-06	1.05443169483157e-05	3.74781504369588	Compartment	up-regulated
O88954	Mpp3	0.603863966810171	16.1877952294054	7.36610077792085	3.02268404082816e-06	1.05557988278716e-05	3.745809868103	Compartment	up-regulated
Q5BK47	Osbpl2	0.386135458912783	15.068633463378	7.36468617707682	3.0293917890887e-06	1.05705378519105e-05	3.74348317517038	Compartment	up-regulated
Q641Z2	Ptpn9	0.451992990355928	16.768393370098	7.36405114409331	3.03240808152323e-06	1.05723825647857e-05	3.74243860683152	Compartment	up-regulated
Q3ZB98	Bcas1	-1.89949163206543	16.7578303016686	-7.36265059697441	3.03907161205008e-06	1.05869297960761e-05	3.74013465458412	Compartment	down-regulated
D3ZME7	Hscb	0.457420440575906	15.1369471699703	7.36028600613774	3.05035688849295e-06	1.06175403571622e-05	3.73624423171527	Compartment	up-regulated
P37727	Chm	0.526175961637545	15.6506089815625	7.35448671362154	3.07822189277289e-06	1.07057635386946e-05	3.72669965045007	Compartment	up-regulated
A0A0G2JZB6		-1.21304698505691	15.257263978595	-7.35294787347011	3.08566076750976e-06	1.07228603940446e-05	3.72416625988001	Compartment	down-regulated
O35217	Minpp1	-0.588352138579876	15.0843897892473	-7.3496114149547	3.10185455696649e-06	1.07635448236131e-05	3.71867238715964	Compartment	down-regulated
Q3MIB4	Lonp2	-0.333351986170923	14.9572334329478	-7.34949247161675	3.1024335079826e-06	1.07635448236131e-05	3.71847650599532	Compartment	down-regulated
D3ZUJ7	Ankrd13d	0.559686087657586	15.7391344322515	7.3306836994193	3.19543141703406e-06	1.10771480606809e-05	3.6874780569846	Compartment	up-regulated
D3ZUP5	Brk1	0.415314773105929	18.5102061586454	7.32778569200686	3.21001924464408e-06	1.11112593544327e-05	3.68269777147749	Compartment	up-regulated
B1WC73	Arl6	0.395424134849028	17.0742169723123	7.32769035229903	3.21050034993962e-06	1.11112593544327e-05	3.68254048917968	Compartment	up-regulated
G3V7B0	Nol9	-1.34018230114995	14.8697586239358	-7.3230565981193	3.23397504888226e-06	1.11833962227417e-05	3.67489472896434	Compartment	down-regulated
D3ZBN4	Erg28	-0.872911294486036	16.2188313882387	-7.31807138789778	3.25943213337418e-06	1.12622655014961e-05	3.66666591530892	Compartment	down-regulated
P43425	Gng7	0.792787485752457	16.9302529220003	7.31386607662599	3.28107068233418e-06	1.1327823233079e-05	3.65972190188532	Compartment	up-regulated
P10362	Scg2	0.781459630623143	20.3503185164552	7.31141052743398	3.29377566867229e-06	1.13624566492348e-05	3.65566610668267	Compartment	up-regulated
A0A096MJZ2	Tbl2	-0.723149806116028	16.7473860594222	-7.29954662822846	3.35589309432248e-06	1.15673525148991e-05	3.63605952062246	Compartment	down-regulated
P45953	Acadvl	-2.0123027092028	18.4375859586413	-7.29543711503043	3.37769638385157e-06	1.16330710140755e-05	3.62926372136882	Compartment	down-regulated
P48004	Psma7	-0.506692520172755	19.5989619701899	-7.2851696141803	3.43282553856058e-06	1.18133672379615e-05	3.61227491115661	Compartment	down-regulated
P04775	Scn2a	0.664983996244593	16.3816985337661	7.28379544362307	3.440275408503e-06	1.18294259596584e-05	3.61000012973797	Compartment	up-regulated
P56603	Scamp1	0.547794798330877	19.1819803730628	7.26235679363143	3.55873197785372e-06	1.22268479433131e-05	3.57447873975812	Compartment	up-regulated
F1LPM3	Sorbs2	0.763208939531828	16.1695904861861	7.25951155074176	3.57477277467975e-06	1.22720390083917e-05	3.56975995110123	Compartment	up-regulated
D3ZTF0	Ajm1	0.870832778064515	14.7319892070841	7.25558680617482	3.59702453622484e-06	1.23384618877769e-05	3.56324907724373	Compartment	up-regulated
Q64640	Adk	-0.543994382169775	17.5579429628769	-7.25455872450818	3.60287741800544e-06	1.23485717955832e-05	3.56154322712389	Compartment	down-regulated
D3ZPG5	Usp30	0.345754884862189	14.6349191919595	7.24733085902157	3.64430973879592e-06	1.24805128040956e-05	3.54954642162703	Compartment	up-regulated
G3V9P7	Htt	0.443875966727992	15.4309870497775	7.24552168604475	3.65475873455776e-06	1.25062195023112e-05	3.54654248071223	Compartment	up-regulated
A0A0G2JV84	Gpt2	-0.912651150188044	16.3856718786811	-7.23888768731639	3.69334441179684e-06	1.26280882945588e-05	3.53552373472667	Compartment	down-regulated
A0A0G2K214	Zc3h7b	-0.623906082575556	15.1910825135438	-7.23646219897964	3.70755873333912e-06	1.26658507495071e-05	3.53149366957065	Compartment	down-regulated
O08957	Nrn1	0.669489173212307	14.6989471389873	7.23598718823542	3.71034921956148e-06	1.26658507495071e-05	3.5307043256283	Compartment	up-regulated
Q9WU70	Stxbp5	0.311503492052731	17.9191982181288	7.23414088068054	3.72121650126342e-06	1.26927529136192e-05	3.52763596158007	Compartment	up-regulated
A0A0G2K437	Amfr	-0.562292611914379	15.1011146092689	-7.23243571137236	3.73128280559184e-06	1.27168820559465e-05	3.52480175483501	Compartment	down-regulated
B1WC40	Ncbp2	-0.846748890608985	14.8738530064481	-7.22728784447927	3.76184697011186e-06	1.28107769414867e-05	3.5162430237651	Compartment	down-regulated
A0A0G2K132	Fmnl2	0.421430149746591	14.9553365530888	7.21763864167798	3.8198486199417e-06	1.29978836146936e-05	3.50019105281725	Compartment	up-regulated
Q6EV76	Fut8	-1.32646171251062	14.8898958027951	-7.21226291118884	3.85256979760404e-06	1.30987373118537e-05	3.4912429052176	Compartment	down-regulated
D4A8X8	Cttnbp2nl	0.410045242995735	14.3095605652139	7.20986860353179	3.86723836654917e-06	1.31380999662942e-05	3.48725624354012	Compartment	up-regulated
Q9QXY2	Srcin1	0.498487635111617	18.8343273104915	7.20735163892408	3.8827217655631e-06	1.31801657377342e-05	3.48306453492024	Compartment	up-regulated
B2RYI0	Wdr91	-0.386051652212278	15.9490185369588	-7.20559213604159	3.89358428110972e-06	1.32064909774272e-05	3.48013379300235	Compartment	down-regulated
P62332	Arf6	0.391862981187858	17.0572652229235	7.20465970041267	3.89935375053997e-06	1.32155131098843e-05	3.47858050212822	Compartment	up-regulated
D3ZJA9	Slc27a3	-0.616571077287121	16.6396461765535	-7.19952136645368	3.93130911017746e-06	1.33131981818759e-05	3.47001878741343	Compartment	down-regulated
P09456	Prkar1a	-0.579571227228166	16.2276371473496	-7.19671601460022	3.94887180720658e-06	1.33534369775945e-05	3.46534291686192	Compartment	down-regulated
D3Z865	Mpdu1	-0.93897368789508	17.5117449315438	-7.1966198404171	3.94947536019677e-06	1.33534369775945e-05	3.46518259838463	Compartment	down-regulated
A0A0G2JXN2	Trim46	-0.66917854571565	15.7541832355448	-7.19592059171456	3.95386650143732e-06	1.33576570994504e-05	3.4640169423117	Compartment	down-regulated
D3ZJH2	Sugp2	-1.65934516687007	15.451554774194	-7.19034297532247	3.98907726158038e-06	1.34659081506883e-05	3.45471667529495	Compartment	down-regulated
D4A5X7	Gdap1	0.542770705143268	18.4306401213564	7.18713886158872	4.00945347800485e-06	1.35239502234291e-05	3.4493721911009	Compartment	up-regulated
G3V8Y0	Gng13	0.607578590061928	16.5486511595515	7.17884873997296	4.06268349131029e-06	1.36926287375644e-05	3.43553791240249	Compartment	up-regulated
Q5XIF0	Tex264	-0.646767013464755	15.8165836254372	-7.1710742748634	4.11327838732443e-06	1.38521657259341e-05	3.42255588721732	Compartment	down-regulated
Q00960	Grin2b	0.364196336699792	15.7979400080495	7.16828403487358	4.13159808060239e-06	1.39027837043904e-05	3.41789471489055	Compartment	up-regulated
Q62876	Syngr1	0.809736915357526	20.1732402824345	7.16778988336843	4.13485143584693e-06	1.39027837043904e-05	3.41706911391646	Compartment	up-regulated
O55007	Ralgapa1	0.414246674307834	15.5160530436949	7.1639748788567	4.16005926437104e-06	1.39764836945272e-05	3.41069412812365	Compartment	up-regulated
Q6PCU2	Atp6v1e1	0.416894049914571	20.6249364008012	7.15329240822162	4.23150815346613e-06	1.42052998832789e-05	3.39283315535712	Compartment	up-regulated
P86173	Actl6b	-1.17573395948518	15.1752161131275	-7.14437798507694	4.29211959093094e-06	1.43974019427439e-05	3.3779167750834	Compartment	down-regulated
F1LR18	Arhgap39	0.453500161789905	15.7448897313253	7.14348529163443	4.29823935118513e-06	1.44065593395401e-05	3.37642246388161	Compartment	up-regulated
O08839	Bin1	0.447474549557243	19.4787685054009	7.1422862542178	4.30647366656522e-06	1.44227841472831e-05	3.37441518654545	Compartment	up-regulated
P70580	Pgrmc1	-0.470391423731554	19.0902675521436	-7.13931084248725	4.32697888757389e-06	1.44800474584166e-05	3.36943330457691	Compartment	down-regulated
D3ZWJ9	Fam234b	-0.548058586501667	15.0720987477062	-7.13779998012452	4.3374303760876e-06	1.45036027524566e-05	3.36690314254598	Compartment	down-regulated
Q5M7W7	Pars2	0.432827928587793	15.3891598300206	7.13556542186033	4.35293678760482e-06	1.45440104931765e-05	3.36316049050194	Compartment	up-regulated
F1LM93	Yes1	0.446767284091968	14.7905083974856	7.13208182879518	4.37722713031352e-06	1.46136805214709e-05	3.357324515751	Compartment	up-regulated
P70478	Apc	0.553537783838152	15.3934747444208	7.1066882274365	4.55865633231563e-06	1.52074485183214e-05	3.3147346580578	Compartment	up-regulated
M0R402	Tmx3	-0.725694430024413	16.9592171912174	-7.10564530296929	4.56627472599036e-06	1.52209157533012e-05	3.31298364877611	Compartment	down-regulated
D3ZGW2	Ap1g2	-0.714990354809884	16.4389230418598	-7.09855840408061	4.61839933090202e-06	1.53825996522991e-05	3.30108133689101	Compartment	down-regulated
P55161	Nckap1	0.305587196585517	20.1771688479803	7.09403736949051	4.65197848996753e-06	1.54823089916695e-05	3.29348486287514	Compartment	up-regulated
P22062	Pcmt1	0.348102955784995	17.8578542990689	7.09227479891626	4.66513914135589e-06	1.55139603683588e-05	3.29052256639726	Compartment	up-regulated
Q99P74	Rab27b	0.721736438268643	14.386754439152	7.08751670463291	4.70086248851896e-06	1.56205360251803e-05	3.28252372867338	Compartment	up-regulated
Q9JI92	Sdcbp	0.779070205846313	17.633419409156	7.08558653763372	4.71543593052563e-06	1.56567208630734e-05	3.27927806568485	Compartment	up-regulated
Q4KM45		0.506393916025953	16.9471138834014	7.07192557303883	4.81994892084605e-06	1.59912434922683e-05	3.25629239238262	Compartment	up-regulated
P85968	Pgd	0.354133330343926	18.9041009453163	7.06118514804457	4.90382786692791e-06	1.62568396524521e-05	3.23820335130242	Compartment	up-regulated
Q62931	Gosr1	-1.54261663138684	14.8982692294669	-7.04432311980747	5.03862505096593e-06	1.66906909326619e-05	3.20977335813737	Compartment	down-regulated
Q5PQX1	Tor1aip1	-0.888137020423586	15.2921861426523	-7.04298708026468	5.04947080775298e-06	1.67135910692758e-05	3.20751913006888	Compartment	down-regulated
A0A0G2K350	Napg	0.487985516732627	16.9140306788995	7.0387842856587	5.08374878168414e-06	1.68139551145195e-05	3.20042643105264	Compartment	up-regulated
B5DFN1	Eif1b	0.70264704624994	13.9629367091986	7.03611906336337	5.10561302785455e-06	1.68731379225364e-05	3.19592734432511	Compartment	up-regulated
Q63135	Cr1l	0.5190104302137	16.6594469521625	7.03445892498694	5.11928198756338e-06	1.6905165848597e-05	3.19312443371426	Compartment	up-regulated
D3ZAS2	Sgsm1	0.543165812457535	15.8216809304662	7.0309451509215	5.1483401545073e-06	1.69879236464721e-05	3.18719070975107	Compartment	up-regulated
Q6P7A2	Ube4a	-0.375073096176732	16.090885155999	-7.01024201648147	5.32310896155486e-06	1.75509798965152e-05	3.15219587381156	Compartment	down-regulated
Q99PD4	Arpc1a	0.420972821357479	20.0824753915432	7.00313397238079	5.384541873348e-06	1.77397697377744e-05	3.14016787075282	Compartment	up-regulated
G3V7N6	Mboat7l1	-0.483458620150304	15.4090466505921	-6.99965386214515	5.41489090010705e-06	1.78259382846282e-05	3.13427648576002	Compartment	down-regulated
P61983	Ywhag	0.336789268289591	22.0133100349662	6.99445928477176	5.46052626822154e-06	1.79533994104344e-05	3.12547972308765	Compartment	up-regulated
O88453	Safb	-1.95335076906194	15.7166317365107	-6.99428575181493	5.46205775004511e-06	1.79533994104344e-05	3.12518579143965	Compartment	down-regulated
D4A6F2	Lynx1	0.619744716051214	14.8926345200672	6.99029784454318	5.49737696321872e-06	1.8052970739262e-05	3.11842993305625	Compartment	up-regulated
D3ZJ01	Relch	0.367521842555798	16.9179819152569	6.9899075650884	5.50084637819866e-06	1.8052970739262e-05	3.11776865216456	Compartment	up-regulated
A0A0G2JZH9	Dhx57	-0.758777749336608	15.4296889622831	-6.98640496750871	5.53208616637974e-06	1.81414862709212e-05	3.11183301931571	Compartment	down-regulated
Q5PPL2	Dcun1d5	-0.651339836998603	14.9089833097705	-6.98280086973	5.56442598928127e-06	1.8233469895486e-05	3.10572367305432	Compartment	down-regulated
O70257	Stx7	0.368937381746533	19.0564126501933	6.97994855315882	5.5901608800328e-06	1.83036854700612e-05	3.10088745174367	Compartment	up-regulated
Q52KJ9	Tmx1	-1.05112821837095	18.3138498098025	-6.97181385943983	5.66424530662234e-06	1.85319804104272e-05	3.08708878083656	Compartment	down-regulated
P35467	S100a1	0.551160606199409	14.4197196516553	6.96620756650545	5.71590325295736e-06	1.86866067885145e-05	3.07757383314299	Compartment	up-regulated
D3ZU48		0.494607476530975	14.0537217654275	6.96250842524131	5.75025915527115e-06	1.87844745656437e-05	3.07129338916632	Compartment	up-regulated
Q63564	Sv2b	1.03146049661883	18.7391482419524	6.95483876409345	5.82218478121463e-06	1.90048274348404e-05	3.05826593390827	Compartment	up-regulated
A0A0G2JSQ4	Tpm1	0.712021150686136	19.2616799476551	6.95242888836373	5.84497919915066e-06	1.90645906342213e-05	3.05417097072459	Compartment	up-regulated
D3ZEX7	Spire1	0.505310552289305	15.3029921325697	6.94625905161865	5.90376667876472e-06	1.92330202985525e-05	3.04368338906408	Compartment	up-regulated
O35532	Msmo1	-1.18250369597108	16.8114605243703	-6.94606052330615	5.90566858579082e-06	1.92330202985525e-05	3.04334584324996	Compartment	down-regulated
D4AAX6	Plch2	0.668776146984431	14.5063718855536	6.94459138889233	5.91976296637334e-06	1.92641597297754e-05	3.04084779833652	Compartment	up-regulated
P63079	Gabrb3	0.454980425059356	16.5168047865793	6.93655427542923	5.99749657093271e-06	1.95021885435838e-05	3.02717677954651	Compartment	up-regulated
Q5U2Q5	Rrm1	-0.481918707548798	15.3823252057334	-6.93589201830401	6.00394947073357e-06	1.95077334367512e-05	3.02604990466633	Compartment	down-regulated
D3ZAX5	Cherp	-1.04982448751115	14.658538287234	-6.93543755421002	6.00838189851938e-06	1.95077334367512e-05	3.02527656966461	Compartment	down-regulated
P63329	Ppp3ca	0.476872497910559	20.7379683344888	6.9294453015712	6.06714754057425e-06	1.96834939293439e-05	3.01507732359205	Compartment	up-regulated
D3ZUZ4	Fam20b	-0.868604157220068	15.191108081095	-6.92721791500307	6.0891451014298e-06	1.97397915187465e-05	3.01128492827505	Compartment	down-regulated
Q704E8	Abcb7	0.543957568556644	14.3617262643815	6.9252267454522	6.10888075180836e-06	1.97886762158426e-05	3.00789415996222	Compartment	up-regulated
Q566R4	Fam89b	0.488143364311891	15.7416908148567	6.92005429650501	6.16046269173378e-06	1.99405684995191e-05	2.99908350665332	Compartment	up-regulated
A0A140TAI1	Ubqln1	-0.381249931475463	17.7818511207947	-6.90978464153726	6.26423743985935e-06	2.02610419477947e-05	2.98157977175998	Compartment	down-regulated
F1M787	Ctnnd2	0.523784944205794	17.2116411949643	6.90756253644213	6.28693256838778e-06	2.03189835860441e-05	2.97779053167371	Compartment	up-regulated
Q2HWF0	Fnbp1l	0.692790474965299	14.7017954802904	6.90688582761713	6.29386117969838e-06	2.03259194633116e-05	2.97663644425171	Compartment	up-regulated
Q9JJ22	Erap1	-1.00757913419389	16.3048724093689	-6.90431352550108	6.32027148541145e-06	2.03957128420643e-05	2.97224897445895	Compartment	down-regulated
C9WPN6	Eif2s3y	-0.744756743149049	15.0898797768091	-6.9011134202358	6.35329021000171e-06	2.04867097059994e-05	2.96678945193909	Compartment	down-regulated
P62944	Ap2b1	0.364805014362751	20.2836597341422	6.8920757645777	6.44752332385567e-06	2.07748098001415e-05	2.95136341370919	Compartment	up-regulated
Q8K3E7	Dpy30	-0.932170673929188	16.0851068641979	-6.87021694824227	6.68156203335581e-06	2.1512605031638e-05	2.91400824830993	Compartment	down-regulated
Q62936	Dlg3	0.423220100898501	17.325857026965	6.86862091939657	6.69899647822904e-06	2.15524110768156e-05	2.91127824408229	Compartment	up-regulated
P36970	Gpx4	0.336658767016768	18.1613626738327	6.86750418022967	6.71122375090624e-06	2.15754167483748e-05	2.9093678612103	Compartment	up-regulated
F1MAK3	Arhgap32	0.476856134471462	14.758450804987	6.86623855572675	6.72510953109434e-06	2.16037154249062e-05	2.90720258147933	Compartment	up-regulated
P48679	Lmna	-2.40303768191745	16.6844407555212	-6.84993541217609	6.90670258029219e-06	2.21527871857769e-05	2.87929135892317	Compartment	down-regulated
A0A0G2JU49	Mtx1	0.397718150428542	15.3118484454369	6.84950939417573	6.91151629083427e-06	2.21527871857769e-05	2.87856153276767	Compartment	up-regulated
B3DMA5	Cnot7	-1.18623490749258	15.0526549532456	-6.84949583111596	6.91166960196239e-06	2.21527871857769e-05	2.87853829702223	Compartment	down-regulated
Q9JIL3	Ilf3	-2.73737824535455	16.4660931527314	-6.84898844051719	6.91740749947049e-06	2.21544701377164e-05	2.87766903602974	Compartment	down-regulated
D3ZPW6	Lage3	-0.683586056761906	14.9708917960721	-6.84552831678643	6.95667045103831e-06	2.22634408259886e-05	2.87174023694335	Compartment	down-regulated
Q4KLL0	Tcea1	-1.37023792330615	16.2750426574454	-6.84062544991819	7.01270593037727e-06	2.24258842769777e-05	2.86333660347333	Compartment	down-regulated
Q80WD1	Rtn4rl2	0.940918981073988	16.1913972646094	6.83711484906788	7.05312019208541e-06	2.25381660273406e-05	2.85731737017508	Compartment	up-regulated
Q562A2	Zfr	-1.26156479130616	14.9479767548941	-6.83628802307117	7.06267421518583e-06	2.25517396052139e-05	2.85589946427141	Compartment	down-regulated
Q6RVG2	Slc4a8	0.669897862308299	15.0954145765493	6.83396298769422	7.08961306732353e-06	2.26207624145083e-05	2.85191182095092	Compartment	up-regulated
A0A0G2JTW1	Rap2a	0.613897730758599	17.281477941554	6.8292255633599	7.14483744455191e-06	2.27798643205894e-05	2.84378447432465	Compartment	up-regulated
A0A0G2K9J0	Tanc2	0.589158033354363	15.2797232365845	6.82850171331132	7.15331511217128e-06	2.27897970215352e-05	2.84254239969139	Compartment	up-regulated
F7EMB2	Rtraf	-0.615449284397563	14.7176314970513	-6.8257625152783	7.18549212334798e-06	2.28725582240162e-05	2.83784149744275	Compartment	down-regulated
O35095	Ncdn	0.302204948791703	20.5256405038634	6.82537504470321	7.19005594994957e-06	2.28725582240162e-05	2.83717645476801	Compartment	up-regulated
P63102	Ywhaz	0.394322890081991	23.9545843735838	6.80767683878932	7.40179417332807e-06	2.35285155098312e-05	2.80677834989183	Compartment	up-regulated
F1M1D5	Tbcd	0.289714134398175	17.4972064543872	6.80653081393964	7.41572886167828e-06	2.35551925725954e-05	2.80480851216679	Compartment	up-regulated
D3ZZK3	Epha4	0.607856933408022	15.7787893958112	6.8044627562757	7.44094445089086e-06	2.36049663475203e-05	2.80125339859213	Compartment	up-regulated
P33671	Sdc3	0.598596908814706	15.4689585339747	6.80433484302246	7.44250703662992e-06	2.36049663475203e-05	2.80103348931117	Compartment	up-regulated
P49088	Asns	-0.337187012258198	18.9503409916496	-6.8017644665715	7.47397985475523e-06	2.36871099050781e-05	2.796614016894	Compartment	down-regulated
Q5XIC2	Ecsit	0.529500364369265	15.3692483143247	6.80094107085767	7.48409140898502e-06	2.37014817348631e-05	2.79519809354079	Compartment	up-regulated
P62168	Ncs1	0.893072403612542	17.4004254618031	6.79677835754808	7.53543119208422e-06	2.38463012407729e-05	2.7880384394797	Compartment	up-regulated
Q9Z311	Mecr	0.510731789790773	15.2428722873134	6.79498013100918	7.55772344484862e-06	2.38990510718799e-05	2.7849448632828	Compartment	up-regulated
O55148	Gas7	0.525029200592476	16.5897726092639	6.79282837206011	7.58448942198497e-06	2.3965858768354e-05	2.78124251842136	Compartment	up-regulated
D4A255	Meak7	0.632462141552522	16.206257075401	6.78431082251126	7.69142108803893e-06	2.42856906568837e-05	2.76658101796814	Compartment	up-regulated
P70587	Lrrc7	0.755694067532341	16.0635633641391	6.77877100226171	7.76181831276288e-06	2.44897756713009e-05	2.75703994646506	Compartment	up-regulated
G3V728	Nipsnap1	0.4170661223103	19.0820742329633	6.77751967955395	7.77781296455086e-06	2.45220364238436e-05	2.7548842599002	Compartment	up-regulated
Q9QWN8	Sptbn2	0.575835500195707	19.7362688363103	6.77524803924504	7.80693802928957e-06	2.45956164747818e-05	2.75097030869522	Compartment	up-regulated
P26431	Slc9a1	0.68695810470251	15.1039815301051	6.77303864810991	7.83537486553182e-06	2.46669208729705e-05	2.74716294657075	Compartment	up-regulated
Q9Z2S9	Flot2	0.659485429978248	17.6778550010693	6.77053165640119	7.86777386667348e-06	2.47505839625183e-05	2.74284194742498	Compartment	up-regulated
D3ZGJ0	Dhx32	-0.43542742383063	14.6328027679636	-6.76808650594685	7.89950920194397e-06	2.48320370623239e-05	2.7386267245045	Compartment	down-regulated
P11530	Dmd	-0.509914815697027	15.6142035548747	-6.76744256532391	7.90788917630062e-06	2.48400066513508e-05	2.73751649446509	Compartment	down-regulated
Q6AYG3	Prune1	0.446290154136795	17.644991365216	6.75947926879298	8.01229513654598e-06	2.51493754285971e-05	2.7237822290553	Compartment	up-regulated
F1M324	Plcl2	0.675678142082662	15.5925820540993	6.75420334896754	8.08226353573885e-06	2.53502730825757e-05	2.71467818601615	Compartment	up-regulated
Q6AY24	Ubl7	-0.409544760599327	15.4109714145982	-6.75209463963833	8.11040808584419e-06	2.54197893546002e-05	2.71103838620349	Compartment	down-regulated
Q5BK07	Ccdc43	-0.385684589163753	16.4572802561639	-6.74011410706912	8.27227517959025e-06	2.59080099581861e-05	2.69034771024671	Compartment	down-regulated
Q62920	Pdlim5	-0.545715634489644	17.8928005665771	-6.73572007601816	8.33248929291018e-06	2.60773781258235e-05	2.68275428212115	Compartment	down-regulated
Q5XIW0	LOC100362432	0.487209948563982	14.3790777734735	6.73401304312896	8.35600576766298e-06	2.61317325331624e-05	2.67980361964813	Compartment	up-regulated
M0RDU0	F8a1	0.445670774695975	15.0817388313111	6.72921831825414	8.42243246216844e-06	2.63201014442764e-05	2.67151368794438	Compartment	up-regulated
D3ZV40	Unk	-0.414525680841694	14.7219415676934	-6.72807069636296	8.43841383105911e-06	2.6350667731081e-05	2.66952902733983	Compartment	down-regulated
Q9WUD2	Trpv2	0.789653362068527	15.1664450910678	6.7208944345123	8.53907252302878e-06	2.66454171974099e-05	2.65711462030119	Compartment	up-regulated
Q3B7K9	Rundc3b	0.470939763645092	14.9753469837264	6.71922951098458	8.56260542329592e-06	2.66879834200419e-05	2.65423343660442	Compartment	up-regulated
Q5PPM8	Pip4p1	-0.461228655695252	16.207105626635	-6.71904110079827	8.5652727964558e-06	2.66879834200419e-05	2.65390736554341	Compartment	down-regulated
M0R9Z5	Irf2bp2	-1.0544641758588	14.7689693855996	-6.70895162786329	8.70939390086892e-06	2.71171604972109e-05	2.63643911315504	Compartment	down-regulated
M0R959	Mmab	0.453765982420635	16.0476474293869	6.70448923309581	8.77394592892896e-06	2.72981480219239e-05	2.628708855865	Compartment	up-regulated
F1LW77	Rab33b	0.454044003368434	16.1246692186356	6.70047181146047	8.83249071613867e-06	2.74601942528086e-05	2.62174714338509	Compartment	up-regulated
Q8R431	Mgll	0.43191639972924	15.9844198374789	6.69882588202206	8.85659467754262e-06	2.75150053944124e-05	2.61889431814087	Compartment	up-regulated
F1LSC3	Sf1	-2.03251062376942	15.667308100595	-6.69287621521266	8.94430259036691e-06	2.77671921176475e-05	2.60857895853995	Compartment	down-regulated
P97690	Smc3	-0.639576544620375	14.7013190796803	-6.69181327868686	8.96006778161231e-06	2.77958307093812e-05	2.60673556953243	Compartment	down-regulated
D4A4T6	Rint1	0.496591371087748	14.5840471204629	6.68782416229693	9.0194939054632e-06	2.79597732299188e-05	2.59981612363961	Compartment	up-regulated
Q9EPI1	Xylt1	-0.608480064457601	15.27657957517	-6.6798600032147	9.1393773030137e-06	2.83030585891034e-05	2.58599525089669	Compartment	down-regulated
Q05764	Add2	0.592047790629401	19.5394385575792	6.67958459316398	9.14355281007976e-06	2.83030585891034e-05	2.58551715635567	Compartment	up-regulated
A0A0G2QC33	Atg4b	0.328294150855041	15.6590022612768	6.67892413906395	9.15357415126895e-06	2.83134571636776e-05	2.58437060803055	Compartment	up-regulated
P63018	Hspa8	-0.275386843650042	23.1854101722644	-6.67373640486528	9.23269178669297e-06	2.8537410977051e-05	2.57536266381199	Compartment	down-regulated
Q9JJK1	Gpm6b	0.562059974756753	19.2434203709871	6.6712302364655	9.27116992240221e-06	2.86355175655591e-05	2.57100967603734	Compartment	up-regulated
Q5M949	Nipsnap3b	0.640263472426385	16.6904441298496	6.66492357190866	9.36874501311311e-06	2.88954151581739e-05	2.56005183719081	Compartment	up-regulated
A0A0G2K1L0	Tnc	0.520923258025345	15.2261932255511	6.66491274599177	9.36891343246203e-06	2.88954151581739e-05	2.56003302255063	Compartment	up-regulated
Q6P6S9	Entpd5	-0.59508193028079	14.5788237748072	-6.66159885480518	9.420617459869e-06	2.90338101555063e-05	2.55427298551906	Compartment	down-regulated
D4A6U0	Gba2	0.584131912424274	15.1836829648893	6.66097690860349	9.43035452384994e-06	2.9042758497364e-05	2.55319178585182	Compartment	up-regulated
P31662	Slc6a17	0.616730400452981	18.9907163682866	6.65604137701005	9.50799967864452e-06	2.92606796772188e-05	2.54460994864504	Compartment	up-regulated
Q9QZM5	Abi1	0.2775392716762	18.8266188887818	6.65392835543852	9.54144629301138e-06	2.93423637809684e-05	2.54093485413425	Compartment	up-regulated
G3V985	Sco1	0.460049575613839	15.2810815267717	6.6530017554228	9.5561521896873e-06	2.93663389777086e-05	2.53932306631904	Compartment	up-regulated
Q9WVC0	Septin7	0.356016186718606	19.8831518100149	6.6510269086842	9.58757404002876e-06	2.94416110333253e-05	2.53588750564155	Compartment	up-regulated
Q62888	Nlgn2	0.393491096411781	16.5255148899452	6.65052535539316	9.59557152278884e-06	2.94448945645145e-05	2.53501489030966	Compartment	up-regulated
Q62718	Ntm	0.701687214795042	16.0061770612157	6.64290735680488	9.7179082370523e-06	2.97987806691719e-05	2.52175674478707	Compartment	up-regulated
D4A031	Ddx42	-1.62136835157086	15.9714181146987	-6.63493633260055	9.84766783550523e-06	3.0174901442608e-05	2.50787585547613	Compartment	down-regulated
A1L1K4	Cdc42se2	0.659750668506139	14.8182981560205	6.63235604974551	9.89006052292213e-06	3.02829662985728e-05	2.50338067392339	Compartment	up-regulated
P97546	Nptn	0.443880091437219	19.624210813114	6.6180180215483	1.0129141002837e-05	3.09926920533169e-05	2.4783857031262	Compartment	up-regulated
Q5U2U0	Clpx	-0.395060249279334	16.2458754055536	-6.6131267289664	1.02120820229529e-05	3.12239917967983e-05	2.46985256817135	Compartment	down-regulated
F1LN91	Tns3	0.347964030462302	14.0184815446789	6.61001160156276	1.02652759930991e-05	3.13640711507341e-05	2.46441637733481	Compartment	up-regulated
Q5FVI6	Atp6v1c1	0.423926688636013	19.9710332205168	6.60764026863382	1.03059637512665e-05	3.14444235727118e-05	2.4602773037031	Compartment	up-regulated
P62634	Cnbp	-0.62326857811381	15.8187414683879	-6.60761651100468	1.030637224395e-05	3.14444235727118e-05	2.46023583181944	Compartment	down-regulated
Q9Z2L9	Ndrg4	0.649823842020066	19.0171929992687	6.59918989698707	1.04523379102808e-05	3.18668838728073e-05	2.44552134854191	Compartment	up-regulated
D3ZIF0	Zfp512	-1.2159969172445	14.7115594805393	-6.58256815607369	1.07466539884763e-05	3.27407021154296e-05	2.41646862454145	Compartment	down-regulated
Q8K3P6	Slc25a25	1.26927213266626	18.8119560109519	6.57986162552713	1.07953948468095e-05	3.28656361740261e-05	2.41173443222545	Compartment	up-regulated
Q5RKJ1	Maea	0.468679385564956	14.2400006759674	6.56715114674655	1.10274142634502e-05	3.35479675158649e-05	2.38948842697432	Compartment	up-regulated
A0A0G2JZ88	RGD1306556	0.311512360942666	17.57603781238	6.56529841662718	1.10616686747681e-05	3.36281057709331e-05	2.38624394721587	Compartment	up-regulated
D3ZQN3	Pnma8b	-1.05274877908734	15.37684294354	-6.5635439934495	1.10942084172583e-05	3.37029204956025e-05	2.38317119615675	Compartment	down-regulated
D4A3C2	RGD1304884	0.442325965457142	17.3745028472619	6.5570438017558	1.12156469323486e-05	3.40474996160584e-05	2.37178295335548	Compartment	up-regulated
F7ES73	Nub1	-0.396119223588531	15.4521709865933	-6.55433857093725	1.12665969827815e-05	3.41742389873834e-05	2.3670417541553	Compartment	down-regulated
B5DEK0	Rprd1b	-1.18100307295488	14.8255683473598	-6.55397418253051	1.12734783671321e-05	3.41742389873834e-05	2.36640305029404	Compartment	down-regulated
Q566E5	Poglut3	-0.460081698780603	14.6695259407484	-6.5535263305328	1.12819419794979e-05	3.41755191823706e-05	2.36561802612022	Compartment	down-regulated
Q6AY58	Bcap31	-0.811263975096837	16.2990613041165	-6.5468905453182	1.14081305163826e-05	3.45331586144061e-05	2.35398323039665	Compartment	down-regulated
D4AB66	Ston2	0.509313137513086	14.6343266889634	6.54584288924192	1.14281880421473e-05	3.45692520847873e-05	2.35214579087039	Compartment	up-regulated
P08413	Camk2b	0.321163887830802	20.3367936854268	6.54075428756936	1.15261374850029e-05	3.48407427533872e-05	2.34321901002281	Compartment	up-regulated
F1LZ38	Tenm4	0.814174907922296	16.2017971884931	6.54026561798562	1.15355900084432e-05	3.48445327191782e-05	2.34236156851974	Compartment	up-regulated
P08460	Nid1	-1.99995919361705	15.2187507196104	-6.53184816351115	1.16996944405492e-05	3.53151288155782e-05	2.32758688874117	Compartment	down-regulated
Q761X5	Unc5c	0.680866855673914	15.443555132814	6.53033667066861	1.17294204588226e-05	3.53568209360387e-05	2.32493284270621	Compartment	up-regulated
P70581	Nup58	-1.11471675642069	14.9644507550447	-6.53029986457873	1.17301452987799e-05	3.53568209360387e-05	2.32486821067998	Compartment	down-regulated
Q792I0	Lin7c	0.471117834060347	18.8423088015121	6.52731876787572	1.17890097237435e-05	3.55090654329625e-05	2.31963275719131	Compartment	up-regulated
Q6MG55	Abhd16a	0.576767364564111	20.1600179316717	6.52359182404081	1.18630375909178e-05	3.5706734958499e-05	2.31308575413017	Compartment	up-regulated
Q5RK25	Pmm1	0.645505631045317	16.0556077282677	6.52135228213045	1.19077556849894e-05	3.5815967205382e-05	2.30915072457679	Compartment	up-regulated
Q63475	Ptprn2	0.597327064535831	16.73652515621	6.50883275794741	1.21610167773526e-05	3.65518538216042e-05	2.28714064142042	Compartment	up-regulated
Q0VGK2	Ttc39c	0.588264217316271	14.5497905652105	6.50719157728109	1.21946330594075e-05	3.66269897544043e-05	2.28425378465801	Compartment	up-regulated
F1M1A6	LOC681355	0.461872769073122	17.394550852462	6.50222434269006	1.22969718758048e-05	3.69082842317587e-05	2.27551415302709	Compartment	up-regulated
O35547	Acsl4	-0.605207963945768	18.0943668682128	-6.49610986976507	1.242418485027e-05	3.72637866010216e-05	2.2647514532403	Compartment	down-regulated
B0BNA5	Cotl1	0.333095704373952	20.6023381326094	6.49457647399752	1.24563033960071e-05	3.73337725197673e-05	2.26205158096754	Compartment	up-regulated
Q5XIT1	Mapre3	0.447273012028251	18.9504425891938	6.49145017299384	1.25220569503956e-05	3.75043989000572e-05	2.25654607852175	Compartment	up-regulated
D4A3P1	Ubqln4	-0.451282474840704	15.7592156049149	-6.49078209958902	1.25361552574827e-05	3.75164096312646e-05	2.25536941249336	Compartment	down-regulated
G3V8K2	Gng3	0.874701277920556	18.2274922117109	6.49042386538848	1.25437219025946e-05	3.75164096312646e-05	2.25473843614783	Compartment	up-regulated
Q66HR0	Slc12a9	-0.86754053471401	16.8782809567626	-6.48603652993888	1.2636780876213e-05	3.7768156627219e-05	2.24700939754025	Compartment	down-regulated
Q5FVF3	Gga1	-0.510020241545069	16.6266222077327	-6.48343762095498	1.26922469772564e-05	3.79072731225155e-05	2.24242975698	Compartment	down-regulated
F1LRI7	Aak1	0.477967011926531	15.6313102830315	6.48257787130447	1.27106519512041e-05	3.7935583421782e-05	2.24091455827347	Compartment	up-regulated
Q5RKI0	Wdr1	0.391589762867662	21.6472585675811	6.48177958884315	1.27277661266696e-05	3.79600042374357e-05	2.23950759870496	Compartment	up-regulated
F1M943	Armc8	-0.282128856240121	16.3676676382965	-6.47787679562202	1.28117855797841e-05	3.81837929271266e-05	2.23262775801857	Compartment	down-regulated
D4A1H2	Plcxd3	0.535080957841444	15.6548573885438	6.47273656461347	1.29233328129513e-05	3.84865007511497e-05	2.22356344053332	Compartment	up-regulated
Q5BJR4	Prune2	0.58149128030377	15.7466275022693	6.47236367867598	1.29314642523863e-05	3.84865007511497e-05	2.22290575290518	Compartment	up-regulated
F1LR33	Plppr2	1.1665060474332	15.314409891169	6.46982314439728	1.29870080628625e-05	3.86247615585484e-05	2.21842431988651	Compartment	up-regulated
Q99JE4	Rasgrf2	0.414153580934735	15.0540964801044	6.46567721910931	1.30781883421493e-05	3.88687415763179e-05	2.21110915898718	Compartment	up-regulated
P70566	Tmod2	0.493314123281086	18.9176012023638	6.44989145339016	1.34315490274105e-05	3.98910435824561e-05	2.18323527799681	Compartment	up-regulated
D3ZVW3	Zc3h4	-0.86372137675323	14.8151237048333	-6.44868440756499	1.34589771627368e-05	3.99445900430388e-05	2.18110254672258	Compartment	down-regulated
Q6QI25	Ormdl3	-0.496637081508374	15.2547346919291	-6.44713657038057	1.34942351603081e-05	4.00212836226863e-05	2.17836738428351	Compartment	down-regulated
Q9Z250	Lin7a	0.50821275582492	18.227234794421	6.44081581517618	1.36392228636267e-05	4.0423080314096e-05	2.1671947223567	Compartment	up-regulated
O08701	Arg2	0.579027830205529	15.9703775828663	6.43649962250996	1.37391666909159e-05	4.06909118023643e-05	2.15956227255252	Compartment	up-regulated
F1LYA6	Abi2	0.342403777030752	17.5838679433669	6.43547093654561	1.3763099562889e-05	4.07334074806951e-05	2.15774284789414	Compartment	up-regulated
Q4V7C7	Actr3	0.443286231290171	19.4899514368208	6.40491723545561	1.44942379879926e-05	4.28674401175841e-05	2.1036381012776	Compartment	up-regulated
Q9Z122	Fads2	-1.11581148897222	16.8416879395529	-6.40352173273157	1.4528588678848e-05	4.29391529103645e-05	2.10116394102396	Compartment	down-regulated
D3ZJ86	Slc9a6	0.366713375124941	16.8406037461295	6.40135156467862	1.45821775602006e-05	4.30675848720311e-05	2.09731581655512	Compartment	up-regulated
O88763	Pik3c3	0.334480488375169	14.9006357905855	6.38040494476349	1.51101957712914e-05	4.45960639083253e-05	2.06014095071287	Compartment	up-regulated
Q62967	Mvd	-0.837764982162849	18.4920998640859	-6.37515447370771	1.52456633456473e-05	4.49646559465655e-05	2.05081348731114	Compartment	down-regulated
A1L1L2	Tmem214	-1.48156989687547	15.1870555646291	-6.36923650810209	1.53998796305541e-05	4.53879947502463e-05	2.04029578687761	Compartment	down-regulated
D3ZTW9	Exog	0.384155232048562	16.6475148881225	6.36254931352793	1.55761099160464e-05	4.58755836058194e-05	2.02840532221487	Compartment	up-regulated
Q7TT47	Spg7	0.325139855404024	15.2517234980202	6.36117115818205	1.56126908420147e-05	4.59514792787828e-05	2.0259540863209	Compartment	up-regulated
F1MAH6	Cdh11	0.603186614048776	15.6395879022073	6.3602544996946	1.5637071904669e-05	4.59913879549089e-05	2.02432354404286	Compartment	up-regulated
P29418	Atp5f1e	0.487491039387841	19.96011702774	6.35959700556031	1.56545843390228e-05	4.60110535552192e-05	2.02315393114305	Compartment	up-regulated
D4AAU4	Rprd1a	-1.13038599334691	15.1542444104209	-6.35795582250623	1.56983871550567e-05	4.61079097505121e-05	2.02023418620986	Compartment	down-regulated
A0A0G2K618	Large1	-0.712102038774473	15.0596935156033	-6.35715880718675	1.57197056188017e-05	4.61386387292178e-05	2.01881612668894	Compartment	down-regulated
Q9R0C9	Sigmar1	-0.641293086830139	16.7235537048003	-6.35667508602603	1.57326589175502e-05	4.61447897857753e-05	2.01795544248024	Compartment	down-regulated
F1LM55	Ccar2	-2.60703876025856	16.5270628463981	-6.35562379728091	1.57608493649627e-05	4.61955929662701e-05	2.01608477808578	Compartment	down-regulated
Q9QZK8	Dnase2	-0.570846262085179	14.7446677209175	-6.35468153582972	1.57861612006636e-05	4.62378946263407e-05	2.01440799105642	Compartment	down-regulated
P11506	Atp2b2	0.904908909909564	18.141229373731	6.34949551107463	1.59262368849002e-05	4.6599984178825e-05	2.00517714918186	Compartment	up-regulated
D3Z8M8	Tsc22d1	0.325324539522824	16.2891293474427	6.34929376845367	1.59317122380783e-05	4.6599984178825e-05	2.00481798543617	Compartment	up-regulated
Q80W92	Vac14	0.312677707126925	16.5204156914984	6.34668121480845	1.60027960806348e-05	4.67757106896134e-05	2.00016634579462	Compartment	up-regulated
D3Z8B2	Nup133	-0.779872288267436	14.4345314131831	-6.34352072942336	1.60892326629137e-05	4.69960404243185e-05	1.99453789337021	Compartment	down-regulated
D3ZQQ1	Aftph	0.43966094508633	14.3502161486049	6.34187518776131	1.61344302946335e-05	4.70847632472668e-05	1.99160684736641	Compartment	up-regulated
D3ZE26	Tmcc2	0.301935124032711	14.358509705197	6.34160861371833	1.61417647179453e-05	4.70847632472668e-05	1.99113199035641	Compartment	up-regulated
D3ZJR6	Smcr8	0.723487068580404	14.4486356570982	6.3378523452575	1.62454854852371e-05	4.73548102278859e-05	1.98443981460957	Compartment	up-regulated
D3ZWL6	Ahcyl2	0.380331526441084	19.061420798013	6.33005266628443	1.64630918384269e-05	4.79562305094685e-05	1.97053785090426	Compartment	up-regulated
Q63797	Psme1	-0.775763085286655	18.4351298609163	-6.3277136043623	1.65289436873171e-05	4.81150758021217e-05	1.96636717331008	Compartment	down-regulated
P15337	Creb1	-1.19861073200719	14.7076277072571	-6.32162003738231	1.67017953266571e-05	4.85849624492079e-05	1.95549856213853	Compartment	down-regulated
P27952	Rps2	-1.79603843199104	19.8143008211671	-6.31710396087543	1.68311203541027e-05	4.89165163862298e-05	1.94744038615983	Compartment	down-regulated
D3Z9L5	Wdr11	-0.486474743359252	16.8504096106009	-6.31683722782516	1.68387914054245e-05	4.89165163862298e-05	1.94696436063224	Compartment	down-regulated
P04041	Gpx1	-0.662181162282238	17.3573668934657	-6.31257672232871	1.69618180826692e-05	4.92402505815192e-05	1.93935955162338	Compartment	down-regulated
Q5M7T6	Atp6v0d1	0.615307426855047	20.7730804146908	6.31077146858636	1.70142303296573e-05	4.93586886696542e-05	1.93613652235558	Compartment	up-regulated
P14056	Araf	0.382738566469091	16.0707049921909	6.30778829570243	1.71012133592327e-05	4.95771874329734e-05	1.93080952598711	Compartment	up-regulated
Q07310	Nrxn3	0.544229914912825	16.79800383941	6.29962992209138	1.73414809195747e-05	5.02394641500972e-05	1.91623518463302	Compartment	up-regulated
Q4QQV4	Hars	-0.27852059835144	18.6854935642051	-6.29534386815183	1.746912095654e-05	5.05747711616451e-05	1.90857489066215	Compartment	down-regulated
P27008	Parp1	-1.53855723710541	15.5826649254728	-6.2938842393908	1.75128134106334e-05	5.06667508476461e-05	1.90596559287065	Compartment	down-regulated
P49793	Nup98	-0.883421825110477	14.7273228817738	-6.29169483466821	1.75785656233232e-05	5.08223836048459e-05	1.90205118022041	Compartment	down-regulated
Q99MZ8	Lasp1	0.285343806554941	18.4549669682395	6.28398506464753	1.78121708713355e-05	5.14627642441712e-05	1.88826186033032	Compartment	up-regulated
Q498T2	Chtop	-1.06242291771406	14.7897434465768	-6.28237310087038	1.78614227787737e-05	5.15700046262149e-05	1.88537777495853	Compartment	down-regulated
D4A0T8	Dhrs7	-0.867133561622248	16.0394117683687	-6.27847291230353	1.79811798776122e-05	5.18805257840135e-05	1.87839821676868	Compartment	down-regulated
O08662	Pi4ka	0.42913977728602	17.5139361451729	6.27580682966324	1.80635267438324e-05	5.20827602858125e-05	1.87362597421165	Compartment	up-regulated
M0RAP5	Sbf1	0.470229090434167	17.2910597256665	6.27304087271909	1.81493758498746e-05	5.22948117708251e-05	1.86867395348376	Compartment	up-regulated
Q9Z173	Adgrl3	0.356020938268612	16.6896694321394	6.27103086547874	1.82120299222032e-05	5.24397880551245e-05	1.86507470251698	Compartment	up-regulated
Q9Z1X1	Esyt1	0.362077352727563	14.6868796203103	6.25842645774792	1.86101204837475e-05	5.35497711956174e-05	1.84249210606099	Compartment	up-regulated
Q6AY81	Npdc1	0.723699010963764	14.6380445373169	6.24885267692195	1.89185758195097e-05	5.44005055703086e-05	1.82532511812264	Compartment	up-regulated
A1L1K8	Habp4	-1.58348820839859	15.6911889063911	-6.2447154331418	1.90535245103163e-05	5.47515072135525e-05	1.81790273152867	Compartment	down-regulated
P56522	Fdxr	0.343691885034942	17.6916572931804	6.24020931760026	1.92016521714724e-05	5.5139879546458e-05	1.80981597185058	Compartment	up-regulated
B2RYL4	Armc6	0.41915053896578	16.5334112547645	6.23065790839189	1.95196314170477e-05	5.60151475506096e-05	1.79266586573896	Compartment	up-regulated
Q63942	Rab3d	0.653857486364325	14.5155973389292	6.22941336713059	1.95614679545947e-05	5.60973271302478e-05	1.7904303229467	Compartment	up-regulated
P51146	Rab4b	0.395626229450467	17.7655521837434	6.22045999869247	1.98652247668941e-05	5.69300102894807e-05	1.77434148391129	Compartment	up-regulated
Q9WVI4	Gucy1a2	0.741171835304022	14.8865610671727	6.21714082347349	1.99790837279017e-05	5.72177263096916e-05	1.76837434222004	Compartment	up-regulated
F1M8K0	Dag1	0.360979504332245	15.2676771365438	6.21669484899188	1.99944341369606e-05	5.72231280014025e-05	1.7675724668532	Compartment	up-regulated
A0A0G2KA14	Clec16a	-0.648899797659032	17.0818654091659	-6.20907505621648	2.02586227153542e-05	5.79285573175681e-05	1.75386775245631	Compartment	down-regulated
Q3MQ06	Atg5	0.416562251699392	14.6552130817288	6.20880135705956	2.02681799367585e-05	5.79285573175681e-05	1.75337534182017	Compartment	up-regulated
A0A0G2K0W9	Psma7	-0.34601856733671	16.7814192949606	-6.20557972441806	2.03810305158735e-05	5.82119487180525e-05	1.74757856928475	Compartment	down-regulated
P05714	Rab4a	0.322490249065304	17.4007824704165	6.20305137133477	2.04700566745559e-05	5.841120313247e-05	1.74302826417064	Compartment	up-regulated
O88923	Adgrl2	0.620260297305594	15.3919389897362	6.2028183910013	2.04782806276189e-05	5.841120313247e-05	1.74260892397388	Compartment	up-regulated
Q5FVQ8	Nlrx1	0.284941450657019	15.4641789556347	6.20193292487498	2.05095681788663e-05	5.84612104360709e-05	1.74101511165201	Compartment	up-regulated
D3ZMS1	Sf3b2	-2.19279149005536	16.8272651832733	-6.19741497354496	2.06699886300925e-05	5.88789890602501e-05	1.73288130768668	Compartment	down-regulated
P11345	Raf1	0.355996600521548	15.4988589164612	6.19114486752979	2.08948023692505e-05	5.94795110980003e-05	1.72158853720033	Compartment	up-regulated
F1M978	Impa1	0.328568876847408	15.5406345790568	6.19069142122796	2.09111595224656e-05	5.94862302345909e-05	1.72077165480164	Compartment	up-regulated
P61515	Rpl37a-ps1	-4.14084598192551	17.4926749306409	-6.18982231844565	2.09425481030634e-05	5.9535671864896e-05	1.71920589166568	Compartment	down-regulated
O08654		0.53977781450883	15.3526373619825	6.1878866116186	2.10126355611215e-05	5.96949873895497e-05	1.71571818810514	Compartment	up-regulated
O55096	Dpp3	0.304850487733645	18.9467653495345	6.18092037158235	2.12669048351137e-05	6.03440096276331e-05	1.70316247525725	Compartment	up-regulated
Q5M820	Mrfap1	-0.644940056170376	14.5836008326728	-6.18085003286815	2.12694885699281e-05	6.03440096276331e-05	1.70303566618758	Compartment	down-regulated
Q4QQS7	Umps	-0.414103057605397	16.0594830646615	-6.1739552922951	2.1524352314363e-05	6.10263491234442e-05	1.69060239029187	Compartment	down-regulated
A0A0G2K189	Scrn3	0.458111609083278	14.8065546449262	6.17302945172353	2.15588185428419e-05	6.10833192047187e-05	1.68893234105749	Compartment	up-regulated
P62744	Ap2s1	0.430096479839762	20.3958799521983	6.17008987078844	2.16686334538417e-05	6.13535590798317e-05	1.6836291111246	Compartment	up-regulated
F1LY09	Actr3b	0.631901954855598	17.0284293964227	6.15970996638733	2.20611041556173e-05	6.24018700080918e-05	1.66489376146332	Compartment	up-regulated
P61107	Rab14	0.275718569300551	18.5413562610141	6.15952309131797	2.20682377934499e-05	6.24018700080918e-05	1.6645563273305	Compartment	up-regulated
O70595	Abcb6	-0.343260138839916	15.3963202394975	-6.15522576146401	2.22329486275545e-05	6.28258189275974e-05	1.6567954986303	Compartment	down-regulated
Q3B8Q0	Mapre2	0.404308605223007	18.5815910334829	6.15442263453061	2.22638737766984e-05	6.28369054587976e-05	1.65534480668119	Compartment	up-regulated
D4AA13	Dmxl1	0.653478886590805	14.5758950192985	6.15435598335419	2.22664422637528e-05	6.28369054587976e-05	1.65522441049148	Compartment	up-regulated
D4A4M0	Shisa6	0.598356241569678	15.3621599977818	6.15212841262506	2.23524630663735e-05	6.30378022774302e-05	1.65120027013325	Compartment	up-regulated
Q63787	Pik3r1	0.73086881603723	14.4137713664661	6.15114990660363	2.23903592995514e-05	6.3102803065712e-05	1.6494323754463	Compartment	up-regulated
Q6AYN8	Mcm7	-0.954205927300127	14.7470114441401	-6.14832886770855	2.2499991068906e-05	6.3369756158284e-05	1.64433481118927	Compartment	down-regulated
Q9QZK5	Htra1	-0.886915824187452	16.6003915786258	-6.14755557540112	2.2530140869177e-05	6.34126481417232e-05	1.64293730165892	Compartment	down-regulated
B2RYJ7	Actr1b	0.344790283041882	18.8217050546942	6.14131490156039	2.27750100518619e-05	6.4059426022775e-05	1.63165611859648	Compartment	up-regulated
Q4V7C6	Gmps	-0.651479970091153	17.750635858748	-6.12325929028741	2.34992742935869e-05	6.60528543305188e-05	1.59898807124223	Compartment	down-regulated
P0DJJ3	Sgip1	0.490627092495609	18.5573966856086	6.12220895759689	2.35421408671786e-05	6.6129609177468e-05	1.59708636931002	Compartment	up-regulated
P62898	Cycs	0.429910529830895	21.082752245451	6.1211167423924	2.3586803522197e-05	6.62113044711608e-05	1.59510868069705	Compartment	up-regulated
P50503	St13	-0.314198603634769	20.1663802145619	-6.11392978754085	2.38829100529534e-05	6.69982625247867e-05	1.58209121485602	Compartment	down-regulated
O08812	Slc7a3	0.461326951411495	16.2342374974229	6.10682125059813	2.41796122586601e-05	6.77858523082489e-05	1.56920903880845	Compartment	up-regulated
P84903	Stim1	-0.575668083259261	15.4566820464965	-6.10351945200748	2.43187342912125e-05	6.81194665333005e-05	1.56322319881272	Compartment	down-regulated
Q32KJ6	Galns	-0.736021614094774	16.3673439398729	-6.10323708613508	2.43306706347177e-05	6.81194665333005e-05	1.56271122978134	Compartment	down-regulated
P61751	Arf4	-0.460540026361642	16.9671629982966	-6.10161951611469	2.43991677382469e-05	6.82662691820602e-05	1.55977814400782	Compartment	down-regulated
P17955	Nup62	-0.493172317119857	14.9143964999385	-6.09929778502397	2.44978356908119e-05	6.84972379512832e-05	1.55556761977996	Compartment	down-regulated
D3ZAW2	Pisd	0.499556091814502	15.1074387609804	6.09889836879668	2.45148519382334e-05	6.84997506492387e-05	1.55484319520013	Compartment	up-regulated
Q9JK25	Clip1	0.384403742466604	16.2149988388763	6.09534402829386	2.46668222957702e-05	6.88540215257425e-05	1.54839572589859	Compartment	up-regulated
P55213	Casp3	0.391852555207287	17.2340906805703	6.09517576174153	2.46740411255779e-05	6.88540215257425e-05	1.54809045377667	Compartment	up-regulated
Q9QZR6	Septin9	0.283488290903839	18.5352069627744	6.0937674172804	2.47345474303145e-05	6.89775764952996e-05	1.54553526340206	Compartment	up-regulated
Q75Q39	Tomm70	0.375499637384984	19.2300247163052	6.07201522811149	2.568904406684e-05	7.15924178911934e-05	1.50603639994967	Compartment	up-regulated
Q5FWS6	Kazn	0.63759319300404	15.0503092827735	6.07121246360621	2.57249981799768e-05	7.16456371329629e-05	1.50457749511915	Compartment	up-regulated
Q6AY41	Tmem30a	0.283161988206145	18.6124021709657	6.07077457649255	2.57446323854727e-05	7.16533645306215e-05	1.50378166459289	Compartment	up-regulated
O54923	Exoc6	0.483775714462998	15.1466124135698	6.06914545905612	2.58178172758954e-05	7.18100284179027e-05	1.50082062974307	Compartment	up-regulated
A0MZ67	Shtn1	0.452569657646599	17.1427934302682	6.06744730688318	2.58943350030949e-05	7.19757513166472e-05	1.4977337454095	Compartment	up-regulated
Q3ZBA0	Tecpr1	0.490097066965876	15.9102733634754	6.06204125690967	2.61395112588749e-05	7.26097534968747e-05	1.48790413906451	Compartment	up-regulated
D3ZH12	Nosip	-0.653443774865036	14.3067951377367	-6.05794885242034	2.63267242350347e-05	7.30820235133229e-05	1.48046051020988	Compartment	down-regulated
P35745	Acyp2	0.820615028179165	16.5289422935756	6.05382863991869	2.65166259586651e-05	7.35611359819364e-05	1.47296406341415	Compartment	up-regulated
Q5FWU3	Atg9a	0.412247084462912	15.9745426215302	6.04841107347639	2.67685050491636e-05	7.41727153644679e-05	1.46310375239284	Compartment	up-regulated
Q8CG07	Wrnip1	-1.31290336191237	15.3211360348488	-6.04833655244985	2.67719871456691e-05	7.41727153644679e-05	1.4629680923884	Compartment	down-regulated
Q4V8B0	Oxr1	0.507138086044175	17.9729788738519	6.04415655838486	2.69680632414032e-05	7.46672760755462e-05	1.45535754760682	Compartment	up-regulated
P51635	Akr1a1	0.246253837570724	19.9059107390487	6.04006104597171	2.71616328736888e-05	7.51542576257666e-05	1.447898579417	Compartment	up-regulated
Q9R063	Prdx5	0.267606340139323	21.3811422123711	6.03193202580876	2.75501563920509e-05	7.61796777268813e-05	1.4330870048132	Compartment	up-regulated
B0BNA9	Cnot11	-0.329575293789017	14.3654559755184	-6.03150697994162	2.75706304410861e-05	7.61867226102833e-05	1.43231230499869	Compartment	down-regulated
B2GV57	Cars2	0.380449109004522	15.4602431804892	6.02819170119335	2.77308710529193e-05	7.6579728378757e-05	1.42626897180173	Compartment	up-regulated
Q9R1K2	Tenm2	0.77139629942633	16.4221361678298	6.01720315050541	2.8268987859082e-05	7.80150638968172e-05	1.40622786271495	Compartment	up-regulated
F1LS01	Pcdh9	0.551315864373337	16.1843149418053	6.01339946106049	2.84577905192919e-05	7.84851458189426e-05	1.39928691640167	Compartment	up-regulated
G3V984	Bsn	0.696037426009238	15.9142995923507	6.0119957755939	2.85277973671824e-05	7.86271976721953e-05	1.39672499883645	Compartment	up-regulated
D4A3E1	Hnrnpll	-2.00758706297798	15.7494765861952	-6.00692270477869	2.8782314104098e-05	7.92772747520521e-05	1.38746378614659	Compartment	down-regulated
P20236	Gabra3	0.326241150392085	14.5204843055119	6.00035464887096	2.91153644304375e-05	8.01426805889634e-05	1.37546834454868	Compartment	up-regulated
Q63754	Sncb	0.377786071760758	20.8503327761836	5.9996622089026	2.91507103234867e-05	8.01880381066787e-05	1.37420338902506	Compartment	up-regulated
P47868	Scg3	0.613607762452938	16.4884777778816	5.99807531524721	2.92318832332893e-05	8.03593167797409e-05	1.37130419927346	Compartment	up-regulated
Q568Z9	Phyhip	0.541192599338503	17.1020387060282	5.99671776619495	2.93015121576856e-05	8.04986597738615e-05	1.36882374947199	Compartment	up-regulated
B0BN86	Tmem11	0.34106316426086	16.6873945698	5.99603891692439	2.93363954369184e-05	8.05424293326247e-05	1.36758329696683	Compartment	up-regulated
Q08163	Cap1	0.23342910236816	19.8362931167222	5.99555080714591	2.93615042146212e-05	8.05593240233313e-05	1.36669134276493	Compartment	up-regulated
F1LNP8	Nectin1	0.459772393179865	17.3022365344956	5.99055241432322	2.96199219931818e-05	8.12159151425953e-05	1.35755565451986	Compartment	up-regulated
Q4QQS3	Oscp1	0.485908969370793	15.2201709420149	5.98904074831098	2.9698542619293e-05	8.13789852559608e-05	1.35479209675053	Compartment	up-regulated
Q9Z1M9	Smc1a	-1.67550368511054	15.2377833509722	-5.98554052026925	2.98814250771393e-05	8.18273560424241e-05	1.34839198755769	Compartment	down-regulated
B5DFL9	Sestd1	0.443237603162466	16.8654732642297	5.98167637241393	3.00846892512764e-05	8.23309267984061e-05	1.34132458474604	Compartment	up-regulated
Q566D2	Tigar	0.415158033885153	15.1725004998717	5.98099169544379	3.01208554490652e-05	8.23768569231191e-05	1.34007212760743	Compartment	up-regulated
Q04970	Nras	0.383156686595931	17.9826910514547	5.97937248549413	3.02065666835881e-05	8.25581404535365e-05	1.33710991458067	Compartment	up-regulated
P24054	Sparcl1	-0.684028080007404	15.8825491824145	-5.97449575400244	3.04662545180121e-05	8.32143841269611e-05	1.32818624758086	Compartment	down-regulated
O09018	Nr2f2	-1.11561659915348	14.6001098417127	-5.95622139742127	3.14603055445707e-05	8.58743086476722e-05	1.29471919203437	Compartment	down-regulated
Q9WVR6	Slc7a8	0.796118624197327	14.9056944224995	5.95297450828523	3.16404393281986e-05	8.63105694126085e-05	1.28876835792503	Compartment	up-regulated
P57769	Snx16	0.44882277410077	15.2936667564289	5.92769483724151	3.308031227656e-05	9.01804536083258e-05	1.24238899111198	Compartment	up-regulated
D3ZWA1	Mindy2	0.378933065621747	14.4984078026679	5.92090286801294	3.3478717024508e-05	9.12080431757431e-05	1.22991383143467	Compartment	up-regulated
D3ZZA1	Ftsj1	0.340585718651633	14.343310527138	5.91789934334108	3.36564934501363e-05	9.16336304696217e-05	1.22439517788372	Compartment	up-regulated
D4A435	Icam5	0.474734796766822	18.627296134589	5.91743708573915	3.36839415645801e-05	9.16496489433197e-05	1.22354572446099	Compartment	up-regulated
D3ZR52	Lpcat4	-0.410107838752434	15.4118757907141	-5.9166062935286	3.37333314552799e-05	9.17253094593343e-05	1.22201897452315	Compartment	down-regulated
Q5M7U6	Actr2	0.417337359626096	19.7022828794071	5.91272807896092	3.39648906333249e-05	9.22958984601219e-05	1.21489077093789	Compartment	up-regulated
Q7TNY6	Acbd3	-0.916369314746307	15.5852346652346	-5.90963165548404	3.41509624506394e-05	9.27422302972636e-05	1.20919809658651	Compartment	down-regulated
Q920D2	Dhfr	-0.525807002879015	15.972615709669	-5.90745910370213	3.42821517923385e-05	9.30390454134347e-05	1.20520318228705	Compartment	down-regulated
Q6AYQ8	Fahd1	0.365860217555999	16.7387574946733	5.90485892953487	3.44398552515992e-05	9.33606180995527e-05	1.2004211399282	Compartment	up-regulated
Q5XIN6	Letm1	0.385731215133629	18.4756715984049	5.90478128227424	3.44445762776703e-05	9.33606180995527e-05	1.2002783234142	Compartment	up-regulated
Q5EGY4	Ykt6	0.43580201505392	18.314338128051	5.90372469824173	3.45088847849095e-05	9.34753093281487e-05	1.19833487137715	Compartment	up-regulated
A8WCF8	Tprg1l	0.644993141760928	18.0928328709887	5.90052174877622	3.47045981077358e-05	9.39455681260364e-05	1.19244256183592	Compartment	up-regulated
Q63374	Nrxn2	0.776964020076336	16.8280321597737	5.89475250274432	3.50600523934886e-05	9.48473728022447e-05	1.18182578219607	Compartment	up-regulated
Q66HA5	Cc2d1a	0.335402336258557	14.5767089665257	5.88565398386369	3.56283749125352e-05	9.63235326833807e-05	1.16507352434684	Compartment	up-regulated
Q62813	Lsamp	0.550004432716321	19.79380807461	5.87399711870397	3.63705895972618e-05	9.82676451292832e-05	1.14359504696769	Compartment	up-regulated
A0A0G2K4T3	Acap2	0.573874850260603	15.2946214657337	5.87326993766042	3.64174222675239e-05	9.83316674949026e-05	1.14225458530875	Compartment	up-regulated
F1MAQ4	Trappc10	0.312233361618669	15.5095482459937	5.87275187898026	3.64508252232557e-05	9.83593696500551e-05	1.1412995709372	Compartment	up-regulated
B1WC03	Aar2	0.27745756649712	14.8386990509766	5.8657687039778	3.69042152100971e-05	9.95196158901729e-05	1.12842303884363	Compartment	up-regulated
Q63531	Rps6ka1	0.466200609540851	15.8321587367468	5.86508154319006	3.69491469137541e-05	9.95775994822163e-05	1.12715561485521	Compartment	up-regulated
Q9Z269	Vapb	-0.5607708537922	17.9630074647993	-5.8592810772093	3.73307080143878e-05	0.00010054214769401	1.11645457937398	Compartment	down-regulated
P54290	Cacna2d1	0.507656486325358	17.4192923567274	5.85848043549453	3.73836972959031e-05	0.000100621097851544	1.11497716544553	Compartment	up-regulated
P50408	Atp6v1f	0.484185418094105	19.664967260806	5.85534230232455	3.75921481678071e-05	0.000101118120071633	1.10918560476693	Compartment	up-regulated
P82471	Gnaq	0.47334145772426	19.5662747866873	5.8486787404628	3.80388097728123e-05	0.000102254864980678	1.09688346785172	Compartment	up-regulated
D3ZYR4	Sema4d	0.810085799690483	14.3575502053115	5.84591496295706	3.82256891614948e-05	0.000102692274928162	1.09177934353914	Compartment	up-regulated
A0A0G2K5U9	Actn4	0.71363712287715	16.173400482161	5.84414809744506	3.8345661927854e-05	0.000102949502964864	1.08851578926633	Compartment	up-regulated
P32736	Opcml	0.601846813916312	20.060684338284	5.83474113076581	3.89910589547721e-05	0.000104616161968296	1.07113348146135	Compartment	up-regulated
Q6MG82	Prrt1	0.771914056657794	18.0147450706064	5.82666417156307	3.95542516935755e-05	0.00010606029633924	1.05619961861136	Compartment	up-regulated
D4AC38	Ago1	-0.586900502379289	15.0283863149975	-5.81617239456446	4.02985302023307e-05	0.000107987864665766	1.03678826513069	Compartment	down-regulated
Q3ZAV8	Edc4	-0.495270789394484	16.9133699982562	-5.81497251613452	4.03845751377155e-05	0.000108150248478444	1.03456740269202	Compartment	down-regulated
O35274	Ppp1r9b	0.406818337948161	18.1960864096628	5.81363461894529	4.04807437029704e-05	0.000108339521875078	1.03209086076407	Compartment	up-regulated
F1M9V7	Npepps	0.276136449834287	19.8924664435741	5.81064023040399	4.06968485053558e-05	0.000108849343075999	1.02654719739184	Compartment	up-regulated
Q8R4R9	Ppp1r14c	0.475818424568214	16.7221017147011	5.81010236072637	4.07357938946616e-05	0.000108884983680699	1.02555128908465	Compartment	up-regulated
Q9Z0W5	Pacsin1	0.468614092991726	19.8747470246674	5.8016413949687	4.1353568854788e-05	0.000110460689578245	1.00988021815296	Compartment	up-regulated
A0A0G2K1P1	Mtmr7	0.405005990248052	15.4756074169991	5.80131935463185	4.1377274778486e-05	0.000110460689578245	1.00928356478756	Compartment	up-regulated
D3ZPX4	Plxna3	0.586202451388286	18.723424254222	5.80057307782955	4.14322639715702e-05	0.000110538055165834	1.0079008648506	Compartment	up-regulated
Q4FZT0	Stoml2	0.296887691517592	17.3547271481251	5.79909261229221	4.15415774536476e-05	0.000110760165732749	1.00515764875665	Compartment	up-regulated
P97610	Syt12	0.878265951624324	16.2359949861025	5.79620428822614	4.17557104643117e-05	0.000111261297475439	0.999804938114973	Compartment	up-regulated
P84092	Ap2m1	0.554203029881019	20.5646052844477	5.79368253959327	4.19436082037976e-05	0.000111691939139185	0.995130692840709	Compartment	up-regulated
P13233	Cnp	-0.894174379692404	17.8710049776629	-5.79154969305052	4.21032170796799e-05	0.000111998805412728	0.991176665167307	Compartment	down-regulated
B0BN85	Sugt1	-0.328028729793507	17.5703947163064	-5.79143856128039	4.21115508351858e-05	0.000111998805412728	0.990970624829885	Compartment	down-regulated
Q5XIW8	Sart1	-0.718578743392333	14.9582762256336	-5.79073505241309	4.21643468125595e-05	0.000112069089401737	0.989666269520848	Compartment	down-regulated
A0A0G2JZH0	Cab39	0.292937142075671	16.8279137146112	5.78647968466147	4.24851735702168e-05	0.000112851242295888	0.981775154624017	Compartment	up-regulated
Q62747	Syt7	0.60315333260355	15.1253806056475	5.77936573992725	4.3027218514043e-05	0.000114219661889246	0.968577905134564	Compartment	up-regulated
P10686	Plcg1	0.425358241151113	15.8196109599976	5.77003756664673	4.37489303352371e-05	0.000116063017431185	0.951263104962925	Compartment	up-regulated
D3ZYX8	Cox7a2l	0.371335312713448	18.0200326306367	5.75826117273558	4.46781349292651e-05	0.000118454194291564	0.929387963483766	Compartment	up-regulated
E9PU28	Impdh2	-0.328681410365058	17.802331301192	-5.75754638778605	4.47351928695672e-05	0.000118531527241684	0.928059646630592	Compartment	down-regulated
D3ZG78	Zzef1	0.577563207647701	14.3787530018163	5.75564690004527	4.48871897623554e-05	0.00011886015980686	0.924529424481019	Compartment	up-regulated
P0C0A9	Svip	0.425725711570811	16.2176960511449	5.75459542359748	4.4971560376438e-05	0.000119009421917722	0.922575042762078	Compartment	up-regulated
G3V6H2	Prpf8	-0.872055382782567	16.6229365643858	-5.75045278576115	4.53055791580244e-05	0.000119818737661235	0.914873730150836	Compartment	down-regulated
P0C6S7	Anks1b	0.327382331813216	17.0870648654264	5.74986688527659	4.53530284654706e-05	0.000119869633692942	0.913784342196296	Compartment	up-regulated
P35400	Grm7	0.51136148272229	16.7570783934089	5.74812332606206	4.54945379424505e-05	0.000120132547530292	0.910542212827133	Compartment	up-regulated
Q32KJ5	Gns	-1.19392072453927	15.7119723832692	-5.74794501715607	4.55090356526518e-05	0.000120132547530292	0.910210627362252	Compartment	down-regulated
Q8K3F3	Ppp1r14b	-0.549045225433973	16.4622893151342	-5.74302659988005	4.591084139538e-05	0.000121117986300661	0.901062668698268	Compartment	down-regulated
Q6P9V6	Psma5	-0.676277545997265	17.9481699262032	-5.74035877140101	4.6130333363307e-05	0.000121556128044636	0.89609937082119	Compartment	down-regulated
D3ZT01	Cog2	-0.499568291114175	14.3888644831735	-5.74031279275223	4.6134125773176e-05	0.000121556128044636	0.896013822939057	Compartment	down-regulated
F1M4H5	Nova2	-0.870991387772829	15.4444306104944	-5.7383623607201	4.62953010888533e-05	0.000121905222817612	0.892384599107089	Compartment	down-regulated
P15087	Cpe	0.601038487152784	18.7072102803626	5.73682832129338	4.64224800337692e-05	0.000122164421141498	0.889529826079402	Compartment	up-regulated
P28841	Pcsk2	0.381335508140072	15.0228266978007	5.72984814067656	4.70057868276057e-05	0.000123622892337453	0.876536240347404	Compartment	up-regulated
Q62785	Pdap1	-0.400411436316004	18.1623218584323	-5.72276312994449	4.76056749069699e-05	0.000125051079363773	0.863341133138425	Compartment	down-regulated
F1M2D4	Arhgap23	0.686453796361275	15.8147708840092	5.72273958740917	4.7607681508373e-05	0.000125051079363773	0.863297276867879	Compartment	up-regulated
B2GV38	Ubl4a	-0.437911169871947	16.2337966896513	-5.72112176355329	4.77457850168098e-05	0.000125336372033009	0.86028333982145	Compartment	down-regulated
O35179	Sh3gl2	0.513971750952904	19.0022977783852	5.71961549598914	4.78747412133257e-05	0.000125597314911503	0.857476926457849	Compartment	up-regulated
Q9QVC8	Fkbp4	-0.442358826559165	18.7517061604731	-5.71896567537676	4.79304864419061e-05	0.000125665988512092	0.856266118872052	Compartment	down-regulated
O54922	Exoc7	0.347354588651622	15.8604515570389	5.71736723015207	4.80678981717616e-05	0.00012592355775923	0.853287513910134	Compartment	up-regulated
D3ZY44	Mrps2	0.342577949805307	15.0824661008061	5.717133974353	4.80879845278189e-05	0.00012592355775923	0.852852828675942	Compartment	up-regulated
G3V665	Castor2	0.413002635622698	15.3113709041015	5.71437104956513	4.83265751816638e-05	0.000126470409188467	0.84770343466138	Compartment	up-regulated
A0A0G2K7L2	Igsf3	0.776683009841243	15.4179547658782	5.70887897389694	4.88045125355813e-05	0.000127642571246905	0.837464696293317	Compartment	up-regulated
F1M0N1	Abl2	0.444208980875559	15.6330754840507	5.70339066837284	4.92870470303794e-05	0.000128825307428728	0.827229139000803	Compartment	up-regulated
P51111	Htt	0.315962096939913	16.1417517953895	5.70070372014873	4.95250960079417e-05	0.000129367952079749	0.82221664389146	Compartment	up-regulated
Q9Z1A6	Hdlbp	-1.2654252158737	17.7592029468779	-5.69722064335734	4.98354629761479e-05	0.000130098720914391	0.815717602521497	Compartment	down-regulated
Q5U2R0	Mat2b	-0.453900171771342	17.3261881976844	-5.69634387061894	4.99139086866977e-05	0.000130223518673091	0.814081396546127	Compartment	down-regulated
B5DF41	Snph	1.05951059279818	15.4527982921612	5.69399576867019	5.01246303380757e-05	0.000130693054562467	0.809698959262651	Compartment	up-regulated
D3ZTK0	Ttc9b	0.357377268855791	15.8666590481633	5.69364424549644	5.0156256198069e-05	0.000130695333440707	0.80904282495692	Compartment	up-regulated
Q9WU82	Ctnnb1	0.375939583187749	18.7326827725902	5.69292726453283	5.02208260905319e-05	0.000130783401277427	0.807704497933358	Compartment	up-regulated
D3ZXA6	Pdpr	0.30550736741642	16.6280934903499	5.69156466381925	5.03437781803486e-05	0.000131023305123381	0.805160867259849	Compartment	up-regulated
F1M7W7	Nae1	-0.444359179441203	16.6339532132893	-5.68754795677278	5.07080485777352e-05	0.000131890579226055	0.797661315849899	Compartment	down-regulated
Q9QUL6	Nsf	0.451155332952505	21.9167184112208	5.68217089556859	5.11999940338553e-05	0.000133088669506963	0.787618646668614	Compartment	up-regulated
P46933	Apbb1	0.534054677417334	16.7405700581279	5.68064632717837	5.13403796379637e-05	0.000133372013118182	0.784770560237536	Compartment	up-regulated
P70617	Ninj1	0.534031553524592	14.888911696291	5.67887587210464	5.1503910697231e-05	0.000133715101077112	0.781462755463913	Compartment	up-regulated
Q920F5	Mlycd	0.306091562585808	15.42644584923	5.67501094096313	5.18627907655452e-05	0.000134564628054681	0.774240381416648	Compartment	up-regulated
Q64604	Ptprf	0.475120276208854	16.1488068780005	5.668794721727	5.24454783295436e-05	0.000135993461196193	0.762620188160627	Compartment	up-regulated
P24587	Akap5	0.28877693728016	16.1102532255459	5.66775190197091	5.25438951940904e-05	0.000136165582057856	0.760670328560217	Compartment	up-regulated
Q62736	Cald1	0.399732699697716	14.0831883905376	5.66630524592546	5.26807432491195e-05	0.00013643702547761	0.757965149156535	Compartment	up-regulated
Q63632	Slc12a4	0.477237964186128	16.5793904635211	5.65315254035752	5.39421120783046e-05	0.000139618743199022	0.73335802570905	Compartment	up-regulated
Q5M821	Ppm1h	0.41110081569509	17.816329268867	5.64485219833389	5.47542942988608e-05	0.000141634662672038	0.717817809518092	Compartment	up-regulated
F1LTW9	Efr3b	0.428138775681238	16.6837493105838	5.64233869917464	5.50027441415029e-05	0.00014219079233661	0.713110221245319	Compartment	up-regulated
D4A781	Ipo5	-0.440187579406904	17.9464749601593	-5.64157988575966	5.50779806059697e-05	0.000142298734088372	0.711688865795669	Compartment	down-regulated
D4A5W8	Pgs1	0.335810600220627	15.4829736818412	5.63763661907412	5.54706864052027e-05	0.000143226255906507	0.704301446593961	Compartment	up-regulated
Q9WTP0	Epb41l1	0.420082621604883	19.117651046971	5.6369179955028	5.55425671125087e-05	0.000143324778523474	0.702954946683777	Compartment	up-regulated
D4A5R0	Ppih	-0.472864400690707	15.7746504357084	-5.63104565145016	5.61336009535505e-05	0.000144742845729968	0.691949369604549	Compartment	down-regulated
Q499P8		-0.311689973482226	14.973893380492	-5.63078264945433	5.61602241432274e-05	0.000144742845729968	0.691456365983946	Compartment	down-regulated
Q0VGK4	Gdpd1	-0.314523616783683	16.9703915373654	-5.62163349273098	5.70946129666343e-05	0.000147061881883755	0.674300618394749	Compartment	down-regulated
Q9JL55	Gde1	-0.509670096340063	17.1972192292161	-5.61315985915072	5.79744626671199e-05	0.000149237714315723	0.658402146860613	Compartment	down-regulated
B2RZD1	Sec61b	-1.56994426245308	17.0148044816483	-5.61237962227062	5.80561847404249e-05	0.000149357618127606	0.656937789804877	Compartment	down-regulated
A0A0G2K9D7	Pcdhgc3	-1.09497015345135	16.2417704234869	-5.60904669758134	5.84066291015379e-05	0.00015016828413886	0.650681658168438	Compartment	down-regulated
Q99ND8	Ppm1b	0.310111224618899	14.8160968202008	5.60619847234657	5.87078553173016e-05	0.000150837392180035	0.645334234105684	Compartment	up-regulated
Q6VV72	Eif1a	-1.00563844187615	15.7973362778704	-5.60591564555652	5.87378550724608e-05	0.000150837392180035	0.644803182941553	Compartment	down-regulated
F1M8A5	Hypk	-0.415496622755085	14.9562373011321	-5.60364798919638	5.89789660035479e-05	0.000151365099948719	0.640544942975886	Compartment	down-regulated
F1M6I9	Celf4	-0.86241734056088	14.6731621717165	-5.60000831353058	5.93681159922984e-05	0.000152206598164919	0.633708953435338	Compartment	down-regulated
A0A0G2QC21	Arhgef7	0.268427974685743	16.2104748756678	5.59991172073475	5.93784799429259e-05	0.000152206598164919	0.633527511491254	Compartment	up-regulated
G3V746	Grin2b	0.578000872749614	15.5567645947476	5.5904647068685	6.04012611376398e-05	0.00015473499688666	0.615776384002707	Compartment	up-regulated
Q80WF4	Tmem132a	0.630899074132149	16.6361566401693	5.58265622283681	6.12604935035071e-05	0.000156841624933678	0.601095640158322	Compartment	up-regulated
A0A0G2K8I0	Sh3bgrl2	0.558279613178995	16.1286542386788	5.58225954484174	6.13044816169904e-05	0.000156859751277669	0.600349641365785	Compartment	up-regulated
Q80WE1	Fmr1	-0.814250885116259	15.781909884227	-5.57997231512918	6.15587578341129e-05	0.000157415596146197	0.596047857473888	Compartment	down-regulated
G3V9U0	Acss2	-1.00782565794364	16.9575345808563	-5.57932584270827	6.16308264817142e-05	0.000157505118789709	0.594831864137559	Compartment	down-regulated
P97538	Mras	0.360009266813068	16.244366858769	5.57126515359509	6.25368454126721e-05	0.000159724515026356	0.579665584273767	Compartment	up-regulated
P14270	Pde4d	0.463732970827297	15.0655353923312	5.56809422525214	6.28970483477758e-05	0.000160542802964474	0.573697220280245	Compartment	up-regulated
D3ZG95	Micu3	0.616788422985483	16.3849927843766	5.56778071578188	6.29327787620739e-05	0.000160542802964474	0.573107060317284	Compartment	up-regulated
D4A193	Reep1	0.27122212073577	16.0983409278741	5.56508991298697	6.32403179311683e-05	0.000161230564611557	0.568041304918061	Compartment	up-regulated
Q4G069	Rmdn1	0.446927782384709	19.7813535724761	5.56124468323537	6.36825184418449e-05	0.000162260613535876	0.560800635563705	Compartment	up-regulated
F1M801	Anapc1	-0.370888717340038	15.2569801389361	-5.55847437316565	6.40030980468295e-05	0.000162979728399656	0.555582925419674	Compartment	down-regulated
Q9Z2P6	Snap29	0.404226176876602	16.0419144018968	5.55521979017248	6.4381865416338e-05	0.000163774032119705	0.549451894562617	Compartment	up-regulated
Q63603	Dock9	0.464008668258108	15.5942384902199	5.5551321606376	6.43920959228299e-05	0.000163774032119705	0.549286798520168	Compartment	up-regulated
P21707	Syt1	0.631106765786096	20.6028860213734	5.55438921770749	6.4478900501384e-05	0.00016389672675292	0.547887038656368	Compartment	up-regulated
A0A0G2K0Y2	Igf2bp3	-0.876713450449152	14.5455642181015	-5.55049527172238	6.49358616247659e-05	0.000164959600660643	0.54054942975467	Compartment	down-regulated
Q4V8H7	Wwp1	0.420816173723843	14.9680497123773	5.5499685567347	6.49979309183641e-05	0.00016501864181783	0.539556762410403	Compartment	up-regulated
Q5M9F8	Scyl1	-0.361008576364099	15.1968346866452	-5.54443191889926	6.5654130744281e-05	0.000166585107858623	0.529120112972601	Compartment	down-regulated
Q6AYR2	Ndrg3	0.408788638034065	19.1118307044661	5.54353768492298	6.57607602216324e-05	0.000166756104380631	0.527434110226068	Compartment	up-regulated
B2RZD2	Tmem126b	0.485016154520615	14.5755938614462	5.54140662888445	6.60155972193154e-05	0.000167285692483127	0.523415783064076	Compartment	up-regulated
D4AAS1	Gpr162	0.571821422312528	15.5590679530511	5.54113354486576	6.60483275262791e-05	0.000167285692483127	0.52290081402737	Compartment	up-regulated
Q63484	Akt3	0.425925333442	16.1893863533241	5.5380383847809	6.64204790096824e-05	0.000168128073729095	0.517063458638818	Compartment	up-regulated
Q9QX74	Shank2	0.492260513926634	15.7584712139209	5.53462118507439	6.68338880938477e-05	0.000169064693077914	0.51061736675725	Compartment	up-regulated
Q8R1R5	Cd99l2	0.537303155092169	15.9164444695182	5.53432325065156	6.68700586032877e-05	0.000169064693077914	0.510055284467319	Compartment	up-regulated
Q5MJ12	Fbxl16	0.317825948823992	16.8516239847223	5.53277529459642	6.70583153416697e-05	0.000169439857432875	0.507134737392164	Compartment	up-regulated
Q5PPH0	Enoph1	0.330538587540807	17.4627505600602	5.5309464226919	6.72814472530915e-05	0.000169902644578514	0.503683799931856	Compartment	up-regulated
P82995	Hsp90aa1	-0.343300744583136	21.9622382012819	-5.52823736773654	6.76133874647765e-05	0.000170639487366568	0.498571263936439	Compartment	down-regulated
Q8K1M8	Brinp2	0.351646041001897	15.3954622188049	5.52073138011305	6.85420303574498e-05	0.000172880491999502	0.484401192320936	Compartment	up-regulated
D4A304	Diras1	0.351998791956252	17.3620023503597	5.52003963410214	6.86282789129239e-05	0.00017292049478271	0.483094938346795	Compartment	up-regulated
P85970	Arpc2	0.417465069564904	20.1920859113309	5.51995158943654	6.86392646349253e-05	0.00017292049478271	0.482928675539668	Compartment	up-regulated
D3ZAQ4	Psmg2	-0.804409674009218	18.2648207586025	-5.51959360050537	6.8683951351483e-05	0.000172930564717893	0.482252642367074	Compartment	down-regulated
A0A0G2K0S7	Rap1gap2	0.765449902456382	16.2341369610196	5.51321365212573	6.94854407376614e-05	0.000174844951530528	0.470201966244696	Compartment	up-regulated
P68403	Prkcb	0.382404263758711	17.2492860974961	5.50703621443692	7.02707686883168e-05	0.000176716430133341	0.458529005226225	Compartment	up-regulated
F1M7K9		0.298079077155921	14.6225018725729	5.50292213078116	7.0798905822087e-05	0.000177939296122927	0.450752368956987	Compartment	up-regulated
P17105	Itpka	0.647015281335214	16.1389572200997	5.50087641101627	7.10630571086328e-05	0.000178497631626294	0.446884674976227	Compartment	up-regulated
Q99PF5	Khsrp	-1.91910565880356	17.6393232620787	-5.49237806042999	7.21714259831724e-05	0.000181174577925861	0.430811937567572	Compartment	down-regulated
G3V9M3	Wdr47	0.233380241545863	19.0176111892617	5.4893825793532	7.25663767866205e-05	0.000182058501383198	0.425144532327611	Compartment	up-regulated
D4A4H5	Sdf2	-1.01136304719859	15.6422156474039	-5.48881113085899	7.26419767314784e-05	0.000182140649621701	0.424063234949429	Compartment	down-regulated
P0C5W1	Map1s	0.274780025496086	19.0073183624346	5.48500294282884	7.31478795533287e-05	0.000183300995342952	0.416856339046609	Compartment	up-regulated
P21932	Adcy3	0.646820425831259	14.9703963796642	5.47935640541605	7.39047579091141e-05	0.000185088521575566	0.406167134542514	Compartment	up-regulated
D3ZUY8	Ap2a1	0.37825122612861	20.0064151193232	5.47829680161927	7.40476960058824e-05	0.000185337283878092	0.404160810187532	Compartment	up-regulated
D3ZMS0	LOC100911713	0.29065435455475	16.6505181045154	5.475691965391	7.44003064413369e-05	0.000186110242716705	0.399228054126235	Compartment	up-regulated
P0CC10	Lrrc4b	0.44927975707456	17.1613347055781	5.47455533230918	7.45547168059335e-05	0.000186386792014834	0.397075360900565	Compartment	up-regulated
F1LU14	Snx32	0.310528609382966	15.1908927297229	5.47254378929451	7.48288004459778e-05	0.000186962023454089	0.393265269067792	Compartment	up-regulated
Q5M868	Gba2	0.402900370192403	15.6877788591815	5.4643669388174	7.59537780850139e-05	0.000189661314254588	0.377772277145692	Compartment	up-regulated
M0R8E8	Ipo11	-0.309966633817851	16.2985436434648	-5.46225994253842	7.62465018220209e-05	0.000190280465498291	0.373778743985186	Compartment	down-regulated
D4A732	Mvb12b	0.261168638914351	16.3415526924077	5.4596789773988	7.66066738713967e-05	0.000191067114996148	0.368886125355914	Compartment	up-regulated
F1M951	Ptpn23	0.309882900387443	14.5840710433947	5.45601452162636	7.71210895295626e-05	0.000192237319941725	0.361938183585627	Compartment	up-regulated
F7FFR1	Rars2	0.374627067493373	14.6241085161981	5.45488189537193	7.72808133714545e-05	0.00019246964957391	0.359790350933311	Compartment	up-regulated
D3ZEG8	Timm29	0.447413334784331	16.4709705743412	5.45471152661828	7.73048686641564e-05	0.00019246964957391	0.359467262070146	Compartment	up-regulated
Q9ER24	Atxn10	-0.404593305611498	18.3770744494044	-5.4530199804333	7.75441303067062e-05	0.000192952314873244	0.356259206083424	Compartment	down-regulated
B2GV22	Ptdss2	-0.358464206954498	15.1730155722198	-5.44794424122748	7.82667054346562e-05	0.000194636335925857	0.346630854232929	Compartment	down-regulated
P97852	Hsd17b4	-0.47435585572295	18.5665130251656	-5.44102159719901	7.92635112669544e-05	0.000196999954903249	0.333493977748221	Compartment	down-regulated
Q68FX1	Mpi	0.281049879543877	16.4699731964327	5.44052027511982	7.93362085208604e-05	0.000197065392293195	0.332542408407905	Compartment	up-regulated
P63047	Sult4a1	0.383600803869219	16.6494372913006	5.43923533865759	7.95228553814167e-05	0.000197413630473727	0.330103305393333	Compartment	up-regulated
D4A914	Xrn2	-1.16246445789747	15.3353830138548	-5.43458124872735	8.02027293669589e-05	0.000198985172101328	0.321267097228837	Compartment	down-regulated
P61227	Rap2b	0.468242009981306	18.514529088512	5.43292394150348	8.04462876945651e-05	0.000199473000409511	0.318119914302233	Compartment	up-regulated
O55156	Clip2	0.603366304201039	18.2780792584405	5.42525283980572	8.15836963778962e-05	0.000202175340878168	0.303548345825066	Compartment	up-regulated
Q1WIM3	Cadm3	0.796355915505696	18.2595444736233	5.42302909817321	8.19165320328445e-05	0.000202881853810949	0.299322922788994	Compartment	up-regulated
F1M820	Sorbs1	0.698311727189496	14.7104165450801	5.42162482914775	8.21274413251748e-05	0.000203170302786295	0.296654304385289	Compartment	up-regulated
D4ABM3	Daam1	0.736253093269812	15.3322916442186	5.42161707763315	8.21286071027892e-05	0.000203170302786295	0.296639573043839	Compartment	up-regulated
F1LVR0	Iglon5	0.509715254261074	15.9950931553936	5.42002883861107	8.23678313286887e-05	0.000203643562040097	0.293621055539393	Compartment	up-regulated
A0A0G2JUT7	B3glct	-0.537571909313541	14.7066955864324	-5.40715124886196	8.43344423466197e-05	0.000208384523240194	0.269135353987041	Compartment	down-regulated
G3V721	Wbp2	-0.504491956848377	18.7848556370798	-5.4047376400019	8.47084390630547e-05	0.000209187022671692	0.264543838693502	Compartment	down-regulated
D3ZXJ5	Efl1	0.273696689276757	14.7934441288026	5.40344360156482	8.49096643556158e-05	0.00020956217973947	0.262081842121448	Compartment	up-regulated
M0RC65	Cfl2	0.30362891513891	19.6363803020935	5.40108167043501	8.52782313534848e-05	0.000210349671069246	0.257587585373441	Compartment	up-regulated
Q9NQR8	Ndufaf4	0.43053329256794	15.4282459866659	5.39578622598833	8.61106155951754e-05	0.000212279649814092	0.247509025111867	Compartment	up-regulated
D4A208	Srgap2	0.288977399489524	17.0982264286669	5.38837791369314	8.72893188240531e-05	0.000215060640581001	0.233403475465654	Compartment	up-regulated
P27274	Cd59	0.390594394779884	17.6439537596826	5.38219007079373	8.82866909631952e-05	0.000217347140326532	0.221616657491374	Compartment	up-regulated
F1LQP9	Tnpo1	-0.443241331172373	16.5742992213931	-5.38198683207291	8.83196497279813e-05	0.000217347140326532	0.221229443247214	Compartment	down-regulated
Q5FVM6	Mtmr12	0.649917581097311	14.8774795571916	5.37588256964991	8.93155485208931e-05	0.000219670764591317	0.209597175401392	Compartment	up-regulated
Q6XLI7	Rbm12	1.97205235312574	17.8780871012323	5.37425382856201	8.95832423753411e-05	0.000220201723594679	0.206492694480229	Compartment	up-regulated
P54287	Cacnb3	0.615696004330487	15.0519754079144	5.3717458073356	8.99970834006148e-05	0.000221091100839661	0.20171162933292	Compartment	up-regulated
A0A0G2JTH4	Cd47	0.782946073572202	17.8564005102686	5.36906260588158	9.04420312045587e-05	0.000222055824736785	0.196595781712002	Compartment	up-regulated
Q5HZE2	Tmem120a	-0.319546228640973	15.1517679640781	-5.35572871936793	9.26873111279628e-05	0.000227309944331869	0.171160337763212	Compartment	down-regulated
P62749	Hpcal1	0.417710923509614	18.8635635119159	5.35542949922799	9.2738355998827e-05	0.000227309944331869	0.170589307903834	Compartment	up-regulated
O88637	Pcyt2	0.399732871141311	17.3313106621886	5.35528799322849	9.27625061103318e-05	0.000227309944331869	0.170319255009581	Compartment	up-regulated
B2RYJ1	Anapc2	-0.659408246185075	15.9877878891089	-5.35509214111888	9.27959419801864e-05	0.000227309944331869	0.169945482962778	Compartment	down-regulated
A0A0G2JT93	Ctnnb1	0.535394552292048	15.5327714528468	5.35191670757805	9.33398031505584e-05	0.000228510462782185	0.163884719074398	Compartment	up-regulated
Q62818	Eif2b2	-0.381908106915855	15.4247304849662	-5.34544258950323	9.44589207297848e-05	0.000231117105988247	0.151524224931984	Compartment	down-regulated
M0R809	Gng4	0.595327081088254	17.4528268037807	5.3394801843499	9.55019184888173e-05	0.000233468514430517	0.140136286730142	Compartment	up-regulated
P97878	Exoc5	0.325849623261898	16.2195938763098	5.33932159763593	9.55298227281573e-05	0.000233468514430517	0.139833335172737	Compartment	up-regulated
P19139	Csnk2a1	-0.372047724713485	18.8894627265535	-5.33492620339548	9.63065982324169e-05	0.000235231633613662	0.131435531067984	Compartment	down-regulated
P18508	Gabrg2	0.343291333064048	16.3119561210649	5.33007055805583	9.71723456119485e-05	0.000237209918926353	0.122155707922191	Compartment	up-regulated
O08721	Unc5a	0.678601857302427	15.2978683603947	5.31806467452733	9.93478494540759e-05	0.000242355581134196	0.0991987735350506	Compartment	up-regulated
F1LQY6	Necab2	0.391326857820758	18.0098734508962	5.31781131332873	9.93943006863301e-05	0.000242355581134196	0.0987141275586172	Compartment	up-regulated
M0RD40	Sik3	0.298936092899913	17.4778803796888	5.31724167688687	9.94988202166765e-05	0.000242471322202337	0.0976244617688042	Compartment	up-regulated
P97697	Impa1	0.250723850885281	19.8015769369782	5.31656546967371	9.9623042077393e-05	0.000242634916234338	0.0963308854182081	Compartment	up-regulated
Q9JID2	Gna11	0.38394179460823	17.6160752867902	5.31218086198168	0.000100432430234812	0.000244466110250831	0.0879418722766871	Compartment	up-regulated
Q32Q54	Uqcc1	0.385839685106381	15.2774517173211	5.30769693523595	0.000101267219826747	0.00024635700301298	0.0793604861748971	Compartment	up-regulated
F1M386	Rapgef2	-0.431934439731941	16.5928366147293	-5.30395238854682	0.000101969878015127	0.000247924474579114	0.0721923168255163	Compartment	down-regulated
D3ZBZ6	Disp2	0.329170532074821	14.9586661376131	5.30096196424258	0.000102534662500372	0.000249155126144415	0.0664665744430426	Compartment	up-regulated
Q5XHY5	Tars1	-0.391960996151982	18.5386172778318	-5.29210480699055	0.000104226604812343	0.00025312175454426	0.0495016719413623	Compartment	down-regulated
D3ZFB6	Prrt2	0.686055916974374	16.6762716177826	5.29130313994978	0.000104381167864657	0.000253352349186061	0.047965712741096	Compartment	up-regulated
P97680	Rin1	-0.51597435332271	15.3910578317405	-5.28917778067201	0.000104792094697329	0.000254204567616236	0.0438932516903172	Compartment	down-regulated
E9PT92	Csmd1	0.719258271504004	14.7555509215787	5.28797494966253	0.000105025399748524	0.000254480984954485	0.0415882383234383	Compartment	up-regulated
Q6IRF8	Atp6ap1	0.796486149389536	15.7583035732037	5.28797289140095	0.000105025799437686	0.000254480984954485	0.0415842938829023	Compartment	up-regulated
D3ZHX3	Diras2	0.436508972301086	18.2651200329491	5.28258813490608	0.000106076880286224	0.000256881334026468	0.0312632778241966	Compartment	up-regulated
P11348	Qdpr	0.29343671240801	18.9482320288002	5.28171639217315	0.000106248065327195	0.000257149360843154	0.0295920804396008	Compartment	up-regulated
Q62844	Fyn	0.459925788558801	16.2038095981233	5.27737855324489	0.000107104166814246	0.000259073824109588	0.0212747896269168	Compartment	up-regulated
Q5U2U2	Crkl	-0.270091025591738	17.8382944499357	-5.27641499664701	0.000107295301535579	0.000259388527603078	0.0194269855840528	Compartment	down-regulated
Q9Z0J8	Negr1	0.840649858553132	18.5603738308141	5.27452315990343	0.000107671604486579	0.000260150266667402	0.0157987111396576	Compartment	up-regulated
F1M625	Usp46	0.50591560233483	16.24727978475	5.27095193195595	0.000108385692839568	0.000261726815095548	0.0089484631412553	Compartment	up-regulated
O54715	Atp6ap1	0.459646815693371	16.8157761162237	5.26283596662752	0.000110026874446087	0.000265539021235588	-0.00662492939626524	Compartment	up-regulated
F1LR11	Plppr1	0.603953015585873	14.5679319536715	5.26168047437565	0.000110262623693992	0.000265956952723875	-0.00884278017262474	Compartment	up-regulated
A0JN29	Lnpk	-0.259676281640887	17.440347026898	-5.25664459739291	0.000111296207843536	0.00026829772168748	-0.0185104518839818	Compartment	down-regulated
P10499	Kcna1	0.559629703790737	15.0606548484566	5.25301353601658	0.000112047699191141	0.000269956191361877	-0.0254830449812538	Compartment	up-regulated
P37996	Arl3	-0.317096243648295	19.8575612988261	-5.25228831271355	0.00011219842284398	0.000270166173986922	-0.0268758479815894	Compartment	down-regulated
Q8R511	Fnbp1	0.40204198582763	15.6035677597588	5.25173901712277	0.000112312723394307	0.000270288264114273	-0.0279308196217301	Compartment	up-regulated
Q5M971	Mllt11	-0.413571851173906	14.667985582777	-5.24719661464771	0.00011326257774892	0.00027241989554777	-0.0366562543010147	Compartment	down-regulated
Q5XI67	Fbxo30	0.257188045442685	15.0593309226561	5.24147045603663	0.000114471860290829	0.000275172741083724	-0.0476589563331355	Compartment	up-regulated
Q62745	Cd81	0.495607846745173	19.5433544435756	5.23692497573734	0.000115441338648198	0.000277346347798101	-0.0563957097555683	Compartment	up-regulated
Q63487	RragB	-0.436931969407826	15.3586293637633	-5.23281026262905	0.000116326290525719	0.000279314539397913	-0.064306555443876	Compartment	down-regulated
O55000	Ppp1r10	-1.77201286659731	15.9616093032442	-5.23247392228618	0.000116398937888371	0.000279331160940471	-0.0649532814987932	Compartment	down-regulated
Q6Q0N1	Cndp2	0.246517865501108	18.9506909531515	5.22688415840153	0.000117613209643874	0.000282085858344507	-0.0757033701567398	Compartment	up-regulated
Q5PPL3	Nsdhl	-0.495988408895321	17.5283676232314	-5.22373389823019	0.000118303330026138	0.000283581022341278	-0.0817634551352384	Compartment	down-regulated
Q68FZ8	Pccb	0.259740804656872	15.8969345182097	5.22123538389655	0.000118853661556719	0.000284739606322466	-0.0865706035305074	Compartment	up-regulated
Q2TA68	Opa1	0.460102711979639	18.4087711147553	5.21781511383604	0.000119611333391088	0.00028636740456106	-0.0931523765037596	Compartment	up-regulated
P62882	Gnb5	0.430136722624908	16.9686479020317	5.21756073257628	0.000119667884823634	0.00028636740456106	-0.0936419470329302	Compartment	up-regulated
Q68FP9	Cog6	-0.517416147368095	14.5086054875451	-5.21685937545167	0.000119823947097514	0.000286559190413687	-0.0949917853551323	Compartment	down-regulated
Q6P9V1	Cd81	0.369596240427471	19.9025223792115	5.21659477192781	0.000119882880130714	0.000286559190413687	-0.0955010583911342	Compartment	up-regulated
P19969	Gabra5	0.286518110345626	16.5964472744676	5.2125957236083	0.000120777227861279	0.000288534692754602	-0.103198863877314	Compartment	up-regulated
Q5RKH6	Os9	-0.400215219916953	14.4391624787118	-5.19705725652448	0.000124318490663145	0.000296827856920431	-0.133126395003348	Compartment	down-regulated
P08011	Mgst1	-0.709374302023605	16.090165158177	-5.19473246816113	0.000124857509992399	0.000297947455063277	-0.137606377235272	Compartment	down-regulated
Q9JLU4	Shank3	0.639479141215964	15.3604620635226	5.1930718095459	0.000125244030123217	0.000298702092044709	-0.140806926062655	Compartment	up-regulated
D3ZUQ0	Rilpl1	0.351004146193637	14.3545989547468	5.19007925778219	0.000125943687001451	0.000300202282532903	-0.146575195288605	Compartment	up-regulated
Q64566	Atp2c1	-0.355238283142271	16.534045901608	-5.18751555805797	0.000126546303063527	0.000301469612118827	-0.15151764541136	Compartment	down-regulated
O35458	Slc32a1	0.545126570731562	18.5501902685671	5.18623950306566	0.000126847363160294	0.000302017531334033	-0.153977977615899	Compartment	up-regulated
D4ADQ1	Rrm2b	0.471570927967561	14.5666047797278	5.184439191554	0.000127273375426354	0.000302862175566632	-0.157449431711937	Compartment	up-regulated
Q63228	Gmfb	0.261345031977174	19.9465132652277	5.18042081431462	0.000128229616271083	0.0003048744726293	-0.16519920403117	Compartment	up-regulated
F1M775	Diaph1	0.407978905427457	14.9611478048616	5.18028324849595	0.000128262484014397	0.0003048744726293	-0.165464543541065	Compartment	up-regulated
P07340	Atp1b1	0.548808043339864	22.5849373884539	5.1793124719406	0.000128494674170657	0.000305255654122578	-0.167337056490561	Compartment	up-regulated
M0R7F3	Wasf3	0.41842194448531	15.5129069080442	5.17008950369363	0.000130722491401721	0.00031037463042308	-0.185132399881782	Compartment	up-regulated
O88377	Pip4k2b	0.336833647956138	17.6378085163713	5.16626098477693	0.000131659005865901	0.000312423659927459	-0.192522200614702	Compartment	up-regulated
Q4V887	Slc39a6	0.849665669636684	14.4633407812904	5.16476437909206	0.000132026987888335	0.000313122041587848	-0.195411396807142	Compartment	up-regulated
F1LN75	Sept9	0.426636542980921	15.1584877984019	5.15683749418115	0.000133993897525681	0.000317609628825513	-0.210718458056295	Compartment	up-regulated
Q641Z4	Cdk9	-0.985965169404337	14.5540826865326	-5.15288905048679	0.000134984944820429	0.000319780387673815	-0.21834566784135	Compartment	down-regulated
D4ADD3	Hecw2	0.429512607071423	16.2652196658667	5.14590046153852	0.000136757735160168	0.000323799651493435	-0.231849825021682	Compartment	up-regulated
Q4KLH6	Cep162	-1.51417370382671	22.2155279934137	-5.13526647360024	0.000139501701777302	0.000330112601644507	-0.252408553936919	Compartment	down-regulated
G3V964	Ntm	0.992519135477956	17.3453284966913	5.1296961778669	0.00014096176743684	0.000333382032057078	-0.263182677130085	Compartment	up-regulated
Q568Z1	Fam131b	0.855566932965975	15.0402060810654	5.12908745116387	0.000141122282101461	0.00033357602832659	-0.264360292573198	Compartment	up-regulated
Q62829	Pak3	0.354123263288146	18.1916525014096	5.12006026984193	0.000143525019405485	0.000338956627254364	-0.281828721560054	Compartment	up-regulated
P70567	Tmod1	0.461142464436697	15.2736238331752	5.11993707722466	0.000143558100954789	0.000338956627254364	-0.282067173396594	Compartment	up-regulated
O35854	Bcat2	0.400190471715685	14.4759595545814	5.11558074346926	0.000144733025807409	0.000341541010372841	-0.290500384899395	Compartment	up-regulated
P18297	Spr	0.31137784395436	17.1443858727045	5.11039245410608	0.000146145348737643	0.000344682426268026	-0.300546887289099	Compartment	up-regulated
Q6AY53	Dhps	-0.472620420079242	15.0202815067918	-5.1098157518092	0.000146303214683155	0.000344852482022264	-0.30166378671843	Compartment	down-regulated
Q6P6S0	Snap47	0.721359175562459	15.3931040746008	5.10953644313255	0.000146379735898392	0.000344852482022264	-0.302204737123728	Compartment	up-regulated
O08776	Ndufaf3	0.36067098745899	16.4352655206525	5.10749343928681	0.000146940713394299	0.000345982289155551	-0.306161782672883	Compartment	up-regulated
Q01205	Dlst	0.236740862247908	20.4957059862954	5.09977122051952	0.0001490813239222	0.000350828143227769	-0.321122936077373	Compartment	up-regulated
Q63468	Prpsap1	0.336158379815323	16.1291160957846	5.09631820288505	0.000150048937691175	0.000352909787043439	-0.32781500034767	Compartment	up-regulated
Q99J86	Atrn	-0.399508038571086	16.7166144297218	-5.09396432847374	0.000150712275305446	0.000354273877239018	-0.332377641759334	Compartment	down-regulated
P50137	Tkt	-0.39776426779903	21.3191936930984	-5.0916147451995	0.000151377434711792	0.000355640739372645	-0.33693257415141	Compartment	down-regulated
Q5FVI3	Lrrc57	0.369009609002206	16.0847906013597	5.08879163406398	0.000152180673724556	0.000357330311231691	-0.342406297370712	Compartment	up-regulated
P84087	Cplx2	0.381087187801036	19.4968658968333	5.0834836577449	0.000153702893665266	0.000360705299877075	-0.352700291560247	Compartment	up-regulated
D4A416	Clptm1l	-0.523129553490628	14.951544055677	-5.07978361906308	0.000154773314921058	0.000363016881023453	-0.359877769935344	Compartment	down-regulated
F1M8A4	Ppfia2	0.306817994935337	17.8184255621628	5.07765066495166	0.000155393885451133	0.000364271380676952	-0.364016038743651	Compartment	up-regulated
D3ZYY0	Sdr39u1	0.29639829998108	16.0803916923219	5.07645140852239	0.000155743933784514	0.00036489069381708	-0.36634300495722	Compartment	up-regulated
Q9JIR4	Rims1	0.563669328052773	17.4334547536316	5.06980915431454	0.000157697575461891	0.000369264295158697	-0.379234090081328	Compartment	up-regulated
F1M0Z3	Cpne4	0.255339861508553	17.8816222729263	5.06856103680571	0.000158067500489566	0.000369926694427674	-0.381656936495597	Compartment	up-regulated
B1WC16	Bclaf1	-0.846415755564688	14.6776537952189	-5.06163682449931	0.0001601361338827	0.000374545182127463	-0.395101306089848	Compartment	down-regulated
Q9ESI7	Dcx	0.354533314104352	19.8196013182456	5.06128098867871	0.000160243195771267	0.000374545182127463	-0.395792354372574	Compartment	up-regulated
D3ZJB8	Arih2	0.293434488364069	14.4038706276883	5.06083910595408	0.000160376250188298	0.000374545182127463	-0.396650528574297	Compartment	up-regulated
Q561R9	Lactb2	0.284287747693259	15.3015006095621	5.0607819580679	0.000160393466228702	0.000374545182127463	-0.396761516228525	Compartment	up-regulated
A0A0G2JY26	Dnajc6	0.758472332750903	14.3473030446303	5.05441785437758	0.000162322707161289	0.000378842122699329	-0.409123545689295	Compartment	up-regulated
D3ZZZ9	Ctnnd1	0.280910401514999	18.2005705905822	5.05032671322093	0.00016357559112262	0.00038155667523114	-0.41707275312137	Compartment	up-regulated
F1M446	Ecpas	-0.435763728224401	16.3284185743864	-5.04977781261029	0.000163744448652747	0.00038174103498309	-0.418139421147245	Compartment	down-regulated
P21818	Stmn2	0.408302609403025	17.7931092774937	5.04934129220325	0.000163878863692037	0.000381844940071905	-0.41898772617392	Compartment	up-regulated
Q8CFG5	Cacna2d3	0.388349101443824	16.2380710974887	5.04298893683224	0.000165847889167777	0.000386221111760576	-0.431334808582431	Compartment	up-regulated
Q5XIE1	Them6	-0.406466263185971	15.385949451733	-5.04135705068804	0.000166357666181364	0.000387196101462649	-0.434507412165861	Compartment	down-regulated
F1LN92	Afg3l2	0.228419437522637	17.7955438673417	5.03972712437865	0.000166868451004229	0.000388172368236439	-0.437676492502084	Compartment	up-regulated
P80067	Ctsc	-1.37226534134082	15.8315003487878	-5.03654410904317	0.000167870629751453	0.000390290030877285	-0.443866083840187	Compartment	down-regulated
G3V681	Mcm4	-0.947796257556347	14.8360821657124	-5.03533159630269	0.000168254029424043	0.000390898901204473	-0.446224185070776	Compartment	down-regulated
Q5U317	Fip1l1	-1.00390483514503	15.1063855322724	-5.03513440327407	0.000168316468048044	0.000390898901204473	-0.446607702090523	Compartment	down-regulated
Q4KM98	Mff	0.260647713779999	16.1174443227042	5.03203190277381	0.00016930199948117	0.000392972964388297	-0.452642247971843	Compartment	up-regulated
G3V7T3	Pank4	0.426995913975565	15.0568223999589	5.02933115405849	0.000170164776223044	0.000394759988508699	-0.457896205734414	Compartment	up-regulated
F1M7L6	Scg3	0.712138856776246	13.9202150827299	5.02847724522879	0.000170438510844525	0.000395179307740987	-0.45955753811954	Compartment	up-regulated
Q5HZE0	Slc25a29	0.345474377948733	15.6954087900668	5.027927608638	0.000170614947125713	0.000395372696447264	-0.460626931483396	Compartment	up-regulated
Q6VBQ5	Myadm	0.677549440808766	17.1137922102585	5.02692954623321	0.000170935814165693	0.000395900387032259	-0.462568881671969	Compartment	up-regulated
Q5EB81	Cyb5r1	0.386043070521521	18.2914251755288	5.02146072056227	0.000172705112681919	0.000399780353430368	-0.473211582631156	Compartment	up-regulated
Q5XIP9	Tmem43	-0.689083637636923	16.6856232862753	-5.01795636612384	0.000173848815420694	0.00040220874552964	-0.480032974799767	Compartment	down-regulated
A0A0G2JXG3	Tmem30a	0.35634214497912	17.3304458503562	5.00771004523006	0.000177238065764827	0.000409826865887115	-0.499985448691147	Compartment	up-regulated
Q75Q40	Tomm40	0.405346763725631	17.6629484094988	5.00695353935028	0.000177490996930671	0.000410188546468379	-0.501459022406883	Compartment	up-regulated
Q9R0I8	Pip4k2a	0.492775137451358	15.4780507721056	4.98913791710043	0.000183556759055261	0.00042380882619844	-0.536179067379041	Compartment	up-regulated
Q5XIH7	Phb2	0.258800565432706	20.4146361871877	4.9890592567519	0.000183584011536783	0.00042380882619844	-0.536332439415295	Compartment	up-regulated
Q6DGF2	Clint1	-0.309997249543232	15.7169507300193	-4.98514320688891	0.000184946064501807	0.00042672137575064	-0.543968783314963	Compartment	down-regulated
Q9WV48	Shank1	-0.225650685014498	16.8253165501466	-4.98414762775097	0.000185294004418486	0.000427292196841326	-0.545910432336714	Compartment	down-regulated
Q80Z30	Ppm1e	0.32251641911287	19.1854145691546	4.97503071563771	0.000188511908089897	0.000434477011595478	-0.563695732014502	Compartment	up-regulated
P04897	Gnai2	0.32295467100952	19.4787559910877	4.97283174209543	0.000189296678631682	0.000436049259720676	-0.567986803216388	Compartment	up-regulated
G3V7Q6	Psmb5	-0.500646197192877	19.4224367208734	-4.97057082864088	0.00019010707973395	0.000437678813038618	-0.572399272353979	Compartment	down-regulated
Q5XI64	Abhd6	-0.538736735657987	16.578472467966	-4.96915987909108	0.000190614638520209	0.000438609752956626	-0.575153196783705	Compartment	down-regulated
P56536	Kif5c	0.542897843429954	17.6765626871031	4.96827493903796	0.000190933692009574	0.000439106163983057	-0.576880549871296	Compartment	up-regulated
P85845	Fscn1	0.294880969506314	21.7398693708848	4.96751180643676	0.000191209273136255	0.000439502115104967	-0.578370207473494	Compartment	up-regulated
E9PTA4	Adam9	0.401786388123119	15.1480650859743	4.96530014245039	0.000192010272556452	0.000441104680197255	-0.582687785524341	Compartment	up-regulated
O08678	Mark1	0.470715430077404	16.0950543992491	4.96487379344606	0.000192165082311275	0.000441221825944311	-0.583520156579722	Compartment	up-regulated
Q6MGB5	Hsd17b8	0.288942437091767	15.3327392806446	4.96443383093638	0.000192324970607966	0.000441350499505321	-0.584379125504908	Compartment	up-regulated
Q63560	Map6	0.567259765794316	19.867121883764	4.9619238873866	0.000193239754109434	0.000443210445205124	-0.58927984663682	Compartment	up-regulated
D3ZHG4	Osbp2	0.38167399971325	15.1937463922625	4.95924746189317	0.000194220175236436	0.000445218848303588	-0.594506351519708	Compartment	up-regulated
P69060	Cmas	-2.99042271276887	16.0949886772895	-4.95212949259971	0.000196852733607108	0.000450940812306351	-0.608409901420737	Compartment	down-regulated
Q9ESR9	Abca2	-0.513053391802774	14.6908506046218	-4.95192608014336	0.000196928505327197	0.000450940812306351	-0.608807304971032	Compartment	down-regulated
D3ZQC6	Ubr1	0.333389224487756	14.9353023119523	4.94748778870511	0.000198589314269105	0.000454498969113462	-0.617479390460067	Compartment	up-regulated
Q4KMA2	Rad23b	-0.391516805876844	19.4002096399219	-4.9438354248026	0.000199966894120759	0.000457405435959757	-0.624617364337928	Compartment	down-regulated
B2GUZ7	Tbcc	0.31894728292744	16.9798277476597	4.93577309898854	0.000203042905747449	0.000464191688771737	-0.640378800883234	Compartment	up-regulated
Q5XI04	Stom	-0.559651823639083	18.7332050361411	-4.93415317615264	0.000203666835440975	0.000465367769152766	-0.643546476596269	Compartment	down-regulated
A0A0G2JSS9	Atl3	0.348249300028576	14.4098973554075	4.93302713872705	0.000204101708178824	0.000466110832756584	-0.645748544035169	Compartment	up-regulated
Q6KC51	Ablim2	0.506604049939309	15.7489156651951	4.93207827581578	0.000204468902129188	0.000466698621938265	-0.647604232100596	Compartment	up-regulated
Q6DTM3	Ahi1	-0.346194964709575	15.1828047826178	-4.92873789228771	0.000205767019662259	0.000469409465144712	-0.654137745863689	Compartment	down-regulated
Q5XIM4	Dmac2l	0.289852919018558	16.3571422951078	4.92744262693028	0.000206272667635631	0.000470310535113428	-0.656671486183505	Compartment	up-regulated
F1M4W7	Cstf3	-0.636898998648279	14.6427311544671	-4.92104346966625	0.000208789705128673	0.000475794234207431	-0.669191757226308	Compartment	down-regulated
Q62640	Grid1	0.293276565975688	14.9949455370327	4.91930848800214	0.000209477599104987	0.000477106000105142	-0.67258705819749	Compartment	up-regulated
P61589	Rhoa	0.217380502543349	20.4727568094022	4.91460342314678	0.000211354906630439	0.000481123917075183	-0.681796260738541	Compartment	up-regulated
Q5BJN3	Tial1	-1.76150965161774	16.4036648169212	-4.91261369070627	0.000212154030230709	0.000482684490621261	-0.685691434935179	Compartment	down-regulated
Q9Z1Z6	Ilkap	-0.792114030317728	14.6755066328622	-4.90797539436615	0.000214029032699224	0.000486689881739808	-0.694773102097768	Compartment	down-regulated
A0A0G2JSH5	Alb	-1.52416417308001	24.8244903068473	-4.90209430523599	0.000216431088847003	0.000491888838288644	-0.706291270648752	Compartment	down-regulated
P06760	Gusb	-1.49562881627735	15.8108696226539	-4.90097922665171	0.000216889662841463	0.000492667593306371	-0.708475558332295	Compartment	down-regulated
A0A140TAD8	Slc11a2	-0.517619976963197	15.5479572409094	-4.89977784008354	0.000217384855109113	0.000493528650755198	-0.710829052634208	Compartment	down-regulated
A0A0G2JT63	Cyfip2	0.312140377224706	18.0030261153335	4.89137669075618	0.000220880500007309	0.00050099535589253	-0.727290829955839	Compartment	up-regulated
A2RUW1	Tollip	0.32581838807548	18.1581158613142	4.89130761456646	0.000220909481633553	0.00050099535589253	-0.727426212029548	Compartment	up-regulated
D3Z8L5	Pum1	-0.443957966566869	14.8343699443319	-4.8897902407126	0.000221547103970105	0.000502173435665571	-0.730400226673876	Compartment	down-regulated
P13852	Prnp	0.530220273827211	17.198089477438	4.88793112368956	0.000222330925874549	0.000503681468532426	-0.734044365545128	Compartment	up-regulated
F1M403	Ube2o	0.27695385951928	17.5870894948641	4.88636020456844	0.000222995474923291	0.000504917830806599	-0.737123865939906	Compartment	up-regulated
Q66H41	Snx7	0.486530317948733	15.752718222881	4.88531588137445	0.000223438392895221	0.000505394346072856	-0.73917120842497	Compartment	up-regulated
Q99P99	Hdac4	0.297682173822187	16.3811821765791	4.88530324187117	0.000223443759122564	0.000505394346072856	-0.739195988199595	Compartment	up-regulated
Q6AY97	Ccdc91	0.22172672129481	14.3162503433872	4.88273825928697	0.000224535509308539	0.000507593571575155	-0.74422497447167	Compartment	up-regulated
A0A0G2K1E5	Sympk	0.51191897686773	14.0926486695658	4.88236272014284	0.000224695814573664	0.000507685918095732	-0.744961323885548	Compartment	up-regulated
P04636	Mdh2	0.22541262743025	22.9828317580786	4.87488084557248	0.000227914353570058	0.000514684379741099	-0.759634575876662	Compartment	up-regulated
F7F163	Nudcd1	-0.537729164866203	15.7344614636087	-4.87356715664938	0.000228484373135495	0.000515697602669067	-0.762211525615393	Compartment	down-regulated
M0RBJ0	Gng2	0.74777991924829	21.1381650038147	4.87262910985052	0.00022889230021939	0.000516344095505523	-0.764051716266231	Compartment	up-regulated
D4ABT4	Ndor1	0.274583302986136	14.6660155525195	4.86497428543173	0.000232249403465888	0.000523639238583568	-0.77907166348962	Compartment	up-regulated
F1LQC5	Bmpr2	0.807940124071507	14.3374476257592	4.86093941707109	0.000234039374633204	0.000527381354662247	-0.786991045063375	Compartment	up-regulated
D3ZNF4	Tbl1xr1	-0.40758329739331	14.4270125031752	-4.86067466768861	0.000234157321470038	0.000527381354662247	-0.78751073474184	Compartment	down-regulated
Q02356	Ampd2	0.452856717285824	18.7973186531619	4.85820977448448	0.000235258392863405	0.000529580598341881	-0.792349529405725	Compartment	up-regulated
G3V997	Dcx	0.413388242379241	19.3345636706222	4.852179957089	0.000237974529325996	0.000535411196207243	-0.804189109280092	Compartment	up-regulated
D4A8N1	Dpm1	-0.673811885002414	16.0000118629994	-4.84998481208257	0.00023897136089916	0.000537369462339382	-0.80850018096765	Compartment	down-regulated
D4A3T5	C1ql3	0.825508626548237	15.7082945232912	4.83901233392392	0.000244019110887953	0.000548430048267478	-0.83005627847291	Compartment	up-regulated
P67779	Phb	0.22800959206976	20.9719654559187	4.8368508020501	0.00024502641393004	0.000550402885413674	-0.834304132932171	Compartment	up-regulated
Q91Z80	Ppfia4	0.472259544950957	16.4080562244374	4.83010509039171	0.000248197714169619	0.000557232057697243	-0.847563783084332	Compartment	up-regulated
P23711	Hmox2	-0.397446225957538	16.2179992216557	-4.82454464972965	0.000250843656788685	0.000562875153828886	-0.858496954735349	Compartment	down-regulated
D2XV59	Gtpbp1	-0.487898129373664	15.9317493812709	-4.81930028824037	0.000253365891646698	0.000568234849339559	-0.868811394348216	Compartment	down-regulated
Q5U1Z9	Mtx2	0.316503738955673	17.0718917530323	4.81571140598477	0.000255107019006052	0.000571681275034794	-0.875871428967122	Compartment	up-regulated
Q4QQU6	Smndc1	-0.688020506576879	14.3971855616314	-4.81557873794481	0.000255171618527295	0.000571681275034794	-0.876132436905435	Compartment	down-regulated
D4A401	Tex10	-0.56186720681917	14.5826319868199	-4.81483868804562	0.000255532278143521	0.000572187661807147	-0.877588424678126	Compartment	down-regulated
M0R9L3	Snx9	0.339405733095437	14.5082878125276	4.81380105259266	0.000256038851278333	0.0005730200726345	-0.879629976950763	Compartment	up-regulated
Q9Z0J5	Txnrd2	0.298006850165341	16.0799439397619	4.81265346995686	0.000256600308403394	0.000573974374060224	-0.881887972000301	Compartment	up-regulated
Q63686	Cdk16	0.40017322390221	15.2796735104959	4.80982352084083	0.00025799030656145	0.000576780012039012	-0.887456751697373	Compartment	up-regulated
A0A0G2JY73	Eif4g3	-0.319213673999999	14.5428726649646	-4.80773486612685	0.000259021185111793	0.000578780250644121	-0.891567306263313	Compartment	down-regulated
A1L1J9	Lmf2	-0.571232061929642	14.8066642269363	-4.80663786772025	0.000259564323432843	0.000579689109085435	-0.893726410606493	Compartment	down-regulated
P06762	Hmox1	-0.874335708376056	17.5748499473603	-4.80433670975635	0.000260707480988186	0.000581936341491486	-0.89825590942914	Compartment	down-regulated
O54857	Pten	0.327886726836873	15.3065615886242	4.79747891105136	0.000264145192201159	0.000589300297561641	-0.911757517633826	Compartment	up-regulated
B4F7F3	Arvcf	0.491235802956194	15.3353922832967	4.79504227675578	0.000265377879540972	0.000591739762879922	-0.916555839305659	Compartment	up-regulated
Q91ZQ0	Vmp1	-0.495883542165259	15.8324960971189	-4.79476407926695	0.000265518996211302	0.000591743961142127	-0.917103713503996	Compartment	down-regulated
Q4V8B7	Hsdl1	0.36029413052137	17.8306324320974	4.77548279616414	0.000275490687723443	0.000613645399803266	-0.955093681749896	Compartment	up-regulated
P21913	Sdhb	0.216591148864107	20.1800343682309	4.77476861571265	0.000275867379268973	0.000614162578257273	-0.956501510843493	Compartment	up-regulated
Q5D006	Usp11	-0.457678320758085	17.0581806317306	-4.77393637817309	0.000276307010290634	0.000614819263735704	-0.958142120896561	Compartment	down-regulated
Q5XIF6	Tuba4a	0.413961347548071	21.1509909540947	4.77286137951589	0.000276875950772115	0.000615762841853213	-0.96026138860505	Compartment	up-regulated
P05369	Fdps	-0.528653751259742	18.2265769013135	-4.77191483285167	0.000277377909297701	0.000616556545248551	-0.962127514484705	Compartment	down-regulated
Q5XI26	Stat2	0.255862017019757	14.5639387419732	4.76927330485235	0.000278783698681971	0.000619357406899308	-0.967335759094534	Compartment	up-regulated
B2RYT9	Taco1	0.306750781797148	14.907778851099	4.76632772226938	0.000280359976403434	0.000622533907896862	-0.973144276213808	Compartment	up-regulated
D4A4P4	Flad1	0.530145539847077	14.4374763523517	4.76226266341226	0.000282550441437457	0.000627070170292007	-0.981161673862124	Compartment	up-regulated
Q3KRE0	Atad3	0.208560487408811	18.5176977639246	4.7496360997294	0.000289467592776348	0.000642086257463194	-1.00607453780376	Compartment	up-regulated
F1MA89	Ccny	0.718995282607841	15.8978439577461	4.73887784533374	0.000295499015321772	0.000655123012580872	-1.02731283076955	Compartment	up-regulated
Q63525	Nudc	-0.298201193742731	19.0138427639073	-4.73643756491159	0.000296885063138504	0.000657852720718792	-1.03213177387808	Compartment	down-regulated
B0BN94	Fam136a	0.442914798433827	16.0241906310066	4.7292709143184	0.000300994525973247	0.000666611117970973	-1.04628728533398	Compartment	up-regulated
A0A0G2K464	Scamp5	0.838433813117166	15.5541051579737	4.72889266153731	0.000301213044926453	0.000666747625488242	-1.04703453834638	Compartment	up-regulated
D3ZZ62	Xpot	-0.407682252363485	16.633946409677	-4.72662329293429	0.000302527513299244	0.000669308657741691	-1.05151803932603	Compartment	down-regulated
P31016	Dlg4	0.643899855830028	17.9329315756369	4.71908492806985	0.000306936525009968	0.000678709797758775	-1.06641466771041	Compartment	up-regulated
P97526	Nf1	0.247229697668991	16.9672974468081	4.7088331409378	0.000313039134789623	0.000691844161651533	-1.08668161817049	Compartment	up-regulated
Q8K4F7	Dcps	-0.984692103072466	16.321981635383	-4.70787914348108	0.000313613350277139	0.000692752982680791	-1.08856807837689	Compartment	down-regulated
D3ZZN3	Acss1	-0.352565627954283	16.4500520968842	-4.70754738300475	0.000313813292866434	0.000692834542692127	-1.08922412974826	Compartment	down-regulated
Q5RJR9	Serpinh1	-1.17351569142594	17.7163047565956	-4.70618215472713	0.000314637461370794	0.000694293463564837	-1.09192395292112	Compartment	down-regulated
Q9JKS6	Pclo	-1.41677005833351	21.1334653096723	-4.70454912207948	0.000315626231662769	0.000696113899619495	-1.0951535968833	Compartment	down-regulated
Q5I0D7	Pepd	0.193976995246954	18.1908360571845	4.70402999566395	0.000315941223523806	0.000696447199157768	-1.09618032211467	Compartment	up-regulated
Q5PPN7	Ccdc51	0.266119051257246	15.6935024342162	4.70147937351073	0.000317493587069726	0.000699506347872647	-1.10122528083406	Compartment	up-regulated
F1LWZ8	Lemd3	-0.556847184596176	14.4920750676791	-4.69490054330204	0.000321534009975165	0.000708041213675882	-1.11424046485081	Compartment	down-regulated
F1LX07	Slc25a12	0.355226825613708	19.9750648316536	4.6891925994016	0.000325082511672235	0.000715484554431382	-1.12553588015398	Compartment	up-regulated
Q9Z2F5	Ctbp1	-0.282335411849595	18.7465771084291	-4.68869820596123	0.00032539175872495	0.000715794500300743	-1.12651436933419	Compartment	down-regulated
D4ABN3	Synj1	0.435205558350808	14.9848414374924	4.68830984721308	0.000325634892884753	0.000715958766042524	-1.12728301301752	Compartment	up-regulated
Q75WE7	Vwa5a	-0.303553809877447	15.0809179234995	-4.68584406702067	0.000327182983717581	0.000718533193716524	-1.13216362462354	Compartment	down-regulated
B0BNE6	Ndufs8	0.235091439045368	18.8631969309725	4.68545351458634	0.000327428879330316	0.000718533193716524	-1.13293670945963	Compartment	up-regulated
Q63372	Nrxn1	0.700507566212608	17.4461031509394	4.68540149810728	0.00032746164378358	0.000718533193716524	-1.13303967527902	Compartment	up-regulated
Q9QYP2	Celsr2	0.30193185009435	14.4780447052884	4.6853690728643	0.000327482069700919	0.000718533193716524	-1.13310386067011	Compartment	up-regulated
F1M779	Cltc	0.779101268679814	18.00961134331	4.67805827424102	0.0003321211194862	0.000728335788346931	-1.14757788675436	Compartment	up-regulated
B0BN18	Pfdn2	-0.315608559804744	18.1289225947247	-4.67675114158534	0.000332957668999174	0.000729793756186946	-1.15016626658555	Compartment	down-regulated
B1WC33	Cdc42ep4	0.427565203847119	14.7696908936421	4.67574458501194	0.000333603333183954	0.000730832044346291	-1.15215954965785	Compartment	up-regulated
O35077	Gpd1	0.467469724818979	15.4777119619045	4.67068758780898	0.000336866768399076	0.000737357921715687	-1.16217527067415	Compartment	up-regulated
P20417	Ptpn1	-0.226284763506357	16.1838883956675	-4.67054247461629	0.000336960898495158	0.000737357921715687	-1.16246271033717	Compartment	down-regulated
Q9R1N3	Slc4a7	0.469552874141112	17.0879255899041	4.67032396089818	0.000337102692210254	0.000737357921715687	-1.16289554498197	Compartment	up-regulated
Q8VD52	Pdxp	0.274858312176251	19.9459210141979	4.6681397392632	0.000338523418997651	0.000740084635154329	-1.16722230885063	Compartment	up-regulated
P04692	Tpm1	0.444099266382036	18.489997761606	4.66459434467867	0.000340842670788762	0.000744771902751794	-1.17424633727776	Compartment	up-regulated
Q64560	Tpp2	0.271674222446861	18.8873159631215	4.66299360654216	0.000341895167189307	0.00074668780090162	-1.17741803253691	Compartment	up-regulated
D4A7N1	Chchd6	0.361046540523046	16.585285216201	4.65812169183773	0.00034511913947357	0.000753341727150833	-1.18707260189738	Compartment	up-regulated
P70582	Nup54	-0.276606676588186	14.6711206203143	-4.65448555784522	0.000347545740389371	0.000758249176927529	-1.19427960118271	Compartment	down-regulated
D3ZAA9	Mpp2	0.394570736655576	18.2633792192838	4.64990853126931	0.000350625264596147	0.000764575358919253	-1.20335313186825	Compartment	up-regulated
P08753	Gnai3	0.392058406767723	17.4525092696319	4.64454187201828	0.000354271904647675	0.000772131074232113	-1.21399434955077	Compartment	up-regulated
D4A507	Clip3	0.412876214767841	15.2657805901345	4.63331312363752	0.000362028765147259	0.000788632625256715	-1.23626717721205	Compartment	up-regulated
P52631	Stat3	-0.681397163047367	16.7650344230685	-4.63248349513468	0.000362608770884112	0.000789491432508952	-1.23791321948849	Compartment	down-regulated
Q6P6V0	Gpi	0.33444141331938	21.663711858838	4.63122282740051	0.0003634919553459	0.000790372304715215	-1.24041458714769	Compartment	up-regulated
Q5RK19	Snf8	0.298135743414906	15.6569770927764	4.6312164029043	0.000363496461817013	0.000790372304715215	-1.24042733473008	Compartment	up-regulated
Q3ZB99	Tjp2	-0.470823624141792	17.3399529590204	-4.63110978117416	0.000363571260168999	0.000790372304715215	-1.24063889569201	Compartment	down-regulated
Q99M64	Pi4k2a	-0.297510526578121	16.5646988129779	-4.62782607326486	0.000365882658918215	0.000794990439878534	-1.24715496974284	Compartment	down-regulated
P15146	Map2	-0.286404128140047	21.0906612385573	-4.6275159475164	0.000366101736839803	0.000795059980362372	-1.24777041987436	Compartment	down-regulated
Q63690	Bax	-0.210282826375725	17.5606180866193	-4.62667769259041	0.000366694570217872	0.000795940716765044	-1.24943399288417	Compartment	down-regulated
D3Z8A4	Tcaf1	-0.380776966688153	15.0497312713467	-4.62492760858419	0.000367935459150507	0.000798226493818099	-1.2529073445997	Compartment	down-regulated
Q9JKE3	Scamp5	0.866823059516107	20.560541340931	4.62436787060468	0.000368333250856776	0.000798681793949642	-1.25401829877128	Compartment	up-regulated
F1M5Q6	Fbxo21	0.330054150029667	14.8581650910023	4.62167143219588	0.00037025575689548	0.000802441084551653	-1.25937049640614	Compartment	up-regulated
D4A3V4	Rnf214	-0.390421431523656	15.0027532536972	-4.62059731288102	0.000371024457508691	0.000803697219374076	-1.26150270245307	Compartment	down-regulated
F1LMA5	Fv1	-1.07113708591372	16.8934998833194	-4.6192294015078	0.000372005792153943	0.000805412438438237	-1.26421824896168	Compartment	down-regulated
Q63450	Camk1	0.269228673015559	17.1849945466097	4.61756509895772	0.000373203361958285	0.000807593833158203	-1.26752239810973	Compartment	up-regulated
P05696	Prkca	0.536972053389551	17.5598001468474	4.61466061134638	0.000375302840694758	0.000811723701248203	-1.27328925442608	Compartment	up-regulated
Q6AYD2	Stn1	-0.580127294984771	15.4616277961245	-4.61274584054111	0.000376693560845979	0.00081431720935677	-1.2770914186519	Compartment	down-regulated
D4AE96	Ipo7	-0.254491984301659	18.1503002181048	-4.61090169152315	0.00037803800415983	0.000816808092363639	-1.28075364098962	Compartment	down-regulated
M0R6T4	Mms19	0.366429589391238	16.2078657740456	4.60689648484509	0.000380974971038	0.000822735582780233	-1.28870840653155	Compartment	up-regulated
A0A0G2K079	Bcas1	-1.24736671894982	15.2826900441999	-4.60068043944389	0.000385579719368953	0.000832256885382453	-1.30105679377507	Compartment	down-regulated
Q9JK11	Rtn4	0.2534723533204	20.6067630775993	4.5980937774309	0.000387512724076599	0.000836004607779465	-1.30619623693429	Compartment	up-regulated
P63081	Atp6v0c	0.558284665890494	18.2464403830852	4.59506261381107	0.000389790603532324	0.000840237786169342	-1.31221956954684	Compartment	up-regulated
P49621	Dgkb	0.35239791748011	16.8845565388457	4.59495684901585	0.000389870332782575	0.000840237786169342	-1.31242975229952	Compartment	up-regulated
Q925S8	Yme1l1	-0.318614014885828	15.663238059717	-4.59321028915748	0.000391189381718162	0.000842653255094875	-1.31590076504592	Compartment	down-regulated
P82450	Siae	-0.580408991256105	14.772391658279	-4.5893704744336	0.000394105488638904	0.000848504724779809	-1.32353268066036	Compartment	down-regulated
Q66HF8	Aldh1b1	0.31873616254075	18.0947238073601	4.58839243130916	0.00039485182235493	0.000849681136713141	-1.3254768084605	Compartment	up-regulated
O55145	Cx3cl1	0.350050788068645	14.9924619705471	4.58435687468138	0.000397946727633223	0.000855907688482387	-1.33349941361455	Compartment	up-regulated
Q6AXN4	Ndc1	-0.615116407535867	14.7260193537992	-4.57956039168354	0.000401657690250298	0.000863452293153145	-1.34303646701714	Compartment	down-regulated
D3ZSZ4	Pgbd5	0.457601156180371	14.9677470648696	4.5791488958211	0.000401977712292992	0.000863703375755922	-1.34385474982696	Compartment	up-regulated
Q5U316	Rab35	0.418522018897206	17.355705380176	4.57063894557829	0.000408655087317529	0.000877606933349924	-1.36078036888912	Compartment	up-regulated
Q08326	Rabif	0.271705178231108	17.3670414804411	4.56896727390198	0.000409980129225049	0.000880007853134574	-1.36410588500897	Compartment	up-regulated
B2RYP6	Luc7l2	-2.23013814855058	16.2878711159817	-4.56854526281083	0.000410315332480783	0.000880282767815916	-1.36494544260413	Compartment	down-regulated
D4A5K6	Zmpste24	-0.728870359482905	15.8913469114278	-4.55813337359215	0.000418675408333851	0.000897765128869256	-1.38566363327171	Compartment	down-regulated
Q6QIX3	Slc30a3	0.301020254909455	15.627813331173	4.54732091183314	0.000427542755276451	0.000916317049886493	-1.40718813009641	Compartment	up-regulated
P36876	Ppp2r2a	0.256212003848488	18.4030329705176	4.54574494325482	0.000428851252772821	0.000918658177562747	-1.41032620888986	Compartment	up-regulated
P81799	Nagk	0.207171763398239	16.1478093323683	4.54105403157265	0.000432770460743084	0.000926586628795017	-1.41966794981012	Compartment	up-regulated
Q5XI32	Capzb	0.201582930562508	20.1574580348339	4.5389497527283	0.000434540514791824	0.000929907949579683	-1.42385909339924	Compartment	up-regulated
B4F7A3	Lgalsl	0.361206154082325	17.2083245415094	4.53600024934835	0.000437034086460058	0.000934773461225589	-1.42973427995715	Compartment	up-regulated
G3V8F7	Gga2	0.454866115935133	14.0099580304526	4.53573110850723	0.000437262355191535	0.000934791252295786	-1.43027042220726	Compartment	up-regulated
Q99MB4	Cbwd1	0.348956715636958	15.1440186126444	4.5345128800788	0.000438297116294423	0.000936532299774408	-1.43269726655646	Compartment	up-regulated
G3V7P1	Stx12	0.273350107446851	17.983376221811	4.53308903482132	0.000439509720279889	0.000938651412658054	-1.43553387009547	Compartment	up-regulated
Q4KLG9	Zfand2b	0.274023470709508	15.4921914241902	4.53278547511537	0.000439768689819518	0.000938732763301332	-1.43613864640171	Compartment	up-regulated
Q64548	Rtn1	0.546629353176055	20.5883439950472	4.53184210259612	0.000440574491496975	0.000939809220616124	-1.4380181559567	Compartment	up-regulated
O54924	Exoc8	0.269514646550638	17.06683370826	4.53167750494415	0.000440715241573632	0.000939809220616124	-1.43834609598595	Compartment	up-regulated
B1WBV1	Aida	0.362934259282213	15.2640734429461	4.52479259409328	0.000446644246953594	0.000951974949625263	-1.45206531115354	Compartment	up-regulated
P0CD96		0.302357079956895	15.207928781562	4.52282669858614	0.000448352204257044	0.000955136274733051	-1.45598333134863	Compartment	up-regulated
B0BN83	Armc1	0.39262110460442	16.2862355299892	4.52137486148684	0.000449617860843581	0.000957352659611832	-1.45887702869423	Compartment	up-regulated
D3ZVR7	Prxl2b	0.451707987449511	17.9336001520638	4.51581502437508	0.00045449878384006	0.000967260806870433	-1.46996000878766	Compartment	up-regulated
A0A0G2K0L0	Papss1	-1.4510244630691	15.247207300991	-4.51412688266854	0.000455991541734769	0.000969951978164548	-1.4733256240708	Compartment	down-regulated
Q80W96	Isca1	0.387745809763383	15.7232735599845	4.51337835747767	0.000456655045424685	0.000970877410232571	-1.47481801456349	Compartment	up-regulated
[truncated: 10,751 more rows]
