# Supplementary material for: GOAT: efficient and robust identification of gene set enrichment
Source: Commun Biol. 2024 Jun 19;7:744. doi: 10.1038/s42003-024-06454-5 (PMC11187187; doi:10.1038/s42003-024-06454-5)
Supplement: Supplementary file 4 — Supplementary Data 1 [file 42003_2024_6454_MOESM4_ESM.zip › PMID34396684_transcriptomics.csv]

	log2FC	logCPM	LR	PValue	FDR	names	meanExpr	Test	Significant
Tll1	3.23641125094989	4.4006513697274	363.160118065242	5.77411690267889e-81	8.26218387604322e-77	Tll1	4.4006513697274	Cellbody	up-regulated
Nptx2	1.93066349399563	5.57316183448801	246.458848490961	1.5362584508072e-55	1.09911610863001e-51	Nptx2	5.57316183448801	Cellbody	up-regulated
Acan	3.3894112842592	3.9014124647351	193.53719160565	5.37371902109066e-44	2.56308484909288e-40	Acan	3.9014124647351	Cellbody	up-regulated
Htra4	3.79817101902864	3.7485074098687	156.989299921649	5.14621625086836e-36	1.84093020834188e-32	Htra4	3.7485074098687	Cellbody	up-regulated
AABR07052897.3	3.34460867706245	4.58164476939708	145.369592075225	1.78303403810074e-33	5.10268681023669e-30	AABR07052897.3	4.58164476939708	Cellbody	up-regulated
Per1	1.50604332488715	5.80860153033922	144.698581165127	2.49953401906382e-33	5.96097204646403e-30	Per1	5.80860153033922	Cellbody	up-regulated
Crym	-2.42798239325994	5.12034073530258	132.825696169745	9.87086638301121e-31	2.01774610106439e-27	Crym	5.12034073530258	Cellbody	down-regulated
Bhlhe22	-1.78345063485893	5.15816313836187	130.659069041639	2.9400274034128e-30	5.25860651442922e-27	Bhlhe22	5.15816313836187	Cellbody	down-regulated
Penk	2.59622055580843	3.43348805336648	127.183095702502	1.69401392011911e-29	2.69329390922048e-26	Penk	3.43348805336648	Cellbody	up-regulated
Scg2	1.70916980014372	7.12164894698494	111.558963279747	4.4633135645912e-26	6.38655537957355e-23	Scg2	7.12164894698494	Cellbody	up-regulated
Bdnf	2.05202092072534	6.15980436218735	110.88811588306	6.26061842456755e-26	8.14392627610337e-23	Bdnf	6.15980436218735	Cellbody	up-regulated
Atp2b4	-1.5578902001887	6.15078932455307	109.036564832234	1.59319593411595e-25	1.89975338510543e-22	Atp2b4	6.15078932455307	Cellbody	down-regulated
Rnf112	-1.40656434039196	3.97334868043507	103.567436399512	2.51680019719445e-24	2.77022261705041e-21	Rnf112	3.97334868043507	Cellbody	down-regulated
Pam	1.58846638341149	7.67823393029264	94.3396321801808	2.65775330002369e-22	2.71641371214564e-19	Pam	7.67823393029264	Cellbody	up-regulated
Agbl1	3.4600629349247	1.51568681264574	93.7045550582656	3.66316928573654e-22	3.49441928730695e-19	Agbl1	1.51568681264574	Cellbody	up-regulated
Hpca	-1.56195038229527	4.76331458383847	92.8849801592217	5.54235272217273e-22	4.9565953188481e-19	Hpca	4.76331458383847	Cellbody	down-regulated
Vxn	1.19858995262926	5.71900603875705	91.9393714334247	8.93730937563947e-22	7.52258587388384e-19	Vxn	5.71900603875705	Cellbody	up-regulated
Npas4	1.7378327245476	5.07580079500161	89.8696423421933	2.54380470394572e-21	2.0221834171533e-18	Npas4	5.07580079500161	Cellbody	up-regulated
Serpinb2	3.85164952842796	0.754640113855521	85.4295669852849	2.40103429918066e-20	1.80823156773558e-17	Serpinb2	0.754640113855521	Cellbody	up-regulated
Nfil3	1.95349203657629	3.70610628926887	83.5744268622838	6.13617347982826e-20	4.39012531614313e-17	Nfil3	3.70610628926887	Cellbody	up-regulated
Myh4	2.21418815433607	2.0268701185849	82.2424100243578	1.20378992719021e-19	8.20239527055465e-17	Myh4	2.0268701185849	Cellbody	up-regulated
AABR07007068.1	1.09002672065679	5.63962611546895	80.412654488898	3.03843123451292e-19	1.97622329702933e-16	AABR07007068.1	5.63962611546895	Cellbody	up-regulated
Neurod6	-1.63878752791856	4.34192428563228	78.5468463137805	7.81234546822929e-19	4.86029788282143e-16	Neurod6	4.34192428563228	Cellbody	down-regulated
Rnf144b	1.51683961856762	3.19651760820281	77.5234860196421	1.31153633414987e-18	7.81948891889603e-16	Rnf144b	3.19651760820281	Cellbody	up-regulated
Atp2b3	-1.1280363459349	4.85239655391154	76.4467380658206	2.26233086910178e-18	1.26991027672235e-15	Atp2b3	4.85239655391154	Cellbody	down-regulated
Fos	1.4177471863641	4.5988477486781	76.4077191649921	2.30747551853946e-18	1.26991027672235e-15	Fos	4.5988477486781	Cellbody	up-regulated
Spry4	1.24155830125011	5.2844424084322	74.5042762693023	6.05070616910149e-18	3.2066501693953e-15	Spry4	5.2844424084322	Cellbody	up-regulated
Rgs4	1.23770745709311	6.65993648909678	73.9233750540278	8.12089458368044e-18	4.15006716421012e-15	Rgs4	6.65993648909678	Cellbody	up-regulated
Pcdh19	-1.35391241510393	3.84342676054609	71.6934788900264	2.51361888094321e-17	1.24025422646263e-14	Pcdh19	3.84342676054609	Cellbody	down-regulated
Dusp4	1.36002506121605	5.94134687294475	71.344632055201	2.99972881842343e-17	1.43077065542736e-14	Dusp4	5.94134687294475	Cellbody	up-regulated
Cpne6	-1.37500283604029	3.38285655676755	70.437980143231	4.74966330452145e-17	2.19235265239992e-14	Cpne6	3.38285655676755	Cellbody	down-regulated
Rgs2	1.13319731753691	4.00400066467751	68.8416824347451	1.06693635097657e-16	4.77087257691367e-14	Rgs2	4.00400066467751	Cellbody	up-regulated
Inhba	3.14985013930907	1.55424200148454	67.96235226922	1.6664716999288e-16	7.2259222891761e-14	Inhba	1.55424200148454	Cellbody	up-regulated
Otof	-2.06942407486004	3.46039369728151	67.3429445842154	2.28157060490678e-16	9.44368607110063e-14	Otof	3.46039369728151	Cellbody	down-regulated
Htr1a	-3.75482420791841	0.236588184875937	67.31858323676	2.30993788866114e-16	9.44368607110063e-14	Htr1a	0.236588184875937	Cellbody	down-regulated
Slc8a2	-1.05523326684193	5.50975465527757	66.4636007195987	3.56414660313544e-16	1.41664927067403e-13	Slc8a2	5.50975465527757	Cellbody	down-regulated
Gprc5a	4.15442970928387	0.33084995859882	66.3713934032507	3.7348324866059e-16	1.44437075813091e-13	Gprc5a	0.33084995859882	Cellbody	up-regulated
Sorcs3	1.35805699443749	4.33301160578217	65.7160572159178	5.20798222737496e-16	1.96107941293443e-13	Sorcs3	4.33301160578217	Cellbody	up-regulated
Serpinf1	3.21928685337896	3.80544452529322	64.2375227216369	1.10288179399649e-15	4.04644502315276e-13	Serpinf1	3.80544452529322	Cellbody	up-regulated
Npy1r	-1.77604241676505	1.94176660144213	63.7895365985057	1.38446965421044e-15	4.9525940705243e-13	Npy1r	1.94176660144213	Cellbody	down-regulated
Fyb1	3.54100110597709	1.12969171848938	63.6525081003895	1.48419902339086e-15	5.17985459163411e-13	Fyb1	1.12969171848938	Cellbody	up-regulated
Cstf2	1.10007260745835	5.96023665741257	62.8120523746176	2.27403026648996e-15	7.74740454362019e-13	Cstf2	5.96023665741257	Cellbody	up-regulated
Rasgrp1	1.35013741191885	4.67314780201127	59.615069266865	1.15348540224363e-14	3.83842386528003e-12	Rasgrp1	4.67314780201127	Cellbody	up-regulated
Grasp	1.62810619665918	2.55857227344988	59.4647384987679	1.24505130379138e-14	4.04896343317064e-12	Grasp	2.55857227344988	Cellbody	up-regulated
Lgi2	1.87282645268843	5.46113150515417	59.0322610902768	1.55107962597895e-14	4.93208852625173e-12	Lgi2	5.46113150515417	Cellbody	up-regulated
Nox1	2.93845621905577	0.432642390813476	58.6056973524428	1.92657771243996e-14	5.99291314941378e-12	Nox1	0.432642390813476	Cellbody	up-regulated
AABR07025284.1	4.90172127303109	-0.469822712329064	58.0123267768536	2.60480419828423e-14	7.93024324962746e-12	AABR07025284.1	-0.469822712329064	Cellbody	up-regulated
Adamts3	-1.56203258503677	2.37224297752738	56.2310392154485	6.44362338132956e-14	1.9208709784051e-11	Adamts3	2.37224297752738	Cellbody	down-regulated
Gpat3	1.61935822028555	3.10841881460388	55.6835786707974	8.51263990731848e-14	2.48586458028204e-11	Gpat3	3.10841881460388	Cellbody	up-regulated
Spty2d1	1.31551125391767	3.54645385747356	55.0849982171811	1.15428560700126e-13	3.3033345501162e-11	Spty2d1	3.54645385747356	Cellbody	up-regulated
Clstn2	-1.04619125853348	5.44547525240208	53.9989858164321	2.00593120076159e-13	5.55088793655153e-11	Clstn2	5.44547525240208	Cellbody	down-regulated
Mustn1	2.84901578933226	2.35622994161482	53.9879445006755	2.01723511566622e-13	5.55088793655153e-11	Mustn1	2.35622994161482	Cellbody	up-regulated
LOC100911581	-1.48732148178548	3.50594502993178	53.7394454563257	2.28920696079696e-13	6.18042686831014e-11	LOC100911581	3.50594502993178	Cellbody	down-regulated
AC118957.2	1.27535564700662	6.2130074278089	53.0138726869454	3.31200922485095e-13	8.77621111081339e-11	AC118957.2	6.2130074278089	Cellbody	up-regulated
Blnk	4.21825807730033	0.0677404295759317	52.8192609703453	3.65697397035341e-13	9.51411646214308e-11	Blnk	0.0677404295759317	Cellbody	up-regulated
Plk2	1.65529155534033	5.76315938319642	51.154738157781	8.5364384845419e-13	2.18121246920196e-10	Plk2	5.76315938319642	Cellbody	up-regulated
Actr3b	1.05487996693363	4.64260141433898	49.8774455719459	1.63655102826957e-12	4.10831730938758e-10	Actr3b	4.64260141433898	Cellbody	up-regulated
Ap1g2	-1.73677803760683	1.65049123940703	48.6920561305539	2.99476987708768e-12	7.38830382262889e-10	Ap1g2	1.65049123940703	Cellbody	down-regulated
Mat2b	0.975612403607952	4.81867920822286	47.9772636705286	4.31190399146727e-12	1.04574634260856e-09	Mat2b	4.81867920822286	Cellbody	up-regulated
Pdyn	3.41873200711619	2.45114724715002	47.7509932778699	4.83938988571808e-12	1.15411383124567e-09	Pdyn	2.45114724715002	Cellbody	up-regulated
Irs2	0.872801973806367	5.72807641074869	47.5550520799038	5.34807542307424e-12	1.25451821686507e-09	Irs2	5.72807641074869	Cellbody	up-regulated
Adcyap1	1.26479743013069	2.96616801948292	47.3946381336593	5.80412309709342e-12	1.33953544187596e-09	Adcyap1	2.96616801948292	Cellbody	up-regulated
LOC680663	3.10907031136073	0.994915425032534	47.2632988301042	6.20634690089937e-12	1.40962885404713e-09	LOC680663	0.994915425032534	Cellbody	up-regulated
AABR07051069.1	1.90332889411318	5.38781279412542	47.0796804058699	6.8158654009537e-12	1.5238784065976e-09	AABR07051069.1	5.38781279412542	Cellbody	up-regulated
Filip1	-1.56562294768591	2.42982115188854	46.9686713620128	7.21305326768871e-12	1.58787044934397e-09	Filip1	2.42982115188854	Cellbody	down-regulated
Ryr2	-0.880467105830224	6.55297508256924	46.8345512967543	7.72395738005461e-12	1.67457736592729e-09	Ryr2	6.55297508256924	Cellbody	down-regulated
Ckap2	1.31794245938765	3.16223075415478	46.7120293819394	8.22227338786122e-12	1.75600761055084e-09	Ckap2	3.16223075415478	Cellbody	up-regulated
Grm1	-1.63158495108488	3.35327985889866	46.4054959477582	9.61454568828125e-12	2.02315491549436e-09	Grm1	3.35327985889866	Cellbody	down-regulated
Wnt4	-1.81500437016424	2.14501006297796	46.1865651772537	1.07511679834235e-11	2.20020840391402e-09	Wnt4	2.14501006297796	Cellbody	down-regulated
Hpse	2.53180363651669	0.881489984051233	46.1843233741312	1.07634767121379e-11	2.20020840391402e-09	Hpse	0.881489984051233	Cellbody	up-regulated
Gucy1a1	-1.46874663250242	3.12464246789973	45.803102466233	1.30756290336111e-11	2.63519965974565e-09	Gucy1a1	3.12464246789973	Cellbody	down-regulated
Pak6	1.16421448612539	7.18833023319306	45.7691989507393	1.33039032531054e-11	2.64396599512062e-09	Pak6	7.18833023319306	Cellbody	up-regulated
AABR07007055.1	1.0906696813494	3.27285154398457	45.7072436295262	1.37314057275217e-11	2.67052755115886e-09	AABR07007055.1	3.27285154398457	Cellbody	up-regulated
Mmp9	3.45793016392945	-0.308444290290246	45.6959473655993	1.3810821076648e-11	2.67052755115886e-09	Mmp9	-0.308444290290246	Cellbody	up-regulated
Dgkg	-1.05547397949138	5.00581154578662	45.5837168199795	1.46252347636742e-11	2.79029978977885e-09	Dgkg	5.00581154578662	Cellbody	down-regulated
Crem	1.37836482715588	5.21558159090312	45.182145762894	1.79534419105335e-11	3.38020789865558e-09	Crem	5.21558159090312	Cellbody	up-regulated
Camk2a	-1.12535242956246	8.07534823159247	45.0436329815394	1.9269275299291e-11	3.56476769415672e-09	Camk2a	8.07534823159247	Cellbody	down-regulated
Nov	-1.84982894344044	4.30138001098096	45.0271696055518	1.94319575193392e-11	3.56476769415672e-09	Nov	4.30138001098096	Cellbody	down-regulated
Gsto1	0.908988173676135	4.40812884609029	44.0494595500855	3.20182263074371e-11	5.79935190168504e-09	Gsto1	4.40812884609029	Cellbody	up-regulated
LOC103690141	-1.50894927753723	3.49813071304214	43.623110020143	3.98109895155996e-11	7.12069311223394e-09	LOC103690141	3.49813071304214	Cellbody	down-regulated
Itgbl1	-1.08948831988214	3.28964679476694	41.2630792753996	1.3305853141989e-10	2.32616581246013e-08	Itgbl1	3.28964679476694	Cellbody	down-regulated
Acss1	-0.989403832453681	5.11876408219083	41.2381976703576	1.34763097060363e-10	2.32616581246013e-08	Acss1	5.11876408219083	Cellbody	down-regulated
Perm1	1.79656315589061	1.23183682463142	41.2357740309161	1.34930297319303e-10	2.32616581246013e-08	Perm1	1.23183682463142	Cellbody	up-regulated
Kif18a	1.17665106860143	3.05593005316888	41.0729629213877	1.46651023312658e-10	2.4981303483105e-08	Kif18a	3.05593005316888	Cellbody	up-regulated
Rfx3	-0.902666279808957	5.22847642344441	40.8802565858093	1.61847985384305e-10	2.72456802689885e-08	Rfx3	5.22847642344441	Cellbody	down-regulated
Khdrbs3	-0.825198405953808	6.2588083854611	40.4375886978504	2.02997865810991e-10	3.37755402545287e-08	Khdrbs3	6.2588083854611	Cellbody	down-regulated
Ppm1l	1.02490603731343	5.89746636852173	40.1194487594208	2.38898626903878e-10	3.9291959222616e-08	Ppm1l	5.89746636852173	Cellbody	up-regulated
Ccl2	3.4094141588055	0.518109316436285	39.8999627766382	2.67308295741827e-10	4.33810090583115e-08	Ccl2	0.518109316436285	Cellbody	up-regulated
Hdac9	0.862864829545036	5.06656455741875	39.8816673317761	2.69823873519444e-10	4.33810090583115e-08	Hdac9	5.06656455741875	Cellbody	up-regulated
Scn3b	-0.835475637073474	5.50138783968259	39.24450631273	3.73918971648345e-10	5.88764522379228e-08	Scn3b	5.50138783968259	Cellbody	down-regulated
Cds1	0.958444375209301	4.29101038320263	39.2292688069489	3.76848487842152e-10	5.88764522379228e-08	Cds1	4.29101038320263	Cellbody	up-regulated
Mcoln3	2.97219654259414	0.642708504908124	39.2204867772681	3.78547320280166e-10	5.88764522379228e-08	Mcoln3	0.642708504908124	Cellbody	up-regulated
Mvd	1.03408417940618	4.35077866712702	39.0874725833654	4.05235915785458e-10	6.23496851502593e-08	Mvd	4.35077866712702	Cellbody	up-regulated
L1cam	-0.942128772732036	5.98529452020512	38.854652467163	4.56564465959826e-10	6.94997972704164e-08	L1cam	5.98529452020512	Cellbody	down-regulated
Dusp1	1.47124164753802	3.47515154290802	38.7591031306393	4.79468947085995e-10	7.22181175142473e-08	Dusp1	3.47515154290802	Cellbody	up-regulated
Kcnk9	-1.0590733205959	3.28139395133878	38.6815265790664	4.98908677702861e-10	7.436337780469e-08	Kcnk9	3.28139395133878	Cellbody	down-regulated
Tac1	2.71459552988647	1.84106253805056	38.6596922380799	5.04521041050326e-10	7.44246554266919e-08	Tac1	1.84106253805056	Cellbody	up-regulated
Necab1	-1.02432053599015	3.78968388412399	38.3285746026109	5.97808418491532e-10	8.72861291856667e-08	Necab1	3.78968388412399	Cellbody	down-regulated
Dok5	0.948408835014051	3.13468271872014	37.9267371571504	7.34516813117839e-10	1.06163647261648e-07	Dok5	3.13468271872014	Cellbody	up-regulated
Gadd45g	1.05859527922444	3.05016953196068	37.6928614407982	8.28070398608998e-10	1.18488593336961e-07	Gadd45g	3.05016953196068	Cellbody	up-regulated
Prkcg	-0.884098071980686	5.21874019158393	37.2007060306958	1.06575186653806e-09	1.50988549092011e-07	Prkcg	5.21874019158393	Cellbody	down-regulated
Tmod1	1.33536339053683	3.20026989433515	37.0627549734162	1.14387876554479e-09	1.60468247609611e-07	Tmod1	3.20026989433515	Cellbody	up-regulated
Adam19	-0.750489386245882	4.60878349613211	36.6949072430871	1.3813984692477e-09	1.9190709414044e-07	Adam19	4.60878349613211	Cellbody	down-regulated
Kcnj4	0.845144317927975	4.6167584824627	36.5565836293997	1.48298241098353e-09	2.02325369449152e-07	Kcnj4	4.6167584824627	Cellbody	up-regulated
Cntn2	-1.10572836454221	2.70999255075456	36.5543647871693	1.48467145098616e-09	2.02325369449152e-07	Cntn2	2.70999255075456	Cellbody	down-regulated
Sgk1	0.893674637727669	4.52239554696212	35.8684058995142	2.11104292664466e-09	2.84622292721836e-07	Sgk1	4.52239554696212	Cellbody	up-regulated
Dusp6	0.714394204314773	4.78079655684655	35.8524961854596	2.12835175911918e-09	2.84622292721836e-07	Dusp6	4.78079655684655	Cellbody	up-regulated
Sik1	0.985473414364703	3.51806930696696	35.7431321950622	2.25124184050315e-09	2.98268699034811e-07	Sik1	3.51806930696696	Cellbody	up-regulated
Hip1r	0.764663376212195	5.06722243756728	35.2514888967388	2.89760486871856e-09	3.77457184466076e-07	Hip1r	5.06722243756728	Cellbody	up-regulated
Lrrn1	-0.85446144965861	4.70301170971027	35.2487447846414	2.90169056476821e-09	3.77457184466076e-07	Lrrn1	4.70301170971027	Cellbody	down-regulated
Arhgef28	-1.03880501670391	4.17079071725069	34.8573073902316	3.54775506895188e-09	4.53518000244361e-07	Arhgef28	4.17079071725069	Cellbody	down-regulated
Unc13b	0.760563874448176	4.93171644150689	34.8561882458279	3.54979495613729e-09	4.53518000244361e-07	Unc13b	4.93171644150689	Cellbody	up-regulated
Vgf	1.91577265980019	4.07069433036678	34.7115883268984	3.82348811377235e-09	4.84161870973173e-07	Vgf	4.07069433036678	Cellbody	up-regulated
Ago2	0.719075791454227	5.99987237684124	34.6523998486091	3.94152362501787e-09	4.94730364477023e-07	Ago2	5.99987237684124	Cellbody	up-regulated
Dapk1	-0.838956373988352	4.53243566186663	34.6269725089352	3.99334570449231e-09	4.96876379874613e-07	Dapk1	4.53243566186663	Cellbody	down-regulated
Lpl	-0.923395295389636	4.97013797601804	34.6028984781348	4.04303835435283e-09	4.98722722520988e-07	Lpl	4.97013797601804	Cellbody	down-regulated
Csrnp1	1.69799209455464	2.09261677669878	34.4769818833728	4.31321984289021e-09	5.27503100272787e-07	Csrnp1	2.09261677669878	Cellbody	up-regulated
Dnah9	-1.02559219828799	5.51377124885335	34.4597463193126	4.35158319000319e-09	5.27684778523353e-07	Dnah9	5.51377124885335	Cellbody	down-regulated
Tmem100	1.45157969423518	4.66341762862624	34.3792424083267	4.53534601661318e-09	5.45346774384184e-07	Tmem100	4.66341762862624	Cellbody	up-regulated
Rasal1	-1.23494285049416	3.9273036242829	34.3588371248444	4.58314612019467e-09	5.4650198194888e-07	Rasal1	3.9273036242829	Cellbody	down-regulated
Faah	-1.56516066600345	2.38664164257626	34.2987177311768	4.72693110323312e-09	5.58988902117048e-07	Faah	2.38664164257626	Cellbody	down-regulated
Shisa6	-1.23197646855824	2.55498450080899	34.0468833791543	5.38000118604046e-09	6.31003581729942e-07	Shisa6	2.55498450080899	Cellbody	down-regulated
Mgat4c	-1.22087020699244	1.99072960487738	33.9046014859743	5.78816425048637e-09	6.73356441139914e-07	Mgat4c	1.99072960487738	Cellbody	down-regulated
Apold1	1.52258149095358	3.76334106984718	33.8269053508265	6.02399649626993e-09	6.95140047299407e-07	Apold1	3.76334106984718	Cellbody	up-regulated
Sgtb	0.919101881249667	4.70756727033396	33.2572841144764	8.0736762680371e-09	9.24209869754743e-07	Sgtb	4.70756727033396	Cellbody	up-regulated
Tmem35a	1.17843627237551	5.86121643829974	33.238884867708	8.15042984229144e-09	9.25591274709112e-07	Tmem35a	5.86121643829974	Cellbody	up-regulated
Fras1	0.847474186812828	5.35809595947959	33.1280282501805	8.62859060607775e-09	9.67438680474908e-07	Fras1	5.35809595947959	Cellbody	up-regulated
Relt	1.91077084083734	1.46302319386798	33.1222783748172	8.65414432181062e-09	9.67438680474908e-07	Relt	1.46302319386798	Cellbody	up-regulated
Ptprn	0.891037858708221	7.36633656238154	32.994777970687	9.24067384571964e-09	1.02499846556901e-06	Ptprn	7.36633656238154	Cellbody	up-regulated
Stum	-1.21349738242709	2.74151202716	32.9510338353704	9.450947544028e-09	1.04025852621151e-06	Stum	2.74151202716	Cellbody	down-regulated
Chst9	-2.69338851204013	-0.405622509621395	32.7591410190885	1.0431459864303e-08	1.13941800914742e-06	Chst9	-0.405622509621395	Cellbody	down-regulated
Pnoc	2.33281088815047	1.22736549824106	32.634823038525	1.11204375086468e-08	1.20547227508505e-06	Pnoc	1.22736549824106	Cellbody	up-regulated
Cdh11	-0.674276113470398	5.36279242179342	32.0355578605173	1.51376278603314e-08	1.62860388762017e-06	Cdh11	5.36279242179342	Cellbody	down-regulated
Dot1l	0.809217909013207	4.5920585173735	31.9694384849944	1.566172737514e-08	1.67241535082745e-06	Dot1l	4.5920585173735	Cellbody	up-regulated
Mycl	-1.0905825936003	2.72523173318996	31.6660742283201	1.83092845123812e-08	1.94064853398268e-06	Mycl	2.72523173318996	Cellbody	down-regulated
Ier5	1.11735412466648	3.55052356061057	31.421232052553	2.07697213739123e-08	2.1852495819067e-06	Ier5	3.55052356061057	Cellbody	up-regulated
Ppp3ca	-0.730473326128068	6.66946307139007	31.3022976416203	2.20818152335953e-08	2.30634083341252e-06	Ppp3ca	6.66946307139007	Cellbody	down-regulated
Islr2	-1.46546957065427	3.59252561230356	31.0478296062338	2.51747671590009e-08	2.61033147303003e-06	Islr2	3.59252561230356	Cellbody	down-regulated
Zdbf2	0.876617912416905	7.4375551549178	30.8692593428162	2.76009327369478e-08	2.84130752901428e-06	Zdbf2	7.4375551549178	Cellbody	up-regulated
AC118957.1	1.06256206887091	6.51178367570405	30.5882842695979	3.19014302842516e-08	3.26055404240969e-06	AC118957.1	6.51178367570405	Cellbody	up-regulated
Tyro3	0.757887544200174	5.39293215211859	30.497128231349	3.3436109209772e-08	3.39317224597608e-06	Tyro3	5.39293215211859	Cellbody	up-regulated
Rgs7	0.979723926555965	4.56658717494052	30.4040228972123	3.50799900149184e-08	3.52955993667127e-06	Rgs7	4.56658717494052	Cellbody	up-regulated
Slc24a2	-0.802855244262021	5.92548284190156	30.3933572828528	3.52733993251793e-08	3.52955993667127e-06	Slc24a2	5.92548284190156	Cellbody	down-regulated
Prmt8	0.687107060785822	5.03457501355785	30.2615805435094	3.77530387463692e-08	3.75144605154026e-06	Prmt8	5.03457501355785	Cellbody	up-regulated
Rcan2	1.40891637852865	5.09534353064075	30.1838114649697	3.92975981892145e-08	3.8779953964791e-06	Rcan2	5.09534353064075	Cellbody	up-regulated
Cyp26b1	1.55413291008937	2.42857839385168	30.1245170352109	4.05176373109072e-08	3.95268132864708e-06	Cyp26b1	2.42857839385168	Cellbody	up-regulated
Akap5	-0.834977386292721	3.70508106787036	30.1202492283592	4.06069016221344e-08	3.95268132864708e-06	Akap5	3.70508106787036	Cellbody	down-regulated
Pappa1	1.20307714250795	2.4933927160234	30.1002596004882	4.10276290506183e-08	3.96665097354931e-06	Pappa1	2.4933927160234	Cellbody	up-regulated
Clcn4	-0.663577615129663	5.98433384960305	30.0373783811525	4.23797977833711e-08	4.06988272806884e-06	Clcn4	5.98433384960305	Cellbody	down-regulated
Pde10a	0.914868031566272	5.55139954952075	29.9716321164679	4.38413465374579e-08	4.1821721840299e-06	Pde10a	5.55139954952075	Cellbody	up-regulated
Chst8	1.26875784448428	2.9052416219115	29.6283806585274	5.23330642591181e-08	4.95916434757431e-06	Chst8	2.9052416219115	Cellbody	up-regulated
Slc7a14	0.814538194645747	3.81036419959297	29.4777559865241	5.65621605501904e-08	5.30942878793633e-06	Slc7a14	3.81036419959297	Cellbody	up-regulated
Slc7a8	1.17058768649476	4.89191675134739	29.4705981226572	5.67714448636704e-08	5.30942878793633e-06	Slc7a8	4.89191675134739	Cellbody	up-regulated
Zc3h12c	0.8270744058592	3.72931783828056	29.4340121050412	5.78533402079436e-08	5.3754769158147e-06	Zc3h12c	3.72931783828056	Cellbody	up-regulated
Neurod1	-1.1279495698864	2.47981336250671	29.3026021504451	6.1912496001506e-08	5.71552196958419e-06	Neurod1	2.47981336250671	Cellbody	down-regulated
Kcnt1	0.894107768246481	4.69317699113975	29.149710390047	6.69957574881995e-08	6.11479701757757e-06	Kcnt1	4.69317699113975	Cellbody	up-regulated
Iqsec3	0.818064392145068	7.97422724684328	29.1469216602492	6.70922588412662e-08	6.11479701757757e-06	Iqsec3	7.97422724684328	Cellbody	up-regulated
AABR07028352.1	-1.37815599771359	2.81491890114961	29.1229033648808	6.79291757044538e-08	6.15188971617107e-06	AABR07028352.1	2.81491890114961	Cellbody	down-regulated
Vat1l	0.855893562539191	5.95620448970936	29.1104267690946	6.83680424010605e-08	6.15269382840738e-06	Vat1l	5.95620448970936	Cellbody	up-regulated
Dgkk	2.18347171477077	1.33359217941252	29.0306764307408	7.12411821123189e-08	6.37118796778232e-06	Dgkk	1.33359217941252	Cellbody	up-regulated
Nr4a1	1.11758173210097	3.65345997699921	29.010784021088	7.19764975992088e-08	6.39696710650359e-06	Nr4a1	3.65345997699921	Cellbody	up-regulated
Pdgfb	1.12904961220817	2.99964420670503	28.7959051683691	8.04209641908429e-08	7.10335541115291e-06	Pdgfb	2.99964420670503	Cellbody	up-regulated
Kdr	1.40994687542831	2.08742199554349	28.7404517207965	8.27569316462801e-08	7.26484009157437e-06	Kdr	2.08742199554349	Cellbody	up-regulated
AABR07024139.1	1.29761714796572	4.16708654158292	28.682985988099	8.52494302279482e-08	7.43801278738848e-06	AABR07024139.1	4.16708654158292	Cellbody	up-regulated
Kcnip2	-0.790875569943117	5.49439976801969	28.6636892506941	8.61031601119672e-08	7.4669704123766e-06	Kcnip2	5.49439976801969	Cellbody	down-regulated
Fbxo9	0.643083204872809	4.9020177984312	28.5113445122548	9.31510905958378e-08	8.02951177913158e-06	Fbxo9	4.9020177984312	Cellbody	up-regulated
Hars	0.638970930481532	5.17470230886568	28.3603547864479	1.00706688345226e-07	8.62881439240624e-06	Hars	5.17470230886568	Cellbody	up-regulated
Aloxe3	1.81348861816718	1.50616281756017	28.337248426818	1.01915929121914e-07	8.68044660598494e-06	Aloxe3	1.50616281756017	Cellbody	up-regulated
Rem2	1.12574266539378	2.67704942479093	28.3190586045993	1.02878096476266e-07	8.71054841703487e-06	Rem2	2.67704942479093	Cellbody	up-regulated
Rxfp1	1.75041453911684	1.03213476938104	28.2907082963406	1.04395893600426e-07	8.78706377369701e-06	Rxfp1	1.03213476938104	Cellbody	up-regulated
Cadm3	-0.786241012589418	5.91307528579222	28.2661144622188	1.05730744418231e-07	8.84737556655244e-06	Cadm3	5.91307528579222	Cellbody	down-regulated
Rnf152	-1.22539264146016	2.45415600490991	28.1548187497069	1.11988499974077e-07	9.3165316635411e-06	Rnf152	2.45415600490991	Cellbody	down-regulated
Jph4	-1.16250629744797	5.45669451356512	28.0012235972773	1.21238766049235e-07	1.00277774762919e-05	Jph4	5.45669451356512	Cellbody	down-regulated
Fosl2	1.07017735167602	2.4036833923271	27.8474971764811	1.31263760046115e-07	1.07945582902291e-05	Fosl2	2.4036833923271	Cellbody	up-regulated
Shroom2	-0.683559838762204	4.998173060071	27.8285205009921	1.32557556785116e-07	1.08386633145041e-05	Shroom2	4.998173060071	Cellbody	down-regulated
Sptssb	1.52608740480092	1.14061966160966	27.8062384342681	1.34093031407853e-07	1.09019158319032e-05	Sptssb	1.14061966160966	Cellbody	up-regulated
RGD1304884	0.891351456031791	5.97876137856683	27.5804638374056	1.50693132143783e-07	1.21823052420643e-05	RGD1304884	5.97876137856683	Cellbody	up-regulated
Cabp7	-1.59366120481739	5.15320103034572	27.4964926876754	1.57379649291079e-07	1.265137866127e-05	Cabp7	5.15320103034572	Cellbody	down-regulated
Kcng2	-1.25284355700576	3.30359208803358	27.470838561458	1.59481157104635e-07	1.27486920503364e-05	Kcng2	3.30359208803358	Cellbody	down-regulated
Rhoq	0.664411162749303	6.22208215511741	27.4215960405776	1.63594079792566e-07	1.30048204875101e-05	Rhoq	6.22208215511741	Cellbody	up-regulated
B3gat1	-0.704962924543961	6.34084683889945	27.3736748217556	1.67698687215264e-07	1.32574614108465e-05	B3gat1	6.34084683889945	Cellbody	down-regulated
Slc6a17	0.984457874689399	7.25761684121975	27.2401572074019	1.79687542173822e-07	1.40932499833314e-05	Slc6a17	7.25761684121975	Cellbody	up-regulated
Tmem164	-0.703013719439446	4.36425820695553	27.2342138624453	1.80240739880471e-07	1.40932499833314e-05	Tmem164	4.36425820695553	Cellbody	down-regulated
Abca8a	-0.745026129244885	4.74712283585559	27.0695486520669	1.96265371154497e-07	1.51898254351294e-05	Abca8a	4.74712283585559	Cellbody	down-regulated
Scube1	1.06781914171672	2.22877014374072	27.0683399662812	1.96388126738343e-07	1.51898254351294e-05	Scube1	2.22877014374072	Cellbody	up-regulated
Chn1	-0.70475287374559	6.25720700204686	27.0531645659285	1.97935922741469e-07	1.52272318199337e-05	Chn1	6.25720700204686	Cellbody	down-regulated
Gpr3	1.47580053465171	1.37792897681723	26.7900980365539	2.26796471882835e-07	1.73541749527887e-05	Gpr3	1.37792897681723	Cellbody	up-regulated
4933403O08Rik	2.61531827860676	-0.291928456884851	26.7333846737304	2.33551321448905e-07	1.77759886096403e-05	4933403O08Rik	-0.291928456884851	Cellbody	up-regulated
AABR07059159.1	1.10658758178855	3.19446131292918	26.6214755967276	2.47477571049502e-07	1.87362781171816e-05	AABR07059159.1	3.19446131292918	Cellbody	up-regulated
Ccnf	1.09090333332751	2.62921227677324	26.5329188229856	2.59085387007261e-07	1.95118568562468e-05	Ccnf	2.62921227677324	Cellbody	up-regulated
Spry2	0.702098585743932	5.42919957944639	26.5110085609359	2.6204058037883e-07	1.96310924850297e-05	Spry2	5.42919957944639	Cellbody	up-regulated
Ptgs2	1.0836721062104	3.27779245806282	26.4979916897769	2.63812233182058e-07	1.96608814823024e-05	Ptgs2	3.27779245806282	Cellbody	up-regulated
Sema3a	1.11234353619034	2.74674970607067	26.4410498366384	2.7170448728688e-07	2.01441425315439e-05	Sema3a	2.74674970607067	Cellbody	up-regulated
Rab20	2.73064161953317	0.0237077440063973	26.3965539963227	2.78036075287222e-07	2.05073103159014e-05	Rab20	0.0237077440063973	Cellbody	up-regulated
Prkar2a	0.706149520962704	5.72633860841677	26.2650074809549	2.97632900617225e-07	2.18401496150353e-05	Prkar2a	5.72633860841677	Cellbody	up-regulated
Tmem158	-1.13207227374205	2.80640359423874	26.1980589797652	3.08132093890134e-07	2.24952149564996e-05	Tmem158	2.80640359423874	Cellbody	down-regulated
Fndc3a	0.627035636210044	5.24295553649366	26.1260536420408	3.19839099457968e-07	2.32313587520003e-05	Fndc3a	5.24295553649366	Cellbody	up-regulated
Fosb	1.74668525867379	1.68827057713675	25.9969051610758	3.41965107452448e-07	2.47130238511974e-05	Fosb	1.68827057713675	Cellbody	up-regulated
Ltbp1	1.75300097685367	1.94509726512099	25.8847542434849	3.6242026871344e-07	2.60596564071388e-05	Ltbp1	1.94509726512099	Cellbody	up-regulated
Chst10	0.629819755028237	4.92895550246952	25.8162119985064	3.75521012846599e-07	2.68666508641099e-05	Chst10	4.92895550246952	Cellbody	up-regulated
Mylk3	2.20886488750245	-0.299599674122102	25.6537192602258	4.08507396786261e-07	2.90812554259433e-05	Mylk3	-0.299599674122102	Cellbody	up-regulated
Nptx1	0.882645560068623	5.74265973389244	25.6147641655398	4.16837812271496e-07	2.9527387404915e-05	Nptx1	5.74265973389244	Cellbody	up-regulated
Jak2	0.716657103931478	6.32135401954622	25.5795820824863	4.24507649637793e-07	2.99225613727447e-05	Jak2	6.32135401954622	Cellbody	up-regulated
Tenm3	0.635884803574301	6.13374249859278	25.5085590109296	4.40424778528717e-07	3.0892343901801e-05	Tenm3	6.13374249859278	Cellbody	up-regulated
Plxnb1	-0.709009888425837	5.4822512525271	25.4218206926029	4.60677750121633e-07	3.215530695849e-05	Plxnb1	5.4822512525271	Cellbody	down-regulated
Cdh12	0.762929178111965	3.92059340614678	25.341358942848	4.80299135144832e-07	3.3362137498968e-05	Cdh12	3.92059340614678	Cellbody	up-regulated
Neurog2	1.77699652506189	1.37157717434836	25.3262825954691	4.84067801461303e-07	3.34614790874869e-05	Neurog2	1.37157717434836	Cellbody	up-regulated
AABR07025277.1	3.01849599416003	-0.986984701636978	25.3088334657544	4.88466625083467e-07	3.36032160496122e-05	AABR07025277.1	-0.986984701636978	Cellbody	up-regulated
Fgf13	-0.768111147017583	7.00388531861718	25.2214888585441	5.11095475614236e-07	3.49916993328426e-05	Fgf13	7.00388531861718	Cellbody	down-regulated
Brinp2	-0.646183047823938	5.75164971332858	25.0693436980112	5.53051522925816e-07	3.76838773406928e-05	Brinp2	5.75164971332858	Cellbody	down-regulated
Fat3	0.732420499962973	7.12982053348607	25.0558404985516	5.56938052037266e-07	3.77688463819964e-05	Fat3	7.12982053348607	Cellbody	up-regulated
Ntsr1	-1.7076298301706	1.66608648411209	24.9807811018348	5.79046417070036e-07	3.90829018012035e-05	Ntsr1	1.66608648411209	Cellbody	down-regulated
Pcdh8	0.964491439033895	5.57774710076379	24.8983407508985	6.04344173690584e-07	4.05988769076928e-05	Pcdh8	5.57774710076379	Cellbody	up-regulated
Arhgdib	2.5615914311885	-0.330908898474629	24.8538080383364	6.18467503722981e-07	4.13535117325801e-05	Arhgdib	-0.330908898474629	Cellbody	up-regulated
Gabra5	-0.774934326698587	6.33463802786861	24.8346766266795	6.24636113888405e-07	4.15717123424613e-05	Gabra5	6.33463802786861	Cellbody	down-regulated
LOC103690024	0.742642685818974	4.71591681024084	24.8071466841795	6.33621106896052e-07	4.1974464900813e-05	LOC103690024	4.71591681024084	Cellbody	up-regulated
AABR07052585.1	2.67286660774557	-0.772885012476714	24.7899978809194	6.39283375119508e-07	4.21544046755071e-05	AABR07052585.1	-0.772885012476714	Cellbody	up-regulated
Rprml	-1.11556811200479	2.68733117708607	24.7636787264983	6.4807239363793e-07	4.25379260576383e-05	Rprml	2.68733117708607	Cellbody	down-regulated
Kcna1	0.967416603448486	4.1839001030361	24.6733478087467	6.79169389782773e-07	4.43755013625648e-05	Kcna1	4.1839001030361	Cellbody	up-regulated
Nr1d2	-1.00061579401222	3.92534967629352	24.6564308647762	6.85157380649702e-07	4.45632589078027e-05	Nr1d2	3.92534967629352	Cellbody	down-regulated
Itprip	1.62096550657991	1.1097124782436	24.634680384338	6.92934119804562e-07	4.48651326709659e-05	Itprip	1.1097124782436	Cellbody	up-regulated
Cacna1g	-0.728130143262343	4.52674842559139	24.5361136724444	7.29300354187859e-07	4.70070214778112e-05	Cacna1g	4.52674842559139	Cellbody	down-regulated
AC126641.1	-0.596715261961432	6.37626819583077	24.5239565501339	7.33916324942172e-07	4.70924156663567e-05	AC126641.1	6.37626819583077	Cellbody	down-regulated
Mast3	-0.782608366688999	5.57576620526438	24.4374902015879	7.67603165322141e-07	4.90340789847969e-05	Mast3	5.57576620526438	Cellbody	down-regulated
Stat3	0.635567079124592	6.6437616200804	24.3151485532785	8.1793276042408e-07	5.19564459364218e-05	Stat3	6.6437616200804	Cellbody	up-regulated
Plppr1	-0.845695776836201	3.25851608053321	24.308845985169	8.20613374913085e-07	5.19564459364218e-05	Plppr1	3.25851608053321	Cellbody	down-regulated
Kndc1	-0.606704571595917	4.59724279601183	24.254372256986	8.44152407220288e-07	5.32113515194498e-05	Kndc1	4.59724279601183	Cellbody	down-regulated
Cacna1c	-0.600205670445738	5.45907744596511	24.2217142894802	8.58587895052539e-07	5.38839218873104e-05	Cacna1c	5.45907744596511	Cellbody	down-regulated
Sdc3	-0.689366856114602	6.7313736759633	24.182859237604	8.76085434910282e-07	5.45270535261784e-05	Sdc3	6.7313736759633	Cellbody	down-regulated
Gramd2b	-0.625367240895828	5.30091383326609	24.1820427420578	8.7645693696422e-07	5.45270535261784e-05	Gramd2b	5.30091383326609	Cellbody	down-regulated
Cebpb	0.892725250843035	3.37429753635205	24.1255762241306	9.02535932495543e-07	5.59064357492585e-05	Cebpb	3.37429753635205	Cellbody	up-regulated
Osr1	-2.53473346715371	-0.633226873374195	24.1057204225156	9.11890063833052e-07	5.62423919111515e-05	Osr1	-0.633226873374195	Cellbody	down-regulated
Pim1	1.53230561888548	1.07249526639534	24.0621271113407	9.32769466006899e-07	5.72832544596254e-05	Pim1	1.07249526639534	Cellbody	up-regulated
Robo2	0.678931900489006	5.15654408954751	23.9376151346708	9.95083703275522e-07	6.08489432058523e-05	Robo2	5.15654408954751	Cellbody	up-regulated
Kctd4	-1.28635809772881	1.71103232608305	23.8276185430932	1.05359821574012e-06	6.41529228469163e-05	Kctd4	1.71103232608305	Cellbody	down-regulated
Chst1	-0.699198666275509	4.8185749571819	23.7858483013966	1.07671190491982e-06	6.52825027436341e-05	Chst1	4.8185749571819	Cellbody	down-regulated
Myo5b	-0.769309306320976	5.09904462380548	23.6997143042233	1.12599250498874e-06	6.79823913665986e-05	Myo5b	5.09904462380548	Cellbody	down-regulated
Hspa5	0.592029962334217	7.31078212285754	23.3361953051508	1.36016188798699e-06	8.17684107700053e-05	Hspa5	7.31078212285754	Cellbody	up-regulated
Wasf1	-0.722983991660561	4.89160555954899	23.3282959827728	1.36575932448328e-06	8.17684107700053e-05	Wasf1	4.89160555954899	Cellbody	down-regulated
St18	-0.793890410082716	2.91947439019544	23.196795364712	1.46240824667004e-06	8.71899983400069e-05	St18	2.91947439019544	Cellbody	down-regulated
Pde4b	0.629903790545749	5.11273414079462	23.1134383642265	1.52719604759013e-06	9.05879612398915e-05	Pde4b	5.11273414079462	Cellbody	up-regulated
Plxna3	-0.61794056608613	4.6511702683696	23.1073206697699	1.53206280103807e-06	9.05879612398915e-05	Plxna3	4.6511702683696	Cellbody	down-regulated
Usp28	0.801875687801292	4.14121928165371	22.9330339241694	1.67744198679748e-06	9.87757917246303e-05	Usp28	4.14121928165371	Cellbody	up-regulated
Nkpd1	1.60974783311226	0.62207829582847	22.8735200314689	1.73019092479079e-06	0.000101464352224719	Nkpd1	0.62207829582847	Cellbody	up-regulated
Nexmif	-0.656807915492791	5.89353322626567	22.7828455798953	1.81377491253194e-06	0.000105600195012343	Nexmif	5.89353322626567	Cellbody	down-regulated
Susd4	0.574004645156156	5.64650254775807	22.781043881444	1.81547613201735e-06	0.000105600195012343	Susd4	5.64650254775807	Cellbody	up-regulated
Tmsb15b2	0.729871128841506	5.03270345166998	22.7001128906962	1.89356744477592e-06	0.000109696585292707	Tmsb15b2	5.03270345166998	Cellbody	up-regulated
Il6r	1.25485888056463	2.40418757418247	22.6816451480029	1.91185426244588e-06	0.000110309365489267	Il6r	2.40418757418247	Cellbody	up-regulated
Ttc19	0.625309787096424	4.87070768037701	22.6630404839511	1.93045579484599e-06	0.000110935309110246	Ttc19	4.87070768037701	Cellbody	up-regulated
Per3	-0.779868686096086	3.59909333855941	22.5783331198306	2.01747079655627e-06	0.00011509118069624	Per3	3.59909333855941	Cellbody	down-regulated
Fam155b	-1.08856744222405	2.58833698286034	22.5770094463185	2.01886130091244e-06	0.00011509118069624	Fam155b	2.58833698286034	Cellbody	down-regulated
Rxfp2	2.04419285441709	-0.00250226225271143	22.5272504766894	2.07183583226657e-06	0.000117642456047232	Rxfp2	-0.00250226225271143	Cellbody	up-regulated
Lmo3	-0.729396308900671	3.80550107036987	22.4964297056462	2.10534539860763e-06	0.000119072677109393	Lmo3	3.80550107036987	Cellbody	down-regulated
Soat1	0.713251030131055	4.20835996465209	22.4808871240057	2.12244958884262e-06	0.000119567445538382	Soat1	4.20835996465209	Cellbody	up-regulated
Trh	2.75357497376809	0.0784882689175112	22.411188805094	2.20088124279529e-06	0.000123499645894736	Trh	0.0784882689175112	Cellbody	up-regulated
Spcs3	0.674617764776474	6.01168958899286	22.3938997879737	2.22078259082357e-06	0.000124129601922244	Spcs3	6.01168958899286	Cellbody	up-regulated
Unc5b	0.809880884461104	5.1758852656655	22.1975011320051	2.45993753536002e-06	0.000136962047445395	Unc5b	5.1758852656655	Cellbody	up-regulated
Mcam	0.76845354450179	3.21358806231077	22.1636017018392	2.50375794677366e-06	0.00013886152116428	Mcam	3.21358806231077	Cellbody	up-regulated
Snrpa1	0.785803509039253	3.70882529854747	22.1184932069906	2.56328467964619e-06	0.000141592229269327	Snrpa1	3.70882529854747	Cellbody	up-regulated
Garnl3	-0.770666576024071	3.61286703429651	22.1113914387097	2.57278493326054e-06	0.000141592229269327	Garnl3	3.61286703429651	Cellbody	down-regulated
Rhbdl3	-0.720961288257661	4.16000928036742	22.0833745124273	2.61060987613237e-06	0.000143123435699533	Rhbdl3	4.16000928036742	Cellbody	down-regulated
Lrrn2	-0.601277062067239	5.30459425052242	22.0422963241215	2.66707954208412e-06	0.000145549981659462	Lrrn2	5.30459425052242	Cellbody	down-regulated
Ptp4a2	0.617739407277761	6.86801204209681	22.0364506152704	2.67521456261364e-06	0.000145549981659462	Ptp4a2	6.86801204209681	Cellbody	up-regulated
Spata13	-0.780566502277345	4.02880380834647	21.9188690129478	2.844234971622e-06	0.000154159690185376	Spata13	4.02880380834647	Cellbody	down-regulated
Chodl	-2.0134905150885	0.589769018642781	21.8320676638653	2.97584763609603e-06	0.000160589383941568	Chodl	0.589769018642781	Cellbody	down-regulated
Tmx4	0.706877574520327	7.02565366832421	21.8259773532884	2.9853082765013e-06	0.000160589383941568	Tmx4	7.02565366832421	Cellbody	up-regulated
AABR07005985.2	0.686879304733266	4.27709036872479	21.7370820163809	3.12688277784185e-06	0.000167575152315127	AABR07005985.2	4.27709036872479	Cellbody	up-regulated
Stc2	1.1728418170157	2.56588978843609	21.6687543938618	3.24026414800168e-06	0.000173003506319985	Stc2	2.56588978843609	Cellbody	up-regulated
Slc6a11	-0.80213952298637	5.0509529870404	21.6370396704262	3.29428372007666e-06	0.000175233850373892	Slc6a11	5.0509529870404	Cellbody	down-regulated
Prc1	0.652608585558862	4.5285435090603	21.6129237964067	3.33596422484279e-06	0.000176793748493613	Prc1	4.5285435090603	Cellbody	up-regulated
Syt6	-1.31465987800487	1.65577679003274	21.5641239793175	3.42193289880411e-06	0.00018068058246859	Syt6	1.65577679003274	Cellbody	down-regulated
Zeb2	-0.689924997793666	6.47207494004527	21.4737743991017	3.58700961831412e-06	0.000188700443486973	Zeb2	6.47207494004527	Cellbody	down-regulated
Slc12a6	0.614707644582982	5.74673314252007	21.4347074439414	3.66084107270154e-06	0.000191338784454504	Slc12a6	5.74673314252007	Cellbody	up-regulated
Slc30a4	0.607287739587272	5.93134666424967	21.4331029636633	3.66390571951458e-06	0.000191338784454504	Slc30a4	5.93134666424967	Cellbody	up-regulated
Nyap2	-0.932965061650281	3.37314913386874	21.4165716029092	3.69563183925015e-06	0.000192293803592111	Nyap2	3.37314913386874	Cellbody	down-regulated
Nr3c2	-0.902759417406284	5.04928895990432	21.2789740507411	3.9706293440936e-06	0.000205854113350128	Nr3c2	5.04928895990432	Cellbody	down-regulated
Cry2	0.639039878905959	5.99442032992464	21.1230892887432	4.30707174912001e-06	0.000222450397333349	Cry2	5.99442032992464	Cellbody	up-regulated
Opn3	1.52967823877162	1.19564048618141	21.1165297085836	4.32184013269069e-06	0.000222450397333349	Opn3	1.19564048618141	Cellbody	up-regulated
Colgalt2	0.861860305380644	3.18110288976615	20.990333652605	4.61606486213434e-06	0.000236742910796704	Colgalt2	3.18110288976615	Cellbody	up-regulated
Txndc12	0.633295074140451	4.5465545101342	20.9802028228416	4.6405388778338e-06	0.000237148110010442	Txndc12	4.5465545101342	Cellbody	up-regulated
AABR07003537.1	0.893309570104714	3.20167146404579	20.8770196473523	4.89734871733223e-06	0.000249381362264437	AABR07003537.1	3.20167146404579	Cellbody	up-regulated
Kcng1	-1.48583725041116	1.97962829111266	20.7827973204067	5.14429776142069e-06	0.000261027505915492	Kcng1	1.97962829111266	Cellbody	down-regulated
Pnma2	-0.55790882976347	4.91903901629832	20.7616124342187	5.20152070107773e-06	0.000262998444211029	Pnma2	4.91903901629832	Cellbody	down-regulated
Hipk4	-1.75081281044531	0.57000672797526	20.7170089688252	5.32409723633045e-06	0.000268248265333283	Hipk4	0.57000672797526	Cellbody	down-regulated
Zfp706	-0.546128703003409	6.33857871744066	20.6497527145022	5.51443084433616e-06	0.000276863126145986	Zfp706	6.33857871744066	Cellbody	down-regulated
Mmp3	2.38052719927278	-0.743937126977072	20.6214274732539	5.59662061899461e-06	0.000280007148381797	Mmp3	-0.743937126977072	Cellbody	up-regulated
Plcl1	0.699777704669473	5.24500993645975	20.5670095124837	5.75798836697775e-06	0.000287076848582177	Plcl1	5.24500993645975	Cellbody	up-regulated
LOC100359539	0.789119157326138	3.1615282621553	20.545937219628	5.82172194455948e-06	0.000289246594807992	LOC100359539	3.1615282621553	Cellbody	up-regulated
Junb	0.752051926862548	4.11216066910117	20.534890883057	5.85541420204e-06	0.000289913916321766	Junb	4.11216066910117	Cellbody	up-regulated
Gclc	0.869766143236157	6.27088435148321	20.507444718198	5.9399770289521e-06	0.000293086659680261	Gclc	6.27088435148321	Cellbody	up-regulated
LOC102553138	1.2004088839072	2.06760982764073	20.4938356462074	5.98236067732806e-06	0.000294163570212671	LOC102553138	2.06760982764073	Cellbody	up-regulated
Wdr6	-0.559280828679272	7.0618930083164	20.4702300343415	6.05659840383951e-06	0.000296794063563491	Wdr6	7.0618930083164	Cellbody	down-regulated
Tfrc	0.66427748746357	6.11719497723961	20.4613489892068	6.0847673473789e-06	0.000297109289324091	Tfrc	6.11719497723961	Cellbody	up-regulated
D430019H16Rik	-1.11355124925496	2.04356888361858	20.4551338479809	6.10455874353782e-06	0.000297109289324091	D430019H16Rik	2.04356888361858	Cellbody	down-regulated
Iqsec2	-0.827807927132523	5.33333625187886	20.3400587707531	6.48290225882384e-06	0.000314453723462747	Iqsec2	5.33333625187886	Cellbody	down-regulated
Thsd7a	-0.678795279172348	4.34662547395829	20.3045902091186	6.60419548612832e-06	0.000319254841929088	Thsd7a	4.34662547395829	Cellbody	down-regulated
Pcsk5	1.05286888785518	4.2099694793414	20.2654226480471	6.74078693650169e-06	0.00032455860595513	Pcsk5	4.2099694793414	Cellbody	up-regulated
AABR07040095.1	0.594574109221793	6.52185708625322	20.2601825386266	6.75927490213353e-06	0.00032455860595513	AABR07040095.1	6.52185708625322	Cellbody	up-regulated
Mtss1	-0.537497445480324	5.73751375531725	20.2285180736513	6.87208046102424e-06	0.000328871569621391	Mtss1	5.73751375531725	Cellbody	down-regulated
Skap2	-1.88292408836256	-0.0775933027804158	20.1449844996912	7.17882404918776e-06	0.000342405977732759	Skap2	-0.0775933027804158	Cellbody	down-regulated
Ndel1	0.572234696111378	5.13418730826389	20.1078646470169	7.31950727803308e-06	0.000347956244655732	Ndel1	5.13418730826389	Cellbody	up-regulated
Elmod1	-0.716068267361065	5.25187174095325	19.9860978862045	7.80072534263383e-06	0.000369604565985919	Elmod1	5.25187174095325	Cellbody	down-regulated
Ankrd33b	1.33345988143457	1.56228831429491	19.9768846899856	7.83840276290658e-06	0.000370164043347955	Ankrd33b	1.56228831429491	Cellbody	up-regulated
Numb	0.686263797621044	3.39273256541529	19.9591186581242	7.91157364844725e-06	0.000372390484656683	Numb	3.39273256541529	Cellbody	up-regulated
Grin3a	-0.844994379084013	3.09457787586383	19.948587390753	7.95527086213233e-06	0.000373219576282792	Grin3a	3.09457787586383	Cellbody	down-regulated
Pde1a	-0.990200326303262	3.85111533116887	19.8108512431751	8.54959282369144e-06	0.000399791253967976	Pde1a	3.85111533116887	Cellbody	down-regulated
Prokr2	2.07325795791509	-0.0099022695063416	19.7653918714273	8.75537396712543e-06	0.000408080280441687	Prokr2	-0.0099022695063416	Cellbody	up-regulated
Wipf3	-0.882523551833483	3.79651026285071	19.7122910357923	9.00205160291336e-06	0.000418215442811972	Wipf3	3.79651026285071	Cellbody	down-regulated
Bhlhe40	0.754333002894867	4.82407433263665	19.690268276634	9.10639344280827e-06	0.000421693798618587	Bhlhe40	4.82407433263665	Cellbody	up-regulated
Cltc	0.604231204518672	9.51608654550468	19.6724601321181	9.19165412330464e-06	0.000424268964033439	Cltc	9.51608654550468	Cellbody	up-regulated
AABR07039210.1	-0.844187725859999	2.66322956233572	19.6095039396639	9.49954850042855e-06	0.000437070866535794	AABR07039210.1	2.66322956233572	Cellbody	down-regulated
Camk1g	0.933291122481415	3.41560718239819	19.5766242562482	9.66444526364098e-06	0.000443232523325124	Camk1g	3.41560718239819	Cellbody	up-regulated
Tp53i11	-0.639470978850797	4.18005411707779	19.5406414499696	9.84820027448404e-06	0.000450216925647259	Tp53i11	4.18005411707779	Cellbody	down-regulated
Plch2	-1.41142511347359	3.59395608410726	19.4562764304942	1.02929047763662e-05	0.00046871571518522	Plch2	3.59395608410726	Cellbody	down-regulated
Palmd	-0.699959891339209	2.89307799052623	19.4470439672231	1.03427789142357e-05	0.00046871571518522	Palmd	2.89307799052623	Cellbody	down-regulated
Itga11	-2.32322000494148	0.847770455678774	19.4455043994505	1.03511192954455e-05	0.00046871571518522	Itga11	0.847770455678774	Cellbody	down-regulated
Cyp51	0.5801906445125	7.54003145934171	19.4010002990783	1.05951550223926e-05	0.000478252596894058	Cyp51	7.54003145934171	Cellbody	up-regulated
Cacnb3	-0.68199232624434	5.33588231189746	19.3884478257751	1.06650245074506e-05	0.000479892565022363	Cacnb3	5.33588231189746	Cellbody	down-regulated
Gem	0.923083102366296	2.47801731207818	19.3362664830432	1.09604700602776e-05	0.000491640646058032	Gem	2.47801731207818	Cellbody	up-regulated
Grb10	0.760923883145369	5.64366563001173	19.2280017742169	1.15999341407819e-05	0.000518698305063899	Grb10	5.64366563001173	Cellbody	up-regulated
Gad1	0.822312350656264	6.32011152366341	19.1965431814772	1.1792674652084e-05	0.000525674085970934	Gad1	6.32011152366341	Cellbody	up-regulated
Nrn1	0.743423403110462	5.21202836548349	19.1830284416544	1.18764612520405e-05	0.000527764857315053	Nrn1	5.21202836548349	Cellbody	up-regulated
Pax1	2.12604175301052	-0.251681800776791	19.1255773551119	1.22393618828462e-05	0.00054220752068621	Pax1	-0.251681800776791	Cellbody	up-regulated
Mid1	-0.641191237680032	4.6621336010442	19.1023984447305	1.2388909809919e-05	0.000547138612562131	Mid1	4.6621336010442	Cellbody	down-regulated
Vwa5b1	-1.16933337147415	3.39735073070011	19.0853243811432	1.25002423762635e-05	0.000550356825113705	Vwa5b1	3.39735073070011	Cellbody	down-regulated
Slc20a1	0.598386312158818	5.91003607784578	19.0099389932995	1.3003933966971e-05	0.000570776966666833	Slc20a1	5.91003607784578	Cellbody	up-regulated
Nav1	-0.542686904056114	6.40952235912518	18.9339721695273	1.35321350064537e-05	0.000592144708890968	Nav1	6.40952235912518	Cellbody	down-regulated
Dhps	0.650152774927146	4.00464017704893	18.9280465480037	1.35742310050383e-05	0.000592175827594794	Dhps	4.00464017704893	Cellbody	up-regulated
Wscd2	-0.936877191934089	2.61726621105952	18.9117538052123	1.36906548833564e-05	0.000595408249876143	Wscd2	2.61726621105952	Cellbody	down-regulated
Ifitm3	1.59615720423274	1.57895575982687	18.9037920045253	1.37479121720692e-05	0.000595408249876143	Ifitm3	1.57895575982687	Cellbody	up-regulated
Gramd1a	0.645261153888225	5.21193391688668	18.9002919435714	1.37731589006222e-05	0.000595408249876143	Gramd1a	5.21193391688668	Cellbody	up-regulated
Klf14	1.64306552116038	0.118526001292037	18.8922721694923	1.38311830563399e-05	0.000596115657690266	Klf14	0.118526001292037	Cellbody	up-regulated
Rab3d	-0.782487376115477	2.69054006660656	18.8796669288213	1.39228802798662e-05	0.000598265747521337	Rab3d	2.69054006660656	Cellbody	down-regulated
Tubb6	0.638592827146681	4.68501159151006	18.7726630221438	1.47262893403407e-05	0.000630893635242321	Tubb6	4.68501159151006	Cellbody	up-regulated
Acat2	0.53053278552405	4.5683272988906	18.7658216816637	1.47792116688609e-05	0.00063127086498427	Acat2	4.5683272988906	Cellbody	up-regulated
Sema7a	0.66500713148756	3.31312351645608	18.7397710084624	1.49824854825868e-05	0.000638048764197426	Sema7a	3.31312351645608	Cellbody	up-regulated
Dmxl1	0.609843075493372	6.56906403544385	18.7081847309319	1.52327241123607e-05	0.000646780561791601	Dmxl1	6.56906403544385	Cellbody	up-regulated
Rpa1	0.530882176393252	5.49994299486081	18.6355538627225	1.58241755977668e-05	0.00066963486750587	Rpa1	5.49994299486081	Cellbody	up-regulated
Cdk1	0.976257587951089	2.612597093128	18.628486551993	1.58829438465841e-05	0.00066963486750587	Cdk1	2.612597093128	Cellbody	up-regulated
Cbs	1.13588654821472	4.50321156495032	18.6250770029231	1.59113743065201e-05	0.00066963486750587	Cbs	4.50321156495032	Cellbody	up-regulated
Lmo1	-0.764407742618693	3.43955755622467	18.6152910406806	1.59932585826938e-05	0.000671107146802832	Lmo1	3.43955755622467	Cellbody	down-regulated
Erc2	-0.696525581879002	4.43796965647918	18.5937815324852	1.61747306279156e-05	0.00067673748700247	Erc2	4.43796965647918	Cellbody	down-regulated
Cdh9	-0.673577335435186	3.1537391725147	18.5855369040619	1.62448362056433e-05	0.000677689099902479	Cdh9	3.1537391725147	Cellbody	down-regulated
Lrtm2	-0.827033748736986	2.07365701851089	18.5376514027168	1.66580921331058e-05	0.000692908838176194	Lrtm2	2.07365701851089	Cellbody	down-regulated
Gja1	-0.608052956296254	7.27585623655435	18.5252098269748	1.67671815782308e-05	0.00069542493102291	Gja1	7.27585623655435	Cellbody	down-regulated
Chst3	0.637887375744573	4.32450197614064	18.4604009369378	1.73471479416245e-05	0.000717399826291055	Chst3	4.32450197614064	Cellbody	up-regulated
Sec16b	1.88905008488839	0.00270734604104015	18.4329969835552	1.75984048244312e-05	0.000724300206435757	Sec16b	0.00270734604104015	Cellbody	up-regulated
Rab3gap2	0.508817957818101	5.75926849833065	18.4311748666184	1.76152401872698e-05	0.000724300206435757	Rab3gap2	5.75926849833065	Cellbody	up-regulated
Smad7	0.847392686938741	2.90819625854323	18.4252815636458	1.7669801939173e-05	0.000724461879506094	Smad7	2.90819625854323	Cellbody	up-regulated
Plxna1	-0.54693306092875	6.21520797030782	18.3768282328881	1.81248800110358e-05	0.000740996880222602	Plxna1	6.21520797030782	Cellbody	down-regulated
Atp9b	0.594678093717339	5.37827067690766	18.3241230147513	1.86332722530673e-05	0.000759611090225468	Atp9b	5.37827067690766	Cellbody	up-regulated
Rbfox3	-0.665654594239516	3.41586697064498	18.2795600386171	1.90742863909326e-05	0.000775380579454132	Rbfox3	3.41586697064498	Cellbody	down-regulated
Limd2	-0.789916147128511	3.98957512762771	18.2605584071036	1.92655092708997e-05	0.00078093533189038	Limd2	3.98957512762771	Cellbody	down-regulated
Cacna1h	-0.555117797415195	4.49445706422697	18.1700990044532	2.02025928349973e-05	0.000816607064621402	Cacna1h	4.49445706422697	Cellbody	down-regulated
Kcnmb4	-1.05245277123219	2.90900604142191	18.1427074449841	2.04952794404951e-05	0.000825810503096327	Kcnmb4	2.90900604142191	Cellbody	down-regulated
Lrig1	0.711022756603502	5.06731857761141	18.1349808323773	2.05786081667194e-05	0.000825810503096327	Lrig1	5.06731857761141	Cellbody	up-regulated
Plekhg5	-0.653027294816674	3.58681209079546	18.132686157434	2.06034208963162e-05	0.000825810503096327	Plekhg5	3.58681209079546	Cellbody	down-regulated
Trpc6	1.24987219365565	2.15463299882764	18.0557028289787	2.14535066360941e-05	0.000857481079485673	Trpc6	2.15463299882764	Cellbody	up-regulated
Fam126b	0.745554269822082	4.56585826543224	18.0025902190891	2.20604595419346e-05	0.000879284444527972	Fam126b	4.56585826543224	Cellbody	up-regulated
Hpcal1	-0.740458926356632	2.94834760072815	17.9612473284937	2.25448298395106e-05	0.000896094361593213	Hpcal1	2.94834760072815	Cellbody	down-regulated
Heg1	-0.544771100562144	5.39389572417246	17.9178200863838	2.30651325093281e-05	0.000914235404642592	Heg1	5.39389572417246	Cellbody	down-regulated
Tmem229a	-0.582444900844018	6.63045235009402	17.9092988110539	2.31686333976979e-05	0.00091580103670624	Tmem229a	6.63045235009402	Cellbody	down-regulated
Il33	0.669289800385374	4.81417114709881	17.8540827716576	2.38506998243532e-05	0.000938525715763801	Il33	4.81417114709881	Cellbody	up-regulated
Jarid2	0.536158678558136	4.70292929004558	17.852167325145	2.38747194449664e-05	0.000938525715763801	Jarid2	4.70292929004558	Cellbody	up-regulated
Lbh	0.940471245310066	2.00597241875825	17.8354477534004	2.40854169014686e-05	0.000944214329981135	Lbh	2.00597241875825	Cellbody	up-regulated
Ptk2b	-0.87747483274112	5.33966092628629	17.7752322638266	2.48598449884164e-05	0.000970276949599733	Ptk2b	5.33966092628629	Cellbody	down-regulated
Gad2	0.921725263884326	7.28744547591864	17.7732430378413	2.4885850898253e-05	0.000970276949599733	Gad2	7.28744547591864	Cellbody	up-regulated
Pex5	0.732725911203189	3.63329891725689	17.7387251545819	2.53414941467059e-05	0.000985357173220692	Pex5	3.63329891725689	Cellbody	up-regulated
Ddx41	0.627410997403507	3.93993546529588	17.70444480421	2.58022986562131e-05	0.00100055580344649	Ddx41	3.93993546529588	Cellbody	up-regulated
Kcnk12	0.976572951100899	1.86356048741323	17.6861627173835	2.6051483790472e-05	0.00100748832853477	Kcnk12	1.86356048741323	Cellbody	up-regulated
Ptpru	-1.09997447586336	3.10421452236686	17.6525844523264	2.65154728559785e-05	0.00102266819702479	Ptpru	3.10421452236686	Cellbody	down-regulated
Faim2	-0.936935363845346	4.14915605057879	17.6020327985703	2.72297125456381e-05	0.0010473683578315	Faim2	4.14915605057879	Cellbody	down-regulated
AABR07027407.1	0.782726343330505	3.21639821125251	17.5969711069436	2.73022850982703e-05	0.0010473683578315	AABR07027407.1	3.21639821125251	Cellbody	up-regulated
Lyz2	1.44801859019238	1.72377747171533	17.5067407009322	2.86290860003434e-05	0.00109533045876715	Lyz2	1.72377747171533	Cellbody	up-regulated
Srgap3	-0.531735006061835	6.23780488137273	17.4358397826031	2.97169698587678e-05	0.00113392032455762	Srgap3	6.23780488137273	Cellbody	down-regulated
Fbxl21	0.776024697034908	3.55997171479138	17.32458353052	3.1508420914715e-05	0.00119907977358685	Fbxl21	3.55997171479138	Cellbody	up-regulated
Rps6ka6	0.943504762010779	3.21599589525637	17.300242032022	3.19146199843596e-05	0.00121131643861062	Rps6ka6	3.21599589525637	Cellbody	up-regulated
Etv3	0.562669574910789	4.36816857027056	17.2753946267497	3.23346904094322e-05	0.00122401345256234	Etv3	4.36816857027056	Cellbody	up-regulated
Plppr4	-0.494699578599641	7.32047154791828	17.2108694787524	3.34516916545001e-05	0.00126295582027504	Plppr4	7.32047154791828	Cellbody	down-regulated
Myt1l	-0.764764739019388	5.29169890832618	17.1884108272655	3.3849507636777e-05	0.00127461211782801	Myt1l	5.29169890832618	Cellbody	down-regulated
Hrh3	-1.20534003502931	2.25549166391264	17.1309017312069	3.48899958294884e-05	0.00131034370163819	Hrh3	2.25549166391264	Cellbody	down-regulated
Ddost	0.644079934483274	5.41164213621021	17.0948896905655	3.5557854502019e-05	0.00133193020960573	Ddost	5.41164213621021	Cellbody	up-regulated
Smpd3	-0.543316418983438	5.48854988036119	17.0870501198059	3.57049374577801e-05	0.00133394765034824	Smpd3	5.48854988036119	Cellbody	down-regulated
Slc16a2	-0.835778302317257	3.99542097774855	17.0581575732518	3.62523080268163e-05	0.00134737527048332	Slc16a2	3.99542097774855	Cellbody	down-regulated
Zdhhc22	1.26858454883375	2.04511316597411	17.0581385239685	3.62526716846793e-05	0.00134737527048332	Zdhhc22	2.04511316597411	Cellbody	up-regulated
Arhgap11a	0.790206819550927	4.75022523698759	17.0001763081736	3.73763475609563e-05	0.00138553926748633	Arhgap11a	4.75022523698759	Cellbody	up-regulated
Ppm1h	0.609837350007842	5.69840825858169	16.9809196698892	3.7757359092274e-05	0.00139604664406033	Ppm1h	5.69840825858169	Cellbody	up-regulated
Gpnmb	-0.993907733678648	3.06915541259052	16.9274844542379	3.8835201657105e-05	0.00143219819719463	Gpnmb	3.06915541259052	Cellbody	down-regulated
Fbxl18	-0.723768125786619	3.77389107264547	16.8338166130005	4.07997562835458e-05	0.00150078075234256	Fbxl18	3.77389107264547	Cellbody	down-regulated
Gadd45b	1.31263501492106	1.409276914418	16.8198959729009	4.11001309839809e-05	0.00150795326730713	Gadd45b	1.409276914418	Cellbody	up-regulated
Gprin1	-0.566128900011257	5.90643181810495	16.7736802723519	4.21133916931207e-05	0.00154117780495362	Gprin1	5.90643181810495	Cellbody	down-regulated
Knstrn	0.966473788101029	1.94487251480598	16.7624491541607	4.23633993149354e-05	0.00154637214489135	Knstrn	1.94487251480598	Cellbody	up-regulated
Rbm24	-1.07394363634897	1.60369993512802	16.7454884729669	4.27437794892641e-05	0.0015524758910358	Rbm24	1.60369993512802	Cellbody	down-regulated
Aspg	1.47080196199799	1.57106897412106	16.7453186044477	4.27476064762111e-05	0.0015524758910358	Aspg	1.57106897412106	Cellbody	up-regulated
Glrx	-0.755140989207279	4.11982953453504	16.7325966606329	4.3035201717156e-05	0.0015589638009387	Glrx	4.11982953453504	Cellbody	down-regulated
LRRTM1	-0.655902927457557	4.07367067551293	16.7261802488618	4.31809897663567e-05	0.00156029490547171	LRRTM1	4.07367067551293	Cellbody	down-regulated
Gpr68	0.877776065442952	1.75513117828506	16.5659590087571	4.69868912636252e-05	0.00169354011861766	Gpr68	1.75513117828506	Cellbody	up-regulated
Adam23	0.514736910747261	5.84972563870947	16.5420395941917	4.75833175828271e-05	0.00171072786756953	Adam23	5.84972563870947	Cellbody	up-regulated
Hivep3	-0.758419768714021	3.43282159862534	16.5364452043471	4.77239075379746e-05	0.00171148218787188	Hivep3	3.43282159862534	Cellbody	down-regulated
Trib1	0.897310493304305	3.36349428864997	16.4665753260719	4.95153620467552e-05	0.00177128828881755	Trib1	3.36349428864997	Cellbody	up-regulated
Camk2n1	-0.859191095924493	5.42140494998137	16.432063485483	5.0425036502035e-05	0.00179933129004394	Camk2n1	5.42140494998137	Cellbody	down-regulated
Kif23	0.761051352319353	3.00797936545381	16.4067760871165	5.11022208096917e-05	0.00181895939693004	Kif23	3.00797936545381	Cellbody	up-regulated
Gpx1	0.533625636389952	5.67556823112368	16.3957216212769	5.14011195317848e-05	0.00182402368679757	Gpx1	5.67556823112368	Cellbody	up-regulated
Msn	0.75076565760227	5.9041859177623	16.3920992499116	5.14994457660366e-05	0.00182402368679757	Msn	5.9041859177623	Cellbody	up-regulated
Inpp5d	1.87489075117306	-0.600299533279487	16.3854190307163	5.16812709942698e-05	0.00182594396705434	Inpp5d	-0.600299533279487	Cellbody	up-regulated
Synm	-0.51151601946114	7.01650615618731	16.3522070914268	5.25948766268841e-05	0.00185109998411722	Synm	7.01650615618731	Cellbody	down-regulated
Sybu	-0.484646790831534	4.96417000708306	16.350149252751	5.26520157618078e-05	0.00185109998411722	Sybu	4.96417000708306	Cellbody	down-regulated
Plxna2	-0.500622238447947	6.12804318795775	16.3206183794066	5.34788960370566e-05	0.00187498119409854	Plxna2	6.12804318795775	Cellbody	down-regulated
Nol4l	-0.833507498235589	2.30648563183097	16.3150450320568	5.36364114215636e-05	0.00187498119409854	Nol4l	2.30648563183097	Cellbody	down-regulated
Htr2a	0.733141826142163	3.16160347822676	16.3119392733253	5.37243895157176e-05	0.00187498119409854	Htr2a	3.16160347822676	Cellbody	up-regulated
Nampt	0.638099241488183	5.33623052080578	16.2675374328268	5.49981634558211e-05	0.00191016067776317	Nampt	5.33623052080578	Cellbody	up-regulated
Sstr3	-1.51256000340078	1.67994801380635	16.2674953516392	5.49993849492226e-05	0.00191016067776317	Sstr3	1.67994801380635	Cellbody	down-regulated
Ano4	0.752430148197834	2.83364839751458	16.2567032725739	5.53135497173928e-05	0.00191642029759364	Ano4	2.83364839751458	Cellbody	up-regulated
Kcnc4	-0.863576870737005	3.34267950686186	16.2013995893133	5.69520235565413e-05	0.00196842150983224	Kcnc4	3.34267950686186	Cellbody	down-regulated
Usp2	0.734047076609567	3.75108023270691	16.1841747730517	5.74722426924508e-05	0.00198161523056934	Usp2	3.75108023270691	Cellbody	up-regulated
Timp2	-0.471961823317441	6.33510067079246	16.1574899876107	5.82876218665281e-05	0.00200489803194267	Timp2	6.33510067079246	Cellbody	down-regulated
Ppp1r15a	0.68476109466447	4.19037631773019	16.1387422403921	5.88674258139034e-05	0.00201998560184926	Ppp1r15a	4.19037631773019	Cellbody	up-regulated
Rasd1	1.04154429744726	2.04026439433274	16.1072247328321	5.98552574939835e-05	0.00204896861119954	Rasd1	2.04026439433274	Cellbody	up-regulated
Hmmr	0.820898852932032	3.05636578450249	16.0938019680923	6.02810039645359e-05	0.0020579542294684	Hmmr	3.05636578450249	Cellbody	up-regulated
Insig1	0.561943269540892	6.18275395021079	16.0886576380897	6.04449791943523e-05	0.0020579542294684	Insig1	6.18275395021079	Cellbody	up-regulated
Pmp22	0.530746779062169	4.32546868319312	16.0853947522441	6.05492159204834e-05	0.0020579542294684	Pmp22	4.32546868319312	Cellbody	up-regulated
Higd1a	0.618882255976768	6.94603027269349	16.0791464169838	6.0749331187315e-05	0.00205986298568552	Higd1a	6.94603027269349	Cellbody	up-regulated
AABR07061480.1	-1.71065750836826	-0.538380873708657	16.0480798281635	6.17542192992493e-05	0.00208680746177096	AABR07061480.1	-0.538380873708657	Cellbody	down-regulated
Atf6	0.480229972455201	5.68774186411744	16.0455845674093	6.1835653350401e-05	0.00208680746177096	Atf6	5.68774186411744	Cellbody	up-regulated
Wdhd1	0.601711377590664	3.4414397289077	16.0169664008924	6.2777379876928e-05	0.00211360359684462	Wdhd1	3.4414397289077	Cellbody	up-regulated
Fabp5	0.486869853755941	5.6585308520908	15.9978807922381	6.34134271072506e-05	0.00213000640487711	Fabp5	5.6585308520908	Cellbody	up-regulated
Myo3b	1.88840650612325	-0.227550208377964	15.9479472769753	6.51083453014278e-05	0.00218181572111974	Myo3b	-0.227550208377964	Cellbody	up-regulated
Fam19a2	0.852514495541191	4.20084831439507	15.9302237847671	6.57208378841383e-05	0.00219719502169191	Fam19a2	4.20084831439507	Cellbody	up-regulated
Unc5d	-0.555849593297831	4.01703088008242	15.9077948063951	6.65042588343162e-05	0.00221820382205182	Unc5d	4.01703088008242	Cellbody	down-regulated
Slc1a4	0.49656578092913	6.51187821676012	15.8840916848533	6.73423960616967e-05	0.00224093568662051	Slc1a4	6.51187821676012	Cellbody	up-regulated
Lfng	0.579201772191476	3.96230783452682	15.8773465175109	6.75828398763851e-05	0.00224371892294941	Lfng	3.96230783452682	Cellbody	up-regulated
Fam107b	0.747258745090112	4.06381079301295	15.8459805828639	6.87123302149378e-05	0.00227593688204987	Fam107b	4.06381079301295	Cellbody	up-regulated
Slc25a32	0.797203177938131	2.85626036854958	15.7872088270437	7.08800848632314e-05	0.00233982328267711	Slc25a32	2.85626036854958	Cellbody	up-regulated
Gria1	-0.532502120839666	6.87149015752121	15.7848595178795	7.09681532379526e-05	0.00233982328267711	Gria1	6.87149015752121	Cellbody	down-regulated
Arhgap8	-1.84183783434115	-0.0400114487954979	15.7177199656761	7.35320737997115e-05	0.00241878262988522	Arhgap8	-0.0400114487954979	Cellbody	down-regulated
AABR07059679.2	0.80385576620224	3.30524999611955	15.6894388129952	7.46397760315096e-05	0.00244958842943778	AABR07059679.2	3.30524999611955	Cellbody	up-regulated
Spats2l	-0.604440811598246	3.58648614006016	15.6638746603741	7.56554991913717e-05	0.00247724150555912	Spats2l	3.58648614006016	Cellbody	down-regulated
Cited2	0.783232091365297	4.03042345487749	15.6195979885895	7.74477252125829e-05	0.00253013584490148	Cited2	4.03042345487749	Cellbody	up-regulated
RGD1306556	-0.618092259387026	5.00963384559727	15.6058236121101	7.80139472418536e-05	0.00254282818014507	RGD1306556	5.00963384559727	Cellbody	down-regulated
Agt	-0.81008019641695	5.18036094806706	15.5934487562362	7.85261899835868e-05	0.00255370739198896	Agt	5.18036094806706	Cellbody	down-regulated
Cyth3	-0.543305541988912	4.14765719194617	15.5848522108857	7.8884024446344e-05	0.00255952722404248	Cyth3	4.14765719194617	Cellbody	down-regulated
Pygm	-1.17595897312168	3.2230938828869	15.5522397400422	8.02565120413407e-05	0.00259816839547408	Pygm	3.2230938828869	Cellbody	down-regulated
Adam12	0.719645733951235	3.54805497932474	15.5356992515852	8.09617712273622e-05	0.00261508348643866	Adam12	3.54805497932474	Cellbody	up-regulated
Plagl1	0.792409806874802	2.9978652608938	15.5279770311034	8.12931657634226e-05	0.00261987366871355	Plagl1	2.9978652608938	Cellbody	up-regulated
Jup	-0.703889195469327	3.36026208377884	15.5141256924697	8.18910109754062e-05	0.00263037027899418	Jup	3.36026208377884	Cellbody	down-regulated
Tpx2	0.7370051085128	3.8368080217268	15.5119222467379	8.19865220792091e-05	0.00263037027899418	Tpx2	3.8368080217268	Cellbody	up-regulated
Cnnm4	0.724348512494577	3.13386546138415	15.4746590598945	8.36188224458765e-05	0.00267565624063961	Cnnm4	3.13386546138415	Cellbody	up-regulated
Tspan17	-0.92906315806903	4.39635828761743	15.4711991574218	8.37720312954464e-05	0.00267565624063961	Tspan17	4.39635828761743	Cellbody	down-regulated
Slc9a2	-0.923338681498111	1.96838550062311	15.4545990601672	8.4511042089958e-05	0.00269324833243922	Slc9a2	1.96838550062311	Cellbody	down-regulated
Kcnf1	0.902299488853371	3.97234188237271	15.4415513656064	8.50965066739708e-05	0.00270587980888411	Kcnf1	3.97234188237271	Cellbody	up-regulated
Stmn1	-0.597420925823341	6.4496717135593	15.4207243506598	8.60395059290431e-05	0.00272979886993055	Stmn1	6.4496717135593	Cellbody	down-regulated
Hspa12a	-0.566649989415681	5.37904288167278	15.4031335425467	8.68441635125482e-05	0.00274923260110852	Hspa12a	5.37904288167278	Cellbody	down-regulated
Itga1	1.37987141215884	1.08503487866804	15.3622243553553	8.87448797626132e-05	0.00280320195258992	Itga1	1.08503487866804	Cellbody	up-regulated
Tmod2	-0.475867886740906	6.42023733708965	15.3450997489328	8.95528973974388e-05	0.00282114157511596	Tmod2	6.42023733708965	Cellbody	down-regulated
Fam171a2	-0.576605069886003	4.93975541615164	15.3418485810044	8.97071365348916e-05	0.00282114157511596	Fam171a2	4.93975541615164	Cellbody	down-regulated
Crip2	-0.477904637522888	4.85999319808872	15.3143319399015	9.10233092019374e-05	0.00285625555125115	Crip2	4.85999319808872	Cellbody	down-regulated
Chst11	0.556394492485941	4.11314601377635	15.274348578719	9.29704998414236e-05	0.00291097348409394	Chst11	4.11314601377635	Cellbody	up-regulated
Sumo3	0.479722586956394	5.55468688331711	15.2663951535002	9.33628019745143e-05	0.00291687409050944	Sumo3	5.55468688331711	Cellbody	up-regulated
Neto1	-0.566172311079398	5.30638778207405	15.2479376157937	9.42796493937562e-05	0.00293910131410732	Neto1	5.30638778207405	Cellbody	down-regulated
Cplx2	-0.631451287746389	8.84594491902888	15.2069843278206	9.6346421724966e-05	0.00299072632349148	Cplx2	8.84594491902888	Cellbody	down-regulated
Hbegf	0.693996598009582	2.63236460319418	15.2068420293486	9.63536819574793e-05	0.00299072632349148	Hbegf	2.63236460319418	Cellbody	up-regulated
Ankrd29	0.862817440090028	2.46149250904369	15.1916443788058	9.71322615342436e-05	0.00300836694868721	Ankrd29	2.46149250904369	Cellbody	up-regulated
Pappa2	1.54253999559078	0.190186115693889	15.1623585165774	9.86504844577764e-05	0.00304879002614757	Pappa2	0.190186115693889	Cellbody	up-regulated
Grm5	-0.710940831159084	7.14225575080216	15.12768287175	0.000100479032803568	0.00309860879393589	Grm5	7.14225575080216	Cellbody	down-regulated
Tbc1d30	-0.763615465479649	2.34635763396227	15.1198922073312	0.000100894527856367	0.0031047307507457	Tbc1d30	2.34635763396227	Cellbody	down-regulated
Coro6	1.46481565994158	0.640647430141531	15.0958407634088	0.000102188190760257	0.00313403683167169	Coro6	0.640647430141531	Cellbody	up-regulated
Masp1	0.737644108273239	4.88211291093589	15.0940543679944	0.000102284939575839	0.00313403683167169	Masp1	4.88211291093589	Cellbody	up-regulated
Ccdc27	-1.57141450588039	-0.173330947665259	15.0670309948398	0.000103759785624682	0.00316797594493081	Ccdc27	-0.173330947665259	Cellbody	down-regulated
Znrf2	-0.595446399651956	5.1053129723991	15.0656559877227	0.000103835398572405	0.00316797594493081	Znrf2	5.1053129723991	Cellbody	down-regulated
Hcrtr2	1.08405133096175	1.95190383825981	15.0574945822071	0.00010428534483869	0.00317493404105707	Hcrtr2	1.95190383825981	Cellbody	up-regulated
Crhbp	2.31958170573285	3.29531163683632	15.0490354305834	0.000104753777241861	0.00318242420075115	Crhbp	3.29531163683632	Cellbody	up-regulated
Ociad2	0.953665045527492	2.31267001041914	15.0086929466906	0.000107017074864554	0.00324429517846801	Ociad2	2.31267001041914	Cellbody	up-regulated
Scn2b	-0.559740217791245	4.08069122050431	14.9980570619567	0.000107621925728436	0.00325573390115898	Scn2b	4.08069122050431	Cellbody	down-regulated
Klf7	-0.603904306543367	3.21717286678756	14.9638511700673	0.000109590602717661	0.00330736684578857	Klf7	3.21717286678756	Cellbody	down-regulated
Ksr2	-0.889328674079617	2.79235320415884	14.9604041977775	0.000109790988311522	0.00330736684578857	Ksr2	2.79235320415884	Cellbody	down-regulated
Speg	-0.659149720696884	4.1946134796423	14.9532475479056	0.000110208210033951	0.00331296066675589	Speg	4.1946134796423	Cellbody	down-regulated
Sema3e	-0.722177532045922	4.42993962793069	14.94377690093	0.000110762788507823	0.0033226514481309	Sema3e	4.42993962793069	Cellbody	down-regulated
Tmem132e	-0.788627714208423	2.52245328166179	14.9186685303818	0.000112246708083605	0.00336012164428515	Tmem132e	2.52245328166179	Cellbody	down-regulated
Rimbp2	0.523712624424614	4.4345568395157	14.905257893531	0.000113047466148522	0.00337702754304635	Rimbp2	4.4345568395157	Cellbody	up-regulated
Celf2	-0.519559529050129	6.14109526524836	14.8775247513907	0.000114721718661301	0.0034199022340095	Celf2	6.14109526524836	Cellbody	down-regulated
Arhgef25	-0.657906910772367	4.3777200250553	14.8521490827984	0.000116275509319139	0.00345901509947519	Arhgef25	4.3777200250553	Cellbody	down-regulated
Elfn2	-0.585536680421063	4.77562347118922	14.7417884880628	0.000123283283073449	0.00365987655082569	Elfn2	4.77562347118922	Cellbody	down-regulated
Fcho1	-0.569070742003079	3.62300925779713	14.6350166001668	0.000130467723196767	0.00386514006464294	Fcho1	3.62300925779713	Cellbody	down-regulated
RGD1307443	-0.569191761615388	3.5152060428001	14.6131667249703	0.000131989131933057	0.00390213324138454	RGD1307443	3.5152060428001	Cellbody	down-regulated
Dclk1	0.584174834071192	9.51376328538433	14.5709075539747	0.000134982511371637	0.00398240155714796	Dclk1	9.51376328538433	Cellbody	up-regulated
Dusp26	0.822456782877477	3.86261032431186	14.5570947789947	0.000135975670808459	0.00400271404906441	Dusp26	3.86261032431186	Cellbody	up-regulated
Entpd4	0.537807737571671	5.71829641239249	14.553567477338	0.000136230466272581	0.00400271404906441	Entpd4	5.71829641239249	Cellbody	up-regulated
Hecw1	-0.513618952113143	5.45558075568677	14.4953175278759	0.000140508369428937	0.00411994725032511	Hecw1	5.45558075568677	Cellbody	down-regulated
Csrp1	0.520578372264384	6.13684748700741	14.4838296619982	0.00014136788030995	0.00413667280031713	Csrp1	6.13684748700741	Cellbody	up-regulated
Zcchc18	0.509614783949174	6.04723804889102	14.4614857976328	0.000143054818282696	0.00417749264246347	Zcchc18	6.04723804889102	Cellbody	up-regulated
Mest	0.480431399710804	5.84066489124746	14.4451943180362	0.000144297571660499	0.00420322536523099	Mest	5.84066489124746	Cellbody	up-regulated
Ralyl	0.764518137889192	4.02722702602984	14.4422476569768	0.000144523508260091	0.00420322536523099	Ralyl	4.02722702602984	Cellbody	up-regulated
LOC100910418	0.714957303642055	4.61810968006818	14.4353391918003	0.000145054615572899	0.00421011459276393	LOC100910418	4.61810968006818	Cellbody	up-regulated
Zfp423	-0.502760255138559	5.52909789047494	14.4228081242611	0.000146022996430759	0.00422964181361888	Zfp423	5.52909789047494	Cellbody	down-regulated
Epm2a	-0.801222966779458	2.9198460683656	14.4041737883587	0.000147475079338875	0.00425008876970511	Epm2a	2.9198460683656	Cellbody	down-regulated
Spc24	1.17677423406678	1.02765623632779	14.4029360274445	0.000147572045406581	0.00425008876970511	Spc24	1.02765623632779	Cellbody	up-regulated
Prodh1	-0.523745647517651	4.63025661424935	14.3987268283216	0.000147902274273333	0.00425008876970511	Prodh1	4.63025661424935	Cellbody	down-regulated
Pgm5	-0.656439231439979	3.99682104511337	14.3985394797498	0.000147916989818516	0.00425008876970511	Pgm5	3.99682104511337	Cellbody	down-regulated
Pimreg	1.23372410281076	1.65784051947871	14.3843395694002	0.000149036642219863	0.00427367798301408	Pimreg	1.65784051947871	Cellbody	up-regulated
AC127084.5	-0.618600335565766	3.4200728922794	14.3427261506974	0.00015236722577708	0.00436044526728847	AC127084.5	3.4200728922794	Cellbody	down-regulated
Vav3	0.634602421515558	3.79772118577134	14.3038447572805	0.000155546855434493	0.00444255479922586	Vav3	3.79772118577134	Cellbody	up-regulated
Zdhhc23	-0.698855771189115	2.39694177220266	14.2711336291645	0.000158273599403972	0.00451142815512239	Zdhhc23	2.39694177220266	Cellbody	down-regulated
Anln	-0.945478842047346	1.45226874312813	14.2303438860425	0.000161741306749561	0.00460110608007845	Anln	1.45226874312813	Cellbody	down-regulated
Mrps34	0.713306392053295	3.09891800935784	14.1913356213928	0.000165129125253708	0.0046881600263002	Mrps34	3.09891800935784	Cellbody	up-regulated
C1ql2	0.76373068917453	2.55869687811205	14.1835784931743	0.000165811294150996	0.0046982055604091	C1ql2	2.55869687811205	Cellbody	up-regulated
Plk3	0.762328199790839	1.99902471142436	14.1382324301212	0.000169856245910677	0.00480330636904323	Plk3	1.99902471142436	Cellbody	up-regulated
Tbc1d1	0.490155926253742	4.64752830873993	14.0458373701643	0.000178408294268702	0.00503519582384784	Tbc1d1	4.64752830873993	Cellbody	up-regulated
Slc2a1	0.702839584667231	6.00011635242162	14.0258467522021	0.000180314960891038	0.00507898971533439	Slc2a1	6.00011635242162	Cellbody	up-regulated
Arl6ip5	0.449045024295428	5.74325161537423	13.9984522689756	0.0001829611758623	0.00514340170022327	Arl6ip5	5.74325161537423	Cellbody	up-regulated
Sdk2	-0.675074752665178	3.74531823096195	13.9830915297107	0.000184462052732786	0.00517542649520281	Sdk2	3.74531823096195	Cellbody	down-regulated
Mturn	-0.755241304205007	5.1970773855398	13.9792424374009	0.00018484008156345	0.00517588400604972	Mturn	5.1970773855398	Cellbody	down-regulated
Homer1	0.508129551560623	5.67911681212795	13.9367864061468	0.000189061931245364	0.00528376401208968	Homer1	5.67911681212795	Cellbody	up-regulated
Mlx	0.528837947379833	3.89053545171798	13.9256629632855	0.000190184022793501	0.00530476253830838	Mlx	3.89053545171798	Cellbody	up-regulated
Tspan5	0.570664378267532	5.40248804605732	13.9033515959685	0.000192454975455244	0.00535766195289705	Tspan5	5.40248804605732	Cellbody	up-regulated
Mical2	0.490837124064355	5.66049842183567	13.8790943406839	0.000194954997446989	0.0054167205018815	Mical2	5.66049842183567	Cellbody	up-regulated
Bves	1.08235903605584	2.02759894227837	13.8584162985897	0.000197111952166689	0.00546603667355262	Bves	2.02759894227837	Cellbody	up-regulated
Id3	-0.616047986842956	3.69715880599543	13.8464876754635	0.000198367161251942	0.0054902044687699	Id3	3.69715880599543	Cellbody	down-regulated
Pmaip1	0.83712771986861	2.87715715109677	13.8202732704229	0.000201153982509213	0.00555658752070334	Pmaip1	2.87715715109677	Cellbody	up-regulated
Col4a3	1.76302546365767	0.344426424394424	13.8079166398969	0.000202481245865299	0.00558092067273824	Col4a3	0.344426424394424	Cellbody	up-regulated
Calca	1.52261025439923	0.0398553049460218	13.8029507712135	0.000203017127112605	0.00558092067273824	Calca	0.0398553049460218	Cellbody	up-regulated
Pak7	-0.545815663994644	3.64535880668671	13.801213364918	0.000203204952861599	0.00558092067273824	Pak7	3.64535880668671	Cellbody	down-regulated
Slc38a10	0.496807266754946	5.7866047781896	13.7888333742889	0.000204548394184828	0.00560705550266419	Slc38a10	5.7866047781896	Cellbody	up-regulated
Pds5b	-0.457957413172933	6.34957460999254	13.6316273875418	0.000222407016774954	0.00608493690828455	Pds5b	6.34957460999254	Cellbody	down-regulated
Rnf128	0.563745678235212	3.96716383542138	13.6110176163319	0.000224861970069716	0.00614036246131214	Rnf128	3.96716383542138	Cellbody	up-regulated
Grik4	-0.533096213836352	3.9993947608526	13.586802296987	0.000227781315773187	0.00620823399504484	Grik4	3.9993947608526	Cellbody	down-regulated
Slc12a5	-0.664559873344868	5.0003220241055	13.5510982626847	0.000232155537832508	0.00630622923617824	Slc12a5	5.0003220241055	Cellbody	down-regulated
B630019K06Rik	1.08077451762084	1.15823538847605	13.5502683343953	0.000232258215631136	0.00630622923617824	B630019K06Rik	1.15823538847605	Cellbody	up-regulated
Cd164l2	1.18059890472393	1.27593676773818	13.5299115835104	0.000234791108133276	0.00636292796643758	Cd164l2	1.27593676773818	Cellbody	up-regulated
Frem3	1.50098435660315	0.494039795831034	13.5203269213347	0.000235993301920221	0.0063834180664961	Frem3	0.494039795831034	Cellbody	up-regulated
Atp1b1	0.563764761310485	7.91648591100003	13.4979872803858	0.00023881947376451	0.00644412848681127	Atp1b1	7.91648591100003	Cellbody	up-regulated
Triqk	-0.867840679763375	1.79645289971727	13.4954825834738	0.000239138460164706	0.00644412848681127	Triqk	1.79645289971727	Cellbody	down-regulated
Gabbr2	-0.458477936381668	6.16706912265716	13.4903482976139	0.000239793681439185	0.00644963869870922	Gabbr2	6.16706912265716	Cellbody	down-regulated
Hmga1	0.79427938473139	3.48464508740803	13.4739672279421	0.000241896300875686	0.00649000256721685	Hmga1	3.48464508740803	Cellbody	up-regulated
Kcnq2	-0.65218412561413	5.72280537766991	13.4716013600879	0.000242201507505332	0.00649000256721685	Kcnq2	5.72280537766991	Cellbody	down-regulated
Inpp4b	0.948767916516285	2.75600078742756	13.460011235874	0.000243702297749641	0.00651801154859741	Inpp4b	2.75600078742756	Cellbody	up-regulated
Trhde	0.961216248860627	4.13210150435114	13.4496722713166	0.000245048984584409	0.00654180209033267	Trhde	4.13210150435114	Cellbody	up-regulated
Zbtb20	-0.551803272328915	6.91443184263115	13.4361873764816	0.000246816716899172	0.00657672328139712	Zbtb20	6.91443184263115	Cellbody	down-regulated
Hist1h1a	0.787815370754763	2.69995209718074	13.4200641697973	0.000248947183326711	0.00660928502679379	Hist1h1a	2.69995209718074	Cellbody	up-regulated
LOC100909474	0.884969646357697	1.83994072153443	13.4199486443168	0.000248962515161217	0.00660928502679379	LOC100909474	1.83994072153443	Cellbody	up-regulated
Vsnl1	0.524957890744219	6.68511612614588	13.4039416203327	0.000251096096712782	0.00665358157011703	Vsnl1	6.68511612614588	Cellbody	up-regulated
Chrna5	-1.4626845327105	0.42077776000247	13.3440044083106	0.000259250158474048	0.00685695104917772	Chrna5	0.42077776000247	Cellbody	down-regulated
Nckap5	-0.586736925787423	4.47438887898453	13.3329206656738	0.000260787017110941	0.00688487348310047	Nckap5	4.47438887898453	Cellbody	down-regulated
Ech1	-0.498290330321547	4.39421220466422	13.3243014933148	0.000261988485790736	0.00690385495981519	Ech1	4.39421220466422	Cellbody	down-regulated
Top2a	0.57773570590505	5.99708573068351	13.2974746419394	0.000265763837660399	0.00699046829610782	Top2a	5.99708573068351	Cellbody	up-regulated
Zfp821	-0.591934407297724	3.43249235852363	13.2740068636115	0.0002691114111252	0.00706553244365226	Zfp821	3.43249235852363	Cellbody	down-regulated
Itga6	0.593320611322135	5.41289653927362	13.262106615575	0.000270825136603867	0.0070975034426094	Itga6	5.41289653927362	Cellbody	up-regulated
Msmo1	0.491406499263032	6.07060700013963	13.2586758488235	0.000271321232668284	0.00709750551782538	Msmo1	6.07060700013963	Cellbody	up-regulated
Ppip5k2	0.578822897619106	4.45274005683824	13.2541562126284	0.000271976180069375	0.00710165540257791	Ppip5k2	4.45274005683824	Cellbody	up-regulated
Prkar1b	0.536623260468185	5.94987525423893	13.2432433439036	0.000273564157748264	0.00713010843938053	Prkar1b	5.94987525423893	Cellbody	up-regulated
Maff	1.20549965652255	1.93825702077861	13.2303184762768	0.000275457004301126	0.00716638959008146	Maff	1.93825702077861	Cellbody	up-regulated
Rftn2	-0.55340834596121	4.0937992287844	13.1089091515763	0.000293894768067757	0.00763219643608264	Rftn2	4.0937992287844	Cellbody	down-regulated
Tacr3	1.00821069848848	0.812036129451774	13.080745241205	0.000298346733015674	0.00773377428029216	Tacr3	0.812036129451774	Cellbody	up-regulated
Gprin3	-0.748831548690774	2.1208065516409	13.0569471413006	0.000302161542310842	0.00781849820782249	Gprin3	2.1208065516409	Cellbody	down-regulated
Dok4	-0.637177255507281	3.11991924952614	13.0290895413958	0.000306689614838762	0.00792133880636797	Dok4	3.11991924952614	Cellbody	down-regulated
Unc80	-0.482495838452996	5.95136510932063	13.019052417257	0.000308337797870949	0.00794955954907282	Unc80	5.95136510932063	Cellbody	down-regulated
Ccnb1	0.728774003432441	2.7041229305767	12.9906026822432	0.000313058187644573	0.00805674389749315	Ccnb1	2.7041229305767	Cellbody	up-regulated
Plcb1	-0.449412537874034	5.86125944797373	12.9851423100497	0.000313972475147647	0.00806576687053442	Plcb1	5.86125944797373	Cellbody	down-regulated
LOC103692570	-0.560259389311064	4.17190685306708	12.9611187135042	0.00031802708676786	0.00815309062126273	LOC103692570	4.17190685306708	Cellbody	down-regulated
Ptchd1	0.881216286237646	2.19515795668577	12.9582706322716	0.000318511262651888	0.00815309062126273	Ptchd1	2.19515795668577	Cellbody	up-regulated
Nrsn1	1.1243962573804	5.97232135953656	12.9516253873769	0.000319643851383072	0.00816747119542924	Nrsn1	5.97232135953656	Cellbody	up-regulated
Hmgb3	-0.485941606509911	4.22806080722163	12.9218069183201	0.00032477619682922	0.00828381925210216	Hmgb3	4.22806080722163	Cellbody	down-regulated
Sprn	-0.662710823154468	2.34722687594269	12.9055983758568	0.000327600784971354	0.00834099578675285	Sprn	2.34722687594269	Cellbody	down-regulated
Bcat1	0.519535034743376	7.87110084304938	12.8860261177645	0.000331044590610677	0.00841370701074278	Bcat1	7.87110084304938	Cellbody	up-regulated
Dlgap2	0.519077211761908	4.96847629661791	12.8476754515288	0.000337898739076753	0.008564680258019	Dlgap2	4.96847629661791	Cellbody	up-regulated
Scn8a	-0.483067746244379	6.14276546729124	12.8461081955384	0.000338181867760202	0.008564680258019	Scn8a	6.14276546729124	Cellbody	down-regulated
Dennd2c	2.01731007728646	0.582005529708822	12.8419215923258	0.000338939361702393	0.00856869845688965	Dennd2c	0.582005529708822	Cellbody	up-regulated
Ppp1r3c	0.556813810436307	7.31872387487205	12.8335983543227	0.000340450394751528	0.00858231704946197	Ppp1r3c	7.31872387487205	Cellbody	up-regulated
Akap13	0.467416901401396	6.18539418574698	12.8323499429717	0.000340677621363785	0.00858231704946197	Akap13	6.18539418574698	Cellbody	up-regulated
Actr1b	0.521140439613541	6.9225831144702	12.8275178818646	0.000341558559978969	0.00858938740727429	Actr1b	6.9225831144702	Cellbody	up-regulated
Ankrd13d	-0.462173426294217	4.29237924209258	12.8213583646161	0.000342684840089059	0.00860259188918305	Ankrd13d	4.29237924209258	Cellbody	down-regulated
Pcsk4	1.14403087887936	1.31205683600911	12.8052787965387	0.00034564270427427	0.00866164878364366	Pcsk4	1.31205683600911	Cellbody	up-regulated
B4galnt4	0.52799661601607	4.57704621154829	12.7971396972485	0.00034714970685927	0.00868420481721904	B4galnt4	4.57704621154829	Cellbody	up-regulated
Herc3	-0.52632693546874	5.48182957261758	12.77782900769	0.000350751761746579	0.0087531346534889	Herc3	5.48182957261758	Cellbody	down-regulated
Slc46a1	-0.638660958593702	3.19533011120244	12.775820280487	0.000351128610741675	0.0087531346534889	Slc46a1	3.19533011120244	Cellbody	down-regulated
Prr15	1.83300170604154	0.221488060171372	12.7631658696948	0.000353512059544284	0.00879722445220722	Prr15	0.221488060171372	Cellbody	up-regulated
Lcorl	-0.522692582106375	3.60120781690282	12.7522104943065	0.000355588670715833	0.00882990120589426	Lcorl	3.60120781690282	Cellbody	down-regulated
Ampd2	0.436889355036776	4.72284229516098	12.7497364374717	0.00035605933299329	0.00882990120589426	Ampd2	4.72284229516098	Cellbody	up-regulated
Flrt3	-0.532230660304398	3.92605536385176	12.7458569846832	0.000356798621863848	0.00883292643641835	Flrt3	3.92605536385176	Cellbody	down-regulated
Pgm2	0.622511574528279	4.21912880400985	12.7337385055218	0.000359117969083491	0.00887498967118425	Pgm2	4.21912880400985	Cellbody	up-regulated
Tpm4	0.590246452072166	5.1378887565224	12.7225681921258	0.000361269313807136	0.00891276312287295	Tpm4	5.1378887565224	Cellbody	up-regulated
Scube2	-1.15851162697064	0.783116108599576	12.7087760869417	0.000363943544417163	0.00896328429787469	Scube2	0.783116108599576	Cellbody	down-regulated
Gabrg3	-0.69437767753994	2.65284251148982	12.6990263448524	0.000365846015422334	0.00899465744790065	Gabrg3	2.65284251148982	Cellbody	down-regulated
Olfm2	-0.563372677312653	4.0411885660454	12.6770066200055	0.000370179725903712	0.00908559467917017	Olfm2	4.0411885660454	Cellbody	down-regulated
Igsf9	1.54348364806339	0.979249720387563	12.6243354559707	0.000380757216759091	0.00932920379213328	Igsf9	0.979249720387563	Cellbody	up-regulated
Dpysl3	-0.423255336237255	6.81030494664508	12.5805031500261	0.000389791778209016	0.00952316946254843	Dpysl3	6.81030494664508	Cellbody	down-regulated
Cyr61	0.719127398480414	1.9748649816992	12.5794825196468	0.000390004703686727	0.00952316946254843	Cyr61	1.9748649816992	Cellbody	up-regulated
Plpp3	-0.613346072629132	6.82496229769142	12.524059891017	0.000401744986720609	0.00979313290457445	Plpp3	6.82496229769142	Cellbody	down-regulated
Asah2	0.836046601911215	2.92633104210453	12.4995007789045	0.000407060776647908	0.00990583784533149	Asah2	2.92633104210453	Cellbody	up-regulated
Map6d1	-0.678641299070964	2.73478826163008	12.4906623644708	0.000408991156640905	0.00993322974599406	Map6d1	2.73478826163008	Cellbody	down-regulated
Ntf3	-0.932938517629924	1.60686896176481	12.4879984702016	0.000409574781615521	0.00993322974599406	Ntf3	1.60686896176481	Cellbody	down-regulated
Brinp3	-0.672502332394952	2.96185809768894	12.4834308084887	0.000410577453694421	0.00994069845163024	Brinp3	2.96185809768894	Cellbody	down-regulated
Thsd7b	-1.19344209564523	3.55130378620902	12.4701547951582	0.000413505824522557	0.00999468723495485	Thsd7b	3.55130378620902	Cellbody	down-regulated
Hcn4	0.876754469293766	2.76164446405486	12.4621343039413	0.000415285154121583	0.0100207677408528	Hcn4	2.76164446405486	Cellbody	up-regulated
Cacna1b	-0.545673121371256	5.54441245464262	12.441278684315	0.000419948174754479	0.0101084815422688	Cacna1b	5.54441245464262	Cellbody	down-regulated
Ctxn1	-0.736655441203019	5.06838650026238	12.4395674779029	0.000420333113260882	0.0101084815422688	Ctxn1	5.06838650026238	Cellbody	down-regulated
Slc25a23	-0.588078039658603	6.92464926394695	12.4069993758713	0.000427727603900693	0.0102690508124413	Slc25a23	6.92464926394695	Cellbody	down-regulated
Nup107	0.56646005057339	3.70306271147978	12.4008846162037	0.00042913050809348	0.0102854747743879	Nup107	3.70306271147978	Cellbody	up-regulated
Unc5a	-0.582088958151984	4.11874470681639	12.389059243967	0.000431856778334833	0.0103335094334333	Unc5a	4.11874470681639	Cellbody	down-regulated
Klhl13	-0.424304260949495	6.13054451218075	12.3678586276317	0.000436788283120984	0.0104340626764243	Klhl13	6.13054451218075	Cellbody	down-regulated
Mycn	-0.826271530462902	1.74334752849019	12.3486846732261	0.000441297283384058	0.0105242047132375	Mycn	1.74334752849019	Cellbody	down-regulated
Pnkp	0.71353661430517	3.33900994616048	12.3011083989009	0.000452689380542712	0.0107779240369146	Pnkp	3.33900994616048	Cellbody	up-regulated
Slit1	-0.683922087705091	5.38633772464999	12.2931441996127	0.000454625194691081	0.0108060330744762	Slit1	5.38633772464999	Cellbody	down-regulated
Kif14	0.812757868495739	2.33246658098114	12.2889450936205	0.000455649209331171	0.0108124121663677	Kif14	2.33246658098114	Cellbody	up-regulated
Baiap2	-0.522917903563948	4.25270597890962	12.28185507361	0.000457383502092615	0.010835596906363	Baiap2	4.25270597890962	Cellbody	down-regulated
Cdh10	-0.461754854775806	4.67719347976996	12.2553965229813	0.000463914561887475	0.0109542567971304	Cdh10	4.67719347976996	Cellbody	down-regulated
Nnat	0.543531822860828	9.65624971641846	12.2553610609719	0.000463923378227761	0.0109542567971304	Nnat	9.65624971641846	Cellbody	up-regulated
S100a10	0.475648326560978	4.40188998643529	12.2477923975552	0.00046580892577597	0.0109761172674715	S100a10	4.40188998643529	Cellbody	up-regulated
Dbp	-0.499632820367585	4.35471243932064	12.2454927947073	0.000466383346049526	0.0109761172674715	Dbp	4.35471243932064	Cellbody	down-regulated
Doc2b	-1.44075181716381	1.42755969852332	12.2395233806397	0.000467877790951753	0.0109932074067794	Doc2b	1.42755969852332	Cellbody	down-regulated
Xkr4	-0.510550433183976	4.05403195347021	12.2298688667177	0.000470305037417024	0.01103212259082	Xkr4	4.05403195347021	Cellbody	down-regulated
Gzmm	-1.47535782398413	0.42464254710083	12.2225511679241	0.00047215324685448	0.0110573499332909	Gzmm	0.42464254710083	Cellbody	down-regulated
Stac	1.35362129428639	0.49621295676646	12.2113025991471	0.000475008568637185	0.0111060418441658	Stac	0.49621295676646	Cellbody	up-regulated
Nr1d1	0.592476045929601	3.38827443617404	12.2072413981858	0.00047604373469017	0.0111120877645704	Nr1d1	3.38827443617404	Cellbody	up-regulated
Cemip2	0.48578490744628	4.1915002173546	12.1986892119784	0.000478231066506566	0.0111281065861756	Cemip2	4.1915002173546	Cellbody	up-regulated
Fam174b	-1.16860633082244	0.723327653014547	12.1984773427246	0.000478285383359981	0.0111281065861756	Fam174b	0.723327653014547	Cellbody	down-regulated
Pbk	0.865003186644829	1.97578514191506	12.1709374890828	0.000485399035227669	0.0112752837582349	Pbk	1.97578514191506	Cellbody	up-regulated
AABR07043951.1	0.460034903883201	4.68233728070913	12.1600951394957	0.000488228866402802	0.0113226367088455	AABR07043951.1	4.68233728070913	Cellbody	up-regulated
Slc4a4	-0.531122014557736	7.5081325773838	12.1209779033723	0.000498577511226	0.0115439249322538	Slc4a4	7.5081325773838	Cellbody	down-regulated
Nup205	0.457392495446676	4.78394698982472	12.1010130029939	0.000503944370192564	0.0116493376301864	Nup205	4.78394698982472	Cellbody	up-regulated
Tnfrsf11a	-0.845194670626898	1.52006706664734	12.0745890751037	0.000511137284579459	0.0117965538791088	Tnfrsf11a	1.52006706664734	Cellbody	down-regulated
Pdzd7	0.994638239947341	1.2765810996888	12.0611431143421	0.000514837131943164	0.0118594010397371	Pdzd7	1.2765810996888	Cellbody	up-regulated
Sppl3	-0.453657538636127	4.22504348425457	12.0586792402934	0.000515518026886327	0.0118594010397371	Sppl3	4.22504348425457	Cellbody	down-regulated
Egfr	-0.437035155623934	4.92911873082368	12.0526317150048	0.000517193124871386	0.0118788385614521	Egfr	4.92911873082368	Cellbody	down-regulated
Pipox	0.93533697554124	1.54525749374676	12.046288969412	0.000518955899160157	0.0119002242966069	Pipox	1.54525749374676	Cellbody	up-regulated
Tmem74	-0.938568209344929	1.70072429327367	12.0346559235557	0.000522204729983128	0.0119555639701257	Tmem74	1.70072429327367	Cellbody	down-regulated
Prdm8	-0.62053044500411	3.29505403458359	12.0106448468491	0.000528975519732177	0.0120912311690858	Prdm8	3.29505403458359	Cellbody	down-regulated
Slc6a5	1.59322175569581	-0.493074669324652	11.9985776914264	0.000532411680602555	0.0121503648129856	Slc6a5	-0.493074669324652	Cellbody	up-regulated
Srgap2	-0.489506216559192	5.3389628802563	11.9901680972965	0.000534819654238166	0.0121858828542897	Srgap2	5.3389628802563	Cellbody	down-regulated
Rnf181	0.514570877594582	4.01031140914239	11.9670911606102	0.000541484055582578	0.0122812979186011	Rnf181	4.01031140914239	Cellbody	up-regulated
Rcan1	0.427564820332191	5.17710567818933	11.9668991405122	0.000541539859439439	0.0122812979186011	Rcan1	5.17710567818933	Cellbody	up-regulated
Abca8	-0.66258218899259	2.74491319154899	11.9667536321859	0.000541582150159852	0.0122812979186011	Abca8	2.74491319154899	Cellbody	down-regulated
Tgfb2	-0.560588566162973	5.01994814000932	11.9286729111937	0.000552765390439155	0.0125150632465093	Tgfb2	5.01994814000932	Cellbody	down-regulated
Abca7	0.728193955639001	3.39919641365763	11.9031742975483	0.000560383660121768	0.012651325816302	Abca7	3.39919641365763	Cellbody	up-regulated
RGD1359108	0.603660880227054	3.9365724635259	11.9026143539902	0.000560552139739707	0.012651325816302	RGD1359108	3.9365724635259	Cellbody	up-regulated
AABR07026112.1	0.77621026507545	1.87452450562998	11.8823714174905	0.000566677439049331	0.0127694290950502	AABR07026112.1	1.87452450562998	Cellbody	up-regulated
LOC103690044	1.00756812787348	0.868947218948006	11.8780961621448	0.000567979705163224	0.0127786503163217	LOC103690044	0.868947218948006	Cellbody	up-regulated
Aspm	0.545488718663287	4.99752965242304	11.8455046228821	0.00057800710014558	0.0129838361004444	Aspm	4.99752965242304	Cellbody	up-regulated
Ubqln2	-0.404464110091884	5.76318412245679	11.8369402222817	0.00058067162874494	0.0130232450402999	Ubqln2	5.76318412245679	Cellbody	down-regulated
Nme1	0.45755766939545	5.44265465230634	11.8277701662967	0.000583538337826876	0.0130670580218541	Nme1	5.44265465230634	Cellbody	up-regulated
Plat	0.682984260153068	5.31249232921165	11.8207904768055	0.000585729876929522	0.0130956387640383	Plat	5.31249232921165	Cellbody	up-regulated
Tef	-0.427987405884655	6.2626385238484	11.8101577450662	0.000589084412115103	0.0131376372442125	Tef	6.2626385238484	Cellbody	down-regulated
Kcnj2	1.11193858019593	0.3299235049463	11.8090196362965	0.000589444623019387	0.0131376372442125	Kcnj2	0.3299235049463	Cellbody	up-regulated
AABR07063082.1	0.800880229899526	2.06389234386873	11.7765656347429	0.000599810433856558	0.0133478810234113	AABR07063082.1	2.06389234386873	Cellbody	up-regulated
Tiam2	0.664204158559959	3.90034665542201	11.7640440818849	0.000603858858140749	0.013403163114321	Tiam2	3.90034665542201	Cellbody	up-regulated
Itpa	0.493489849874533	4.82090077884989	11.7630913456621	0.000604168020737791	0.013403163114321	Itpa	4.82090077884989	Cellbody	up-regulated
Cckbr	0.825635833628697	1.69813790511407	11.7388308911851	0.000612094616153779	0.0135579904992948	Cckbr	1.69813790511407	Cellbody	up-regulated
Ptpro	0.432506763134408	5.72953313252842	11.7179315239912	0.000619007207789459	0.0136899136572788	Ptpro	5.72953313252842	Cellbody	up-regulated
Ar	-1.32326876338168	0.190950094571325	11.708433199718	0.000622174840797458	0.0137387342545846	Ar	0.190950094571325	Cellbody	down-regulated
Comtd1	-0.523770375237097	3.35726274852823	11.6944392574606	0.000626871586242656	0.0138211179160958	Comtd1	3.35726274852823	Cellbody	down-regulated
Hapln1	-0.656697556373199	4.01941547780248	11.6731034263025	0.000634101478969925	0.0139590124039702	Hapln1	4.01941547780248	Cellbody	down-regulated
Lef1	0.907664089600078	1.52500982642251	11.6634364716377	0.00063740490352063	0.0140101793617154	Lef1	1.52500982642251	Cellbody	up-regulated
Fam162a	0.480795371813596	5.79031113853433	11.6551491097506	0.000640250723179909	0.0140511466226707	Fam162a	5.79031113853433	Cellbody	up-regulated
Cyp7b1	-0.591904493800988	5.72505233632347	11.6513592633664	0.000641556401357814	0.0140582397351133	Cyp7b1	5.72505233632347	Cellbody	down-regulated
Eef2k	-0.426675955734431	4.6234791043648	11.6157211641298	0.000653966760561341	0.0143011729075064	Eef2k	4.6234791043648	Cellbody	down-regulated
Fam102a	0.488346885336362	4.47545107788447	11.6138025794376	0.000654641711818905	0.0143011729075064	Fam102a	4.47545107788447	Cellbody	up-regulated
Cdk19	-0.480753482667107	4.88387255706915	11.6019975598894	0.000658810187054865	0.0143702972051342	Cdk19	4.88387255706915	Cellbody	down-regulated
Synj2	0.840880306510013	2.36421576146125	11.5968890572451	0.000660622353752357	0.0143878923285274	Synj2	2.36421576146125	Cellbody	up-regulated
Lypd1	-0.581773625750992	3.81334896436809	11.58688857845	0.000664184466175337	0.0144289170553033	Lypd1	3.81334896436809	Cellbody	down-regulated
Rab27b	0.786702837276094	3.1936187265225	11.5859416186135	0.00066452277164336	0.0144289170553033	Rab27b	3.1936187265225	Cellbody	up-regulated
Ick	0.542906411013229	3.31551705658814	11.5731993038388	0.000669091983246923	0.0144871074058292	Ick	3.31551705658814	Cellbody	up-regulated
Prkg2	0.565533200503191	4.01111324807491	11.5728223974063	0.000669227618649318	0.0144871074058292	Prkg2	4.01111324807491	Cellbody	up-regulated
Fkbp2	0.656042668723693	3.17665701100248	11.5664320984797	0.00067153149486634	0.0145150213897922	Fkbp2	3.17665701100248	Cellbody	up-regulated
Kif26b	-0.748667711610905	3.39054129082898	11.5432802207103	0.000679945674497403	0.0146747249719206	Kif26b	3.39054129082898	Cellbody	down-regulated
RGD1562690	0.520524428433622	6.83134358781019	11.5305619064994	0.000684613181224036	0.0147442912384822	RGD1562690	6.83134358781019	Cellbody	up-regulated
Sgsm3	0.414385339689256	4.59133150833706	11.5278565477716	0.000685610190574419	0.0147442912384822	Sgsm3	4.59133150833706	Cellbody	up-regulated
Nkain3	-0.786261104541023	1.97091357540983	11.5260947589659	0.00068626025332512	0.0147442912384822	Nkain3	1.97091357540983	Cellbody	down-regulated
R3hdm2	0.399598237809332	6.56692181755591	11.5216783574789	0.000687892549866609	0.0147572031424907	R3hdm2	6.56692181755591	Cellbody	up-regulated
Cdkn3	0.783281764910036	1.99460956987226	11.5163986764082	0.00068984906115512	0.0147593564440638	Cdkn3	1.99460956987226	Cellbody	up-regulated
Sorcs2	0.442493970932141	6.79559896811007	11.5158414799252	0.000690055871205442	0.0147593564440638	Sorcs2	6.79559896811007	Cellbody	up-regulated
Rassf2	-0.45299630402924	5.76982702280219	11.5064120997432	0.000693565210441199	0.0148122755167211	Rassf2	5.76982702280219	Cellbody	down-regulated
Arfgap2	0.497431452901913	5.29359475993087	11.4998898854137	0.000696003130450264	0.0148421889621652	Arfgap2	5.29359475993087	Cellbody	up-regulated
Ift20	0.460241794187124	4.27005025081518	11.489796704111	0.000699792907467196	0.0149007986799823	Ift20	4.27005025081518	Cellbody	up-regulated
Haus4	0.97809325096825	1.21286863479092	11.4643550605829	0.000709438474103502	0.0150506394711282	Haus4	1.21286863479092	Cellbody	up-regulated
Lrp2	-0.511406921911119	4.70248110418478	11.4631342223497	0.000709904687151467	0.0150506394711282	Lrp2	4.70248110418478	Cellbody	down-regulated
Myo1e	0.501529662123348	3.87114673982868	11.4629228463159	0.000709985438745652	0.0150506394711282	Myo1e	3.87114673982868	Cellbody	up-regulated
Cxcl12	-0.599358217923679	3.26424233772455	11.4432042113022	0.000717559469078116	0.015188695921655	Cxcl12	3.26424233772455	Cellbody	down-regulated
Ube2l6	0.707878246330341	3.66533629461011	11.4359561471106	0.000720363960168185	0.0152255360502903	Ube2l6	3.66533629461011	Cellbody	up-regulated
Tnni3k	1.20861797317057	0.282762880194003	11.3892484875448	0.000738704096124632	0.015590142937238	Tnni3k	0.282762880194003	Cellbody	up-regulated
Nbl1	-0.486273367052164	6.10431983812423	11.3661067150709	0.000747964959532596	0.0157519597726624	Nbl1	6.10431983812423	Cellbody	down-regulated
Nrip3	-0.579801860846325	6.64147483156376	11.3645971635267	0.000748573111007787	0.0157519597726624	Nrip3	6.64147483156376	Cellbody	down-regulated
Vstm2l	-0.698189526535837	3.43679994821729	11.3448397169895	0.000756578990219693	0.0158970466535295	Vstm2l	3.43679994821729	Cellbody	down-regulated
Rasl11b	0.554244873218325	3.26090254887778	11.3406192896942	0.000758300325148637	0.0159098524230965	Rasl11b	3.26090254887778	Cellbody	up-regulated
Tmed9	0.436177509024626	4.93951967402068	11.3267843968664	0.000763970793452401	0.0160053559055789	Tmed9	4.93951967402068	Cellbody	up-regulated
B3galt2	-0.513140043011487	3.48755590450044	11.3225233094645	0.000765725889142122	0.0160186721458109	B3galt2	3.48755590450044	Cellbody	down-regulated
Ldlr	0.595495972318929	4.45948264676781	11.2962630519777	0.00077663249485096	0.016223115866894	Ldlr	4.45948264676781	Cellbody	up-regulated
Slitrk1	-0.449675999188287	5.09910011317918	11.2847800711534	0.000781450894443059	0.0162999720824865	Slitrk1	5.09910011317918	Cellbody	down-regulated
Sned1	-0.859718430764575	1.32340676043541	11.2818829086763	0.000782671344431832	0.0163016656004004	Sned1	1.32340676043541	Cellbody	down-regulated
Slc1a6	-1.28668361012128	0.519062007301725	11.2745946778033	0.000785750087141036	0.0163420029024725	Slc1a6	0.519062007301725	Cellbody	down-regulated
Dpysl5	-0.564170365789396	3.91412459542154	11.2563903658398	0.000793493642813213	0.0164791009216462	Dpysl5	3.91412459542154	Cellbody	down-regulated
Frrs1l	-0.603921500541525	3.57304454571722	11.2410670414009	0.00080007146630529	0.016591626972989	Frrs1l	3.57304454571722	Cellbody	down-regulated
Rexo4	0.515315990017375	4.24070563905782	11.2211778437775	0.000808691533425227	0.0167461174410732	Rexo4	4.24070563905782	Cellbody	up-regulated
Tbl2	0.496801394732312	5.36510247163975	11.2007029346321	0.000817663518317063	0.0168851524667576	Tbl2	5.36510247163975	Cellbody	up-regulated
Necab2	-0.505777215671125	4.71491284359707	11.2004708569014	0.000817765787928087	0.0168851524667576	Necab2	4.71491284359707	Cellbody	down-regulated
AABR07044570.1	0.749059943707207	2.83752499449313	11.1877113169736	0.000823408469646375	0.0169771639656628	AABR07044570.1	2.83752499449313	Cellbody	up-regulated
LOC690035	-0.54608933294989	3.35724317825847	11.1833525061825	0.000825345080996534	0.0169926082934956	LOC690035	3.35724317825847	Cellbody	down-regulated
Clmn	-0.767797622793046	3.88818615084392	11.1626087416021	0.000834624772619003	0.0171341393286259	Clmn	3.88818615084392	Cellbody	down-regulated
Car10	-0.861390825352105	1.78847305908422	11.1624513647948	0.000834695576468905	0.0171341393286259	Car10	1.78847305908422	Cellbody	down-regulated
Zcchc12	-0.429481507960468	5.86907875516904	11.1599723774569	0.000835811674567119	0.0171341393286259	Zcchc12	5.86907875516904	Cellbody	down-regulated
Thbs1	-0.694736080872834	2.46927601802414	11.1544136858098	0.000838319813908912	0.0171609702678435	Thbs1	2.46927601802414	Cellbody	down-regulated
Grm3	-0.489769427242088	6.49717411695665	11.1307147173725	0.000849098676127925	0.0173508822379516	Grm3	6.49717411695665	Cellbody	down-regulated
Arrb2	-0.622268063231349	2.87136137147145	11.1286982514885	0.000850022255140408	0.0173508822379516	Arrb2	2.87136137147145	Cellbody	down-regulated
Trnp1	0.915913174035258	3.52066524618633	11.1193853253009	0.000854300941087088	0.0174133791538677	Trnp1	3.52066524618633	Cellbody	up-regulated
Slco5a1	0.705295205310344	1.83841273316395	11.1149228892319	0.000856358849425855	0.017430496125796	Slco5a1	1.83841273316395	Cellbody	up-regulated
Alpk1	0.602862608985536	3.51861103094241	11.1100972131202	0.000858589910100806	0.017451083840387	Alpk1	3.51861103094241	Cellbody	up-regulated
Fam49a	0.466528161603635	7.74187509498373	11.099497812731	0.000863510991090117	0.0175262110234163	Fam49a	7.74187509498373	Cellbody	up-regulated
Map3k13	0.537068590838617	4.11892383847486	11.0942226472672	0.000865970756351759	0.0175512401595429	Map3k13	4.11892383847486	Cellbody	up-regulated
Mepe	1.23817416518392	0.377303414777105	11.082191614148	0.000871607256548266	0.0176261436935546	Mepe	0.377303414777105	Cellbody	up-regulated
Mctp2	1.60264380982887	0.0264243995807707	11.0808069053967	0.000872258363395378	0.0176261436935546	Mctp2	0.0264243995807707	Cellbody	up-regulated
Serinc2	0.831479201177664	1.27422778721516	11.0760192073547	0.000874513388267991	0.0176261436935546	Serinc2	1.27422778721516	Cellbody	up-regulated
Trhr	-1.499302177031	-0.419446536546739	11.0717412988445	0.000876533285168502	0.0176261436935546	Trhr	-0.419446536546739	Cellbody	down-regulated
Tmcc2	-0.5941269166385	6.44233117493789	11.0710422507787	0.000876863802182042	0.0176261436935546	Tmcc2	6.44233117493789	Cellbody	down-regulated
Fkrp	-0.590590477574451	2.70954033768245	11.0706329163564	0.000877057398127812	0.0176261436935546	Fkrp	2.70954033768245	Cellbody	down-regulated
Icam5	-0.432076074125297	6.22923928979949	11.0518489409963	0.000885987977290646	0.0177806479201288	Icam5	6.22923928979949	Cellbody	down-regulated
Matk	-0.510194384483673	4.59210962258363	11.0442549606165	0.000889624472319395	0.0178286226532468	Matk	4.59210962258363	Cellbody	down-regulated
Pnma8b	-0.482501140650124	6.02377827833214	11.0315969649161	0.000895719518165595	0.0179162197604291	Pnma8b	6.02377827833214	Cellbody	down-regulated
Uba5	0.489596123479639	4.32895333385409	11.0299831219468	0.000896499639979542	0.0179162197604291	Uba5	4.32895333385409	Cellbody	up-regulated
Greb1l	-0.986996542582759	1.38003936302718	11.0253170687482	0.000898759047601017	0.0179363224715801	Greb1l	1.38003936302718	Cellbody	down-regulated
Ostc	0.523111828870467	4.41203895437991	11.0011033106205	0.000910576675050398	0.0181423060061674	Ostc	4.41203895437991	Cellbody	up-regulated
Tnrc18	-0.730458564113845	6.04521536656685	10.9989883387484	0.00091161632667792	0.0181423060061674	Tnrc18	6.04521536656685	Cellbody	down-regulated
Ppp1r17	-1.95965623887268	-0.495512564004445	10.9960168232729	0.000913079055204759	0.0181461780568401	Ppp1r17	-0.495512564004445	Cellbody	down-regulated
Ctsc	-1.02935063828547	0.471173812394083	10.9924009858204	0.000914862151975624	0.0181563974100128	Ctsc	0.471173812394083	Cellbody	down-regulated
Diaph3	0.822141024238748	2.48190932748047	10.9769617252207	0.000922515489807772	0.0182829281768136	Diaph3	2.48190932748047	Cellbody	up-regulated
Cnn2	0.588719379542901	3.04755635555163	10.9698311812439	0.000926071964376412	0.0183178120649293	Cnn2	3.04755635555163	Cellbody	up-regulated
Nrp1	0.395016717916555	6.10115323127721	10.9683029974933	0.000926835972814926	0.0183178120649293	Nrp1	6.10115323127721	Cellbody	up-regulated
Syndig1	-0.574216256621506	3.21607222896952	10.9649523080715	0.000928513365772247	0.0183256520701174	Syndig1	3.21607222896952	Cellbody	down-regulated
Prrt1	-0.664344597133921	2.83134839476151	10.9599220865683	0.000931037315862732	0.0183501555822036	Prrt1	2.83134839476151	Cellbody	down-regulated
Cpne4	-0.524285743251108	5.36907209405666	10.9393116278729	0.000941451409840955	0.0185298875150127	Cpne4	5.36907209405666	Cellbody	down-regulated
AABR07065602.1	-0.874524642583495	2.47382353832203	10.9148909548531	0.000953943311957232	0.0187499654543902	AABR07065602.1	2.47382353832203	Cellbody	down-regulated
Gpc6	0.589511327356723	3.20054087761511	10.8946523805747	0.000964422867200137	0.018929940750023	Gpc6	3.20054087761511	Cellbody	up-regulated
B3galt5	-0.906915988567555	2.3669940433798	10.8825778799884	0.000970730421284505	0.0190276460248767	B3galt5	2.3669940433798	Cellbody	down-regulated
Pde2a	-0.599091725783986	7.3160857953508	10.858993766927	0.000983171013043384	0.0192451354659888	Pde2a	7.3160857953508	Cellbody	down-regulated
Man1b1	0.410446725093931	6.49045692037298	10.8536957941811	0.000985987792272961	0.0192739061743631	Man1b1	6.49045692037298	Cellbody	up-regulated
LOC108348154	1.10922936890222	1.08056193304836	10.8496868391937	0.000988124660733005	0.0192893257441045	LOC108348154	1.08056193304836	Cellbody	up-regulated
Shcbp1	0.92436982433493	1.70117049774149	10.8320832070226	0.000997563387321925	0.0194470497400401	Shcbp1	1.70117049774149	Cellbody	up-regulated
Celf5	-0.513277625802082	5.44125937297921	10.8220575667341	0.00100297963844921	0.019513923730343	Celf5	5.44125937297921	Cellbody	down-regulated
Rasgrp2	-0.531322302025806	3.08833006692907	10.8206890207775	0.0010037212848929	0.019513923730343	Rasgrp2	3.08833006692907	Cellbody	down-regulated
Taok2	-0.438640815717246	6.27262041490961	10.8077928000305	0.00101073733752487	0.0195881016926596	Taok2	6.27262041490961	Cellbody	down-regulated
Ier3	1.26453796754724	0.721601629230612	10.8076448621843	0.00101081810862789	0.0195881016926596	Ier3	0.721601629230612	Cellbody	up-regulated
Ntsr2	-0.514037902232029	4.45286673993018	10.8061337463031	0.00101164352162104	0.0195881016926596	Ntsr2	4.45286673993018	Cellbody	down-regulated
Tnr	-0.704152372267861	6.09075144839818	10.8002722606593	0.00101485168122105	0.0196236658197189	Tnr	6.09075144839818	Cellbody	down-regulated
Ogfod3	0.635536994327684	2.18050016616823	10.7804136448464	0.00102579755347444	0.0198085522168229	Ogfod3	2.18050016616823	Cellbody	up-regulated
Fam110b	-0.507897994773661	4.07358862572661	10.7494073552856	0.00104312718419109	0.0201160470061864	Fam110b	4.07358862572661	Cellbody	down-regulated
Sik2	0.518043413099626	5.83623445106469	10.7300765772223	0.00105408084251098	0.0202999229818164	Sik2	5.83623445106469	Cellbody	up-regulated
Gpr176	1.24836206410042	2.61965879512595	10.7182447320158	0.00106084260263049	0.0203917809111512	Gpr176	2.61965879512595	Cellbody	up-regulated
Rnpep	-0.40532727669825	4.68987500424156	10.7167484973379	0.00106170080220894	0.0203917809111512	Rnpep	4.68987500424156	Cellbody	down-regulated
Acvr2a	-0.402028082065588	5.53516209704179	10.6873117402318	0.00107872847861165	0.0206910533518152	Acvr2a	5.53516209704179	Cellbody	down-regulated
Tjp2	0.409354927703788	6.10534001186863	10.6733660153144	0.00108689154994939	0.0208197204661658	Tjp2	6.10534001186863	Cellbody	up-regulated
Cacng2	-0.670481107569267	2.93902960306422	10.6643437164802	0.00109220597661493	0.0208935498922234	Cacng2	2.93902960306422	Cellbody	down-regulated
AABR07068351.1	-0.422313696311896	5.35615468369768	10.6540166574584	0.0010983212213219	0.0209824811160147	AABR07068351.1	5.35615468369768	Cellbody	down-regulated
Opcml	-0.396798781165584	6.14464628631211	10.6331091421902	0.00111080801847733	0.0211927359151896	Opcml	6.14464628631211	Cellbody	down-regulated
Mmp17	0.625154662376671	3.56557995089627	10.6222366928281	0.00111735813713348	0.021289317688739	Mmp17	3.56557995089627	Cellbody	up-regulated
Lonp1	0.449760037141897	6.43697727029738	10.6162781898244	0.00112096440427227	0.0213296272084201	Lonp1	6.43697727029738	Cellbody	up-regulated
Serf1	-0.727522448545658	2.40686754278864	10.6075401581881	0.00112627423330523	0.0214022018650259	Serf1	2.40686754278864	Cellbody	down-regulated
Large1	-0.489833699469127	6.11682164721365	10.5967871384574	0.00113284344576845	0.0214984839064997	Large1	6.11682164721365	Cellbody	down-regulated
Rsad2	-1.62243586701112	-0.0356685906885709	10.5856535337081	0.00113968601611807	0.0215640764307561	Rsad2	-0.0356685906885709	Cellbody	down-regulated
Asic2	-0.514316880565024	3.81545857698032	10.5846298603983	0.00114031724781567	0.0215640764307561	Asic2	3.81545857698032	Cellbody	down-regulated
Atp13a2	0.438402202983194	6.57277808735955	10.5838135401864	0.00114082087204434	0.0215640764307561	Atp13a2	6.57277808735955	Cellbody	up-regulated
Usp43	1.49498751319316	-0.401309950590148	10.5761716529896	0.00114554641947096	0.0216248333986939	Usp43	-0.401309950590148	Cellbody	up-regulated
Dlgap3	0.554372105442143	6.31517303188622	10.5654827284656	0.00115218941957449	0.021721578925812	Dlgap3	6.31517303188622	Cellbody	up-regulated
Oprl1	-0.715392881598064	3.42704546684543	10.5566626057035	0.0011577003295572	0.0217664042507033	Oprl1	3.42704546684543	Cellbody	down-regulated
Cabp1	0.548165692102297	3.47917298144414	10.55568344218	0.00115831376406144	0.0217664042507033	Cabp1	3.47917298144414	Cellbody	up-regulated
Pfdn2	0.579008311254583	2.87157317463252	10.5543803920154	0.0011591306198222	0.0217664042507033	Pfdn2	2.87157317463252	Cellbody	up-regulated
Inpp5a	0.5606212164418	4.30536139716613	10.5363065837187	0.00117052101854347	0.0219514878824883	Inpp5a	4.30536139716613	Cellbody	up-regulated
MGC109340	0.435881108614316	4.56117094098786	10.5114553482309	0.00118636782565112	0.0222124289227402	MGC109340	4.56117094098786	Cellbody	up-regulated
Rtn4r	-0.627192489629649	2.41828832656021	10.5096306745058	0.00118753987881028	0.0222124289227402	Rtn4r	2.41828832656021	Cellbody	down-regulated
Nus1	0.446711741187741	5.05683889681044	10.4985062689041	0.00119471087188572	0.0223173862477974	Nus1	5.05683889681044	Cellbody	up-regulated
Deaf1	-0.584031390461087	5.04153705221106	10.4904924474174	0.00119990386372586	0.0223851686910734	Deaf1	5.04153705221106	Cellbody	down-regulated
Gal3st3	-0.684239626614394	4.47822797974361	10.4790322656433	0.00120736982584847	0.0224951234870647	Gal3st3	4.47822797974361	Cellbody	down-regulated
Fam43a	1.22188934149577	0.205848394782303	10.4756527792033	0.00120958042116072	0.0225070042215718	Fam43a	0.205848394782303	Cellbody	up-regulated
Spryd7	-0.500479943095092	3.42081807962769	10.4719399540109	0.00121201378246582	0.0225229937835109	Spryd7	3.42081807962769	Cellbody	down-regulated
Fcgbp	1.35096447089869	1.34464266244315	10.4578931081842	0.00122126490287049	0.0226654727563863	Fcgbp	1.34464266244315	Cellbody	up-regulated
Megf9	-0.384851137799857	6.05169051948541	10.4518285512272	0.00122528101690781	0.0227105519053548	Megf9	6.05169051948541	Cellbody	down-regulated
Cdkl2	-0.556626937281495	5.79072902437766	10.4459879950383	0.00122916142498141	0.022753002367476	Cdkl2	5.79072902437766	Cellbody	down-regulated
Plppr3	-0.585940168035936	3.92292357247342	10.4414014013972	0.00123221742866646	0.0227801023085121	Plppr3	3.92292357247342	Cellbody	down-regulated
Eda	-1.0739148913315	1.07564395431426	10.4276357820323	0.00124143557793202	0.0229209053995217	Eda	1.07564395431426	Cellbody	down-regulated
Plcxd2	-0.797396931919111	3.54821841953837	10.4062436287957	0.00125589954086812	0.023158075425621	Plcxd2	3.54821841953837	Cellbody	down-regulated
Mgst3	0.486104224804581	4.67947359068368	10.3997607036763	0.00126031645280645	0.0232096114841796	Mgst3	4.67947359068368	Cellbody	up-regulated
Slc7a3	0.583776198453237	4.50858654540167	10.3680563073558	0.00128214463625449	0.023557246664491	Slc7a3	4.50858654540167	Cellbody	up-regulated
Tanc1	-0.436830716518864	4.76339355109268	10.3650742454905	0.0012842173449657	0.023557246664491	Tanc1	4.76339355109268	Cellbody	down-regulated
Camta2	-0.517570444027186	5.85250398934817	10.3629192488305	0.00128571730524979	0.023557246664491	Camta2	5.85250398934817	Cellbody	down-regulated
Nell2	-0.433140923639363	7.62001122314829	10.3628308736297	0.00128577885561307	0.023557246664491	Nell2	7.62001122314829	Cellbody	down-regulated
Hsph1	0.465172877363501	6.00182558862464	10.3377472220181	0.00130336988901271	0.0238490022274718	Hsph1	6.00182558862464	Cellbody	up-regulated
Slc17a8	-1.61530957509902	-0.00788057309636016	10.3280442983301	0.00131023966178561	0.0239440859776377	Slc17a8	-0.00788057309636016	Cellbody	down-regulated
Cdc25c	0.711383464248326	1.94691758860945	10.2774727664013	0.00134664272819485	0.0245562207147184	Cdc25c	1.94691758860945	Cellbody	up-regulated
Gpn1	0.503811019457516	4.09934496263043	10.2755098826445	0.00134807613842789	0.0245562207147184	Gpn1	4.09934496263043	Cellbody	up-regulated
LOC108348172	-0.71031624080055	6.64167482021971	10.2744037477626	0.00134888458185538	0.0245562207147184	LOC108348172	6.64167482021971	Cellbody	down-regulated
Unc13a	0.448784147797908	6.33499462754907	10.2632620866106	0.00135705513425313	0.0246735729555629	Unc13a	6.33499462754907	Cellbody	up-regulated
Entpd2	-0.477601299451087	4.18748854257274	10.2479325842204	0.00136837872794765	0.0248478822566027	Entpd2	4.18748854257274	Cellbody	down-regulated
Kcnj6	-0.531835416378029	3.43717550019728	10.2319299279564	0.00138030163669639	0.0250084677059971	Kcnj6	3.43717550019728	Cellbody	down-regulated
Lsp1	1.51753530569844	0.151286342674817	10.2313740348689	0.00138071769429993	0.0250084677059971	Lsp1	0.151286342674817	Cellbody	up-regulated
MGC94199	0.470597668299415	4.52603153289737	10.2270181347343	0.00138398226160205	0.0250359066766925	MGC94199	4.52603153289737	Cellbody	up-regulated
Smpdl3b	-0.808544004671121	1.77415629473976	10.2231878874336	0.00138685933014765	0.0250562754483368	Smpdl3b	1.77415629473976	Cellbody	down-regulated
Pcsk2	0.419492456574156	5.94977698230651	10.2069677428874	0.00139911027091492	0.0252457362755632	Pcsk2	5.94977698230651	Cellbody	up-regulated
Cdh22	0.519972702011857	4.53555576832992	10.2003103986565	0.00140417016829562	0.0253051271261234	Cdh22	4.53555576832992	Cellbody	up-regulated
Plpp4	0.679308209178185	2.10976339049284	10.1807287946686	0.00141916077036366	0.0255431087586586	Plpp4	2.10976339049284	Cellbody	up-regulated
AABR07015081.2	-0.620599218029083	3.84033127339118	10.177284430273	0.00142181429621559	0.0255587195534533	AABR07015081.2	3.84033127339118	Cellbody	down-regulated
Dynll1	-0.388478419936637	6.38302483658514	10.1686481420347	0.00142848977229488	0.0256464995630708	Dynll1	6.38302483658514	Cellbody	down-regulated
Wdr91	0.449616075475645	3.94559374316433	10.1459872752735	0.00144615691824583	0.0258815726764018	Wdr91	3.94559374316433	Cellbody	up-regulated
Cntn6	-0.666265028981034	2.31395711250039	10.1458677391199	0.00144625069674982	0.0258815726764018	Cntn6	2.31395711250039	Cellbody	down-regulated
Adam9	0.396681956443088	5.99275608632499	10.144900878663	0.00144700944448399	0.0258815726764018	Adam9	5.99275608632499	Cellbody	up-regulated
Ppp1r13b	-0.530889335666888	4.37100722269928	10.1412365241687	0.00144988872219103	0.0258949973521912	Ppp1r13b	4.37100722269928	Cellbody	down-regulated
Igfbp4	0.578109249177004	4.46074997521949	10.1393422815914	0.00145137940292525	0.0258949973521912	Igfbp4	4.46074997521949	Cellbody	up-regulated
Etl4	0.604306644524158	3.61799304283919	10.1332046099079	0.00145622013400874	0.0259490085897024	Etl4	3.61799304283919	Cellbody	up-regulated
Negr1	-0.447349163165362	6.00867418104745	10.1266381260912	0.00146141716934982	0.0260092267117245	Negr1	6.00867418104745	Cellbody	down-regulated
Egr4	0.813195702862852	1.91042045371245	10.1222698943888	0.0014648847995584	0.0260385547787344	Egr4	1.91042045371245	Cellbody	up-regulated
Lss	0.377743432095204	5.59602188052602	10.1138013419293	0.00147163113646601	0.0261260172849778	Lss	5.59602188052602	Cellbody	up-regulated
Mgam	-1.19445600844573	1.36898487396262	10.0818497389127	0.00149736941517046	0.0265500111049245	Mgam	1.36898487396262	Cellbody	down-regulated
Orai2	-0.494018964675027	3.78980200686057	10.0766378292524	0.00150161085336302	0.0265922644811528	Orai2	3.78980200686057	Cellbody	down-regulated
Ppm1a	0.423561236462169	5.50705124409193	10.0524460685027	0.00152145791753424	0.0269104342917151	Ppm1a	5.50705124409193	Cellbody	up-regulated
Fstl4	0.664509254169918	2.86717058434212	10.0483891324008	0.00152481217054891	0.0269364658622029	Fstl4	2.86717058434212	Cellbody	up-regulated
Shank2	-0.456558282370436	5.97653698567532	10.0173007673292	0.00155076571474553	0.0273611672161452	Shank2	5.97653698567532	Cellbody	down-regulated
Syt4	0.738012294214539	6.56970124972804	10.0133730775663	0.00155407635328636	0.0273858110088356	Syt4	6.56970124972804	Cellbody	up-regulated
Dclk3	-1.36235866381522	-0.263526983210904	10.007573973891	0.0015589774932898	0.027438387394199	Dclk3	-0.263526983210904	Cellbody	down-regulated
Fbxo32	-0.83132786374402	2.36677859234437	10.0047876169321	0.00156133796139695	0.0274461730830823	Fbxo32	2.36677859234437	Cellbody	down-regulated
Ncoa1	-0.380413568524117	6.4054742616642	10.0017541099957	0.00156391191922189	0.0274576879167436	Ncoa1	6.4054742616642	Cellbody	down-regulated
LOC100912282	-0.409510237231579	4.29455104112555	9.98213902774221	0.00158065956088533	0.0277177177165542	LOC100912282	4.29455104112555	Cellbody	down-regulated
Vwa5b2	-0.593760579699104	2.77759901107163	9.95455885182022	0.00160451570492026	0.0281016098184872	Vwa5b2	2.77759901107163	Cellbody	down-regulated
Depdc1	0.899416999487456	1.09330547944059	9.94751669658221	0.00161066522681125	0.028174827298829	Depdc1	1.09330547944059	Cellbody	up-regulated
Dip2c	0.411477328302016	6.55202143016394	9.93786203663615	0.00161913492759058	0.0282884025383317	Dip2c	6.55202143016394	Cellbody	up-regulated
Kras	0.520699574577661	4.93495075866612	9.9313776572402	0.00162484876398485	0.0283536109315356	Kras	4.93495075866612	Cellbody	up-regulated
Rpgrip1l	-0.440359617606442	4.83461770655742	9.88989201229101	0.0016618912187469	0.0289646789878799	Rpgrip1l	4.83461770655742	Cellbody	down-regulated
Dysf	1.15954955165139	0.0502782332891517	9.87306658711391	0.00167715741157382	0.0291951890537832	Dysf	0.0502782332891517	Cellbody	up-regulated
Vldlr	0.377216584286113	5.88331026512649	9.84596004237563	0.00170205139958621	0.0295609351710142	Vldlr	5.88331026512649	Cellbody	up-regulated
Slc2a13	-0.411177829194566	4.37213414488874	9.84352698741708	0.0017043040869492	0.0295609351710142	Slc2a13	4.37213414488874	Cellbody	down-regulated
Ahdc1	-0.45505908850927	4.37513361298699	9.84274212313314	0.0017050314117787	0.0295609351710142	Ahdc1	4.37513361298699	Cellbody	down-regulated
Hsd17b12	0.376880223552161	5.98109862986037	9.8412319167557	0.00170643178777397	0.0295609351710142	Hsd17b12	5.98109862986037	Cellbody	up-regulated
Syt12	0.616808182503094	3.5414098532576	9.83426860718134	0.001712903777463	0.0296136767843409	Syt12	3.5414098532576	Cellbody	up-regulated
Pcsk1	1.12004362236052	1.82751185023788	9.83350446778772	0.00171361551313399	0.0296136767843409	Pcsk1	1.82751185023788	Cellbody	up-regulated
Ankrd34c	1.51183758102881	0.737664004678669	9.82836602252513	0.00171840935899283	0.0296303862168812	Ankrd34c	0.737664004678669	Cellbody	up-regulated
Hbs1l	0.406812489636324	5.99818225339775	9.82802935851919	0.00171872391921248	0.0296303862168812	Hbs1l	5.99818225339775	Cellbody	up-regulated
Agfg2	0.463241006530219	4.23392808914669	9.81738012634131	0.00172870414155102	0.029766579496334	Agfg2	4.23392808914669	Cellbody	up-regulated
Pdxk	0.950788462184653	5.34039179084838	9.81209503817291	0.00173367899080985	0.0298128010889342	Pdxk	5.34039179084838	Cellbody	up-regulated
Kcnk3	0.700117898931751	2.072338574298	9.81010552287295	0.00173555547606976	0.0298128010889342	Kcnk3	2.072338574298	Cellbody	up-regulated
Ptprj	-0.39669673587238	5.85736946795047	9.78520021317501	0.00175922072988287	0.0301777168501795	Ptprj	5.85736946795047	Cellbody	down-regulated
Sema4g	-0.564363142629158	3.54489899201192	9.78332360621164	0.00176101709203298	0.0301777168501795	Sema4g	3.54489899201192	Cellbody	down-regulated
Maats1	0.733229005898036	2.19921397053381	9.76853819152933	0.00177523544573564	0.0303849808529083	Maats1	2.19921397053381	Cellbody	up-regulated
AABR07034767.1	-1.31860785831936	0.66528089395121	9.75830588374276	0.00178514337865383	0.0305180604601645	AABR07034767.1	0.66528089395121	Cellbody	down-regulated
Abhd2	0.393892161546867	5.49722765006501	9.75063885840355	0.00179260406254686	0.0306090352398365	Abhd2	5.49722765006501	Cellbody	up-regulated
Pde7b	0.618703353927122	3.81124026251933	9.72763963775317	0.00181517443059665	0.0309574862066835	Pde7b	3.81124026251933	Cellbody	up-regulated
PVR	1.02443646446053	1.25129194446359	9.71522436547633	0.00182747768256902	0.0311302120950953	PVR	1.25129194446359	Cellbody	up-regulated
Kcnt2	-0.582245476888995	3.8228970018208	9.7030529082702	0.00183962136645865	0.0312949781759018	Kcnt2	3.8228970018208	Cellbody	down-regulated
Sult1a1	-0.892879078671665	1.53268004860305	9.70115297658651	0.00184152432903133	0.0312949781759018	Sult1a1	1.53268004860305	Cellbody	down-regulated
LOC100912228	1.35481754736409	2.53248337884881	9.66403012370462	0.00187910939227383	0.0318629389551448	LOC100912228	2.53248337884881	Cellbody	up-regulated
Spns2	0.555804456362271	3.56119421605268	9.6637469959896	0.00187939901307863	0.0318629389551448	Spns2	3.56119421605268	Cellbody	up-regulated
Riox1	0.579910646413101	2.87465998841862	9.65626553515576	0.00188706846579194	0.0319551037597833	Riox1	2.87465998841862	Cellbody	up-regulated
Chn2	0.424852868765232	4.5056333335605	9.64995155882303	0.00189356577830818	0.0320272254394939	Chn2	4.5056333335605	Cellbody	up-regulated
Abhd3	-0.428888778614735	5.15724808921179	9.64232409221374	0.0019014449717159	0.032098409279553	Abhd3	5.15724808921179	Cellbody	down-regulated
Scn4b	-1.19626423063252	0.141676239515079	9.64153607286946	0.00190226088958424	0.032098409279553	Scn4b	0.141676239515079	Cellbody	down-regulated
Sipa1l2	0.443179442413589	6.32303918769603	9.63643937542111	0.00190754660481499	0.0321496871240256	Sipa1l2	6.32303918769603	Cellbody	up-regulated
Kif22	0.563230935806662	3.12150948729025	9.60796774004832	0.00193734924934185	0.0326135651868618	Kif22	3.12150948729025	Cellbody	up-regulated
Disp2	-0.40080177547825	6.25030918843078	9.6013808821848	0.00194431100462479	0.0326731469206322	Disp2	6.25030918843078	Cellbody	down-regulated
Klhdc8b	0.571311517769868	4.04065328749556	9.59892334809736	0.00194691490310672	0.0326731469206322	Klhdc8b	4.04065328749556	Cellbody	up-regulated
Sh3bp1	0.888496070797024	1.00968064541337	9.59814646704192	0.00194773878840585	0.0326731469206322	Sh3bp1	1.00968064541337	Cellbody	up-regulated
Smpd2	-0.698678005218313	1.62313215440113	9.57064728466141	0.00197713060043642	0.0331273556927925	Smpd2	1.62313215440113	Cellbody	down-regulated
Rfc1	0.390125543907846	5.42419921545703	9.56374652260695	0.00198457662764176	0.0332082046602891	Rfc1	5.42419921545703	Cellbody	up-regulated
Cenpn	0.922447337866248	1.74547297272916	9.56046538130298	0.00198812699554968	0.0332082046602891	Cenpn	1.74547297272916	Cellbody	up-regulated
Foxo1	-0.48886559338169	3.1193686699613	9.55973492772536	0.00198891826080563	0.0332082046602891	Foxo1	3.1193686699613	Cellbody	down-regulated
Lcn2	1.51851914164477	1.24370516292542	9.55401019798014	0.00199513065253098	0.0332731054860907	Lcn2	1.24370516292542	Cellbody	up-regulated
AABR07049405.1	0.851123354045305	0.937442968494189	9.54588704494352	0.00200397955808798	0.0333817735700593	AABR07049405.1	0.937442968494189	Cellbody	up-regulated
Acss2	0.498750192603019	4.86524280609354	9.538421718542	0.00201214695128197	0.0334788496812717	Acss2	4.86524280609354	Cellbody	up-regulated
Gdpd2	-0.447196241228231	3.45970748513596	9.53050364689087	0.00202084655496679	0.0335845451277814	Gdpd2	3.45970748513596	Cellbody	down-regulated
Spred3	0.533053116764481	3.23143436843813	9.51508432631871	0.00203789740386089	0.0338286240740666	Spred3	3.23143436843813	Cellbody	up-regulated
Diras2	0.411219730949623	5.81701125954347	9.49829848765282	0.00205662526530741	0.0340999431301085	Diras2	5.81701125954347	Cellbody	up-regulated
Slc25a42	0.460926903377774	3.69925042282756	9.49188914634596	0.00206382208531272	0.0341796646050228	Slc25a42	3.69925042282756	Cellbody	up-regulated
AABR07034295.1	-0.890465735015384	1.52499395302873	9.48921780594836	0.0020668291728108	0.0341898943742772	AABR07034295.1	1.52499395302873	Cellbody	down-regulated
Sez6l	-0.426380148933014	5.9821054455934	9.47331041434467	0.00208482811567398	0.034447812363948	Sez6l	5.9821054455934	Cellbody	down-regulated
Adhfe1	-0.67079850068572	2.77373098762063	9.45580828095974	0.00210481520859721	0.0347379478890629	Adhfe1	2.77373098762063	Cellbody	down-regulated
Fgf9	0.803397131076245	2.12660643903675	9.44748634274477	0.00211438675376385	0.0348557143543858	Fgf9	2.12660643903675	Cellbody	up-regulated
Hspa1a	0.85001857101762	1.09246431901196	9.43704927773228	0.00212645345355202	0.0350142951287409	Hspa1a	1.09246431901196	Cellbody	up-regulated
LOC103693323	-0.502036091594617	4.43538081811697	9.43211814693321	0.00213217879683532	0.0350392397500992	LOC103693323	4.43538081811697	Cellbody	down-regulated
Ptprr	-0.544631068087511	3.28989112399627	9.43152728103924	0.00213286587618536	0.0350392397500992	Ptprr	3.28989112399627	Cellbody	down-regulated
P4hb	0.407360265660649	6.80665379761318	9.41172236890148	0.00215602608430762	0.0353273578832259	P4hb	6.80665379761318	Cellbody	up-regulated
Arhgef3	0.467318938060294	4.67330423509239	9.41084987336539	0.00215705224170508	0.0353273578832259	Arhgef3	4.67330423509239	Cellbody	up-regulated
Vamp4	0.462394784150675	5.25140663510789	9.41020541030504	0.00215781052414141	0.0353273578832259	Vamp4	5.25140663510789	Cellbody	up-regulated
Rnf149	0.478625143459601	3.23051981116853	9.39953243952703	0.00217040784863362	0.0354722434593978	Rnf149	3.23051981116853	Cellbody	up-regulated
Creb3	0.375458194050148	4.69217620039401	9.39851026403232	0.00217161823121339	0.0354722434593978	Creb3	4.69217620039401	Cellbody	up-regulated
Rasgef1b	0.643598737164802	2.57440498603501	9.39592449411774	0.00217468316092035	0.0354818031352444	Rasgef1b	2.57440498603501	Cellbody	up-regulated
Wnt7a	-0.50147065635209	3.33891625318319	9.38955479990173	0.00218225192968472	0.035494660223526	Wnt7a	3.33891625318319	Cellbody	down-regulated
Vav2	-0.730764067761739	3.30874109664376	9.38780853494353	0.00218433158612307	0.035494660223526	Vav2	3.30874109664376	Cellbody	down-regulated
Celsr2	-0.473101890300037	6.23635204047747	9.38611034529681	0.00218635591680176	0.035494660223526	Celsr2	6.23635204047747	Cellbody	down-regulated
Ppp1r21	-0.44565783187417	4.51252418485162	9.38485676045473	0.00218785147604684	0.035494660223526	Ppp1r21	4.51252418485162	Cellbody	down-regulated
Mylk	0.555940909449149	2.84232262450482	9.38483781415005	0.00218787408743797	0.035494660223526	Mylk	2.84232262450482	Cellbody	up-regulated
Dpp10	-0.440399119204983	3.9243015804979	9.37976701732759	0.00219393433859892	0.0355239618162338	Dpp10	3.9243015804979	Cellbody	down-regulated
Slitrk3	-0.521828986027617	3.78332528845122	9.37917291103708	0.00219464548504792	0.0355239618162338	Slitrk3	3.78332528845122	Cellbody	down-regulated
Sobp	-0.498770663234666	3.97116614244486	9.37103925953332	0.00220440502810297	0.0356416175673734	Sobp	3.97116614244486	Cellbody	down-regulated
Acsf2	-0.422886022163079	4.14039666150979	9.36454938280139	0.00221222377919029	0.03572766372058	Acsf2	4.14039666150979	Cellbody	down-regulated
Mdga1	-0.770055032434497	2.44746598970955	9.36242248086135	0.00221479230327147	0.0357288196927976	Mdga1	2.44746598970955	Cellbody	down-regulated
Bmp3	0.54608525390308	3.12072459942427	9.35889107719465	0.00221906363740208	0.0357574116977324	Bmp3	3.12072459942427	Cellbody	up-regulated
Tagln3	-0.47489271052619	3.53814253995106	9.35122854438102	0.00222836044907723	0.0358489259944457	Tagln3	3.53814253995106	Cellbody	down-regulated
Jakmip1	-0.427964979012982	3.94816617346772	9.35008309614504	0.00222975359110047	0.0358489259944457	Jakmip1	3.94816617346772	Cellbody	down-regulated
Elmo1	0.589556599244876	4.52872216536304	9.3479099687593	0.00223239906801014	0.0358511765029821	Elmo1	4.52872216536304	Cellbody	up-regulated
Olfml1	-0.628129807144904	3.84249894102067	9.33673409993523	0.00224605449222277	0.0360300378130219	Olfml1	3.84249894102067	Cellbody	down-regulated
Map4	0.402597100839889	8.91141934771783	9.33275643816978	0.00225093508519475	0.036067894886956	Map4	8.91141934771783	Cellbody	up-regulated
Map2k6	-0.573915796209776	2.51009927390135	9.3299285287767	0.00225441147335443	0.0360831921389581	Map2k6	2.51009927390135	Cellbody	down-regulated
AC110474.1	0.620611963845685	2.82565609137685	9.31401918457551	0.0022740708132105	0.0363571835376862	AC110474.1	2.82565609137685	Cellbody	up-regulated
Nfkbiz	0.813318090982434	1.25165920879081	9.29839053021656	0.00229355265536619	0.0366277287339675	Nfkbiz	1.25165920879081	Cellbody	up-regulated
Sergef	0.582391210069311	5.03283351030395	9.29543096316871	0.00229726091769861	0.0366460495778699	Sergef	5.03283351030395	Cellbody	up-regulated
AABR07039806.1	-0.805128011414191	1.61527684122365	9.28837141974124	0.00230613092471622	0.0366961497924353	AABR07039806.1	1.61527684122365	Cellbody	down-regulated
Mpp2	-0.468245132749071	4.84849800055105	9.28816165445328	0.00230639501650741	0.0366961497924353	Mpp2	4.84849800055105	Cellbody	down-regulated
Rfc2	0.54118211967994	2.71845834315904	9.28681176693137	0.00230809524167949	0.0366961497924353	Rfc2	2.71845834315904	Cellbody	up-regulated
Trim66	0.806069253683034	2.55227427193218	9.26536866635418	0.00233527467328909	0.0370870647059861	Trim66	2.55227427193218	Cellbody	up-regulated
Kiaa0408L	-0.372763302031827	6.22400993000697	9.25582238842623	0.00234747896077348	0.0372395526049974	Kiaa0408L	6.22400993000697	Cellbody	down-regulated
Stat5b	0.459673613884444	3.46711821974855	9.23494508733082	0.00237439522897187	0.0376248298243173	Stat5b	3.46711821974855	Cellbody	up-regulated
Pnp	0.379903053023189	6.17788176982317	9.21804288833938	0.00239641581282516	0.0379317631257912	Pnp	6.17788176982317	Cellbody	up-regulated
Lrrc8c	0.429960223539518	3.86023461113816	9.20296487168918	0.00241623465924893	0.0382032063416497	Lrrc8c	3.86023461113816	Cellbody	up-regulated
Ltbr	0.435236639358785	4.05277849345522	9.19925403661754	0.00242113770748933	0.0382338814098638	Ltbr	4.05277849345522	Cellbody	up-regulated
Cst6	-1.4370928332474	0.0450639513210211	9.19745467842742	0.00242351879507628	0.0382338814098638	Cst6	0.0450639513210211	Cellbody	down-regulated
Sla	-0.976774980423876	2.49332668109955	9.19314409917247	0.00242923264693893	0.0382592099107012	Sla	2.49332668109955	Cellbody	down-regulated
Lsm11	-0.428434576243633	5.19697007243628	9.19221058576003	0.00243047185749021	0.0382592099107012	Lsm11	5.19697007243628	Cellbody	down-regulated
Oxr1	0.363088878462574	6.77910881041104	9.17196099823384	0.00245751102418106	0.0386423354340734	Oxr1	6.77910881041104	Cellbody	up-regulated
Rbp4	1.38562156767897	1.96348285795967	9.16295057810938	0.00246964053885987	0.0387904352036727	Rbp4	1.96348285795967	Cellbody	up-regulated
Dagla	-0.533104481322744	4.546601242185	9.14991644428262	0.00248729423952811	0.0390248829752278	Dagla	4.546601242185	Cellbody	down-regulated
Ecel1	0.880367940168192	2.08187980305979	9.13068804339852	0.00251357171505667	0.0393691814465502	Ecel1	2.08187980305979	Cellbody	up-regulated
Apc	-0.532066882866089	10.4681236556248	9.12983702723098	0.00251474120079299	0.0393691814465502	Apc	10.4681236556248	Cellbody	down-regulated
Atp5mc1	0.453086612960178	5.48984775750307	9.11439868902781	0.00253605306331386	0.0396594352819213	Atp5mc1	5.48984775750307	Cellbody	up-regulated
Tmem63c	-0.530837072555834	3.65336042722783	9.09747190882474	0.00255963041610263	0.0399417412719038	Tmem63c	3.65336042722783	Cellbody	down-regulated
Gse1	-0.605692800332741	2.83413804688415	9.09743070426216	0.00255968808067201	0.0399417412719038	Gse1	2.83413804688415	Cellbody	down-regulated
Fam189a2	0.578999728010164	2.7638644721647	9.08722699510336	0.00257400854295537	0.0401214468857825	Fam189a2	2.7638644721647	Cellbody	up-regulated
Nsun7	0.713169068068486	1.91903224338321	9.08341076917595	0.00257938532225599	0.0401615066117094	Nsun7	1.91903224338321	Cellbody	up-regulated
Dmpk	-0.701579967906311	3.87664206291296	9.0794672696399	0.00258495339865851	0.0401984470267788	Dmpk	3.87664206291296	Cellbody	down-regulated
Pycr1	0.599082244652218	2.72705782300866	9.07775387038202	0.00258737645619284	0.0401984470267788	Pycr1	2.72705782300866	Cellbody	up-regulated
Eef1a2	-0.392346052576666	5.42225983323301	9.06293694470841	0.00260842669484694	0.0404815375016972	Eef1a2	5.42225983323301	Cellbody	down-regulated
Ngef	0.50176759105882	4.74495786109702	9.05179572667788	0.00262436933957852	0.0406848330227834	Ngef	4.74495786109702	Cellbody	up-regulated
Dusp2	0.778794618987092	1.51432339975477	9.04584311089505	0.00263292780671934	0.0407733376475618	Dusp2	1.51432339975477	Cellbody	up-regulated
Incenp	0.513432517591463	3.92278046546542	9.01604960553613	0.0026761916409089	0.0413790774007784	Incenp	3.92278046546542	Cellbody	up-regulated
Bche	-0.574233750065874	2.87368422624607	9.01493307480083	0.00267782693920755	0.0413790774007784	Bche	2.87368422624607	Cellbody	down-regulated
Hsp90b1	0.369613979812931	7.38589883526221	8.97096074424985	0.00274304320720833	0.0423411059891521	Hsp90b1	7.38589883526221	Cellbody	up-regulated
Haus8	0.601525771194932	2.38154948634922	8.96227208266873	0.00275611915168394	0.0424971001524197	Haus8	2.38154948634922	Cellbody	up-regulated
Mgp	1.52182578827957	1.75535022500305	8.95969795104725	0.002760005214398	0.0425112105627782	Mgp	1.75535022500305	Cellbody	up-regulated
Rit1	-0.444051537682337	4.20817073553463	8.95569235451183	0.00276606337012901	0.0425587104980387	Rit1	4.20817073553463	Cellbody	down-regulated
Rab11b	-0.374013678673046	5.2654009159197	8.94556706338425	0.00278143736841742	0.04274750721165	Rab11b	5.2654009159197	Cellbody	down-regulated
Tmeff1	0.395628277115534	5.57091908320294	8.94083252441216	0.00278865592329389	0.04274750721165	Tmeff1	5.57091908320294	Cellbody	up-regulated
Emid1	-0.567503161805477	2.66680663676677	8.94006078144298	0.0027898343696537	0.04274750721165	Emid1	2.66680663676677	Cellbody	down-regulated
Grin2b	-0.404918497945298	6.4903823170863	8.9397665064252	0.00279028385880782	0.04274750721165	Grin2b	6.4903823170863	Cellbody	down-regulated
Grik2	-0.405069869412828	5.53928341297739	8.90002490922416	0.00285166765859861	0.0436411898683289	Grik2	5.53928341297739	Cellbody	down-regulated
Rac3	-0.655512461668544	4.28638386022613	8.89645008975977	0.00285725602063695	0.043679996153092	Rac3	4.28638386022613	Cellbody	down-regulated
Kntc1	0.512100281128895	3.50505511474815	8.87789424664457	0.00288644278905192	0.044079092709225	Kntc1	3.50505511474815	Cellbody	up-regulated
Gpr88	1.1498060158617	1.04468130237579	8.86142726962965	0.00291259748216951	0.0443974943448405	Gpr88	1.04468130237579	Cellbody	up-regulated
Txnrd3	-0.735182854383228	2.735243557676	8.86086279356308	0.00291349830105565	0.0443974943448405	Txnrd3	2.735243557676	Cellbody	down-regulated
Tubb4a	-0.389265232057582	6.29669469652703	8.85240253528625	0.00292703355577766	0.0445563012230028	Tubb4a	6.29669469652703	Cellbody	down-regulated
Cebpd	0.627595486459107	2.29260154460408	8.84870609399838	0.00293296738810602	0.0445991821003285	Cebpd	2.29260154460408	Cellbody	up-regulated
AC094212.1	0.540711333919768	5.58456861709907	8.83682879921676	0.00295211663739225	0.0448122807523096	AC094212.1	5.58456861709907	Cellbody	up-regulated
Cntnap4	0.549319954592874	3.89716359331938	8.83613146183788	0.00295324486333272	0.0448122807523096	Cntnap4	3.89716359331938	Cellbody	up-regulated
Gpkow	0.4440727588658	4.86684388198325	8.83153809786141	0.0029606874441805	0.0448776235580283	Gpkow	4.86684388198325	Cellbody	up-regulated
Tbc1d14	-0.418630127237278	5.067396972081	8.82684467742931	0.00296831182598712	0.0449338757188296	Tbc1d14	5.067396972081	Cellbody	down-regulated
Frmd5	0.535356685838023	2.55188256540775	8.82538995573771	0.00297067904326038	0.0449338757188296	Frmd5	2.55188256540775	Cellbody	up-regulated
Map3k12	-0.380414667270031	5.41561586399952	8.8116162846841	0.0029931877115145	0.0451864424666159	Map3k12	5.41561586399952	Cellbody	down-regulated
Stk11ip	0.5527585162215	4.36453332500349	8.81130853554288	0.00299369260314151	0.0451864424666159	Stk11ip	4.36453332500349	Cellbody	up-regulated
Spon1	-0.431447162927466	6.04819820591991	8.80203788214573	0.00300894261468703	0.0453687669900493	Spon1	6.04819820591991	Cellbody	down-regulated
Abca1	-0.379142145989619	7.20837290105329	8.79544753738324	0.00301983155047245	0.0454748477738076	Abca1	7.20837290105329	Cellbody	down-regulated
Smim14	0.417456269622282	5.23952629904084	8.79393625592735	0.00302233421153757	0.0454748477738076	Smim14	5.23952629904084	Cellbody	up-regulated
Pik3cd	-0.744024902658339	1.73360785466148	8.7732689164041	0.00305677124092725	0.0459446845445672	Pik3cd	1.73360785466148	Cellbody	down-regulated
Hint2	-0.530036819229564	2.91862596111844	8.77001112917015	0.00306223579860166	0.0459785226046077	Hint2	2.91862596111844	Cellbody	down-regulated
Iqgap2	0.366534930931408	5.646910937758	8.76546508644128	0.00306987784682213	0.046044949801025	Iqgap2	5.646910937758	Cellbody	up-regulated
Cabp4	-1.01225940427604	0.326962670117125	8.75709265798926	0.00308400291739027	0.046190619887237	Cabp4	0.326962670117125	Cellbody	down-regulated
Tec	0.87489756478636	1.67859065995408	8.75443114785509	0.00308850695200321	0.046190619887237	Tec	1.67859065995408	Cellbody	up-regulated
Pdk4	-1.21365211413773	0.40407514219869	8.75397821463146	0.00308927410944761	0.046190619887237	Pdk4	0.40407514219869	Cellbody	down-regulated
Nefh	-0.593303100235065	2.49297638895666	8.73772540293687	0.00311693087813494	0.0465554947131867	Nefh	2.49297638895666	Cellbody	down-regulated
Mis18a	0.984697945899478	0.569272546273004	8.72823712107844	0.00313319288384603	0.0467495901720051	Mis18a	0.569272546273004	Cellbody	up-regulated
Csgalnact1	-0.393616180628235	4.4897240244502	8.70909112387605	0.00316627028105592	0.0471939181787804	Csgalnact1	4.4897240244502	Cellbody	down-regulated
AC096239.2	-0.471924646950567	3.10362301968951	8.69507736562096	0.00319070574499434	0.0475086456869136	AC096239.2	3.10362301968951	Cellbody	down-regulated
Pnck	-0.483732985754802	2.92850275204077	8.68403745229693	0.00321009067266293	0.0477475960864178	Pnck	2.92850275204077	Cellbody	down-regulated
Tmem86a	0.849873111029642	1.71077994874526	8.67996530896442	0.00321727110585988	0.0477874245498073	Tmem86a	1.71077994874526	Cellbody	up-regulated
Map1b	-0.574381022259284	9.79833720935544	8.67873274513431	0.00321944770885556	0.0477874245498073	Map1b	9.79833720935544	Cellbody	down-regulated
Ube2t	0.930055931329886	0.407847784629202	8.67506779011969	0.00322592855237221	0.0478340017159522	Ube2t	0.407847784629202	Cellbody	up-regulated
Gpc4	0.540421084594454	3.16551779391198	8.67207242570676	0.00323123518494444	0.0478630892974845	Gpc4	3.16551779391198	Cellbody	up-regulated
Dcn	1.28230809094811	1.41252173975498	8.62725123794216	0.00331170911566346	0.0490043906267098	Dcn	1.41252173975498	Cellbody	up-regulated
Plekhb2	0.379251994033755	8.09487185132797	8.62294655179298	0.00331954437175519	0.0490225909839304	Plekhb2	8.09487185132797	Cellbody	up-regulated
Cited1	0.839121344625348	1.34007553013486	8.62281117433321	0.00331979108696824	0.0490225909839304	Cited1	1.34007553013486	Cellbody	up-regulated
Rara	0.505278890117671	3.81657556710152	8.61575730600449	0.00333267204922707	0.0491620663426702	Rara	3.81657556710152	Cellbody	up-regulated
Aff2	-0.462848579884608	4.58408588361918	8.6135559924127	0.00333670222603395	0.0491708261094951	Aff2	4.58408588361918	Cellbody	down-regulated
Gas2l3	0.685042468961144	2.54309103124959	8.59028715040107	0.00337960710484086	0.0497518498592262	Gas2l3	2.54309103124959	Cellbody	up-regulated
Srgap1	0.630748246433479	4.44900207250688	8.56979387894287	0.00341785847398184	0.0502400644509645	Srgap1	4.44900207250688	Cellbody	Not Significant
Shisa7	-0.41647275066019	4.28436092899704	8.56876347813338	0.00341979333113701	0.0502400644509645	Shisa7	4.28436092899704	Cellbody	Not Significant
Gmnn	0.726392165161858	1.34391974404909	8.56534331809958	0.00342622359531419	0.0502829060772828	Gmnn	1.34391974404909	Cellbody	Not Significant
Nusap1	0.569266329173461	2.88836450876206	8.55830598802819	0.00343949321595003	0.0504024379575597	Nusap1	2.88836450876206	Cellbody	Not Significant
Ldha	0.515610687168164	8.08700574574783	8.55729002663588	0.00344141322835529	0.0504024379575597	Ldha	8.08700574574783	Cellbody	Not Significant
RGD1359634	0.782811907770675	1.15921798400329	8.55317056358109	0.00344920955935793	0.0504649689006674	RGD1359634	1.15921798400329	Cellbody	Not Significant
Tmem70	-0.546678515433654	2.80197937984457	8.54669362672235	0.00346150387824459	0.0505931143961203	Tmem70	2.80197937984457	Cellbody	Not Significant
Scrt2	1.33214601964443	0.34593459257302	8.53044679893688	0.00349253951251546	0.0509946406985548	Scrt2	0.34593459257302	Cellbody	Not Significant
Dnajc30	-0.635339645280923	1.90718855752344	8.50120515382612	0.00354911330595803	0.0517678514729393	Dnajc30	1.90718855752344	Cellbody	Not Significant
Lox	1.13330374400054	0.65590491210136	8.48688754100625	0.003577152519104	0.0521237020324431	Lox	0.65590491210136	Cellbody	Not Significant
Grb14	-0.774050266807133	2.08575341096409	8.48477307785486	0.00358131247189827	0.0521312310889037	Grb14	2.08575341096409	Cellbody	Not Significant
Dnajb11	0.342513763701758	4.97209287108872	8.48051529178539	0.00358970408788054	0.0521964602924428	Dnajb11	4.97209287108872	Cellbody	Not Significant
Foxg1	-0.467097204936472	4.18896781525411	8.478800597521	0.00359308920176506	0.0521964602924428	Foxg1	4.18896781525411	Cellbody	Not Significant
Hyou1	0.408983566938207	6.44697689225841	8.46609717850086	0.00361826934772788	0.0525089412744809	Hyou1	6.44697689225841	Cellbody	Not Significant
Ddah1	0.62011796423638	6.30814235761193	8.45208996740375	0.00364624190227546	0.0528612719145487	Ddah1	6.30814235761193	Cellbody	Not Significant
R3hdm1	0.475554660365829	6.44310945351512	8.44078343613678	0.00366898151174956	0.0531371016716847	R3hdm1	6.44310945351512	Cellbody	Not Significant
Cep72	1.03440472231161	0.477902418782314	8.42885278750209	0.00369313276118513	0.0534327974517675	Cep72	0.477902418782314	Cellbody	Not Significant
Prkca	-0.43264563936719	6.68543009511548	8.42444378782054	0.00370209877463138	0.0535084155214145	Prkca	6.68543009511548	Cellbody	Not Significant
Cyp4x1	-0.692255044814224	1.97525317647146	8.40843030683487	0.00373484996398786	0.0539273139603454	Cyp4x1	1.97525317647146	Cellbody	Not Significant
Crim1	-0.607116583131788	3.54469219860845	8.40173597894642	0.0037486285827643	0.0540716999907	Crim1	3.54469219860845	Cellbody	Not Significant
Hhip	-0.917135036080789	1.45913498856775	8.38195294922554	0.00378964998977237	0.0546083602252294	Hhip	1.45913498856775	Cellbody	Not Significant
Samd4b	0.431103952486018	6.15190177063429	8.37731724683235	0.00379932827778749	0.054692744795635	Samd4b	6.15190177063429	Cellbody	Not Significant
AC106663.1	1.14450536663601	0.119335699820174	8.36195288093994	0.00383158569956264	0.0551016681156199	AC106663.1	0.119335699820174	Cellbody	Not Significant
Rassf8	0.364545763246555	4.84000835114032	8.35317385589358	0.00385014215979943	0.0553129359082029	Rassf8	4.84000835114032	Cellbody	Not Significant
Adcy2	-0.434808130073032	6.0745980044004	8.32708819596566	0.00390582135702686	0.056056567500198	Adcy2	6.0745980044004	Cellbody	Not Significant
Kcnq5	-0.556714641200321	4.8356171562291	8.32388930876145	0.00391270545861572	0.0560696957897561	Kcnq5	4.8356171562291	Cellbody	Not Significant
Oip5	1.08920667153086	0.220950099945965	8.32302245799423	0.00391457307246952	0.0560696957897561	Oip5	0.220950099945965	Cellbody	Not Significant
Cyb5r2	-0.71601385740266	2.36655458403196	8.31973383526517	0.00392166659983048	0.056101729551167	Cyb5r2	2.36655458403196	Cellbody	Not Significant
Cntn5	-0.784573605992316	2.77411823661773	8.31835204502219	0.00392465100850641	0.056101729551167	Cntn5	2.77411823661773	Cellbody	Not Significant
Ankh	-0.39520907020788	5.88839191217242	8.31399905410444	0.00393406776926301	0.0561802152798248	Ankh	5.88839191217242	Cellbody	Not Significant
Cnnm1	0.509979669522365	3.26032866125046	8.31112286798005	0.00394030238944547	0.0562131474482306	Cnnm1	3.26032866125046	Cellbody	Not Significant
Dpyd	-0.55454136204195	3.22467078928102	8.28811929988372	0.00399052963864585	0.0568729966129317	Dpyd	3.22467078928102	Cellbody	Not Significant
Clip3	-0.383008707282479	5.40075261255132	8.28122815865378	0.00400570257881436	0.0569941722962659	Clip3	5.40075261255132	Cellbody	Not Significant
Glra2	-0.690778072093395	3.28578546849879	8.28064095092834	0.00400699820602722	0.0569941722962659	Glra2	3.28578546849879	Cellbody	Not Significant
Krt71	-1.2324169888886	0.555164792553812	8.26352540433045	0.00404495024012147	0.0574768550008918	Krt71	0.555164792553812	Cellbody	Not Significant
Nrgn	-0.842810077845231	3.12321222211631	8.25924986088966	0.00405448780410752	0.0575552241954112	Nrgn	3.12321222211631	Cellbody	Not Significant
Hsd17b11	-0.586368741335424	2.55372629078112	8.25628217763086	0.00406112134284746	0.057592254999806	Hsd17b11	2.55372629078112	Cellbody	Not Significant
Sstr2	0.548916290848956	2.52866143799709	8.2416941432028	0.0040938903078235	0.0579994815986599	Sstr2	2.52866143799709	Cellbody	Not Significant
Adpgk	0.441757983805665	3.60261717688703	8.2382992895764	0.00410155465404727	0.0580505890650469	Adpgk	3.60261717688703	Cellbody	Not Significant
Fmo4	-1.21449205889739	-0.541802763354723	8.23414283951448	0.00411095829537501	0.0581261879926097	Fmo4	-0.541802763354723	Cellbody	Not Significant
Ccnjl	-0.770305517226102	1.28098816384388	8.22573519245212	0.00413004707178111	0.0583384437809634	Ccnjl	1.28098816384388	Cellbody	Not Significant
Clmp	-0.525393333318045	3.32769735193735	8.21878884496455	0.00414588614198949	0.058504422885333	Clmp	3.32769735193735	Cellbody	Not Significant
Lats2	-0.379188518427656	4.9684988399623	8.21488719332232	0.00415480979300023	0.0585725845596455	Lats2	4.9684988399623	Cellbody	Not Significant
Ankle1	0.965731216584153	0.41708557319778	8.21080197154967	0.0041641742469272	0.058646820176458	Ankle1	0.41708557319778	Cellbody	Not Significant
Ctps2	-0.456821260639529	4.14079240330781	8.207750641179	0.00417118274914294	0.058687762003428	Ctps2	4.14079240330781	Cellbody	Not Significant
Anp32e	0.399179464296089	7.55965932798779	8.20434102010066	0.0041790284016793	0.0587403903729166	Anp32e	7.55965932798779	Cellbody	Not Significant
Slc25a16	0.414930995933178	4.15335316535925	8.20157813104048	0.00418539691749918	0.0587721732016642	Slc25a16	4.15335316535925	Cellbody	Not Significant
LOC100910284	-0.506996610111473	4.28228503058976	8.19056498041176	0.00421088077432564	0.0590720519606133	LOC100910284	4.28228503058976	Cellbody	Not Significant
Lrp8	-0.372716293708068	6.21389184981705	8.18778779893052	0.00421733192521461	0.0591046057961762	Lrp8	6.21389184981705	Cellbody	Not Significant
Ahr	-0.694340828737936	1.97295213014887	8.18422852725271	0.00422561451409099	0.0591627378494403	Ahr	1.97295213014887	Cellbody	Not Significant
Caly	-0.486570455816153	5.15696189431726	8.17265801820595	0.00425265419723695	0.0594831172123789	Caly	5.15696189431726	Cellbody	Not Significant
Fat2	1.40685447675916	1.61476405523579	8.16871599851384	0.00426190666366913	0.0595543187992594	Fat2	1.61476405523579	Cellbody	Not Significant
AABR07007642.1	-0.592331037578838	3.24082101401947	8.16492246970828	0.00427082994941592	0.0595830252169578	AABR07007642.1	3.24082101401947	Cellbody	Not Significant
Schip1	0.36301787915508	6.32036152485244	8.16430293864425	0.00427228903994679	0.0595830252169578	Schip1	6.32036152485244	Cellbody	Not Significant
Pawr	0.59648822120362	2.33447177999945	8.16193232413916	0.00427787688734761	0.0596028630779522	Pawr	2.33447177999945	Cellbody	Not Significant
LOC103693564	-0.460223839810032	2.94073815808767	8.15381987796385	0.00429705533442216	0.0598118334438197	LOC103693564	2.94073815808767	Cellbody	Not Significant
Nsdhl	0.446486573022182	4.58626920023986	8.14084978265884	0.00432789965110539	0.060182620124069	Nsdhl	4.58626920023986	Cellbody	Not Significant
Far2	0.732870547266672	3.53901500974584	8.11544162862205	0.0043889779308978	0.0609727040905015	Far2	3.53901500974584	Cellbody	Not Significant
AABR07036007.1	0.478618999608404	3.65129364273189	8.10781530558194	0.00440748142886037	0.061170370286676	AABR07036007.1	3.65129364273189	Cellbody	Not Significant
Hephl1	1.19808119695513	-0.520659037488727	8.10069706768609	0.00442482383724363	0.0613515545417821	Hephl1	-0.520659037488727	Cellbody	Not Significant
Shank1	-0.607542933179488	7.72215795110968	8.09522182759441	0.00443821061516842	0.0614775950556098	Shank1	7.72215795110968	Cellbody	Not Significant
Mcfd2	0.427984623356162	3.86806535093869	8.08731581052844	0.0044576133596315	0.061686643677918	Mcfd2	3.86806535093869	Cellbody	Not Significant
Klhl23	-0.379151786794367	5.66385001071469	8.07841475360352	0.00447956149058148	0.0619090996790326	Klhl23	5.66385001071469	Cellbody	Not Significant
Rgma	-0.466890648024735	4.87596609871543	8.07729041398606	0.00448234169176587	0.0619090996790326	Rgma	4.87596609871543	Cellbody	Not Significant
Nrarp	0.85487258765229	3.75893588650839	8.07173088822594	0.00449611480689625	0.0619905963835645	Nrarp	3.75893588650839	Cellbody	Not Significant
Myadm	0.410604584687441	4.09261794268078	8.0714117372246	0.00449690677518625	0.0619905963835645	Myadm	4.09261794268078	Cellbody	Not Significant
Arhgef9	-0.335945127484714	6.88935031200677	8.04590343585066	0.00456066684782824	0.0628090297647491	Arhgef9	6.88935031200677	Cellbody	Not Significant
Gria2	-0.373113922591732	8.2764354040756	8.04296497415024	0.00456807066534936	0.0628505030293116	Gria2	8.2764354040756	Cellbody	Not Significant
Ccnd2	0.515076259715486	9.23512789645513	8.03856098920255	0.00457918997637889	0.0629429676964511	Ccnd2	9.23512789645513	Cellbody	Not Significant
Tmem97	0.456269877223975	3.19617732522347	8.03232184426623	0.00459498995740271	0.0630995309985368	Tmem97	3.19617732522347	Cellbody	Not Significant
AABR07048211.1	-0.833506129366842	0.881923108094429	8.02224874306092	0.004620616301596	0.0633906027416464	AABR07048211.1	0.881923108094429	Cellbody	Not Significant
Ier2	0.549255114161901	3.31159466112331	8.00838445237814	0.0046561258069916	0.0637171006216088	Ier2	3.31159466112331	Cellbody	Not Significant
Cd93	1.42158698623998	0.674610056848617	8.00813636973722	0.00465676372622448	0.0637171006216088	Cd93	0.674610056848617	Cellbody	Not Significant
Igdcc3	-0.892361738080918	0.785982839435691	8.0077435765245	0.00465777393599852	0.0637171006216088	Igdcc3	0.785982839435691	Cellbody	Not Significant
Zfp92	-0.850449327572993	0.795312650483866	7.99451931765459	0.00469191547650086	0.0641228448455118	Zfp92	0.795312650483866	Cellbody	Not Significant
Syt10	1.32565958290671	1.10213081444119	7.98389051345895	0.00471954093853512	0.0644109181430808	Syt10	1.10213081444119	Cellbody	Not Significant
Cgnl1	0.700795936019785	3.03239821980404	7.98294867333045	0.00472199686435752	0.0644109181430808	Cgnl1	3.03239821980404	Cellbody	Not Significant
Zfp330	0.369892248739521	4.40322205303383	7.96930085935689	0.00475773112475412	0.0648365472991492	Zfp330	4.40322205303383	Cellbody	Not Significant
Mt-nd4	-0.491610202085832	10.2963658693454	7.96284302210813	0.00477473565939566	0.0650063677928568	Mt-nd4	10.2963658693454	Cellbody	Not Significant
Pif1	1.16507772841031	-0.238263093539886	7.95918428649735	0.00478439716560406	0.0650509758018854	Pif1	-0.238263093539886	Cellbody	Not Significant
AABR07060293.1	0.600664639275519	2.32984064730866	7.95816041078993	0.00478710444610981	0.0650509758018854	AABR07060293.1	2.32984064730866	Cellbody	Not Significant
Syt16	0.505221934796787	3.77736667438919	7.93959751167921	0.00483645906675311	0.0656592910684727	Syt16	3.77736667438919	Cellbody	Not Significant
Cdc42ep2	0.826726457929554	0.973783082348732	7.92148672075786	0.00488511128361144	0.0662569264049251	Cdc42ep2	0.973783082348732	Cellbody	Not Significant
Ptger3	0.687208951739959	1.37615000024624	7.91924727435136	0.00489116179768268	0.0662761687150014	Ptger3	1.37615000024624	Cellbody	Not Significant
Npy	1.25821436270243	1.6449859807517	7.91632195904655	0.00489907688797844	0.0663206160738727	Npy	1.6449859807517	Cellbody	Not Significant
Ablim3	-0.768828237615038	3.54894427584971	7.91264391676331	0.00490904717029625	0.0663927750092336	Ablim3	3.54894427584971	Cellbody	Not Significant
Esr1	0.924735534906433	0.885693899393483	7.90497673251546	0.00492989757026234	0.066611807679777	Esr1	0.885693899393483	Cellbody	Not Significant
Sec14l2	-0.371312958395771	4.89258525036831	7.8972531875127	0.00495099247623735	0.0668337276815852	Sec14l2	4.89258525036831	Cellbody	Not Significant
Ttc39b	0.496453383674306	4.22022285828676	7.89386317951107	0.00496028044534668	0.0668959970711269	Ttc39b	4.22022285828676	Cellbody	Not Significant
Cep85	0.403968999973186	3.56059180799974	7.88955727982936	0.0049721033834124	0.0669923044380866	Cep85	3.56059180799974	Cellbody	Not Significant
AC095825.1	3.37387982302842	-0.29837585392487	7.87596697970934	0.00500960767295999	0.067434126239308	AC095825.1	-0.29837585392487	Cellbody	Not Significant
Pfkp	0.419085566777253	6.60685924996153	7.86753711490294	0.00503301577235243	0.0676855476377735	Pfkp	6.60685924996153	Cellbody	Not Significant
Pphln1	0.354113927176698	4.8044721066751	7.86482286925154	0.00504057640327205	0.0677235753562627	Pphln1	4.8044721066751	Cellbody	Not Significant
Has1	0.977162411283616	-0.00496653548917634	7.86252839937136	0.0050469767602098	0.0677459572812777	Has1	-0.00496653548917634	Cellbody	Not Significant
Tln2	-0.393020852734724	6.61403248777094	7.85611075480722	0.00506492260605438	0.0679231279944069	Tln2	6.61403248777094	Cellbody	Not Significant
Map3k9	0.529796914533923	5.04756667486918	7.85132370709758	0.0050783510997169	0.0679973267336901	Map3k9	5.04756667486918	Cellbody	Not Significant
Osbpl10	0.58201543034519	2.33510165249913	7.84923336567174	0.00508422624297706	0.0679973267336901	Osbpl10	2.33510165249913	Cellbody	Not Significant
Mfsd4a	-0.679799054710666	1.79612936101246	7.84906075577598	0.00508471169229495	0.0679973267336901	Mfsd4a	1.79612936101246	Cellbody	Not Significant
Pacsin3	0.529369076562375	3.41891290641862	7.83614171314377	0.00512117970479465	0.0684210647954311	Pacsin3	3.41891290641862	Cellbody	Not Significant
Man1a1	0.515281742460502	3.62111716108976	7.8244248534592	0.00515448466790944	0.0688017920831307	Man1a1	3.62111716108976	Cellbody	Not Significant
Htr3a	-0.930189482650114	0.386062362464654	7.81981861942355	0.005167638180726	0.0689130798956275	Htr3a	0.386062362464654	Cellbody	Not Significant
Ephb2	-0.515241271703765	3.06878607391071	7.81037399540074	0.00519471524016521	0.0691588184583747	Ephb2	3.06878607391071	Cellbody	Not Significant
Pld2	-0.474041817522111	3.16701887660366	7.81002030634561	0.00519573204575811	0.0691588184583747	Pld2	3.16701887660366	Cellbody	Not Significant
AABR07021536.1	-0.688125531998873	1.77170398160266	7.80551775813506	0.00520869397287236	0.0692669164106232	AABR07021536.1	1.77170398160266	Cellbody	Not Significant
Snx10	0.377000856765485	5.66874743013926	7.80351213551203	0.00521447836149595	0.0692794529940998	Snx10	5.66874743013926	Cellbody	Not Significant
AABR07049038.1	0.715489456770131	1.49601117125149	7.80133972937164	0.00522075115547636	0.0692984492427748	AABR07049038.1	1.49601117125149	Cellbody	Not Significant
Osmr	0.626499127873321	2.25043507667348	7.7947294684956	0.0052398855465725	0.0694879724614513	Osmr	2.25043507667348	Cellbody	Not Significant
Cflar	0.497389276294323	3.51744511840817	7.78750573699597	0.00526087747795485	0.0697017554000519	Cflar	3.51744511840817	Cellbody	Not Significant
Fnip2	0.394785414181302	4.22262532522992	7.78265500473355	0.00527502164040844	0.0698245001411696	Fnip2	4.22262532522992	Cellbody	Not Significant
Rab29	-0.515488089144818	2.99679757761974	7.77814857709904	0.00528819658484545	0.0698728257177922	Rab29	2.99679757761974	Cellbody	Not Significant
Tbr1	-0.81698862728563	2.13767460927246	7.77806584854072	0.00528843876248298	0.0698728257177922	Tbr1	2.13767460927246	Cellbody	Not Significant
AABR07043031.1	0.563286319704391	2.77485643055848	7.77561025795575	0.00529563235124669	0.0699033240903956	AABR07043031.1	2.77485643055848	Cellbody	Not Significant
Kif2c	0.656679196280162	2.29331774246529	7.76977880335497	0.00531275544338584	0.0700647167183484	Kif2c	2.29331774246529	Cellbody	Not Significant
LOC102551901	-1.16897496247099	-0.256975470007516	7.76376370014218	0.00533047693028158	0.0702336964966842	LOC102551901	-0.256975470007516	Cellbody	Not Significant
Nectin3	-0.40430276045544	5.21261466951908	7.75301400214568	0.00536229754081598	0.0705879627521029	Nectin3	5.21261466951908	Cellbody	Not Significant
Cacna1d	-0.370825850112234	4.39108458921162	7.74743853683179	0.00537887789967086	0.0707411432595499	Cacna1d	4.39108458921162	Cellbody	Not Significant
Rph3a	0.409808090257458	5.54068689261729	7.73717538729578	0.00540953531641907	0.0710790090382374	Rph3a	5.54068689261729	Cellbody	Not Significant
Ankrd50	0.408652633334023	5.67515648585257	7.73271065426498	0.00542292762920092	0.0711606352801054	Ankrd50	5.67515648585257	Cellbody	Not Significant
Dock4	-0.350210261665596	5.85089045318409	7.73178985653932	0.00542569383538997	0.0711606352801054	Dock4	5.85089045318409	Cellbody	Not Significant
Grem2	1.02353104212711	2.91175693792777	7.72763578531872	0.00543819114744561	0.071259228139926	Grem2	2.91175693792777	Cellbody	Not Significant
Lin54	0.393400243290708	4.06456351420706	7.72163159178364	0.00545630634698427	0.071431187117107	Lin54	4.06456351420706	Cellbody	Not Significant
Rwdd2a	-0.864025659720977	0.954207868579475	7.70686442551984	0.00550112244619056	0.0719520668030537	Rwdd2a	0.954207868579475	Cellbody	Not Significant
Mmp24	0.494833487931361	6.62270788299429	7.70090494445301	0.00551931470098663	0.072101925554295	Mmp24	6.62270788299429	Cellbody	Not Significant
Plxdc2	-0.439131608067212	4.28423895211278	7.69694252559822	0.00553144455249356	0.072101925554295	Plxdc2	4.28423895211278	Cellbody	Not Significant
Nt5dc3	0.396822441535174	4.41805426603721	7.69664784965319	0.00553234770677928	0.072101925554295	Nt5dc3	4.41805426603721	Cellbody	Not Significant
AABR07072236.1	-0.523582225143552	4.61936736054435	7.69621615221814	0.00553367109066674	0.072101925554295	AABR07072236.1	4.61936736054435	Cellbody	Not Significant
RGD1559896	-0.387297545583144	6.36549703946917	7.69487823960565	0.00553777456035853	0.072101925554295	RGD1559896	6.36549703946917	Cellbody	Not Significant
Tmem200c	-0.433735245204766	2.87032601912871	7.68992622752899	0.00555298973678003	0.0722343001305322	Tmem200c	2.87032601912871	Cellbody	Not Significant
Ildr2	0.492825793109538	5.03825111537387	7.68125034771421	0.00557974943366619	0.0724873300765918	Ildr2	5.03825111537387	Cellbody	Not Significant
Uap1	0.528859363229361	3.12625049025752	7.67997087740411	0.00558370691623626	0.0724873300765918	Uap1	3.12625049025752	Cellbody	Not Significant
Eloc	-0.376963843782949	4.28655337972958	7.6787005652552	0.00558763890380046	0.0724873300765918	Eloc	4.28655337972958	Cellbody	Not Significant
Heatr4	0.926971255059027	0.43196634023019	7.66201443230845	0.00563955029245328	0.0730944974046323	Heatr4	0.43196634023019	Cellbody	Not Significant
LOC103693189	0.360284756418044	4.45509909484211	7.65800346770488	0.00565210176102639	0.0731908815371281	LOC103693189	4.45509909484211	Cellbody	Not Significant
Sh3glb2	-0.354056504086353	5.28921674383515	7.63896176834211	0.00571207857380639	0.0739006621271208	Sh3glb2	5.28921674383515	Cellbody	Not Significant
Cblb	-0.412131739037187	3.3754237059015	7.62823531993988	0.00574614975396309	0.0742743060790043	Cblb	3.3754237059015	Cellbody	Not Significant
Tacc3	0.579745868036215	3.08052653672236	7.62514777524918	0.00575599531019002	0.0743344195789793	Tacc3	3.08052653672236	Cellbody	Not Significant
Dgcr6	0.424353909996889	4.73802583921567	7.62190393433786	0.00576635780033997	0.0744010944680474	Dgcr6	4.73802583921567	Cellbody	Not Significant
Cyp2j10	-0.69976406876635	1.78764699943756	7.61636734972774	0.00578408846652804	0.074559603271676	Cyp2j10	1.78764699943756	Cellbody	Not Significant
Oga	-0.329800624771622	6.92872782741117	7.6148167446279	0.00578906417183815	0.074559603271676	Oga	6.92872782741117	Cellbody	Not Significant
Lcat	-0.798135371020497	1.19003236446537	7.6121139984587	0.00579774739938148	0.0746005623508255	Lcat	1.19003236446537	Cellbody	Not Significant
Carmil1	-0.3383148489986	6.14070588938256	7.61058316724236	0.00580267145827583	0.0746005623508255	Carmil1	6.14070588938256	Cellbody	Not Significant
Zfyve26	-0.354354538056103	4.21460199451456	7.60017834489916	0.00583625275411519	0.0749069934631513	Zfyve26	4.21460199451456	Cellbody	Not Significant
Saraf	0.396353639700139	6.69291330802856	7.59995475147898	0.00583697656799313	0.0749069934631513	Saraf	6.69291330802856	Cellbody	Not Significant
Rreb1	0.459702385256808	3.47945188360173	7.5942465532664	0.00585548612048457	0.0750771961451735	Rreb1	3.47945188360173	Cellbody	Not Significant
Acacb	-0.611739350986294	1.73799195378353	7.58594863210545	0.00588250002429026	0.0753560365689967	Acacb	1.73799195378353	Cellbody	Not Significant
AABR07008097.1	0.498315326196705	4.87311502745949	7.57819288466315	0.00590786383011792	0.0755629734462603	AABR07008097.1	4.87311502745949	Cellbody	Not Significant
AABR07054319.1	0.795386298470294	2.12058900613618	7.57778046730102	0.00590921568847336	0.0755629734462603	AABR07054319.1	2.12058900613618	Cellbody	Not Significant
Hapln3	0.820263928015505	1.23752400728076	7.57447563508758	0.00592005996514895	0.0756340518226039	Hapln3	1.23752400728076	Cellbody	Not Significant
Pask	0.568066965902657	2.59480006415925	7.56156836664492	0.00596260796124715	0.0760727299193299	Pask	2.59480006415925	Cellbody	Not Significant
Arhgap26	0.450692367252362	4.33812851737186	7.55970503619388	0.0059687760325181	0.0760727299193299	Arhgap26	4.33812851737186	Cellbody	Not Significant
Cenpm	0.655234456446963	1.64028735254369	7.55845522332121	0.00597291686059806	0.0760727299193299	Cenpm	1.64028735254369	Cellbody	Not Significant
Phospho1	0.792000121350426	1.83882320539413	7.55762713552743	0.00597566206089362	0.0760727299193299	Phospho1	1.83882320539413	Cellbody	Not Significant
Prrt2	-0.929867286075817	3.40336776140774	7.55500793011082	0.00598435348741813	0.0761156569346365	Prrt2	3.40336776140774	Cellbody	Not Significant
Srcin1	-0.489571973574098	5.88776139018122	7.53602504923099	0.00604773195918698	0.0768534605719418	Srcin1	5.88776139018122	Cellbody	Not Significant
Zcchc9	-0.391048924072807	3.45039147595441	7.5303150920501	0.00606692956761436	0.0770290108101099	Zcchc9	3.45039147595441	Cellbody	Not Significant
Nrbp2	-0.349770214511062	6.18459121961284	7.5250998801136	0.00608451811250001	0.0771815393131557	Nrbp2	6.18459121961284	Cellbody	Not Significant
AABR07060862.1	0.944083040830546	0.421779058061247	7.52355721415308	0.00608973079072981	0.0771815393131557	AABR07060862.1	0.421779058061247	Cellbody	Not Significant
Gpr45	-0.7040491446751	1.0418849219632	7.51709502117222	0.00611161615772476	0.0773903677883925	Gpr45	1.0418849219632	Cellbody	Not Significant
Rrm2	0.66481597628998	2.4379684306448	7.50722292161687	0.00614520485766983	0.0776315245828511	Rrm2	2.4379684306448	Cellbody	Not Significant
Sertad1	0.704056923327731	1.59162960528968	7.50680840074704	0.00614661933199283	0.0776315245828511	Sertad1	1.59162960528968	Cellbody	Not Significant
Git1	0.459368472113283	7.02531738653899	7.50551585261979	0.00615103204245462	0.0776315245828511	Git1	7.02531738653899	Cellbody	Not Significant
Astn1	-0.345790405239622	7.45515600636353	7.50512645312379	0.00615236207121064	0.0776315245828511	Astn1	7.45515600636353	Cellbody	Not Significant
Inpp5k	-0.457594691595446	3.23966162897282	7.48431463881455	0.00622387539849365	0.0784646987462957	Inpp5k	3.23966162897282	Cellbody	Not Significant
Ralgps1	-0.334127901001763	5.02414347323227	7.47442246947223	0.00625816366113723	0.0788275209746589	Ralgps1	5.02414347323227	Cellbody	Not Significant
Fam219a	0.530128461016731	6.18541323954784	7.46878208922675	0.00627780060712002	0.0790053200415834	Fam219a	6.18541323954784	Cellbody	Not Significant
Ddx50	0.350309057054752	4.83560003380731	7.4521085952517	0.00633621782186676	0.0796639066165291	Ddx50	4.83560003380731	Cellbody	Not Significant
St6gal2	-0.530439126041673	2.71254585412842	7.45009978420177	0.00634329324054359	0.0796639066165291	St6gal2	2.71254585412842	Cellbody	Not Significant
AABR07070131.1	-0.473685003943681	4.04499746940325	7.44878527323395	0.00634792756580373	0.0796639066165291	AABR07070131.1	4.04499746940325	Cellbody	Not Significant
Aqp4	-0.49559636636174	8.87468094229289	7.44676805176891	0.0063550460281971	0.0796639066165291	Aqp4	8.87468094229289	Cellbody	Not Significant
Cdk18	-0.904930168236758	0.641744773080024	7.44451854610755	0.00636299379606116	0.0796639066165291	Cdk18	0.641744773080024	Cellbody	Not Significant
Gria3	-0.421336327815623	4.59779313481259	7.44436501656124	0.00636353660372442	0.0796639066165291	Gria3	4.59779313481259	Cellbody	Not Significant
Coq10b	0.467528589281466	3.62013900982566	7.44262899792721	0.00636967763231249	0.0796710815041603	Coq10b	3.62013900982566	Cellbody	Not Significant
Atp6v1g2	-0.357501093083715	5.14890370317964	7.43868791963848	0.00638364135067087	0.0797324865590131	Atp6v1g2	5.14890370317964	Cellbody	Not Significant
Car14	0.843372382502002	0.764113959737055	7.43809880742517	0.00638573132969663	0.0797324865590131	Car14	0.764113959737055	Cellbody	Not Significant
Ppp2r1b	0.386647104801505	3.57480785519195	7.42799663090442	0.0064216794647945	0.0801114310913204	Ppp2r1b	3.57480785519195	Cellbody	Not Significant
Fnbp1	-0.382232069208527	4.32462426919203	7.42300344513893	0.00643952371239058	0.0802640634151539	Fnbp1	4.32462426919203	Cellbody	Not Significant
Ldlrad2	1.15782438958427	-0.433609268118645	7.40542631498329	0.006502743203563	0.0809352293289685	Ldlrad2	-0.433609268118645	Cellbody	Not Significant
RGD1311084	1.15284399891188	0.245794074922771	7.40488965882184	0.00650468332715869	0.0809352293289685	RGD1311084	0.245794074922771	Cellbody	Not Significant
Cacng4	-0.384533408182822	5.88813342447374	7.39126548042952	0.00655413601795845	0.081479697898321	Cacng4	5.88813342447374	Cellbody	Not Significant
Kcnj16	-0.897288962497367	2.2688672592623	7.38708555438175	0.00656938502977579	0.0815378214380566	Kcnj16	2.2688672592623	Cellbody	Not Significant
AABR07040839.1	1.07048057600227	1.01646491643708	7.38634196841143	0.00657210153852494	0.0815378214380566	AABR07040839.1	1.01646491643708	Cellbody	Not Significant
Fgfr1op	0.448372609339706	3.60076883044059	7.38530097255462	0.00657590648819046	0.0815378214380566	Fgfr1op	3.60076883044059	Cellbody	Not Significant
Cc2d2a	-0.505981679142084	4.0332521686019	7.37222268729111	0.00662390108842938	0.0820618187656588	Cc2d2a	4.0332521686019	Cellbody	Not Significant
Cyp4f1	-0.761675644805712	0.840244904290109	7.36171348440816	0.00666272679041892	0.0824714166471491	Cyp4f1	0.840244904290109	Cellbody	Not Significant
Cyfip1	-0.316552919486766	6.0952519905531	7.35074497936724	0.00670349726049804	0.0829043580816478	Cyfip1	6.0952519905531	Cellbody	Not Significant
Tril	-0.467061823355251	7.34584390177451	7.34773265376847	0.00671473875158732	0.0829716725358057	Tril	7.34584390177451	Cellbody	Not Significant
Pdk3	0.402608792794616	4.08363492119448	7.34229312058205	0.006735086966225	0.0831513023293472	Pdk3	4.08363492119448	Cellbody	Not Significant
Tp53bp2	-0.429897971791024	4.96202538319674	7.33200637885709	0.00677373994973606	0.0835564180523907	Tp53bp2	4.96202538319674	Cellbody	Not Significant
Cyth1	-0.515853586431028	3.89974295241827	7.32946885202935	0.00678330963075676	0.0836023923397919	Cyth1	3.89974295241827	Cellbody	Not Significant
Slc6a15	-0.394692667007305	5.53572189699863	7.32680250258683	0.00679338001357128	0.0836544531963781	Slc6a15	5.53572189699863	Cellbody	Not Significant
AC096809.1	0.920670276391644	0.633266199576416	7.32047080033064	0.00681735508467324	0.0838189623105487	AC096809.1	0.633266199576416	Cellbody	Not Significant
Cadm2	-0.374665588525296	4.88627958277939	7.32018087236643	0.00681845496746653	0.0838189623105487	Cadm2	4.88627958277939	Cellbody	Not Significant
Arid1a	-0.330742656516429	5.69877704356156	7.31337263477867	0.00684433514556861	0.0840463998698341	Arid1a	5.69877704356156	Cellbody	Not Significant
S1pr1	-0.470500863715441	5.41044018420185	7.31222598529274	0.00684870377023039	0.0840463998698341	S1pr1	5.41044018420185	Cellbody	Not Significant
Slc25a25	0.360850643705831	5.03653222385311	7.30946826798404	0.0068592220743266	0.0840887052171605	Slc25a25	5.03653222385311	Cellbody	Not Significant
Prkce	-0.423661158960711	5.70700857115698	7.30824203899533	0.00686390437442473	0.0840887052171605	Prkce	5.70700857115698	Cellbody	Not Significant
AABR07024542.1	-0.479391526733647	4.27518751196125	7.28216286145172	0.00696426336674565	0.0852377896209195	AABR07024542.1	4.27518751196125	Cellbody	Not Significant
Kiz	-0.519405506724478	2.93825425022408	7.28078312243956	0.00696961449832105	0.0852377896209195	Kiz	2.93825425022408	Cellbody	Not Significant
LOC100362965	-0.320095989152331	5.17178749231271	7.27428983484719	0.00699485429171246	0.0854734159351952	LOC100362965	5.17178749231271	Cellbody	Not Significant
Phf8	0.36764801483919	4.29628228133915	7.27093443360132	0.00700793350802645	0.0855601711316984	Phf8	4.29628228133915	Cellbody	Not Significant
Cotl1	-0.379919121153125	4.92721511457452	7.26135278639942	0.00704542008361182	0.085944514898893	Cotl1	4.92721511457452	Cellbody	Not Significant
Dsp	1.41952024906143	-0.521544506720451	7.25911310584122	0.00705421195538764	0.0859784658174121	Dsp	-0.521544506720451	Cellbody	Not Significant
LOC100912611	1.22005808012859	0.402491788455086	7.2570396467088	0.00706236131616919	0.086004534530268	LOC100912611	0.402491788455086	Cellbody	Not Significant
Ccdc71l	-0.834688626298896	1.13559645426863	7.210702545004	0.00724701218477415	0.088178144006746	Ccdc71l	1.13559645426863	Cellbody	Not Significant
Sncg	1.00733395221138	0.562038436138021	7.20292224436592	0.00727849661036762	0.0884859881034411	Sncg	0.562038436138021	Cellbody	Not Significant
Actn1	0.345018855009398	4.93360248986398	7.17347820643023	0.00739891830822061	0.089873618058004	Actn1	4.93360248986398	Cellbody	Not Significant
Mat2a	0.468626260402117	7.51894291910984	7.16742330616086	0.00742393330521017	0.0901009852962276	Mat2a	7.51894291910984	Cellbody	Not Significant
Shmt2	0.43035518785113	5.00161400265871	7.15441774204903	0.00747795668146775	0.0906797306399339	Shmt2	5.00161400265871	Cellbody	Not Significant
Chrna4	-0.600351561364	3.4824041307539	7.15142906287531	0.00749042793328091	0.0907540502094129	Chrna4	3.4824041307539	Cellbody	Not Significant
Atp6ap2	0.35115504954894	5.98395776053071	7.13835194742805	0.0075452470470612	0.0913408967820633	Atp6ap2	5.98395776053071	Cellbody	Not Significant
Npr3	-1.12462863736717	0.169822274016013	7.12316057021607	0.00760944434788679	0.092040185269579	Npr3	0.169822274016013	Cellbody	Not Significant
Gabrg1	-0.329236886668268	4.98723624011485	7.11862096266608	0.00762873645015336	0.0921507751883387	Gabrg1	4.98723624011485	Cellbody	Not Significant
Nek10	0.552230512738031	2.99449961076116	7.11797926789636	0.00763146750983167	0.0921507751883387	Nek10	2.99449961076116	Cellbody	Not Significant
Hs3st1	0.465530840342073	2.84307166323928	7.10457370951883	0.00768875083403108	0.0927641953491996	Hs3st1	2.84307166323928	Cellbody	Not Significant
Tmx1	0.386757455129796	5.4281009786004	7.09710780313233	0.00772084381649423	0.0930729184247817	Tmx1	5.4281009786004	Cellbody	Not Significant
Mex3b	-0.413508770918918	3.17427832849718	7.09363815315512	0.00773580505420025	0.0931747765324507	Mex3b	3.17427832849718	Cellbody	Not Significant
Chi3l1	0.663805763277316	4.71293618831356	7.08869728381422	0.00775716141254769	0.0933534252751429	Chi3l1	4.71293618831356	Cellbody	Not Significant
Mir22	0.748342133315253	1.08781793790491	7.08717561298689	0.00776375079997959	0.0933542102495025	Mir22	1.08781793790491	Cellbody	Not Significant
Prpf4	0.402154473612521	3.67065103985939	7.07763561294285	0.00780519309130013	0.0937737262329249	Prpf4	3.67065103985939	Cellbody	Not Significant
Ppp2r2c	-0.514325297381157	6.0181570868962	7.07519021156998	0.00781585242678098	0.0938230137372559	Ppp2r2c	6.0181570868962	Cellbody	Not Significant
LOC100911951	-0.690400062564626	1.86852281024587	7.07309902199866	0.00782497958426831	0.0938538414679759	LOC100911951	1.86852281024587	Cellbody	Not Significant
Zdhhc13	0.447589813412972	3.79125929938851	7.07057388884056	0.00783601524931325	0.0939074892817615	Zdhhc13	3.79125929938851	Cellbody	Not Significant
Slc16a1	0.404348528009177	4.94646378583101	7.06771575739282	0.00784852542993832	0.0939157267403816	Slc16a1	4.94646378583101	Cellbody	Not Significant
Ap1s3	0.919655013361783	1.09743466266574	7.06741810999539	0.00784982942074893	0.0939157267403816	Ap1s3	1.09743466266574	Cellbody	Not Significant
Fh	0.345616481518627	4.63254039647462	7.06587554319764	0.00785659094336512	0.0939180950782051	Fh	4.63254039647462	Cellbody	Not Significant
Nim1k	-0.433898513243647	3.29769060614914	7.05930388397902	0.00788546325147883	0.0941845523083561	Nim1k	3.29769060614914	Cellbody	Not Significant
Tspan9	0.408495996929096	5.14063388921374	7.04901422126552	0.00793088857712117	0.0946264045791355	Tspan9	5.14063388921374	Cellbody	Not Significant
Cars	0.402012662974664	5.66173845592308	7.0479317556985	0.00793568282164809	0.0946264045791355	Cars	5.66173845592308	Cellbody	Not Significant
Enkur	0.500712085387552	3.31314606219186	7.0459377355259	0.00794452210539777	0.0946529282315875	Enkur	3.31314606219186	Cellbody	Not Significant
Atf3	0.902940475693619	1.82664440581688	7.04059915861357	0.00796823706077672	0.0948564925978819	Atf3	1.82664440581688	Cellbody	Not Significant
Gmeb2	0.463608234207313	2.87175636405596	7.03257177713926	0.00800403254618628	0.095203409562244	Gmeb2	2.87175636405596	Cellbody	Not Significant
Dnm3	-0.582249717624841	4.46424611075577	7.01796804413421	0.00806957546275299	0.0957786731350708	Dnm3	4.46424611075577	Cellbody	Not Significant
Lum	1.26800747670047	1.15650635015372	7.01755989797074	0.00807141512596024	0.0957786731350708	Lum	1.15650635015372	Cellbody	Not Significant
Snrnp35	0.460772758691571	2.76842745977916	7.01732425545159	0.00807247744782272	0.0957786731350708	Snrnp35	2.76842745977916	Cellbody	Not Significant
Tbck	-0.380562527107545	4.15778384933062	7.01116130131893	0.00810031207246617	0.0960293002857651	Tbck	4.15778384933062	Cellbody	Not Significant
Fam124a	-0.498109017371695	2.6473352885298	7.00084054042115	0.00814714524370946	0.0965045540498664	Fam124a	2.6473352885298	Cellbody	Not Significant
LOC100909856	0.493180778732966	2.85354688104675	6.99617965474909	0.00816838593725543	0.0966397071503649	LOC100909856	2.85354688104675	Cellbody	Not Significant
Tert	-1.00427619277149	0.141046203907298	6.99537410734487	0.0081720627333805	0.0966397071503649	Tert	0.141046203907298	Cellbody	Not Significant
Nhs	-0.603758762741825	2.30032654134415	6.98998597297511	0.00819669961032927	0.0967721945142623	Nhs	2.30032654134415	Cellbody	Not Significant
Faap100	-0.508052780674127	3.48930845018853	6.9896859724179	0.00819807357333475	0.0967721945142623	Faap100	3.48930845018853	Cellbody	Not Significant
Dap	0.399873516252874	3.83883018403984	6.98841776293157	0.00820388440923985	0.0967721945142623	Dap	3.83883018403984	Cellbody	Not Significant
Ncoa5	-0.497326322527565	4.15004053715615	6.98701465017116	0.00821031827104021	0.0967721945142623	Ncoa5	4.15004053715615	Cellbody	Not Significant
Sars	0.388387578591773	6.42158116265522	6.98164099674841	0.00823500650760561	0.0969832988619989	Sars	6.42158116265522	Cellbody	Not Significant
Sh3bp5	-0.446057737814443	2.72161521680182	6.97977377599593	0.00824360286942993	0.0970046985679875	Sh3bp5	2.72161521680182	Cellbody	Not Significant
Rusc2	-0.485111846212582	5.1659893214131	6.97494282232026	0.00826588637248843	0.0971869910467847	Rusc2	5.1659893214131	Cellbody	Not Significant
Mast2	0.305087382009369	5.93928568708476	6.96030060694743	0.00833380299046772	0.0979050796310366	Mast2	5.93928568708476	Cellbody	Not Significant
Tgfb3	-0.73229057802277	1.63034180973455	6.95788749849459	0.0083450506591801	0.0979567923562002	Tgfb3	1.63034180973455	Cellbody	Not Significant
Pgk1	0.472031103753253	7.84294727796415	6.94974657751925	0.00838311078290357	0.0983228952398092	Pgk1	7.84294727796415	Cellbody	Not Significant
Clasp2	-0.330735156923742	8.40909317183639	6.94696885213598	0.00839613769939641	0.0983950322200354	Clasp2	8.40909317183639	Cellbody	Not Significant
Unc5c	-0.344437242493016	5.3331833701499	6.93375834329137	0.00845837614821401	0.0990432932117793	Unc5c	5.3331833701499	Cellbody	Not Significant
Ylpm1	-0.338299363779283	5.81971066509517	6.92490827509002	0.00850033521557292	0.099453226982529	Ylpm1	5.81971066509517	Cellbody	Not Significant
RF00425	-1.08509242847195	-0.0526155608518996	6.92300845687868	0.00850937018016262	0.099477596330022	RF00425	-0.0526155608518996	Cellbody	Not Significant
Calb2	-0.643713207397795	4.18424869494222	6.91811340232505	0.00853269489745436	0.0996688418674894	Calb2	4.18424869494222	Cellbody	Not Significant
AABR07030926.1	0.515498223574648	2.34981569933884	6.91264884190771	0.00855881058654257	0.099892349659737	AABR07030926.1	2.34981569933884	Cellbody	Not Significant
Myrf	-0.765483792329898	2.55268548074076	6.90828347611297	0.00857973187806917	0.100054917231697	Myrf	2.55268548074076	Cellbody	Not Significant
Angptl4	-1.17520082355535	0.803556917369221	6.9030192782717	0.00860503050610624	0.100268225986868	Angptl4	0.803556917369221	Cellbody	Not Significant
Lrrc28	0.412601713887791	4.0615356187481	6.90125244115172	0.00861353865515513	0.10028569944395	Lrrc28	4.0615356187481	Cellbody	Not Significant
Robo1	-0.533113706637275	5.18097572798746	6.89914138256991	0.00862371568187067	0.100322559099096	Robo1	5.18097572798746	Cellbody	Not Significant
Aldoart2	0.544270391270288	2.54306437195909	6.89658363800249	0.00863606258945137	0.100344522487338	Aldoart2	2.54306437195909	Cellbody	Not Significant
Cldn10	-0.879402870711319	1.21604664219565	6.89584552383485	0.0086396290239989	0.100344522487338	Cldn10	1.21604664219565	Cellbody	Not Significant
Tnrc6b	-0.335307736346191	7.14905587677057	6.89041271693661	0.00866592578980038	0.100568314782039	Tnrc6b	7.14905587677057	Cellbody	Not Significant
Rapgef3	-0.488919274323986	3.57674434739776	6.85881357559637	0.00882050961717222	0.102279312894747	Rapgef3	3.57674434739776	Cellbody	Not Significant
Gpr37	-1.05264288692522	2.07609238161464	6.84191140610612	0.00890435133724958	0.103090533096635	Gpr37	2.07609238161464	Cellbody	Not Significant
Vip	1.18216265896059	-0.182988768703032	6.84180575414606	0.00890487797242583	0.103090533096635	Vip	-0.182988768703032	Cellbody	Not Significant
Vwa3a	-0.636441381821483	4.13426257053293	6.84005559579229	0.008913606492471	0.103108161116223	Vwa3a	4.13426257053293	Cellbody	Not Significant
Mdh1	0.322390224908752	7.36303958672301	6.82606892086419	0.00898367735162757	0.103716154635275	Mdh1	7.36303958672301	Cellbody	Not Significant
Nectin1	-0.352051186980449	5.56431604757188	6.82521552213648	0.00898797094513075	0.103716154635275	Nectin1	5.56431604757188	Cellbody	Not Significant
AABR07027979.1	-1.0951741091655	-0.142926099422032	6.82387956654745	0.00899469658325369	0.103716154635275	AABR07027979.1	-0.142926099422032	Cellbody	Not Significant
AC242859.3	0.680972600932913	1.97128843066464	6.82378750480271	0.00899516024197192	0.103716154635275	AC242859.3	1.97128843066464	Cellbody	Not Significant
Mki67	0.445682232512566	6.14088939312613	6.81870118218106	0.00902081500078123	0.103928214046843	Mki67	6.14088939312613	Cellbody	Not Significant
Dek	0.517415299973716	5.2561409433906	6.80221846563419	0.00910446765926549	0.104807584663258	Dek	5.2561409433906	Cellbody	Not Significant
Eif4a2	-0.308335066103317	7.13826604316575	6.80055691171523	0.00911294428845187	0.104820835870947	Eif4a2	7.13826604316575	Cellbody	Not Significant
Napb	-0.346570324130693	5.94755546727407	6.79737325536416	0.00912920870156087	0.104923572137056	Napb	5.94755546727407	Cellbody	Not Significant
Cpne5	-0.451168543465928	3.49400392436946	6.7842558644861	0.00919653597127132	0.105612546719841	Cpne5	3.49400392436946	Cellbody	Not Significant
Parvb	-0.400063127216558	5.57763240489045	6.77582452309731	0.00924007954019222	0.105971604222453	Parvb	5.57763240489045	Cellbody	Not Significant
Ngfr	0.908372456726307	1.64381835167399	6.77361405236695	0.0092515303871571	0.105971604222453	Ngfr	1.64381835167399	Cellbody	Not Significant
Zim1	0.642954983512702	2.63382441079373	6.7734802693915	0.00925222388603039	0.105971604222453	Zim1	2.63382441079373	Cellbody	Not Significant
Josd1	0.439241760594902	5.06170329049305	6.7724771013241	0.00925742576546697	0.105971604222453	Josd1	5.06170329049305	Cellbody	Not Significant
Kcnc3	-0.505882872445543	3.7324655184741	6.76957972493964	0.00927246679545328	0.10605893475311	Kcnc3	3.7324655184741	Cellbody	Not Significant
Eml1	-0.393510415349354	3.19766265868846	6.75154098858058	0.00936667523392119	0.107050923260526	Eml1	3.19766265868846	Cellbody	Not Significant
Myof	0.487403509614101	2.57153448953902	6.74131146656331	0.00942053461057173	0.107580550473002	Myof	2.57153448953902	Cellbody	Not Significant
Nmt2	0.406311589534992	4.96833356231633	6.73949496921588	0.0094301317533049	0.107604270540702	Nmt2	4.96833356231633	Cellbody	Not Significant
AC098459.1	0.39267892461698	3.94008551914059	6.73059637589717	0.0094772908041123	0.10799869709443	AC098459.1	3.94008551914059	Cellbody	Not Significant
Polr2c	0.443360295990092	3.93425766782294	6.72905010510445	0.00948551003642312	0.10799869709443	Polr2c	3.93425766782294	Cellbody	Not Significant
Epb41l1	-0.546136248414128	3.55101534469793	6.72870583743459	0.00948734099152272	0.10799869709443	Epb41l1	3.55101534469793	Cellbody	Not Significant
Pdk2	-0.39456468819951	3.75949638936773	6.72296816021705	0.00951790964192778	0.108260547747492	Pdk2	3.75949638936773	Cellbody	Not Significant
AC120486.3	0.85062422778131	0.334691389237419	6.71738070614894	0.00954777492356409	0.108513988388625	AC120486.3	0.334691389237419	Cellbody	Not Significant
Dlg5	-0.346452782468862	5.26195149126255	6.70963763377789	0.00958932089974277	0.108857622365603	Dlg5	5.26195149126255	Cellbody	Not Significant
AABR07041418.1	-0.898905274743355	0.661995517808386	6.70891171138589	0.00959322536886058	0.108857622365603	AABR07041418.1	0.661995517808386	Cellbody	Not Significant
Rtkn2	0.571523990415159	2.52232073570591	6.69048634047846	0.0096928758951323	0.109901237070878	Rtkn2	2.52232073570591	Cellbody	Not Significant
Ppp1r1a	0.440089689739406	4.76124281144299	6.68532906661586	0.00972095767193168	0.110132370013991	Ppp1r1a	4.76124281144299	Cellbody	Not Significant
Plekho1	0.4802985042998	3.20878931630991	6.68028945543041	0.00974847930043375	0.110356796131255	Plekho1	3.20878931630991	Cellbody	Not Significant
Sparcl1	-0.37055340895144	9.644909730326	6.67734690278871	0.00976458566813691	0.110451744130728	Sparcl1	9.644909730326	Cellbody	Not Significant
Xpo1	0.389251736233135	6.82134314409191	6.66950450364429	0.00980764516931289	0.110851180669588	Xpo1	6.82134314409191	Cellbody	Not Significant
Trpc7	1.25200288974439	0.579097638104636	6.66371032597576	0.00983958364863426	0.111048193950267	Trpc7	0.579097638104636	Cellbody	Not Significant
Serpine1	0.994991929745225	0.852938768710477	6.66352670821478	0.00984059752106639	0.111048193950267	Serpine1	0.852938768710477	Cellbody	Not Significant
RGD1307947	-0.395735570216181	3.11203901410037	6.66122400833339	0.00985332131014992	0.111104156522408	RGD1307947	3.11203901410037	Cellbody	Not Significant
Kbtbd3	-0.442456123554869	2.93593719429059	6.65953859747367	0.00986264489443524	0.111121721098011	Kbtbd3	2.93593719429059	Cellbody	Not Significant
Rtl4	-0.957452495112318	0.166539778179449	6.65284586405759	0.00989975798860339	0.111452114129761	Rtl4	0.166539778179449	Cellbody	Not Significant
Atp8b3	-1.15962719979181	-0.437241739402805	6.64757438899081	0.0099290905460508	0.111669634279694	Atp8b3	-0.437241739402805	Cellbody	Not Significant
Dtl	0.715590765560279	2.13764829937841	6.64657033812534	0.00993468756992455	0.111669634279694	Dtl	2.13764829937841	Cellbody	Not Significant
Smim17	-0.973106642331027	2.47589312352954	6.64128134438932	0.00996422418600816	0.111913723608784	Smim17	2.47589312352954	Cellbody	Not Significant
Tchh	1.17819048885964	-0.186251766068291	6.6323823130512	0.0100141244870588	0.112385966498294	Tchh	-0.186251766068291	Cellbody	Not Significant
Camk4	-0.563632152608501	2.91944063573003	6.60738855705817	0.0101556485768191	0.113884933766226	Camk4	2.91944063573003	Cellbody	Not Significant
AC096239.3	-0.555689833757646	2.25126900033127	6.60456907566915	0.0101717417129608	0.113976078442252	AC096239.3	2.25126900033127	Cellbody	Not Significant
Tesc	-0.467982606606964	3.17539822870065	6.59458435609624	0.0102289433740332	0.114517849852976	Tesc	3.17539822870065	Cellbody	Not Significant
AABR07069219.1	-0.54503851111184	2.53650095303638	6.59333947943654	0.0102360982571777	0.114517849852976	AABR07069219.1	2.53650095303638	Cellbody	Not Significant
Tent5a	0.8635186748443	0.711541626759596	6.59006717006559	0.0102549302149591	0.11463890347332	Tent5a	0.711541626759596	Cellbody	Not Significant
Smarcd3	-0.367207568789521	4.70936677588461	6.58168506284928	0.0103033309667345	0.115053272834605	Smarcd3	4.70936677588461	Cellbody	Not Significant
AABR07019663.1	0.503017797895303	3.11222640049356	6.58086504747347	0.0103080785361635	0.115053272834605	AABR07019663.1	3.11222640049356	Cellbody	Not Significant
Rnft1	0.473262199353249	2.5321325103627	6.57824573464041	0.010323258366083	0.115065949066153	Rnft1	2.5321325103627	Cellbody	Not Significant
Tk1	0.48691097001327	3.37698974650279	6.57789421859311	0.0103252972675197	0.115065949066153	Tk1	3.37698974650279	Cellbody	Not Significant
Rasl11a	-0.629758175257935	2.03236704114327	6.57565827843779	0.0103382760789412	0.115120927948303	Rasl11a	2.03236704114327	Cellbody	Not Significant
Rbm18	0.320686049537912	4.73950978955664	6.57186842649386	0.0103603129936813	0.115161244609727	Rbm18	4.73950978955664	Cellbody	Not Significant
Mapre3	-0.360872001545947	4.41438654408961	6.57052226483185	0.010368152129103	0.115161244609727	Mapre3	4.41438654408961	Cellbody	Not Significant
Kcnh5	0.44696250691688	2.4159411504168	6.56960297557227	0.0103735089426698	0.115161244609727	Kcnh5	2.4159411504168	Cellbody	Not Significant
Mars	0.372328960957891	6.26778113086581	6.56950340287931	0.0103740893355187	0.115161244609727	Mars	6.26778113086581	Cellbody	Not Significant
Ciapin1	0.326752994951987	4.46856105046849	6.564417090157	0.0104037809485968	0.115401319064707	Ciapin1	4.46856105046849	Cellbody	Not Significant
Fam171b	-0.320483304755861	5.88379349811929	6.56017468196431	0.0104286128674516	0.115587158420112	Fam171b	5.88379349811929	Cellbody	Not Significant
Tarsl2	-0.555598443028429	2.54765534879474	6.5552654020298	0.010457424028663	0.115816780515588	Tarsl2	2.54765534879474	Cellbody	Not Significant
Sec61a2	0.355077266929702	4.45858822114221	6.55310845231268	0.0104701083459233	0.115861143370907	Sec61a2	4.45858822114221	Cellbody	Not Significant
Lyrm9	-0.496599057451521	2.77024358786287	6.55022092022065	0.0104871136810877	0.115861143370907	Lyrm9	2.77024358786287	Cellbody	Not Significant
Arnt	-0.391238729575813	3.31673451460785	6.54876267006425	0.010495712409588	0.115861143370907	Arnt	3.31673451460785	Cellbody	Not Significant
Anxa4	0.549701229596294	2.99947743948248	6.54778010071034	0.0105015103118102	0.115861143370907	Anxa4	2.99947743948248	Cellbody	Not Significant
Uck2	0.411211055380979	3.85853641987828	6.54771152464284	0.010501915085056	0.115861143370907	Uck2	3.85853641987828	Cellbody	Not Significant
AABR07046778.1	-0.542719072662265	8.50952704181419	6.54090546480077	0.0105421678485962	0.116215623840958	AABR07046778.1	8.50952704181419	Cellbody	Not Significant
Bbs1	0.305840583389304	4.92836168497494	6.52595794052771	0.0106311275626802	0.117106084907153	Bbs1	4.92836168497494	Cellbody	Not Significant
Arvcf	-0.326303492971101	4.38429255720269	6.52196132249859	0.0106550434964417	0.11719502442605	Arvcf	4.38429255720269	Cellbody	Not Significant
LOC100911365	0.666500093927696	1.42707725778045	6.5218713925609	0.0106555822753715	0.11719502442605	LOC100911365	1.42707725778045	Cellbody	Not Significant
Ssbp3	-0.436095613167785	3.21340967768018	6.51950766751761	0.0106697536035425	0.117225143675018	Ssbp3	3.21340967768018	Cellbody	Not Significant
Gpr161	-0.487852426675601	2.73521630255701	6.51769540954166	0.0106806317912818	0.117225143675018	Gpr161	2.73521630255701	Cellbody	Not Significant
Dgki	-0.383028545837138	4.7236703089683	6.51722902708041	0.0106834331200246	0.117225143675018	Dgki	4.7236703089683	Cellbody	Not Significant
Ciart	0.59715877358793	2.10540619355305	6.51595483611099	0.0106910903973652	0.117225143675018	Ciart	2.10540619355305	Cellbody	Not Significant
Satb2	0.535168226920631	2.18409423206191	6.51060546994336	0.0107232989995016	0.117488273647678	Satb2	2.18409423206191	Cellbody	Not Significant
AABR07029269.1	0.93509225052419	0.610510396515349	6.50731299772787	0.0107431724801962	0.117614900741863	AABR07029269.1	0.610510396515349	Cellbody	Not Significant
Renbp	-0.543421999352713	2.49215633395786	6.50596900880653	0.0107512956999341	0.117614900741863	Renbp	2.49215633395786	Cellbody	Not Significant
Nfxl1	0.376881132390326	3.66035406416959	6.49431474570546	0.0108220000995454	0.118297936917032	Nfxl1	3.66035406416959	Cellbody	Not Significant
Pik3r1	-0.397828584316167	6.71308041712769	6.49197091625578	0.0108362772184962	0.118337653501758	Pik3r1	6.71308041712769	Cellbody	Not Significant
Ube2e3	-0.326766557786945	5.38998252544401	6.49100383063271	0.0108421737186949	0.118337653501758	Ube2e3	5.38998252544401	Cellbody	Not Significant
Clspn	0.768258523746756	1.85908742488033	6.48949981232178	0.010851350537435	0.118347541798901	Clspn	1.85908742488033	Cellbody	Not Significant
AABR07048013.1	0.534806942115656	2.5479723371396	6.48739662228127	0.0108641965860141	0.118397402093889	AABR07048013.1	2.5479723371396	Cellbody	Not Significant
Cbfa2t3	-1.05043957988627	0.330635777638649	6.48479461246169	0.0108801109614048	0.118480599502848	Cbfa2t3	0.330635777638649	Cellbody	Not Significant
Epop	0.569442577941918	2.20149594173902	6.47965149376211	0.0109116376198625	0.118733553386017	Epop	2.20149594173902	Cellbody	Not Significant
Scube3	-0.599282789509411	1.77352037158514	6.45781957591888	0.0110465112851211	0.120109825211852	Scube3	1.77352037158514	Cellbody	Not Significant
Tcf19	0.881529369321128	1.05540672957723	6.45464978511957	0.0110662354001723	0.120132455750264	Tcf19	1.05540672957723	Cellbody	Not Significant
Nrxn1	-0.347964797553947	7.9201902998349	6.4539552973212	0.0110705616942818	0.120132455750264	Nrxn1	7.9201902998349	Cellbody	Not Significant
Sgip1	0.384144286080804	5.56716482235331	6.45343895200779	0.0110737793790341	0.120132455750264	Sgip1	5.56716482235331	Cellbody	Not Significant
Gprc5b	-0.373810949386065	5.5441442882625	6.45164961590295	0.0110849373268431	0.120162400158938	Gprc5b	5.5441442882625	Cellbody	Not Significant
Galns	-0.422397378711258	2.72386942691825	6.44923605315235	0.0111000061059645	0.12023466114326	Galns	2.72386942691825	Cellbody	Not Significant
Ahcyl2	-0.350142387397367	6.15396191871554	6.4452355637479	0.0111250289716856	0.120414553370536	Ahcyl2	6.15396191871554	Cellbody	Not Significant
F2rl2	0.949170604583123	0.0675800999970356	6.44218260769104	0.0111441639980698	0.120530493309433	F2rl2	0.0675800999970356	Cellbody	Not Significant
Uhrf1	0.516622949654787	3.61424043715082	6.43864077753808	0.0111664054651565	0.12067983066535	Uhrf1	3.61424043715082	Cellbody	Not Significant
Fxyd7	-0.685726686503287	2.08223749622551	6.43020183690719	0.0112195828360848	0.121163027020028	Fxyd7	2.08223749622551	Cellbody	Not Significant
Ak2	0.437791083114903	3.40491267568438	6.42468397438526	0.0112544936942904	0.121292321802858	Ak2	3.40491267568438	Cellbody	Not Significant
Mal2	-0.454573107276531	4.88872188527363	6.42377114861401	0.0112602797713778	0.121292321802858	Mal2	4.88872188527363	Cellbody	Not Significant
Sema6c	-0.836336542197863	1.63456154309789	6.42182248475707	0.0112726418733037	0.121292321802858	Sema6c	1.63456154309789	Cellbody	Not Significant
Stx7	-0.333748704954131	5.31131830359093	6.42163997460726	0.011273800410032	0.121292321802858	Stx7	5.31131830359093	Cellbody	Not Significant
Gsto2	0.925300813711508	0.362303583195455	6.42161819984817	0.0112739386398631	0.121292321802858	Gsto2	0.362303583195455	Cellbody	Not Significant
Prkcd	0.530418090341038	3.07760321817183	6.41438909532857	0.0113199264926801	0.121695588417551	Prkcd	3.07760321817183	Cellbody	Not Significant
Lrrc7	-0.42203983417178	5.91221324565865	6.39859592570357	0.011421065478548	0.122670420066828	Lrrc7	5.91221324565865	Cellbody	Not Significant
RF00397	-0.782863479838296	0.326231787341037	6.39727348098482	0.0114295763461207	0.122670420066828	RF00397	0.326231787341037	Cellbody	Not Significant
Mapkbp1	-0.341287871275182	4.87161819032454	6.39592224041849	0.0114382792593009	0.122670420066828	Mapkbp1	4.87161819032454	Cellbody	Not Significant
Map1lc3b	-0.352562088160487	5.62988495748157	6.39489567708614	0.0114448955754571	0.122670420066828	Map1lc3b	5.62988495748157	Cellbody	Not Significant
Trappc13	0.366982626252017	4.47190515433678	6.39240991191348	0.011460932888827	0.122750365798073	Trappc13	4.47190515433678	Cellbody	Not Significant
Mcm3	0.590341025185795	3.03308452053056	6.38896186639294	0.0114832167059921	0.122897044013494	Mcm3	3.03308452053056	Cellbody	Not Significant
Cnih2	-0.512695966122207	7.68083214248679	6.38498317552384	0.0115089852201626	0.123080769443428	Cnih2	7.68083214248679	Cellbody	Not Significant
Fn1	0.610673225060585	6.43801855783641	6.38351411677523	0.0115185147696043	0.123090685465472	Fn1	6.43801855783641	Cellbody	Not Significant
Cenpi	0.574038926634251	2.11814756493368	6.37445918411971	0.0115774317672097	0.123627963550003	Cenpi	2.11814756493368	Cellbody	Not Significant
Camkk2	-0.452495464236724	3.28692637903792	6.36929567125542	0.0116111671923038	0.123895742993792	Camkk2	3.28692637903792	Cellbody	Not Significant
Lgr4	-0.355439536424438	5.1083161344734	6.36783418267538	0.0116207340301364	0.123905427151432	Lgr4	5.1083161344734	Cellbody	Not Significant
AABR07065498.1	-0.461425754452702	4.00626481336476	6.36364825443502	0.0116481797308228	0.124019362568504	AABR07065498.1	4.00626481336476	Cellbody	Not Significant
Dpysl4	-0.342075775685824	5.49290167273741	6.36346018872997	0.0116494143742713	0.124019362568504	Dpysl4	5.49290167273741	Cellbody	Not Significant
Smpd1	0.320594778110139	5.29619509917	6.36224102546785	0.0116574213889606	0.124019362568504	Smpd1	5.29619509917	Cellbody	Not Significant
Spire2	-0.542227927626815	2.16058534615155	6.3559198711305	0.0116990270835795	0.124369523431604	Spire2	2.16058534615155	Cellbody	Not Significant
Ralgds	-0.398502112585148	5.08438427313	6.34502916084116	0.0117710674491315	0.125042467802244	Ralgds	5.08438427313	Cellbody	Not Significant
Hs6st1	0.43383372272108	4.35470203810961	6.33368649050395	0.0118465817994786	0.125696032467359	Hs6st1	4.35470203810961	Cellbody	Not Significant
Rel	0.793121948638149	0.395246131578755	6.3331507814577	0.0118501605841405	0.125696032467359	Rel	0.395246131578755	Cellbody	Not Significant
Hectd2	0.320185314555268	5.69521414322904	6.3145731820586	0.0119749568121126	0.126793101602344	Hectd2	5.69521414322904	Cellbody	Not Significant
Nhsl1	-0.362985810471874	5.37527996162551	6.31447531303515	0.0119756178151952	0.126793101602344	Nhsl1	5.37527996162551	Cellbody	Not Significant
Gabra1	0.642911597610138	4.8555838457981	6.31380124541057	0.0119801714561723	0.126793101602344	Gabra1	4.8555838457981	Cellbody	Not Significant
AC141169.2	-0.720452623757145	1.78196455279076	6.30897460642041	0.0120128296466249	0.127044774141578	AC141169.2	1.78196455279076	Cellbody	Not Significant
Cc2d1a	-0.470625666218489	4.10942388336453	6.30518264063595	0.0120385511129033	0.12720735426338	Cc2d1a	4.10942388336453	Cellbody	Not Significant
Cxxc4	-0.358267719710102	3.74917465801641	6.30355124975717	0.012049634473996	0.12720735426338	Cxxc4	3.74917465801641	Cellbody	Not Significant
Idua	-0.350470668656629	4.19251340156383	6.30229865193891	0.0120581514984783	0.12720735426338	Idua	4.19251340156383	Cellbody	Not Significant
LOC500877	-1.10073840968314	-0.0542482561338983	6.30147391717706	0.0120637626483616	0.12720735426338	LOC500877	-0.0542482561338983	Cellbody	Not Significant
Timeless	0.461909289318467	3.16861140185554	6.29910246385409	0.0120799119697153	0.127283844163959	Timeless	3.16861140185554	Cellbody	Not Significant
Ogt	-0.295189786726284	6.11615074877531	6.29664131156976	0.0120966956104801	0.127366900287241	Ogt	6.11615074877531	Cellbody	Not Significant
AABR07071487.1	-0.648226348760072	1.1908567812689	6.29444194678947	0.0121117142750365	0.127367885679914	AABR07071487.1	1.1908567812689	Cellbody	Not Significant
AABR07001099.2	-0.412209233935207	3.63250329303064	6.29402089268285	0.01211459168428	0.127367885679914	AABR07001099.2	3.63250329303064	Cellbody	Not Significant
Olfm3	0.480769243751442	3.09801123035608	6.28802463329357	0.0121556453403807	0.127624689257136	Olfm3	3.09801123035608	Cellbody	Not Significant
Phyhip	-0.402933119025753	3.82931620798185	6.28727763685707	0.012160769684478	0.127624689257136	Phyhip	3.82931620798185	Cellbody	Not Significant
Ptprt	-0.359693495472462	4.26295816947581	6.28654828674353	0.0121657751168309	0.127624689257136	Ptprt	4.26295816947581	Cellbody	Not Significant
Sdc1	0.628442123522056	1.80530606868787	6.28172779405478	0.012198910770736	0.127765686048099	Sdc1	1.80530606868787	Cellbody	Not Significant
Zfp46	-0.301459195643288	4.57315570532707	6.28130988965075	0.0122017877729491	0.127765686048099	Zfp46	4.57315570532707	Cellbody	Not Significant
Phex	1.09354024206363	0.0878154865292941	6.28069782319983	0.0122060027135196	0.127765686048099	Phex	0.0878154865292941	Cellbody	Not Significant
Psmd5	0.317710317975624	4.6720298309914	6.27906421511513	0.0122172597328576	0.127790036196973	Psmd5	4.6720298309914	Cellbody	Not Significant
Osbpl5	-0.430622619908652	3.950214809992	6.27247694445873	0.0122627602205829	0.128172268806662	Osbpl5	3.950214809992	Cellbody	Not Significant
Smarca2	-0.324160622199482	6.08015550196214	6.26994245259192	0.0122803131442121	0.128237693190005	Smarca2	6.08015550196214	Cellbody	Not Significant
Ednrb	0.349473450622058	6.34806534971636	6.26882853795757	0.0122880358543267	0.128237693190005	Ednrb	6.34806534971636	Cellbody	Not Significant
L3mbtl1	-0.697480447584377	1.05093433388354	6.26752180936983	0.0122971016924832	0.128237693190005	L3mbtl1	1.05093433388354	Cellbody	Not Significant
Ddx10	0.416142912048911	3.8331294291968	6.26640321366905	0.0123048677580458	0.128237693190005	Ddx10	3.8331294291968	Cellbody	Not Significant
Mmp19	0.511397980063682	2.31863439622598	6.26093041926516	0.0123429363747985	0.12841967839299	Mmp19	2.31863439622598	Cellbody	Not Significant
Cinp	0.431843983808849	3.50459544253365	6.25963542986515	0.0123519619760966	0.12841967839299	Cinp	3.50459544253365	Cellbody	Not Significant
Galnt16	-0.419211707101019	5.71678995377879	6.25875148682726	0.0123581266282031	0.12841967839299	Galnt16	5.71678995377879	Cellbody	Not Significant
Trank1	0.439995598436848	6.47134689593246	6.25873682783393	0.0123582288872141	0.12841967839299	Trank1	6.47134689593246	Cellbody	Not Significant
Prr12	-0.467240538099342	3.92956763053571	6.2464883420533	0.0124439771014398	0.129203130767251	Prr12	3.92956763053571	Cellbody	Not Significant
Cep41	0.504771122957738	2.90103994460998	6.24539200820377	0.0124516819713495	0.129203130767251	Cep41	2.90103994460998	Cellbody	Not Significant
Fam117b	-0.328725122886641	4.90546581055838	6.23822039161045	0.0125022040626527	0.129509849403846	Fam117b	4.90546581055838	Cellbody	Not Significant
Oaz1	0.302439635161418	6.62726926191651	6.23797349362616	0.0125039471373989	0.129509849403846	Oaz1	6.62726926191651	Cellbody	Not Significant
Slc6a1	-0.364777421054069	7.5429511225006	6.23734375643483	0.0125083941488654	0.129509849403846	Slc6a1	7.5429511225006	Cellbody	Not Significant
LOC691995	-0.571768708809704	4.2546875825772	6.23518235651428	0.0125236696580922	0.129574251003356	LOC691995	4.2546875825772	Cellbody	Not Significant
Eri1	0.350504632462545	4.10194390680807	6.23003300733865	0.0125601395199555	0.129857685253644	Eri1	4.10194390680807	Cellbody	Not Significant
Sestd1	-0.365504294968849	4.79577310714152	6.22304589427299	0.012609799771072	0.130276985504888	Sestd1	4.79577310714152	Cellbody	Not Significant
Taf10	0.351956419189461	4.42710956926492	6.22086064879038	0.0126253725804787	0.130343763531075	Taf10	4.42710956926492	Cellbody	Not Significant
Arl10	-0.550456569792932	1.96981032967283	6.21707877977369	0.0126523701894986	0.130528309330595	Arl10	1.96981032967283	Cellbody	Not Significant
RF00570	-0.826210843434037	0.455464502279123	6.20804853967878	0.0127170745271172	0.131101310813055	RF00570	0.455464502279123	Cellbody	Not Significant
Jph3	-0.352460689163775	6.35936569888271	6.2060874843483	0.0127311709523517	0.131152141941829	Jph3	6.35936569888271	Cellbody	Not Significant
Sort1	-0.322936430770811	7.51773881076778	6.20309774766338	0.0127526926367873	0.131261812772243	Sort1	7.51773881076778	Cellbody	Not Significant
Ppp3cb	-0.340417469280501	6.62097992174657	6.20050195134905	0.0127714088558896	0.131261812772243	Ppp3cb	6.62097992174657	Cellbody	Not Significant
Tmed4	0.338624687607002	4.40575091700185	6.19986718197808	0.0127759899662097	0.131261812772243	Tmed4	4.40575091700185	Cellbody	Not Significant
Exd2	0.345606952090161	4.80930632154169	6.19951804569525	0.0127785103914833	0.131261812772243	Exd2	4.80930632154169	Cellbody	Not Significant
Ccsap	0.565883778251154	2.9356079429181	6.19250379164383	0.0128292549065063	0.131646709016056	Ccsap	2.9356079429181	Cellbody	Not Significant
LOC103689968	-0.331426424431972	4.48143141943305	6.19179680121474	0.0128343810942343	0.131646709016056	LOC103689968	4.48143141943305	Cellbody	Not Significant
Tmem150c	-0.43554851478285	3.65190583541369	6.18771641537304	0.012864007983046	0.131856081826222	Tmem150c	3.65190583541369	Cellbody	Not Significant
Slc4a3	-0.335241575007147	4.84571825378435	6.18550322712673	0.0128801069064887	0.131926592501751	Slc4a3	4.84571825378435	Cellbody	Not Significant
Srebf1	-0.625142387729013	7.23742451598057	6.17818681123066	0.012933474687258	0.132308374837556	Srebf1	7.23742451598057	Cellbody	Not Significant
Gnptab	-0.338073586012477	5.1194706180499	6.1778586531684	0.0129358736737537	0.132308374837556	Gnptab	5.1194706180499	Cellbody	Not Significant
Dirc2	-0.29742064805687	4.8476632794436	6.1726494697186	0.0129740165196651	0.132603715985634	Dirc2	4.8476632794436	Cellbody	Not Significant
Zfp282	-0.331115858390368	4.27112614798612	6.16552054798744	0.013026403584794	0.133044117697942	Zfp282	4.27112614798612	Cellbody	Not Significant
Pdia4	0.337815609608232	4.58182885585228	6.15254645042927	0.0131223027617009	0.13392798160997	Pdia4	4.58182885585228	Cellbody	Not Significant
Tpi1	0.434943155006292	4.70107415693695	6.14947246745098	0.0131451305403994	0.134013526659527	Tpi1	4.70107415693695	Cellbody	Not Significant
Jrk	-0.460751552727326	2.50952368838037	6.14889602028232	0.0131494158522592	0.134013526659527	Jrk	2.50952368838037	Cellbody	Not Significant
Pla2g15	0.523188131948164	2.82159706418434	6.14310339874524	0.0131925580521002	0.134352232335609	Pla2g15	2.82159706418434	Cellbody	Not Significant
Paqr7	-0.346817310151089	3.85905789577593	6.14191481080067	0.0132014283782141	0.134352232335609	Paqr7	3.85905789577593	Cellbody	Not Significant
Gnaq	-0.313800280319457	5.38658531749503	6.13437458570658	0.0132578434300191	0.134830477356179	Gnaq	5.38658531749503	Cellbody	Not Significant
St5	-0.328891813813927	4.62763085814324	6.13153825068714	0.0132791286498437	0.134951031143902	St5	4.62763085814324	Cellbody	Not Significant
Hsf2bp	0.997747150058965	-0.184718240866313	6.1190024926195	0.0133736246605848	0.135814900829175	Hsf2bp	-0.184718240866313	Cellbody	Not Significant
Cbln2	0.750392723674661	2.37256282190389	6.11719620083239	0.0133872975826522	0.135857334120688	Cbln2	2.37256282190389	Cellbody	Not Significant
Slc35b3	0.583431971452829	2.15919158785593	6.10361216952304	0.0134905850279216	0.136761585117394	Slc35b3	2.15919158785593	Cellbody	Not Significant
AABR07004703.1	-0.656395832706728	1.32477603583254	6.10296616084991	0.0134955173796744	0.136761585117394	AABR07004703.1	1.32477603583254	Cellbody	Not Significant
Nr2f1	-0.394019641366118	4.27425978546125	6.10010696950425	0.0135173699184088	0.136845730582718	Nr2f1	4.27425978546125	Cellbody	Not Significant
Fbxo33	0.417901787545341	3.54852279377236	6.09937789251704	0.0135229480078247	0.136845730582718	Fbxo33	3.54852279377236	Cellbody	Not Significant
Gdi2	0.292695119870698	7.00200584519228	6.08899413908856	0.0136026504424292	0.137555000127717	Gdi2	7.00200584519228	Cellbody	Not Significant
Fancd2	0.488431093120492	2.97212092747002	6.0802365761987	0.0136702462588642	0.138140927767011	Fancd2	2.97212092747002	Cellbody	Not Significant
Uhrf1bp1l	0.293907895898109	6.12586388083649	6.07628243300748	0.0137008796910261	0.138352778757158	Uhrf1bp1l	6.12586388083649	Cellbody	Not Significant
Camk2b	-0.406694622066816	7.70684259377825	6.07353796987957	0.0137221830258723	0.138466122572625	Camk2b	7.70684259377825	Cellbody	Not Significant
Cdca7	0.565634831181228	2.44035219003167	6.07234450517325	0.0137314576791218	0.138466122572625	Cdca7	2.44035219003167	Cellbody	Not Significant
Osbpl1a	-0.35018253620023	5.55446315506299	6.06933895895521	0.013754842957624	0.138604259070874	Osbpl1a	5.55446315506299	Cellbody	Not Significant
Scoc	-0.307734111914943	6.59256431400698	6.06463676837872	0.0137915115463266	0.138803709819936	Scoc	6.59256431400698	Cellbody	Not Significant
Map7	-0.434895076170121	3.25886082350525	6.06373599801923	0.013798547395902	0.138803709819936	Map7	3.25886082350525	Cellbody	Not Significant
Spp1	-1.08223021518474	-0.0458661815636177	6.06307184076091	0.0138037374431315	0.138803709819936	Spp1	-0.0458661815636177	Cellbody	Not Significant
Kif11	0.526483012033863	3.99020881002661	6.05794239299131	0.0138438891455426	0.13910969788172	Kif11	3.99020881002661	Cellbody	Not Significant
Troap	0.654028764284932	1.6596661415252	6.05570010630922	0.0138614787807902	0.139188701666195	Troap	1.6596661415252	Cellbody	Not Significant
Mthfd2	0.431360546729985	4.0615179499826	6.05225721027588	0.0138885313704213	0.139362549354389	Mthfd2	4.0615179499826	Cellbody	Not Significant
Ldah	-0.345740373051596	4.34812928260883	6.04965728338452	0.0139089963130525	0.139412200690486	Ldah	4.34812928260883	Cellbody	Not Significant
Igfbp5	-0.434153681304441	9.50338542747073	6.0491534884939	0.0139129654473418	0.139412200690486	Igfbp5	9.50338542747073	Cellbody	Not Significant
Btg3	0.430120407930376	3.77424611917057	6.04338131939608	0.0139585245712528	0.139770838411516	Btg3	3.77424611917057	Cellbody	Not Significant
Spata2	-0.393031315403787	3.75789029769954	6.03470551817621	0.0140272906796659	0.140361190444294	Spata2	3.75789029769954	Cellbody	Not Significant
Kdm4b	-0.342383965663582	5.51655823152613	6.03154219775437	0.0140524504107074	0.140420930416192	Kdm4b	5.51655823152613	Cellbody	Not Significant
March11	0.884130812053392	0.732326856585946	6.03148724931561	0.014052887857711	0.140420930416192	March11	0.732326856585946	Cellbody	Not Significant
Cdc42bpa	-0.313033419303076	7.49545226172773	6.02499788109094	0.0141046486782977	0.140839789209882	Cdc42bpa	7.49545226172773	Cellbody	Not Significant
Frzb	-1.40591279332397	0.691415586128144	6.02318968211199	0.0141191062415286	0.140885837663901	Frzb	0.691415586128144	Cellbody	Not Significant
Cep162	-0.489796921839899	2.70336727407682	6.01988051647358	0.0141456043758833	0.140887240793001	Cep162	2.70336727407682	Cellbody	Not Significant
Zfhx2	-0.440795669732564	3.54523976519943	6.01939657505478	0.0141494838222465	0.140887240793001	Zfhx2	3.54523976519943	Cellbody	Not Significant
Mtmr12	0.393145975713447	3.48819550311438	6.01920397563687	0.0141510280721562	0.140887240793001	Mtmr12	3.48819550311438	Cellbody	Not Significant
Tmem107	0.467250403339772	2.83243107216038	6.01821090435774	0.0141589932075495	0.140887240793001	Tmem107	2.83243107216038	Cellbody	Not Significant
Ier5l	0.582186931434	1.8150658282068	6.01700527664476	0.0141686693967903	0.140887240793001	Ier5l	1.8150658282068	Cellbody	Not Significant
Ctnnal1	-0.440316735654696	3.87644503799119	6.01580328155982	0.0141783232051101	0.140887240793001	Ctnnal1	3.87644503799119	Cellbody	Not Significant
AABR07027870.1	-0.323704758512765	6.26029322425591	6.01279450161405	0.014202517871339	0.140934189050198	AABR07027870.1	6.26029322425591	Cellbody	Not Significant
Aox1	-0.436470247584719	5.97685138337461	6.01139336383662	0.0142137994125071	0.140934189050198	Aox1	5.97685138337461	Cellbody	Not Significant
Nrxn2	-0.350317521922793	7.03483613600217	6.01124446561991	0.0142149988382372	0.140934189050198	Nrxn2	7.03483613600217	Cellbody	Not Significant
Hacd3	-0.302967612500508	6.49649773807046	6.01032034871866	0.0142224452434472	0.140934189050198	Hacd3	6.49649773807046	Cellbody	Not Significant
Calcr	0.69550227386962	1.02375152042058	6.00510070999187	0.0142645797992454	0.141253890897856	Calcr	1.02375152042058	Cellbody	Not Significant
Cacng3	0.618114301309891	2.72325704797931	5.99489153811416	0.0143473631803669	0.141941011314375	Cacng3	2.72325704797931	Cellbody	Not Significant
Rxrg	-0.531141123768293	1.85492730252214	5.99398628004292	0.0143547274950384	0.141941011314375	Rxrg	1.85492730252214	Cellbody	Not Significant
Sphkap	-0.464995912736984	4.95184813318154	5.99255054561706	0.0143664152373741	0.141941011314375	Sphkap	4.95184813318154	Cellbody	Not Significant
Kansl1	-0.315038634892927	5.10826345146462	5.99166270047132	0.0143736477318142	0.141941011314375	Kansl1	5.10826345146462	Cellbody	Not Significant
Fam136a	-0.527525543296791	2.62196807287008	5.9877446531629	0.0144056094077319	0.142158527596714	Fam136a	2.62196807287008	Cellbody	Not Significant
Capza2	-0.29672354721457	6.55794784447842	5.98578717361372	0.0144216050427087	0.142218295352253	Capza2	6.55794784447842	Cellbody	Not Significant
Necap1	0.411583897252564	6.44702163658499	5.98242403249913	0.0144491298053745	0.142254291958619	Necap1	6.44702163658499	Cellbody	Not Significant
Ppme1	0.363596814347404	5.44416910941434	5.98211683717919	0.0144516466599403	0.142254291958619	Ppme1	5.44416910941434	Cellbody	Not Significant
LOC102549817	0.918609820739167	0.113435725047791	5.98169786205723	0.0144550800550585	0.142254291958619	LOC102549817	0.113435725047791	Cellbody	Not Significant
Ppm1e	-0.342337607442698	6.86097625243205	5.97762898158251	0.0144884672029497	0.142484864059798	Ppm1e	6.86097625243205	Cellbody	Not Significant
Cep55	0.690791005262391	1.24297008528427	5.97419260584302	0.0145167261640724	0.142664721622055	Cep55	1.24297008528427	Cellbody	Not Significant
LOC100911402	-0.389439086990277	3.24221589237711	5.96851158918794	0.0145635683725729	0.142981503442559	LOC100911402	3.24221589237711	Cellbody	Not Significant
Ube2k	-0.331609854882516	6.09839482797556	5.96773550142104	0.0145699795890857	0.142981503442559	Ube2k	6.09839482797556	Cellbody	Not Significant
Slc25a1	0.387739884418795	4.52424292654943	5.9663597501781	0.0145813517320608	0.142981503442559	Slc25a1	4.52424292654943	Cellbody	Not Significant
Celf4	-0.505983977964917	4.87833654063492	5.96544361486528	0.0145889296964244	0.142981503442559	Celf4	4.87833654063492	Cellbody	Not Significant
Cmas	-0.362010655694732	5.08791353090776	5.96290139579447	0.0146099793221091	0.1430473470005	Cmas	5.08791353090776	Cellbody	Not Significant
AABR07010563.1	0.951956648564309	-0.245812837858554	5.96221814329954	0.0146156419955784	0.1430473470005	AABR07010563.1	-0.245812837858554	Cellbody	Not Significant
Grpel1	0.309761907946133	4.61674525824894	5.96024809600337	0.0146319820450089	0.143109385565299	Grpel1	4.61674525824894	Cellbody	Not Significant
Adamts2	-1.17893096252118	0.433851869173695	5.95767737304252	0.0146533325294378	0.143220310904184	Adamts2	0.433851869173695	Cellbody	Not Significant
Plxnc1	-0.36770276484319	5.22158590134148	5.95496526710537	0.0146758920030844	0.143342893291559	Plxnc1	5.22158590134148	Cellbody	Not Significant
AABR07006049.2	0.685728668369497	1.07034097000962	5.95302587131523	0.0146920459471396	0.143383248894533	AABR07006049.2	1.07034097000962	Cellbody	Not Significant
Cacna2d3	-0.53820129141711	5.07056491517375	5.95206397540957	0.0147000647234804	0.143383248894533	Cacna2d3	5.07056491517375	Cellbody	Not Significant
Lix1	-0.436305993530321	5.53650374719924	5.94935709815756	0.0147226546016101	0.143403756255644	Lix1	5.53650374719924	Cellbody	Not Significant
Prickle1	0.42116252670131	4.08286924978971	5.94823716691583	0.0147320112857758	0.143403756255644	Prickle1	4.08286924978971	Cellbody	Not Significant
AC105662.2	-0.682830651513879	0.871216052430774	5.94770613012527	0.0147364500757899	0.143403756255644	AC105662.2	0.871216052430774	Cellbody	Not Significant
Ttk	0.61140042975271	2.33388182211384	5.94701191488422	0.0147422549061466	0.143403756255644	Ttk	2.33388182211384	Cellbody	Not Significant
Gab1	-0.360569690339315	4.36320330331942	5.94202571105138	0.0147840173631927	0.143632042931707	Gab1	4.36320330331942	Cellbody	Not Significant
Sacs	0.309529109055873	6.53717005361455	5.94155833996496	0.0147879381158085	0.143632042931707	Sacs	6.53717005361455	Cellbody	Not Significant
Flot2	-0.408953985250736	5.21000905457865	5.9405838455346	0.0147961165443322	0.143632042931707	Flot2	5.21000905457865	Cellbody	Not Significant
Kazn	-0.370707375848095	3.45751262745186	5.93942182662896	0.0148058748566823	0.143632042931707	Kazn	3.45751262745186	Cellbody	Not Significant
Tmem44	-0.523246882048225	3.3336547365683	5.93465746376867	0.0148459539870324	0.143845368664349	Tmem44	3.3336547365683	Cellbody	Not Significant
Ehd4	0.642802396644696	2.59524974868409	5.93441810608068	0.0148479704743339	0.143845368664349	Ehd4	2.59524974868409	Cellbody	Not Significant
Slc30a3	-0.577218641796266	1.6349405600196	5.93255891260742	0.0148636429990109	0.143899775150776	Slc30a3	1.6349405600196	Cellbody	Not Significant
Pfdn4	0.487724373538357	3.2324941848848	5.92813923024939	0.0149009682023055	0.144070791933234	Pfdn4	3.2324941848848	Cellbody	Not Significant
Il20rb	1.24711269548064	-0.262694098539311	5.92808288306265	0.0149014446894392	0.144070791933234	Il20rb	-0.262694098539311	Cellbody	Not Significant
Vash1	-0.354827801464211	5.3490011722007	5.92627574861001	0.0149167346330728	0.144121239611505	Vash1	5.3490011722007	Cellbody	Not Significant
AABR07066820.1	-0.648950802359828	1.54856628166074	5.9220578065443	0.0149524850146736	0.144222917714907	AABR07066820.1	1.54856628166074	Cellbody	Not Significant
Bub1b	0.536769522617685	2.63822993644529	5.92051246178365	0.0149656051026788	0.144222917714907	Bub1b	2.63822993644529	Cellbody	Not Significant
Slco1c1	0.760025391210736	4.93119493987466	5.92034870258433	0.0149669961245527	0.144222917714907	Slco1c1	4.93119493987466	Cellbody	Not Significant
Mtor	-0.297241911867727	6.23210869540069	5.92028054107592	0.0149675751489717	0.144222917714907	Mtor	6.23210869540069	Cellbody	Not Significant
Necab3	-0.368063537901319	3.39478477824386	5.9135916442652	0.0150245089348177	0.144593119093702	Necab3	3.39478477824386	Cellbody	Not Significant
Pdcl3	0.430516280512695	3.80383472984338	5.91229077640039	0.015035607392028	0.144593119093702	Pdcl3	3.80383472984338	Cellbody	Not Significant
Gabrb3	-0.343770749596731	5.5166611679003	5.91101079063684	0.0150465359327012	0.144593119093702	Gabrb3	5.5166611679003	Cellbody	Not Significant
Magee1	-0.358146636442474	4.14575177224482	5.91032158054817	0.0150524238082831	0.144593119093702	Magee1	4.14575177224482	Cellbody	Not Significant
Rgl1	-0.292737136057283	5.21680470601141	5.90889466867122	0.015064621363446	0.144593119093702	Rgl1	5.21680470601141	Cellbody	Not Significant
Nr4a2	0.457504081510267	3.24811734927803	5.9086603620313	0.0150666252406674	0.144593119093702	Nr4a2	3.24811734927803	Cellbody	Not Significant
Doc2g	-1.0322177284333	0.135676952762531	5.90708360627085	0.0150801173815948	0.144625602957936	Doc2g	0.135676952762531	Cellbody	Not Significant
RGD1564613	-0.603735770627352	1.34990904311743	5.90027963876669	0.0151384811002046	0.145088095152597	RGD1564613	1.34990904311743	Cellbody	Not Significant
Trim17	-0.617786459629488	1.29894991976371	5.89718612554976	0.0151650938142756	0.145245868399244	Trim17	1.29894991976371	Cellbody	Not Significant
Vmp1	0.308029615584354	4.58776460059355	5.89351526564728	0.0151967358198207	0.145451567120946	Vmp1	4.58776460059355	Cellbody	Not Significant
Dusp5	0.458322102262011	2.59206604603401	5.88501767814604	0.0152702443279454	0.14605743722498	Dusp5	2.59206604603401	Cellbody	Not Significant
Cldn12	0.382034764273108	4.00418798483158	5.88349260773432	0.0152834756871249	0.14608634175489	Cldn12	4.00418798483158	Cellbody	Not Significant
Efnb2	-0.498627919300929	3.68247811524255	5.87976479916634	0.0153158675190303	0.146230829130136	Efnb2	3.68247811524255	Cellbody	Not Significant
Ercc1	0.449138933525518	2.78898727136899	5.87906293869117	0.015321974060894	0.146230829130136	Ercc1	2.78898727136899	Cellbody	Not Significant
Sash1	-0.333060257160039	6.95076184864904	5.8782270049569	0.015329250380544	0.146230829130136	Sash1	6.95076184864904	Cellbody	Not Significant
LOC102549714	1.11885243863708	-0.0786994532531073	5.87573500559247	0.0153509629229265	0.146340392048072	LOC102549714	-0.0786994532531073	Cellbody	Not Significant
Cobl	-0.619091394443614	2.17200030589584	5.86698572470415	0.0154274457349797	0.146882918480669	Cobl	2.17200030589584	Cellbody	Not Significant
Soga3	-0.326766491087679	5.70541597941508	5.86638808544079	0.0154326843665913	0.146882918480669	Soga3	5.70541597941508	Cellbody	Not Significant
Efna5	1.05394396877722	0.0394093756335092	5.86570563812944	0.0154386686277815	0.146882918480669	Efna5	0.0394093756335092	Cellbody	Not Significant
AABR07007032.1	-0.378921934841392	4.04681681807495	5.8622825051264	0.0154687215716539	0.147071054464316	AABR07007032.1	4.04681681807495	Cellbody	Not Significant
Cdyl2	0.441943502484098	3.11877569672188	5.8575966763616	0.0155099579331339	0.147347668379552	Cdyl2	3.11877569672188	Cellbody	Not Significant
Cpne2	-0.423666219505779	3.44840419315877	5.85410448152687	0.0155407636855297	0.147347668379552	Cpne2	3.44840419315877	Cellbody	Not Significant
Ap2b1	0.346826413079038	6.85267878987511	5.85388185709212	0.0155427296620421	0.147347668379552	Ap2b1	6.85267878987511	Cellbody	Not Significant
Dsc2	-0.810243109819424	0.166652084423017	5.85310551276585	0.0155495874945266	0.147347668379552	Dsc2	0.166652084423017	Cellbody	Not Significant
Entpd6	0.398481233370645	4.98847901591976	5.85217751610797	0.0155577890374964	0.147347668379552	Entpd6	4.98847901591976	Cellbody	Not Significant
Hes7	0.828816193764563	0.42544083570782	5.85149367482634	0.0155638356114793	0.147347668379552	Hes7	0.42544083570782	Cellbody	Not Significant
Rassf5	0.522601936499248	3.11716082346212	5.85073481744504	0.0155705483175059	0.147347668379552	Rassf5	3.11716082346212	Cellbody	Not Significant
Aldoa	0.338595295137778	8.69600636126672	5.84964477545878	0.015580195838861	0.147347668379552	Aldoa	8.69600636126672	Cellbody	Not Significant
Npepps	-0.287731022129745	6.35525175016821	5.84841902707862	0.0155910517997224	0.147352945972409	Npepps	6.35525175016821	Cellbody	Not Significant
Phyhd1	-0.375293738815709	3.78287378573369	5.84496234088243	0.0156217082798074	0.147397920765146	Phyhd1	3.78287378573369	Cellbody	Not Significant
Peli2	-0.622324849347445	3.61371217272512	5.84476538019955	0.0156234569437151	0.147397920765146	Peli2	3.61371217272512	Cellbody	Not Significant
Bles03	-0.374054050712835	3.02796079159016	5.84439862032637	0.0156267136627805	0.147397920765146	Bles03	3.02796079159016	Cellbody	Not Significant
Hs6st3	0.743158879861241	2.61442307633476	5.84082728189713	0.0156584626820579	0.14760009388509	Hs6st3	2.61442307633476	Cellbody	Not Significant
LOC103690317	0.316327530063884	4.21929815753831	5.8359799122813	0.0157016619179127	0.147909862003564	LOC103690317	4.21929815753831	Cellbody	Not Significant
Tomm20	0.297891298951855	5.90961763053829	5.83345682491829	0.0157241959781457	0.148024684375846	Tomm20	5.90961763053829	Cellbody	Not Significant
Fbrsl1	-0.468603512835826	2.62742741885522	5.83037816409994	0.0157517370914982	0.148186460251314	Fbrsl1	2.62742741885522	Cellbody	Not Significant
AABR07018244.2	0.83258913062559	0.285297898563319	5.82627755457868	0.0157884975813069	0.148262840118336	AABR07018244.2	0.285297898563319	Cellbody	Not Significant
Fam131b	-0.365758078058483	5.35665656581691	5.82578416996417	0.0157929265514442	0.148262840118336	Fam131b	5.35665656581691	Cellbody	Not Significant
Nynrin	-0.555447242324591	2.40606813693901	5.82518270686835	0.015798327442434	0.148262840118336	Nynrin	2.40606813693901	Cellbody	Not Significant
Dusp15	-0.605820248803719	3.32749695451027	5.82485153296194	0.0158013020602741	0.148262840118336	Dusp15	3.32749695451027	Cellbody	Not Significant
Nalcn	-0.296870485946254	5.89142801893643	5.82279586894475	0.0158197790351783	0.148338937230908	Nalcn	5.89142801893643	Cellbody	Not Significant
Kdelr3	0.559732232353131	1.81831822025775	5.82078153614651	0.0158379061106366	0.148411655885461	Kdelr3	1.81831822025775	Cellbody	Not Significant
Tvp23a	-0.517527140621691	1.97505614771027	5.81872022490134	0.0158564781083603	0.148488445845895	Tvp23a	1.97505614771027	Cellbody	Not Significant
Calu	0.379178329390201	7.48709312358194	5.8170929725525	0.015871155174512	0.148528685017719	Calu	7.48709312358194	Cellbody	Not Significant
LOC684871	0.487683450944847	2.27094766476955	5.81118666509618	0.0159245450842563	0.148930925235702	LOC684871	2.27094766476955	Cellbody	Not Significant
LOC103694905	0.949142451074142	0.0428793906727692	5.8043384702417	0.0159866809615654	0.149414381371025	LOC103694905	0.0428793906727692	Cellbody	Not Significant
Jakmip3	-0.404336146964698	2.77749061921557	5.80181222715361	0.0160096654234101	0.14953152907544	Jakmip3	2.77749061921557	Cellbody	Not Significant
Cltb	0.387845844316505	5.79213388488428	5.79420607824938	0.0160790741578237	0.150081847439204	Cltb	5.79213388488428	Cellbody	Not Significant
Fgf14	-0.690350063829232	2.12723514407229	5.79102627261452	0.0161081828510635	0.150193598189675	Fgf14	2.12723514407229	Cellbody	Not Significant
Itga5	0.753479326401168	0.800516737120703	5.7885884507106	0.0161305360317162	0.150193598189675	Itga5	0.800516737120703	Cellbody	Not Significant
Pros1	0.436531388057296	2.85901953763406	5.788471693105	0.0161316074221512	0.150193598189675	Pros1	2.85901953763406	Cellbody	Not Significant
Lmo4	-0.33672358275654	4.44300163814009	5.78831641623911	0.0161330323864373	0.150193598189675	Lmo4	4.44300163814009	Cellbody	Not Significant
C1ql3	0.576683536533084	3.0877837632366	5.78327936202733	0.016179327502573	0.150443682793131	C1ql3	3.0877837632366	Cellbody	Not Significant
AABR07011857.2	-0.85265763446473	0.0951795522646308	5.78310602719445	0.0161809230427443	0.150443682793131	AABR07011857.2	0.0951795522646308	Cellbody	Not Significant
Sirt6	0.361419608683987	3.65045844184099	5.78124849529668	0.0161980317355638	0.15050495850921	Sirt6	3.65045844184099	Cellbody	Not Significant
LOC100912578	0.475082497597303	3.11371219654988	5.77865474335011	0.0162219525466329	0.150629408818799	LOC100912578	3.11371219654988	Cellbody	Not Significant
Ppp1r8	0.320862372148958	4.07009829853986	5.77670403856526	0.0162399668628346	0.150698888352983	Ppp1r8	4.07009829853986	Cellbody	Not Significant
Acaca	-0.283183766726485	6.53700789724548	5.77459250096783	0.0162594896787112	0.150782266890912	Acaca	6.53700789724548	Cellbody	Not Significant
Fam217b	-0.326528880589595	4.49607944940128	5.77176336505707	0.0162856851850844	0.150927376498298	Fam217b	4.49607944940128	Cellbody	Not Significant
Prdm11	-0.637503779811729	2.99394940988878	5.76276291323405	0.0163693118432133	0.151604196223003	Prdm11	2.99394940988878	Cellbody	Not Significant
Dtnb	0.452410225578381	5.34340354164978	5.75324864577664	0.0164581940632947	0.152182623726922	Dtnb	5.34340354164978	Cellbody	Not Significant
Rpn2	0.283018381709685	6.39854562002775	5.75295726635093	0.0164609239677197	0.152182623726922	Rpn2	6.39854562002775	Cellbody	Not Significant
Pxmp4	0.418861314037754	3.4029046390247	5.75266386154079	0.0164636733195384	0.152182623726922	Pxmp4	3.4029046390247	Cellbody	Not Significant
Als2	-0.365112194418247	5.53167057653411	5.74929214647483	0.0164953020053189	0.152376550286707	Als2	5.53167057653411	Cellbody	Not Significant
Hunk	0.514914294472971	2.35267189105432	5.7415161574932	0.0165684844889499	0.152953835195086	Hunk	2.35267189105432	Cellbody	Not Significant
Sesn2	0.509265599027604	5.8633740552128	5.73600198211618	0.0166205830998487	0.153335863040448	Sesn2	5.8633740552128	Cellbody	Not Significant
Plcd4	-0.402591222753243	3.96402429107627	5.73024715099019	0.0166751356421595	0.153667094245406	Plcd4	3.96402429107627	Cellbody	Not Significant
Lin7b	-0.59150638079272	2.56358959036103	5.72994923565671	0.0166779647329034	0.153667094245406	Lin7b	2.56358959036103	Cellbody	Not Significant
G2e3	0.387289534353986	3.42473885423519	5.7193271424396	0.0167791593705795	0.154412283679028	G2e3	3.42473885423519	Cellbody	Not Significant
Brinp1	0.322086626610224	5.50668254298927	5.71919471338242	0.0167804249857355	0.154412283679028	Brinp1	5.50668254298927	Cellbody	Not Significant
Mc4r	0.763108646224246	0.368322877096848	5.71551466959571	0.0168156343169263	0.154636832545564	Mc4r	0.368322877096848	Cellbody	Not Significant
Pdp1	0.376904935254039	3.9603404661429	5.71357374577005	0.0168342350591951	0.154642230188828	Pdp1	3.9603404661429	Cellbody	Not Significant
Calr	0.297237815963322	7.65668855983599	5.71202257918359	0.0168491158401291	0.154642230188828	Calr	7.65668855983599	Cellbody	Not Significant
Dnm1	-0.412009770020368	6.75962952727767	5.71160810997321	0.0168530942572787	0.154642230188828	Dnm1	6.75962952727767	Cellbody	Not Significant
Hspbp1	0.376351983096811	5.20547075334666	5.710946115882	0.0168594506320897	0.154642230188828	Hspbp1	5.20547075334666	Cellbody	Not Significant
Magel2	0.533340010990034	2.10039511937332	5.70298037819174	0.0169361307231353	0.155246056705536	Magel2	2.10039511937332	Cellbody	Not Significant
Rnd2	-0.39489706270766	5.22334317983089	5.69985062790643	0.0169663568029843	0.155347846056237	Rnd2	5.22334317983089	Cellbody	Not Significant
Gli3	-0.355165799427804	4.46464587086771	5.69911339518532	0.0169734848439114	0.155347846056237	Gli3	4.46464587086771	Cellbody	Not Significant
Hnrnpr	-0.330027087397461	5.09215426822607	5.69845997599931	0.0169798051039174	0.155347846056237	Hnrnpr	5.09215426822607	Cellbody	Not Significant
Tspan18	-0.615704380229839	3.22530682022598	5.69518834884605	0.0170114867605889	0.155432075856925	Tspan18	3.22530682022598	Cellbody	Not Significant
Ppp1r12c	0.296958671184233	5.61955992190228	5.69505336443157	0.0170127952265816	0.155432075856925	Ppp1r12c	5.61955992190228	Cellbody	Not Significant
Tmem169	-0.367793334329228	2.99897641242641	5.69414540490125	0.0170215991940598	0.155432075856925	Tmem169	2.99897641242641	Cellbody	Not Significant
AABR07053716.1	0.842030434263728	0.862546540219633	5.68820964595381	0.0170792707924218	0.155776352621942	AABR07053716.1	0.862546540219633	Cellbody	Not Significant
Ralb	0.387773985711481	3.11596036236218	5.68802431968601	0.0170810746567774	0.155776352621942	Ralb	3.11596036236218	Cellbody	Not Significant
Palm	-0.430491878814078	6.13535333699114	5.68313121153669	0.0171287726612585	0.156111852235636	Palm	6.13535333699114	Cellbody	Not Significant
Epha4	-0.327059381331255	6.13044333159607	5.68070175861612	0.0171525059914158	0.156228649415129	Epha4	6.13044333159607	Cellbody	Not Significant
Xkr5	0.765046963932511	0.676736788019776	5.67777408332375	0.0171811515405903	0.156346199779461	Xkr5	0.676736788019776	Cellbody	Not Significant
Slc25a30	-0.416792357841127	3.30714012417911	5.67714993727196	0.0171872648160663	0.156346199779461	Slc25a30	3.30714012417911	Cellbody	Not Significant
Clcn5	0.519284123484722	2.47640322681583	5.67346986696924	0.0172233553736935	0.156574963178005	Clcn5	2.47640322681583	Cellbody	Not Significant
LOC680121	0.329079476980223	8.98113399576525	5.65608293220356	0.0173949300218665	0.158034319798659	LOC680121	8.98113399576525	Cellbody	Not Significant
Nr2c2	-0.341268840366305	5.48990381651862	5.6523854058124	0.0174316441477734	0.158267383318839	Nr2c2	5.48990381651862	Cellbody	Not Significant
Ankrd55	0.652341170485687	2.32003113715843	5.64254027181581	0.0175297906140287	0.159057561126276	Ankrd55	2.32003113715843	Cellbody	Not Significant
Nav2	-0.342255894246188	6.00417409658997	5.63867795101107	0.017568449808359	0.159307318319271	Nav2	6.00417409658997	Cellbody	Not Significant
Tubb3	-0.424683662755159	7.19180152512394	5.634243743616	0.0176129417160618	0.159609615589062	Tubb3	7.19180152512394	Cellbody	Not Significant
LOC100911830	-0.327610524087468	6.02752208949963	5.6320721719846	0.0176347732164132	0.159629711194616	LOC100911830	6.02752208949963	Cellbody	Not Significant
Atp1a1	0.304516617963553	7.40226217891844	5.63145646339743	0.0176409682114072	0.159629711194616	Atp1a1	7.40226217891844	Cellbody	Not Significant
Cdca2	0.661905315362699	2.35105905065973	5.6306955840072	0.0176486269557539	0.159629711194616	Cdca2	2.35105905065973	Cellbody	Not Significant
Lman2	0.312150630159502	4.87808426029698	5.62182204637345	0.0177381986824212	0.160338524918992	Lman2	4.87808426029698	Cellbody	Not Significant
Anxa2	0.475525146807305	2.64048267642032	5.61910868493933	0.0177656816152936	0.160485567066437	Anxa2	2.64048267642032	Cellbody	Not Significant
Ext1	0.338184837947571	4.75749066579417	5.61341400086656	0.0178235046132405	0.160859750972823	Ext1	4.75749066579417	Cellbody	Not Significant
Plekha2	1.03882696326762	1.61992417240728	5.61281605532944	0.017829587325662	0.160859750972823	Plekha2	1.61992417240728	Cellbody	Not Significant
Fsip1	0.835946145256585	0.289875023860405	5.60565653861068	0.0179025855097208	0.161416569665151	Fsip1	0.289875023860405	Cellbody	Not Significant
Dpy19l3	-0.30841632706442	6.18949305924331	5.60343418982943	0.0179253071960697	0.161504303387279	Dpy19l3	6.18949305924331	Cellbody	Not Significant
Samd9	-0.467528432881751	3.28134594595211	5.60249781256559	0.0179348897954006	0.161504303387279	Samd9	3.28134594595211	Cellbody	Not Significant
Gpr150	-0.577292798599955	1.29461379491587	5.5997886184236	0.0179626446596728	0.161558194512668	Gpr150	1.29461379491587	Cellbody	Not Significant
Avpi1	0.421179764561727	3.04504052122481	5.59970951752346	0.0179634556901009	0.161558194512668	Avpi1	3.04504052122481	Cellbody	Not Significant
Setd1b	-0.540315495000862	2.4230525687354	5.59118784950207	0.0180510511208395	0.1622440266885	Setd1b	2.4230525687354	Cellbody	Not Significant
Asap2	0.308970502370959	4.89188001313805	5.57736259798092	0.0181941021542964	0.163423136121373	Asap2	4.89188001313805	Cellbody	Not Significant
Pank1	0.414930240511421	4.3270905518191	5.57555239126122	0.0182129189947574	0.163423136121373	Pank1	4.3270905518191	Cellbody	Not Significant
Fbxl7	-0.662968436963111	1.43249399373766	5.57520808795072	0.0182165002525396	0.163423136121373	Fbxl7	1.43249399373766	Cellbody	Not Significant
Pdzd3	-0.869539495107909	0.984975656520054	5.57140828028926	0.0182560721386484	0.163675523954837	Pdzd3	0.984975656520054	Cellbody	Not Significant
Trim8	-0.315920231974967	5.99657781772183	5.56680312365511	0.0183041500888886	0.164003809406328	Trim8	5.99657781772183	Cellbody	Not Significant
Nbeal2	-0.483011354308989	2.50281301457606	5.56487748153439	0.0183242925916245	0.164081541109859	Nbeal2	2.50281301457606	Cellbody	Not Significant
RGD1563986	-0.56875031344114	4.23550592280498	5.56063391728252	0.0183687617510997	0.16437686797779	RGD1563986	4.23550592280498	Cellbody	Not Significant
RGD1563601	0.407234023871202	5.51710512692153	5.55436638535787	0.01843464443963	0.164863329554166	RGD1563601	5.51710512692153	Cellbody	Not Significant
Wdr47	-0.321781226562802	5.58332081847273	5.54571562528628	0.0185259801559141	0.16557667086257	Wdr47	5.58332081847273	Cellbody	Not Significant
Cst3	-0.400598519020068	10.789194315816	5.54382684619725	0.0185459841935664	0.165651989903709	Cst3	10.789194315816	Cellbody	Not Significant
Wwc1	-0.36902503025387	5.71501355948943	5.53858697899599	0.0186015964544118	0.166045067789257	Wwc1	5.71501355948943	Cellbody	Not Significant
AABR07030498.1	0.883125717172987	0.29591916962102	5.53458723783861	0.0186441628008065	0.166321275259813	AABR07030498.1	0.29591916962102	Cellbody	Not Significant
Selenoi	0.316117082239967	4.56207148061167	5.53019304005844	0.0186910430746469	0.166635598352101	Selenoi	4.56207148061167	Cellbody	Not Significant
Aurka	0.570713619146608	2.00168231988955	5.52721551755205	0.0187228784970537	0.166815484691371	Aurka	2.00168231988955	Cellbody	Not Significant
Zfp608	-0.294145502110096	4.98389598884672	5.52566391484449	0.0187394902994109	0.166849652233988	Zfp608	4.98389598884672	Cellbody	Not Significant
Ret	0.729452575264085	6.13865804427354	5.5244529819719	0.0187524653932639	0.166849652233988	Ret	6.13865804427354	Cellbody	Not Significant
Mvb12b	-0.326702316880824	6.91921154666945	5.52285319693809	0.0187696212529833	0.166849652233988	Mvb12b	6.91921154666945	Cellbody	Not Significant
Nin	-0.324393920568962	4.28618773882072	5.52142960007602	0.0187849013309766	0.166849652233988	Nin	4.28618773882072	Cellbody	Not Significant
Gbp7	-1.02108134932257	-0.150782631861761	5.52087172925017	0.0187908927029731	0.166849652233988	Gbp7	-0.150782631861761	Cellbody	Not Significant
AABR07005779.5	0.338409462186913	5.31583861673523	5.5203333906809	0.0187966761759165	0.166849652233988	AABR07005779.5	5.31583861673523	Cellbody	Not Significant
Bach2	0.426048611782866	2.92064290409568	5.51455632351006	0.0188588561841298	0.167297813477194	Bach2	2.92064290409568	Cellbody	Not Significant
Ect2	0.532471943884499	2.95237731954317	5.51020880552422	0.0189057897160846	0.167548802148634	Ect2	2.95237731954317	Cellbody	Not Significant
Grid2ip	-0.769999864376748	0.829072489253363	5.50976682525261	0.0189105678572957	0.167548802148634	Grid2ip	0.829072489253363	Cellbody	Not Significant
Mt-nd4l	-0.522194635825339	7.7543702257174	5.50780017545772	0.0189318439626489	0.167633511919271	Mt-nd4l	7.7543702257174	Cellbody	Not Significant
Ccdc189	-0.623305546417137	1.05598498983381	5.50127073139842	0.0190026599851491	0.168156500759121	Ccdc189	1.05598498983381	Cellbody	Not Significant
Pdgfa	-0.374731519401085	3.57459970782508	5.49356480606922	0.0190865879676481	0.168736119007559	Pdgfa	3.57459970782508	Cellbody	Not Significant
Znfx1	0.379956041148931	4.84152304395471	5.49309246703674	0.0190917448230651	0.168736119007559	Znfx1	4.84152304395471	Cellbody	Not Significant
Sgsm2	0.441868333768652	6.607611433908	5.48447026991503	0.0191861328285909	0.169465663360684	Sgsm2	6.607611433908	Cellbody	Not Significant
Pla2g16	-0.434479212300407	3.22731183357547	5.47852032129505	0.0192515485918852	0.169938561876179	Pla2g16	3.22731183357547	Cellbody	Not Significant
Mertk	-0.318696659592291	4.72570887113931	5.47201622738829	0.0193233205918663	0.170466950893351	Mertk	4.72570887113931	Cellbody	Not Significant
AABR07059632.3	0.334204375517041	4.21787867382133	5.47031248748618	0.019342166855159	0.170528074880142	AABR07059632.3	4.21787867382133	Cellbody	Not Significant
Csf1	-0.361704785038572	3.70312803443786	5.46802979467827	0.0193674471066782	0.170645813207794	Csf1	3.70312803443786	Cellbody	Not Significant
AABR07062915.2	-0.736818278170091	0.599736430410726	5.46554543389149	0.0193949995948272	0.170774656093324	AABR07062915.2	0.599736430410726	Cellbody	Not Significant
RGD1560108	-0.333403859766128	4.50621997169833	5.46277540176536	0.0194257680607445	0.170774656093324	RGD1560108	4.50621997169833	Cellbody	Not Significant
Gpd1l	-0.373244390026776	4.79549038762304	5.46243398960387	0.0194295638284701	0.170774656093324	Gpd1l	4.79549038762304	Cellbody	Not Significant
Zfp266	-0.274319488046756	5.94828397943805	5.46232257872891	0.0194308026432866	0.170774656093324	Zfp266	5.94828397943805	Cellbody	Not Significant
LOC103692984	0.949904881877837	-0.0564375516590279	5.46133890433352	0.0194417439916154	0.170774656093324	LOC103692984	-0.0564375516590279	Cellbody	Not Significant
Car2	-0.420567038708029	4.49389772044895	5.45721310573418	0.0194877044080478	0.171022613507997	Car2	4.49389772044895	Cellbody	Not Significant
Pgam1	0.417135150282575	8.17642249987252	5.4559059645685	0.0195022890667996	0.171022613507997	Pgam1	8.17642249987252	Cellbody	Not Significant
Syn1	-0.384418013733074	6.12230569818374	5.45558886459991	0.0195058288661018	0.171022613507997	Syn1	6.12230569818374	Cellbody	Not Significant
Adam15	-0.367275636998047	5.08837353506582	5.45250135253123	0.0195403296198128	0.171220193833375	Adam15	5.08837353506582	Cellbody	Not Significant
Nprl2	-0.415732724568475	2.95154566423549	5.44474694743227	0.0196272580473844	0.171854530298261	Nprl2	2.95154566423549	Cellbody	Not Significant
Vcam1	-0.317544302541123	5.17246177678235	5.44390298735634	0.0196367431013807	0.171854530298261	Vcam1	5.17246177678235	Cellbody	Not Significant
Auh	0.325316964493505	4.46421933433697	5.4419771394128	0.0196584049686898	0.171938946636297	Auh	4.46421933433697	Cellbody	Not Significant
Mgat4b	-0.389891175296197	4.72493389322602	5.43596669250794	0.0197261692626282	0.172426240671317	Mgat4b	4.72493389322602	Cellbody	Not Significant
Bcl7b	0.37535155648763	3.32355029346595	5.4330957459059	0.019758622702146	0.172521636253518	Bcl7b	3.32355029346595	Cellbody	Not Significant
Svbp	-0.44308610648479	2.94639691065347	5.43286826050164	0.0197611965769457	0.172521636253518	Svbp	2.94639691065347	Cellbody	Not Significant
Ccdc33	-0.787218128740414	0.583459485171401	5.42974554047015	0.0197965635343857	0.172725016837515	Ccdc33	0.583459485171401	Cellbody	Not Significant
Kcmf1	0.296281071902958	4.96518960454819	5.42775536351636	0.019819137801689	0.172789061458423	Kcmf1	4.96518960454819	Cellbody	Not Significant
Dlg3	-0.375019901733288	5.7233429016432	5.42696985785813	0.0198280549943903	0.172789061458423	Dlg3	5.7233429016432	Cellbody	Not Significant
Zfp13	-0.393529412992715	2.96207173219432	5.42039760343294	0.0199028270954778	0.173218947828685	Zfp13	2.96207173219432	Cellbody	Not Significant
Pter	0.579858512647555	1.68421363335686	5.41996409409489	0.0199077693410216	0.173218947828685	Pter	1.68421363335686	Cellbody	Not Significant
Tmem91	-0.545382952137421	1.51650865690528	5.41867013247499	0.0199225287657527	0.173218947828685	Tmem91	1.51650865690528	Cellbody	Not Significant
Kif18b	0.526023379151289	2.66274326338109	5.41838276705947	0.0199258081016154	0.173218947828685	Kif18b	2.66274326338109	Cellbody	Not Significant
Rab6a	0.313579647500719	8.35325603845647	5.41563232928445	0.0199572236016414	0.173386710695742	Rab6a	8.35325603845647	Cellbody	Not Significant
LOC100911204	0.588663277979529	2.46446703792102	5.40364452759054	0.0200947475695982	0.174369098631293	LOC100911204	2.46446703792102	Cellbody	Not Significant
Dusp22	0.588053717096358	2.18484605074638	5.40230458304354	0.0201101801811431	0.174369098631293	Dusp22	2.18484605074638	Cellbody	Not Significant
Dtymk	0.334244987885468	3.6553266098886	5.40166136408135	0.0201175927135265	0.174369098631293	Dtymk	3.6553266098886	Cellbody	Not Significant
Stard4	0.429021832657554	4.55336885863102	5.40153557179424	0.020119042689235	0.174369098631293	Stard4	4.55336885863102	Cellbody	Not Significant
Ccdc141	-0.661975672893457	1.67476832618127	5.39816758267505	0.0201579048584327	0.174600157759875	Ccdc141	1.67476832618127	Cellbody	Not Significant
LOC688655	0.312655350957233	4.21453109854893	5.39369344230273	0.0202096506705808	0.174942463064332	LOC688655	4.21453109854893	Cellbody	Not Significant
Aggf1	0.311782399824587	4.27084647178637	5.39080662923838	0.0202431111034211	0.175022426283015	Aggf1	4.27084647178637	Cellbody	Not Significant
Sptan1	-0.311430661552259	10.1182098110646	5.39038121741874	0.020248046802947	0.175022426283015	Sptan1	10.1182098110646	Cellbody	Not Significant
Usp42	-0.35409045922996	3.6832757201449	5.38973186886667	0.0202555830543486	0.175022426283015	Usp42	3.6832757201449	Cellbody	Not Significant
Kcna3	-0.410865863966196	2.99287460835749	5.38706923952476	0.0202865155226921	0.175183917087629	Kcna3	2.99287460835749	Cellbody	Not Significant
Jade3	0.527727934248423	1.86806600982725	5.38389531532052	0.0203234516846655	0.175397026632014	Jade3	1.86806600982725	Cellbody	Not Significant
Stk40	0.313367133046602	5.17432318910817	5.37991926353442	0.0203698206898504	0.175691238246576	Stk40	5.17432318910817	Cellbody	Not Significant
Hexim1	-0.426773197227224	3.61330075114448	5.37468445355432	0.020431036372913	0.176113071963863	Hexim1	3.61330075114448	Cellbody	Not Significant
Kif4a	0.482896077464615	3.67009455359514	5.36229097976827	0.0205767250724799	0.177262106599708	Kif4a	3.67009455359514	Cellbody	Not Significant
Mkrn2os	-0.876469203482668	0.259282949363794	5.36123128815058	0.0205892318148653	0.177263127580571	Mkrn2os	0.259282949363794	Cellbody	Not Significant
LOC108348108	0.524684799875289	2.49371142687997	5.35371675716178	0.0206781461087046	0.177921583084458	LOC108348108	2.49371142687997	Cellbody	Not Significant
Crb2	-0.650492644875347	1.32635978760243	5.3488113588552	0.0207364025681766	0.178315615593773	Crb2	1.32635978760243	Cellbody	Not Significant
Prdx6	-0.300959616541853	6.61489135381504	5.34562744542337	0.0207743055557228	0.178534257175278	Prdx6	6.61489135381504	Cellbody	Not Significant
Tet1	-0.336860780045231	5.79238332730717	5.3408846912661	0.0208308987911222	0.178913163746799	Tet1	5.79238332730717	Cellbody	Not Significant
Tspan11	-0.676997836321436	2.73296952941066	5.3388377403062	0.0208553734370167	0.179015919922178	Tspan11	2.73296952941066	Cellbody	Not Significant
AABR07028013.1	0.735827883039898	0.965322512183605	5.32825151566527	0.0209824248369586	0.179998511386115	AABR07028013.1	0.965322512183605	Cellbody	Not Significant
Enho	-0.300041863051613	4.80014754686202	5.32697730132483	0.0209977713390574	0.180022234925448	Enho	4.80014754686202	Cellbody	Not Significant
Syt17	-0.427665301136194	3.93305830341175	5.32215817136517	0.0210559175592259	0.180412649314349	Syt17	3.93305830341175	Cellbody	Not Significant
Atp2b2	-0.301243643181346	7.12456787302066	5.32089344219659	0.0210712050032023	0.180435590898158	Atp2b2	7.12456787302066	Cellbody	Not Significant
Dbn1	-0.299161042147142	5.76386524039193	5.31791264200275	0.0211072809591903	0.180636413424075	Dbn1	5.76386524039193	Cellbody	Not Significant
Atad2	0.487396545975522	3.73389836093601	5.31120837280671	0.0211886550187409	0.181224425979177	Atad2	3.73389836093601	Cellbody	Not Significant
Cdh13	0.456502077280509	6.09906719418192	5.30874764447043	0.0212186038819009	0.181304342628424	Cdh13	6.09906719418192	Cellbody	Not Significant
Spdl1	0.634528929838622	1.41227899604769	5.3083588231765	0.0212233401287728	0.181304342628424	Spdl1	1.41227899604769	Cellbody	Not Significant
Cpeb4	-0.281584452481277	6.22819055231034	5.30364735145496	0.0212808177946603	0.18168688652971	Cpeb4	6.22819055231034	Cellbody	Not Significant
Fam98c	0.446728268999553	2.88689998447319	5.30047368435678	0.0213196258025458	0.181909675377834	Fam98c	2.88689998447319	Cellbody	Not Significant
Vegfa	0.476599424513755	7.3182798523025	5.29718988751517	0.0213598576198122	0.182144340096479	Vegfa	7.3182798523025	Cellbody	Not Significant
Ptprd	-0.469228413054689	6.08286263440453	5.2898373607166	0.0214502232224216	0.182805982185605	Ptprd	6.08286263440453	Cellbody	Not Significant
AABR07044049.1	-0.815570243969357	0.553596320394102	5.28740954840956	0.021480148893563	0.182952053879758	AABR07044049.1	0.553596320394102	Cellbody	Not Significant
AABR07019083.1	-0.471515206624202	3.42495512808247	5.28508557575113	0.0215088351115539	0.183087401315422	AABR07019083.1	3.42495512808247	Cellbody	Not Significant
Bub1	0.466562263096404	2.83182707988244	5.28403091040477	0.0215218665741914	0.183089410707554	Bub1	2.83182707988244	Cellbody	Not Significant
Mxd3	0.347232236031623	4.11563825018954	5.28234186933512	0.0215427534257544	0.183158204853904	Mxd3	4.11563825018954	Cellbody	Not Significant
Col23a1	-0.62380564893305	1.1344251889742	5.27779258516258	0.021599114792298	0.183528345346195	Col23a1	1.1344251889742	Cellbody	Not Significant
Smap2	0.276995587520218	5.76968537569272	5.27394996563205	0.0216468401909176	0.183764522955527	Smap2	5.76968537569272	Cellbody	Not Significant
March2	-0.35593657358193	6.05999600613013	5.27348718725253	0.0216525952689229	0.183764522955527	March2	6.05999600613013	Cellbody	Not Significant
Aurkaip1	0.351633734641972	5.47675220109911	5.27108221801713	0.021682528812081	0.183909487120372	Aurkaip1	5.47675220109911	Cellbody	Not Significant
Usp20	0.300828557489377	5.40908957646832	5.26011525198816	0.0218195738312989	0.184962252341266	Usp20	5.40908957646832	Cellbody	Not Significant
Rab32	-0.675203135436613	1.37094370677315	5.25840159119309	0.0218410689196967	0.185034846164559	Rab32	1.37094370677315	Cellbody	Not Significant
Syk	0.60228878389282	1.22283950687486	5.25564611313813	0.0218756779056564	0.185218387663927	Syk	1.22283950687486	Cellbody	Not Significant
Usp36	0.307833598402335	4.45851644092276	5.25406008458414	0.0218956242789596	0.185277639152947	Usp36	4.45851644092276	Cellbody	Not Significant
Nol4	0.31173962949991	5.06583407432138	5.2502151816184	0.0219440571600192	0.185577726892857	Nol4	5.06583407432138	Cellbody	Not Significant
Casd1	-0.418712348730774	3.75815914820364	5.24704250334384	0.0219841058177729	0.185806597842004	Casd1	3.75815914820364	Cellbody	Not Significant
LOC100911313	0.448346492419801	2.88342826328333	5.24600075236146	0.0219972723243973	0.185808128506376	LOC100911313	2.88342826328333	Cellbody	Not Significant
Adrb1	0.53820075555591	1.55670006838952	5.24482185137397	0.0220121820977262	0.185824373826763	Adrb1	1.55670006838952	Cellbody	Not Significant
Pitpnm2	-0.324401498486788	5.64158821216809	5.24297508155671	0.022035559574594	0.185865655237822	Pitpnm2	5.64158821216809	Cellbody	Not Significant
Fbxw7	0.32657350742082	5.4419536423811	5.24156758368977	0.0220533937617739	0.185865655237822	Fbxw7	5.4419536423811	Cellbody	Not Significant
LOC294154	0.341448920234386	6.78270923289592	5.24107711544673	0.0220596119209899	0.185865655237822	LOC294154	6.78270923289592	Cellbody	Not Significant
Arhgef12	-0.350043794810785	7.9354158609951	5.23970667402889	0.0220769960137	0.185865655237822	Arhgef12	7.9354158609951	Cellbody	Not Significant
Ssr2	0.32602490463373	4.6481975841919	5.23791521875577	0.0220997420826428	0.185865655237822	Ssr2	4.6481975841919	Cellbody	Not Significant
Hsd17b7	0.560229477378662	3.35305319862031	5.23774622629103	0.0221018890289673	0.185865655237822	Hsd17b7	3.35305319862031	Cellbody	Not Significant
AABR07018038.1	-0.324851860641948	4.26566354146443	5.23726545413571	0.0221079981280853	0.185865655237822	AABR07018038.1	4.26566354146443	Cellbody	Not Significant
LOC103693780	0.282684994842423	5.64640986875445	5.23419176976483	0.0221470963324458	0.186085027258348	LOC103693780	5.64640986875445	Cellbody	Not Significant
Otub2	-0.403329977743319	3.40260922616413	5.23273102876208	0.0221657025067059	0.186132064065994	Otub2	3.40260922616413	Cellbody	Not Significant
Surf2	0.338161692089912	3.27965659639407	5.23019978040064	0.0221979826096386	0.186293802440656	Surf2	3.27965659639407	Cellbody	Not Significant
Bptf	-0.289994564045484	6.24350128386188	5.22368053728728	0.0222813446107835	0.186883798379661	Bptf	6.24350128386188	Cellbody	Not Significant
Btbd19	-0.452362817578991	2.41237360376957	5.22194942020679	0.0223035349706018	0.186960329170675	Btbd19	2.41237360376957	Cellbody	Not Significant
Dennd6a	-0.315809176073683	4.26268996368357	5.22090714442619	0.0223169064455616	0.186962888951722	Dennd6a	4.26268996368357	Cellbody	Not Significant
RGD1310951	-0.429745677296129	3.50133446554731	5.21719063539393	0.022364653611879	0.18725326420853	RGD1310951	3.50133446554731	Cellbody	Not Significant
Prr5	-0.440750881389077	4.20927155215982	5.2124469159494	0.0224257514852838	0.187583547091957	Prr5	4.20927155215982	Cellbody	Not Significant
AABR07028769.1	0.485813723954337	3.33835024128282	5.21209274762978	0.0224303200135815	0.187583547091957	AABR07028769.1	3.33835024128282	Cellbody	Not Significant
RGD1562378	0.304057269799496	4.64547703073377	5.20982621265846	0.0224595796013398	0.187718530674983	RGD1562378	4.64547703073377	Cellbody	Not Significant
Taf6l	-0.410150668812203	2.41356035953054	5.20748224968396	0.0224898803382514	0.187862053566865	Taf6l	2.41356035953054	Cellbody	Not Significant
Fam20a	-0.7031686070861	0.396249771634946	5.20588877060263	0.0225105036488833	0.187924618851734	Fam20a	0.396249771634946	Cellbody	Not Significant
Hltf	0.319050595999138	5.27100238510464	5.20466295498193	0.0225263818778396	0.187947520868808	Hltf	5.27100238510464	Cellbody	Not Significant
Ufl1	0.311480761306315	4.38889273279961	5.19940921629677	0.0225945661574898	0.188406554281772	Ufl1	4.38889273279961	Cellbody	Not Significant
Scn1b	0.477379816707876	4.95625021477962	5.19641936412797	0.0226334646291425	0.188525092068187	Scn1b	4.95625021477962	Cellbody	Not Significant
Cntnap5c	-0.895789830118666	1.71518906123337	5.19580597438162	0.0226414535068061	0.188525092068187	Cntnap5c	1.71518906123337	Cellbody	Not Significant
AC141969.1	-0.542521250362351	4.14377589019662	5.19527989363406	0.0226483075871978	0.188525092068187	AC141969.1	4.14377589019662	Cellbody	Not Significant
Chrdl1	0.458733197783068	2.51363745353005	5.18798017948188	0.0227436346636245	0.189208528140583	Chrdl1	2.51363745353005	Cellbody	Not Significant
Sh2d5	0.745494479309683	4.0437184250069	5.18681974799923	0.022758827019342	0.189224901696551	Sh2d5	4.0437184250069	Cellbody	Not Significant
AABR07062799.2	-0.392756493947811	3.21691965767209	5.1828544866064	0.0228108195983412	0.189547048567168	AABR07062799.2	3.21691965767209	Cellbody	Not Significant
Lrriq1	-0.386811530419384	2.87064827418982	5.18078714040572	0.0228379754868369	0.189619518863229	Lrriq1	2.87064827418982	Cellbody	Not Significant
Reep1	-0.444907438019469	5.92070767253109	5.18017334802634	0.0228460444839057	0.189619518863229	Reep1	5.92070767253109	Cellbody	Not Significant
Vhl	0.290363027671662	6.84411762718961	5.14890553861935	0.0232610299289807	0.192951928842774	Vhl	6.84411762718961	Cellbody	Not Significant
Acss3	-0.472575179909758	1.84859196861466	5.14195807066696	0.0233542930001442	0.193613313174428	Acss3	1.84859196861466	Cellbody	Not Significant
Stac2	0.794478159498001	4.0770113776457	5.13559822889372	0.0234400076825402	0.194197167980812	Stac2	4.0770113776457	Cellbody	Not Significant
Zfp804a	0.394173856346322	2.96428789619715	5.13472049636637	0.0234518629024281	0.194197167980812	Zfp804a	2.96428789619715	Cellbody	Not Significant
Pitpna	0.271234512678189	6.54619320475686	5.12768380204045	0.0235471300444243	0.194873269985926	Pitpna	6.54619320475686	Cellbody	Not Significant
Traf3	-0.308234948449524	6.81911860330696	5.12635453401495	0.0235651715218356	0.194909849309795	Traf3	6.81911860330696	Cellbody	Not Significant
Rell2	0.753050945157406	1.53833576225419	5.12255974827184	0.023616755135355	0.195061711132166	Rell2	1.53833576225419	Cellbody	Not Significant
Fam107a	-0.440321467597182	5.7856424656229	5.12213147315727	0.0236225841514126	0.195061711132166	Fam107a	5.7856424656229	Cellbody	Not Significant
Nol6	-0.346756700311202	4.684571699097	5.12199599655788	0.0236244283592176	0.195061711132166	Nol6	4.684571699097	Cellbody	Not Significant
Psmb7	0.261069559853529	5.88009921429112	5.11741988709236	0.0236868095363419	0.195446954324068	Psmb7	5.88009921429112	Cellbody	Not Significant
Nkain2	-0.425598811521062	3.45326248539308	5.11657071219558	0.0236984042038058	0.195446954324068	Nkain2	3.45326248539308	Cellbody	Not Significant
Daam1	-0.305181331307467	5.88844458613709	5.11277850191292	0.023750255079005	0.195761751109149	Daam1	5.88844458613709	Cellbody	Not Significant
Ndrg4	-0.34128474692427	8.3643168029515	5.10788991930383	0.0238172703165281	0.196201105906276	Ndrg4	8.3643168029515	Cellbody	Not Significant
Cbarp	0.384686901039726	5.57244817871312	5.10220100028021	0.0238955039849548	0.196732316755304	Cbarp	5.57244817871312	Cellbody	Not Significant
Tmem184b	0.390597650653232	4.64130302087977	5.0976876727611	0.0239577605987461	0.197131452793248	Tmem184b	4.64130302087977	Cellbody	Not Significant
Ahsa2	-0.440801404074385	2.40224139084453	5.09327811730637	0.024018748302373	0.197334701727662	Ahsa2	2.40224139084453	Cellbody	Not Significant
P2ry1	-0.648857935632672	1.50789168566756	5.09291009817669	0.024023845579864	0.197334701727662	P2ry1	1.50789168566756	Cellbody	Not Significant
Tspan2	-0.353700323149269	4.57611587862292	5.09205471115083	0.0240356975202201	0.197334701727662	Tspan2	4.57611587862292	Cellbody	Not Significant
AABR07060133.1	0.584850740731072	1.08751685184931	5.0919155957099	0.0240376256280184	0.197334701727662	AABR07060133.1	1.08751685184931	Cellbody	Not Significant
Nhlrc2	0.34182070607125	4.01320774346985	5.09001230090367	0.0240640209744931	0.197438117043591	Nhlrc2	4.01320774346985	Cellbody	Not Significant
Abi1	-0.283991601042442	6.00058808192714	5.08728113157598	0.0241019500273846	0.197635990224554	Abi1	6.00058808192714	Cellbody	Not Significant
Alpl	0.610172993740796	1.7558776552679	5.08608788131164	0.0241185407272816	0.197658762466594	Alpl	1.7558776552679	Cellbody	Not Significant
Zc3h7b	-0.323081881433481	8.65798945407688	5.07988661306939	0.0242049528511444	0.198214890310866	Zc3h7b	8.65798945407688	Cellbody	Not Significant
Ammecr1l	-0.303944907333	4.16753756982726	5.07923116603616	0.0242141049873083	0.198214890310866	Ammecr1l	4.16753756982726	Cellbody	Not Significant
Tnfrsf1a	0.353614103887343	4.62525723502161	5.07652134065399	0.0242519809384403	0.198411432388875	Tnfrsf1a	4.62525723502161	Cellbody	Not Significant
Fam13a	-0.40672698908432	2.46813763775067	5.07547694788465	0.0242665951015533	0.198417548176072	Fam13a	2.46813763775067	Cellbody	Not Significant
Hectd4	-0.318164673822223	7.14565735028119	5.06919206238445	0.0243547325187584	0.198936811496496	Hectd4	7.14565735028119	Cellbody	Not Significant
Mrpl36	-0.516294950560294	2.68554583865488	5.06896612532516	0.0243579071732378	0.198936811496496	Mrpl36	2.68554583865488	Cellbody	Not Significant
Cluh	-0.31596794628851	5.94508371856176	5.06475218396967	0.0244171962616179	0.19930727969623	Cluh	5.94508371856176	Cellbody	Not Significant
Gpm6a	-0.287122507409737	9.10429250219226	5.06254159729053	0.024448358524722	0.199447868945409	Gpm6a	9.10429250219226	Cellbody	Not Significant
Arid5a	0.365813370383525	3.08338406345095	5.06133530047231	0.0244653808882112	0.199473011469751	Arid5a	3.08338406345095	Cellbody	Not Significant
Adcy8	0.44603187131875	4.16517949585875	5.0600301627042	0.0244838118749628	0.199509603712325	Adcy8	4.16517949585875	Cellbody	Not Significant
Tram1	0.284842507907773	4.99588469324065	5.05775392614633	0.024515991082135	0.199658119746311	Tram1	4.99588469324065	Cellbody	Not Significant
Evc	-0.369777628022764	4.11682931169372	5.05510639954117	0.0245534744479375	0.199849639292115	Evc	4.11682931169372	Cellbody	Not Significant
Arhgap23	-0.344872241315102	4.28755439538326	5.05331626625034	0.0245788526418913	0.199942468705413	Arhgap23	4.28755439538326	Cellbody	Not Significant
AABR07032856.1	-0.987345420618559	0.277835451205421	5.03763598679244	0.024802314420261	0.201645634681543	AABR07032856.1	0.277835451205421	Cellbody	Not Significant
Lasp1	-0.312079703608305	6.74419632243165	5.0357514120046	0.0248293133504735	0.201750508081729	Lasp1	6.74419632243165	Cellbody	Not Significant
Tnfaip6	0.76600368142218	0.297436877048934	5.03426082381821	0.0248506895290053	0.201809600721076	Tnfaip6	0.297436877048934	Cellbody	Not Significant
Tmcc3	-0.316452142863039	4.65225997073094	5.03278139753055	0.0248719245279388	0.201867480470945	Tmcc3	4.65225997073094	Cellbody	Not Significant
Bard1	0.54494451203263	2.97459084393984	5.03048875564761	0.024904869267717	0.202020280244764	Bard1	2.97459084393984	Cellbody	Not Significant
Farp1	-0.273449925551563	5.87706392651746	5.02802530838717	0.0249403189356976	0.202193214533086	Farp1	5.87706392651746	Cellbody	Not Significant
Slc18a1	0.692889858001849	0.491138424722831	5.02398947094651	0.0249985089740589	0.202550206630696	Slc18a1	0.491138424722831	Cellbody	Not Significant
Zbtb34	-0.337163084837811	3.41739242982022	5.02119520897161	0.0250388801319982	0.202762499042876	Zbtb34	3.41739242982022	Cellbody	Not Significant
Gpr6	0.697056075370055	0.499142961595656	5.01537296837191	0.0251232167693718	0.203227676159872	Gpr6	0.499142961595656	Cellbody	Not Significant
Resp18	0.454765840921148	2.72158678946668	5.01423625586768	0.0251397167227987	0.203227676159872	Resp18	2.72158678946668	Cellbody	Not Significant
Plekhh2	0.41712481195001	3.86964570371297	5.01334409884896	0.0251526747111878	0.203227676159872	Plekhh2	3.86964570371297	Cellbody	Not Significant
Ppp1r14c	-0.300697361974564	5.04980123592919	5.0133123890319	0.0251531354028327	0.203227676159872	Ppp1r14c	5.04980123592919	Cellbody	Not Significant
Wdr62	0.579401172580764	1.7121425287637	5.01195532471499	0.0251728595350982	0.203272261336185	Wdr62	1.7121425287637	Cellbody	Not Significant
Morf4l2	0.291931411163146	7.36125337978526	5.00633160931305	0.02525476826634	0.203750119539681	Morf4l2	7.36125337978526	Cellbody	Not Significant
Slc25a22	0.49761024227588	5.68402907267474	5.00593774551345	0.025260515204654	0.203750119539681	Slc25a22	5.68402907267474	Cellbody	Not Significant
Car11	-0.394129361833509	4.01891637972664	5.00207438554326	0.0253169582346234	0.204062945713617	Car11	4.01891637972664	Cellbody	Not Significant
Arc	0.430310232981614	5.08679702612464	5.0013318831953	0.0253278210627846	0.204062945713617	Arc	5.08679702612464	Cellbody	Not Significant
Trpc5	-0.921073823367096	3.625556976449	4.99816727404436	0.0253741736800821	0.204224940170656	Trpc5	3.625556976449	Cellbody	Not Significant
Tmed3	0.37596357970366	3.5346661146236	4.99801049071755	0.0253764724036219	0.204224940170656	Tmed3	3.5346661146236	Cellbody	Not Significant
C1qtnf1	1.03905367709939	1.7906696416597	4.99584376379943	0.0254082626453321	0.20436584046771	C1qtnf1	1.7906696416597	Cellbody	Not Significant
Btg1	0.438228665661418	3.94094227625133	4.99350806735026	0.0254425783366404	0.204507073224759	Btg1	3.94094227625133	Cellbody	Not Significant
Eme2	0.415892438319412	3.26259018721448	4.9918468713165	0.0254670136592548	0.204507073224759	Eme2	3.26259018721448	Cellbody	Not Significant
Tmed10	0.279255653150797	5.41955962156454	4.99173240230296	0.0254686983357691	0.204507073224759	Tmed10	5.41955962156454	Cellbody	Not Significant
Bfar	0.307998257136862	5.36050937217821	4.98838959627507	0.0255179465416728	0.204787603513627	Bfar	5.36050937217821	Cellbody	Not Significant
Ckap2l	0.531173814204711	2.40075599141255	4.98738745307948	0.0255327299731982	0.204791386315299	Ckap2l	2.40075599141255	Cellbody	Not Significant
Arpc3	0.281764772439063	5.41237433096743	4.983675912415	0.0255875594616425	0.205116183942096	Arpc3	5.41237433096743	Cellbody	Not Significant
Setd3	0.296490809395379	5.24481424976969	4.97952154774513	0.0256490757338677	0.205494190747991	Setd3	5.24481424976969	Cellbody	Not Significant
Mrnip	-0.463020622502049	2.10711078480983	4.97690954220625	0.0256878319694931	0.205689528624217	Mrnip	2.10711078480983	Cellbody	Not Significant
Soga1	-0.401844107080407	5.55159882936173	4.97166457077672	0.0257658392702022	0.206013638790553	Soga1	5.55159882936173	Cellbody	Not Significant
Xpc	-0.343254335456695	4.0965167730783	4.97141306035963	0.0257695861062454	0.206013638790553	Xpc	4.0965167730783	Cellbody	Not Significant
Atp6v1b2	0.282683338726099	7.3304206222311	4.97128450932667	0.0257715013931854	0.206013638790553	Atp6v1b2	7.3304206222311	Cellbody	Not Significant
Tceal9	0.283862563163234	4.67067612450215	4.96443839353372	0.0258737158874317	0.206715243234651	Tceal9	4.67067612450215	Cellbody	Not Significant
Lhfpl2	-0.426306144668522	4.12158915377629	4.96341492634327	0.025889032698003	0.206722192452971	Lhfpl2	4.12158915377629	Cellbody	Not Significant
Gnpda1	0.346571625372587	3.88467924352474	4.95970109876432	0.0259446915478736	0.207051082743181	Gnpda1	3.88467924352474	Cellbody	Not Significant
Fa2h	-1.09015686521338	0.319530451944561	4.95831945275725	0.0259654298865157	0.20710107928994	Fa2h	0.319530451944561	Cellbody	Not Significant
Upf3b	0.336112766654275	3.52030331286809	4.95225796004854	0.026056615884277	0.20771259982625	Upf3b	3.52030331286809	Cellbody	Not Significant
AABR07004112.1	-0.304857813471664	6.32979656231302	4.94913897343494	0.0261036659130372	0.207818504368335	AABR07004112.1	6.32979656231302	Cellbody	Not Significant
Snx16	-0.402490913026971	3.11904480533368	4.94906962248411	0.0261047130773642	0.207818504368335	Snx16	3.11904480533368	Cellbody	Not Significant
Fam213b	-0.401582368895094	2.73134515757615	4.94848965513221	0.0261134720004379	0.207818504368335	Fam213b	2.73134515757615	Cellbody	Not Significant
AABR07001519.1	-0.560757197826406	2.404282099556	4.94397073040863	0.0261818234787928	0.208246643778792	AABR07001519.1	2.404282099556	Cellbody	Not Significant
Lancl1	-0.265946078656843	6.22000351029475	4.94155334863941	0.0262184641446939	0.208422224136903	Lancl1	6.22000351029475	Cellbody	Not Significant
H6pd	0.382603200081068	3.31232649751042	4.93898272351964	0.0262574860102955	0.208616528218389	H6pd	3.31232649751042	Cellbody	Not Significant
Btbd3	0.371316410229208	6.22294903390604	4.93583834779226	0.0263052994374837	0.208692673501897	Btbd3	6.22294903390604	Cellbody	Not Significant
Pacs2	-0.278281457058628	5.99286330393387	4.93556152214133	0.0263095131839239	0.208692673501897	Pacs2	5.99286330393387	Cellbody	Not Significant
Adnp	-0.266779492725486	6.51076610641437	4.93547540542977	0.0263108241664282	0.208692673501897	Adnp	6.51076610641437	Cellbody	Not Significant
Nfkbia	0.389431726262754	3.33151578666796	4.93389578963838	0.0263348832146954	0.208750272977314	Nfkbia	3.33151578666796	Cellbody	Not Significant
Yars	0.313757442223402	5.86138487764837	4.93308353851196	0.0263472634703354	0.208750272977314	Yars	5.86138487764837	Cellbody	Not Significant
Vegfb	-0.403478852333901	3.71253322134151	4.92983358147288	0.0263968595609505	0.209027483927859	Vegfb	3.71253322134151	Cellbody	Not Significant
Hspa13	0.306437277939529	5.95789633495797	4.9264110160588	0.0264491946545846	0.209326065438302	Hspa13	5.95789633495797	Cellbody	Not Significant
Psmd10	0.654821563949539	1.84049889908305	4.92445256607683	0.0264791901816932	0.209447613217163	Psmd10	1.84049889908305	Cellbody	Not Significant
Ntn1	-0.432049857409791	2.69926937641939	4.92231359652687	0.026511990936129	0.209591203483464	Ntn1	2.69926937641939	Cellbody	Not Significant
Rimklb	0.308358809111344	3.91378395796566	4.91867636540717	0.0265678642911024	0.209916935472879	Rimklb	3.91378395796566	Cellbody	Not Significant
Camkv	-0.400744331331009	7.32861940831513	4.91585447734502	0.0266112970541358	0.210037073811062	Camkv	7.32861940831513	Cellbody	Not Significant
Azin2	0.532625029460133	2.71493314721247	4.91578114124241	0.0266124267817077	0.210037073811062	Azin2	2.71493314721247	Cellbody	Not Significant
Gys1	0.323510465041934	5.23774353352521	4.91250380963647	0.0266629643305879	0.210319931977058	Gys1	5.23774353352521	Cellbody	Not Significant
Zfr2	-0.365233115615374	4.1686605521541	4.90899668466313	0.0267171558842271	0.21063128570105	Zfr2	4.1686605521541	Cellbody	Not Significant
Zfp668	-0.397610563972067	2.75189567743801	4.90548325759757	0.0267715596328742	0.210943968494932	Zfp668	2.75189567743801	Cellbody	Not Significant
Sh3gl2	-0.279654125901314	4.87987661887776	4.90246560478766	0.0268183784874394	0.211196575551332	Sh3gl2	4.87987661887776	Cellbody	Not Significant
Ypel4	0.448453694379327	3.03779709279666	4.90120166678508	0.0268380137591513	0.21123494987882	Ypel4	3.03779709279666	Cellbody	Not Significant
Fkbp1b	-0.618636865434879	3.08495212146534	4.89884275258813	0.026874699468496	0.211407407748603	Fkbp1b	3.08495212146534	Cellbody	Not Significant
Ptpdc1	0.328596763294871	3.90695580867002	4.89263332838535	0.0269715175716358	0.212052442270624	Ptpdc1	3.90695580867002	Cellbody	Not Significant
St8sia3	-0.39097213441437	3.74553940445832	4.88661219564298	0.0270657461741203	0.212676420651009	St8sia3	3.74553940445832	Cellbody	Not Significant
Cacng5	0.608735130926265	2.9172726479947	4.88127834120127	0.0271495050401573	0.213217490460818	Cacng5	2.9172726479947	Cellbody	Not Significant
Fgd5	-0.617525964877293	1.66220650930455	4.87993888152309	0.0271705812268934	0.213265960930125	Fgd5	1.66220650930455	Cellbody	Not Significant
Tspyl4	-0.257521990144667	6.42584652200009	4.8683955102066	0.0273529210328145	0.214579466589113	Tspyl4	6.42584652200009	Cellbody	Not Significant
Shc3	0.341634786417184	7.21062093482994	4.86244214348347	0.0274474577588775	0.215009628092005	Shc3	7.21062093482994	Cellbody	Not Significant
Eva1a	-0.853588264458376	1.1479153008534	4.86190062082833	0.0274560737345941	0.215009628092005	Eva1a	1.1479153008534	Cellbody	Not Significant
Abcb9	-0.378107526385083	3.20970490000355	4.86110032796868	0.0274688120627067	0.215009628092005	Abcb9	3.20970490000355	Cellbody	Not Significant
Gng4	0.457876651624758	5.87171827080343	4.86073654326861	0.0274746044861524	0.215009628092005	Gng4	5.87171827080343	Cellbody	Not Significant
LOC100909849	-0.540934583032876	2.08166008211643	4.86011659812223	0.0274844785952154	0.215009628092005	LOC100909849	2.08166008211643	Cellbody	Not Significant
Plec	-0.34251820890638	6.39983340458642	4.85927356965654	0.0274979117624131	0.215009628092005	Plec	6.39983340458642	Cellbody	Not Significant
Timp1	0.549640951363556	3.0343195128343	4.85801541627354	0.0275179724058481	0.215048971685025	Timp1	3.0343195128343	Cellbody	Not Significant
Vangl1	-0.336088196881128	3.62389077293578	4.85570638221437	0.0275548284453949	0.215130972074145	Vangl1	3.62389077293578	Cellbody	Not Significant
Mkrn1	-0.266801337548855	6.00222594895816	4.85547436813184	0.0275585346154105	0.215130972074145	Mkrn1	6.00222594895816	Cellbody	Not Significant
Hdac10	-0.466652943273644	1.79424562849267	4.85216523718269	0.0276114508207069	0.215426526604959	Hdac10	1.79424562849267	Cellbody	Not Significant
Prox1	-0.397434977181318	3.4478666991201	4.85056520215553	0.0276370748260549	0.21550893933843	Prox1	3.4478666991201	Cellbody	Not Significant
Cnp	-0.515864566763424	5.7778068506172	4.83980412905591	0.0278100535963419	0.216739682412885	Cnp	5.7778068506172	Cellbody	Not Significant
Nucb1	0.313893194165072	6.02200998265978	4.83173546821931	0.0279404918877532	0.217637723691813	Nucb1	6.02200998265978	Cellbody	Not Significant
Chac1	0.470438437369889	2.75236304965799	4.82918734753799	0.0279818170367658	0.217813292984869	Chac1	2.75236304965799	Cellbody	Not Significant
Calml4	-0.631362970578624	2.56686582956942	4.82846917047819	0.0279934758403225	0.217813292984869	Calml4	2.56686582956942	Cellbody	Not Significant
Glce	0.321714555183482	4.35529003237395	4.82542060663487	0.0280430221702479	0.218080219692433	Glce	4.35529003237395	Cellbody	Not Significant
Zdhhc2	0.346863211548672	4.65093737064678	4.82415851867615	0.0280635607671094	0.218121396532628	Zdhhc2	4.65093737064678	Cellbody	Not Significant
Ccdc66	-0.304964893637348	3.7179925764236	4.82198110791433	0.0280990316817334	0.218257323250782	Ccdc66	3.7179925764236	Cellbody	Not Significant
AABR07032338.1	-0.714146656023064	0.827585475252414	4.82121301021355	0.0281115554372207	0.218257323250782	AABR07032338.1	0.827585475252414	Cellbody	Not Significant
AABR07011951.1	0.262120256893445	6.20652417208992	4.82022251443721	0.0281277139462891	0.218264348621177	AABR07011951.1	6.20652417208992	Cellbody	Not Significant
Arf6	0.298859543371373	4.64201952347958	4.81827400111323	0.0281595293442565	0.218392794247678	Arf6	4.64201952347958	Cellbody	Not Significant
AABR07058658.1	0.4622903738489	2.18113340276704	4.8136284102033	0.028235533899845	0.218635522486151	AABR07058658.1	2.18113340276704	Cellbody	Not Significant
Slc17a7	-0.332571697760064	7.76135342153425	4.81359004014732	0.0282361625443461	0.218635522486151	Slc17a7	7.76135342153425	Cellbody	Not Significant
Sncb	-0.358273708763801	5.32315703801464	4.81355934692644	0.0282366654241671	0.218635522486151	Sncb	5.32315703801464	Cellbody	Not Significant
Haus5	0.461289526225643	2.24056986889989	4.80323128011201	0.0284064115973538	0.219830905108997	Haus5	2.24056986889989	Cellbody	Not Significant
Tbrg4	0.313903496840528	3.95677110734444	4.79296458489512	0.0285762020207133	0.220944098530536	Tbrg4	3.95677110734444	Cellbody	Not Significant
Map3k4	-0.313709172932387	4.74401094664979	4.79266697652168	0.0285811395890713	0.220944098530536	Map3k4	4.74401094664979	Cellbody	Not Significant
Mfap3l	-0.372878484492155	7.11997887646916	4.78121883736386	0.0287717494283665	0.222195358753775	Mfap3l	7.11997887646916	Cellbody	Not Significant
Gpld1	-0.395098810240635	2.99441650095435	4.78108065152647	0.0287740582689738	0.222195358753775	Gpld1	2.99441650095435	Cellbody	Not Significant
Abcc2	-0.879133206667006	-0.143164927614794	4.77902550720777	0.0288084188677111	0.222340704195296	Abcc2	-0.143164927614794	Cellbody	Not Significant
Mettl22	0.401748903155066	3.00723025943411	4.77753930413976	0.0288332937759311	0.222412722716873	Mettl22	3.00723025943411	Cellbody	Not Significant
Tsc22d3	-0.275969350539081	4.61105044038048	4.77504855132728	0.0288750322115923	0.222614674523531	Tsc22d3	4.61105044038048	Cellbody	Not Significant
Clstn3	0.334301102503985	6.92898743019722	4.76697800896409	0.0290107058779681	0.223540221005841	Clstn3	6.92898743019722	Cellbody	Not Significant
Itpkb	0.355401451774468	4.06099103619918	4.7655817746717	0.0290342452070679	0.223601191963367	Itpkb	4.06099103619918	Cellbody	Not Significant
Nrip1	-0.329777757622243	4.83032836003106	4.76390493584053	0.0290625415804884	0.223698713004416	Nrip1	4.83032836003106	Cellbody	Not Significant
Rab3il1	-0.836316952562519	0.633664354277127	4.76027106281122	0.0291239611727003	0.223967716888221	Rab3il1	0.633664354277127	Cellbody	Not Significant
Sox2	-0.266796843457272	5.47479484487389	4.75998543655439	0.0291287945439219	0.223967716888221	Sox2	5.47479484487389	Cellbody	Not Significant
Id1	0.4985977152239	1.88225155352036	4.75650762603815	0.0291877131537596	0.224106490994847	Id1	1.88225155352036	Cellbody	Not Significant
Fam131a	0.323386155025838	5.36267591002138	4.75638700395183	0.0291897588735443	0.224106490994847	Fam131a	5.36267591002138	Cellbody	Not Significant
Slc4a7	0.299871628965362	4.96400866777234	4.75549321947469	0.0292049218833975	0.224106490994847	Slc4a7	4.96400866777234	Cellbody	Not Significant
Cecr2	-0.412769164312177	2.65044002596418	4.75468868138152	0.0292185778481709	0.224106490994847	Cecr2	2.65044002596418	Cellbody	Not Significant
Arpp21	0.353282708497268	5.79524420067974	4.75360457120284	0.0292369896964348	0.224106490994847	Arpp21	5.79524420067974	Cellbody	Not Significant
Riok3	0.392771329081828	5.61153334287981	4.75325821924889	0.0292428744676203	0.224106490994847	Riok3	5.61153334287981	Cellbody	Not Significant
Rspo2	-0.417214263886536	3.07674380484089	4.75245792861487	0.0292564767054563	0.224106490994847	Rspo2	3.07674380484089	Cellbody	Not Significant
Acad8	-0.339403540641982	2.97451820742411	4.75051380795632	0.0292895476454955	0.22423977381455	Acad8	2.97451820742411	Cellbody	Not Significant
Agrn	-0.314497001811709	6.28743817869891	4.74545045357122	0.0293758619575013	0.224780325534698	Agrn	6.28743817869891	Cellbody	Not Significant
Edc4	0.273378242016765	5.84616217156648	4.74154292119563	0.029442654232988	0.225170999155439	Edc4	5.84616217156648	Cellbody	Not Significant
Nmrk1	-0.53670669806879	1.56432692587035	4.73786354706658	0.0295056911632765	0.225396444247938	Nmrk1	1.56432692587035	Cellbody	Not Significant
Mrps36	0.461120867924489	3.50853301192232	4.73723760823957	0.0295164290543401	0.225396444247938	Mrps36	3.50853301192232	Cellbody	Not Significant
Emx2	0.424277898424277	4.54064006080902	4.73706510999737	0.0295193889524519	0.225396444247938	Emx2	4.54064006080902	Cellbody	Not Significant
Mapk9	0.325682105251348	6.29828314777786	4.73147165572354	0.0296155348202886	0.226009966796538	Mapk9	6.29828314777786	Cellbody	Not Significant
AC133400.1	-0.466626333814767	2.02742303180107	4.72818201903508	0.0296722326728339	0.226264235659097	AC133400.1	2.02742303180107	Cellbody	Not Significant
LOC100912008	0.321194574928628	3.31923291409037	4.72770412361803	0.0296804787428979	0.226264235659097	LOC100912008	3.31923291409037	Cellbody	Not Significant
Slc46a3	0.51740169084478	1.28316504421458	4.72390798784706	0.029746065809993	0.226405900282074	Slc46a3	1.28316504421458	Cellbody	Not Significant
Zfp394	0.426476189549623	2.2207056470898	4.72312995191227	0.0297595268241898	0.226405900282074	Zfp394	2.2207056470898	Cellbody	Not Significant
RGD1563680	-0.730890718058625	0.567704627076665	4.7230827956698	0.0297603428913034	0.226405900282074	RGD1563680	0.567704627076665	Cellbody	Not Significant
Meis2	-0.322948525971888	4.74249193350977	4.72296669075711	0.0297623522559635	0.226405900282074	Meis2	4.74249193350977	Cellbody	Not Significant
Cenpw	0.882094836598021	0.452243009893637	4.72011682217665	0.0298117177256547	0.226561267260868	Cenpw	0.452243009893637	Cellbody	Not Significant
Zmat4	0.519431688246056	1.33415699824056	4.71965050128025	0.0298198034621247	0.226561267260868	Zmat4	1.33415699824056	Cellbody	Not Significant
Mon1a	-0.426587576331866	2.5676685087959	4.71904669129024	0.0298302765755452	0.226561267260868	Mon1a	2.5676685087959	Cellbody	Not Significant
RGD1305455	0.386790320770296	3.93473128467744	4.71692222454596	0.0298671560288047	0.226721026852078	RGD1305455	3.93473128467744	Cellbody	Not Significant
Sympk	0.31603532817473	4.93433990492541	4.71268721011842	0.0299408151267162	0.227159662591825	Sympk	4.93433990492541	Cellbody	Not Significant
Gng7	-0.47969007323191	6.14546077359081	4.70833067843902	0.0300167853038603	0.227615358194455	Gng7	6.14546077359081	Cellbody	Not Significant
Pdrg1	0.436028429005583	3.79107440497336	4.70576349934509	0.0300616463833581	0.227834797722178	Pdrg1	3.79107440497336	Cellbody	Not Significant
Cd46	-0.741226966696674	0.710838452493113	4.70458431036389	0.030082275950544	0.227870453454915	Cd46	0.710838452493113	Cellbody	Not Significant
Ntrk1	-0.909884460769588	-0.449343918233541	4.70204492445361	0.0301267518775733	0.228018996502661	Ntrk1	-0.449343918233541	Cellbody	Not Significant
Socs1	-0.815064444100733	0.0196502747278403	4.70154978747551	0.0301354319060955	0.228018996502661	Socs1	0.0196502747278403	Cellbody	Not Significant
Smtn	0.723441369014911	0.50129278279722	4.70073667380473	0.030149691899017	0.228018996502661	Smtn	0.50129278279722	Cellbody	Not Significant
Plxna4	0.316019400180409	5.86532838809137	4.6968864492346	0.030217310822287	0.228409667488698	Plxna4	5.86532838809137	Cellbody	Not Significant
Nmb	0.584631179753876	1.43336679984294	4.69564749053891	0.0302391034249623	0.22845371220052	Nmb	1.43336679984294	Cellbody	Not Significant
Idi1	0.373982628982035	5.41528230197091	4.69459411176618	0.0302576446627109	0.228473159619383	Idi1	5.41528230197091	Cellbody	Not Significant
Hist1h2ail1	0.427842083387632	3.53543721048724	4.69277994658831	0.030289604802005	0.228593858181376	Hist1h2ail1	3.53543721048724	Cellbody	Not Significant
Casc3	0.277588726050587	4.94074813246582	4.69145834989042	0.0303129095161307	0.228649141943234	Casc3	4.94074813246582	Cellbody	Not Significant
LOC100911881	0.383916001207654	3.45653478528345	4.68915862242072	0.0303535069165503	0.228834736811864	LOC100911881	3.45653478528345	Cellbody	Not Significant
Ptprs	-0.304596723386274	8.14752820226687	4.68494253131115	0.030428081400713	0.229276154166826	Ptprs	8.14752820226687	Cellbody	Not Significant
Acads	-0.392333312090053	2.81930833338486	4.67619910712343	0.030583345020031	0.230324780995592	Acads	2.81930833338486	Cellbody	Not Significant
Prpf19	-0.256100793810856	6.16096701761729	4.67470235503262	0.0306100066677806	0.230348668379948	Prpf19	6.16096701761729	Cellbody	Not Significant
LOC102551095	-0.416558475197205	2.85820151907662	4.67371813006897	0.0306275518737003	0.230348668379948	LOC102551095	2.85820151907662	Cellbody	Not Significant
Nupr1l1	-0.633575064054686	1.6289275896469	4.67193113728727	0.0306594343590409	0.230348668379948	Nupr1l1	1.6289275896469	Cellbody	Not Significant
Cdkn2c	0.715713820020041	1.98759802265149	4.67179497643795	0.030661865079927	0.230348668379948	Cdkn2c	1.98759802265149	Cellbody	Not Significant
LOC108348096	-0.274663059983465	4.84704850668911	4.67150694082813	0.0306670077059054	0.230348668379948	LOC108348096	4.84704850668911	Cellbody	Not Significant
Map1a	-0.353273539917517	9.19628142094769	4.6683052372309	0.0307242319370281	0.230637807221709	Map1a	9.19628142094769	Cellbody	Not Significant
Kptn	-0.435294589422202	3.07853994660924	4.66586077498332	0.0307679968915934	0.230637807221709	Kptn	3.07853994660924	Cellbody	Not Significant
Tpm1	0.250509222287451	6.04303169712189	4.66543417002517	0.0307756413642091	0.230637807221709	Tpm1	6.04303169712189	Cellbody	Not Significant
Cdc123	0.286817397215601	4.80166601667096	4.66502382646449	0.0307829963121153	0.230637807221709	Cdc123	4.80166601667096	Cellbody	Not Significant
Rpp30	0.422865884526497	2.87496872166523	4.66477743763818	0.0307874134359492	0.230637807221709	Rpp30	2.87496872166523	Cellbody	Not Significant
Zfp36l1	0.292757855189926	4.7605357575242	4.66395224412264	0.0308022118667052	0.230637807221709	Zfp36l1	4.7605357575242	Cellbody	Not Significant
Pnrc1	0.278491766365127	5.43784945031318	4.65863047751779	0.0308978269498986	0.231232743632897	Pnrc1	5.43784945031318	Cellbody	Not Significant
Mccc2	-0.334685823649716	4.43788878436031	4.65574937293507	0.0309497202428735	0.231461932571652	Mccc2	4.43788878436031	Cellbody	Not Significant
AABR07027306.1	-0.395901617743824	5.31715399680407	4.65513467926539	0.0309608036160558	0.231461932571652	AABR07027306.1	5.31715399680407	Cellbody	Not Significant
Gdpd5	0.650444575521085	2.19300559969802	4.65407911088157	0.0309798459377774	0.231483350142901	Gdpd5	2.19300559969802	Cellbody	Not Significant
Coq8b	0.340229551278471	3.60373345290669	4.6487979590383	0.031075300838579	0.232075406941142	Coq8b	3.60373345290669	Cellbody	Not Significant
Stat4	-0.316241611353	5.25032735151843	4.64423828627314	0.0311579619958293	0.232324146369797	Stat4	5.25032735151843	Cellbody	Not Significant
Rnf217	0.378429948295835	3.23747331878208	4.64395293992266	0.0311631425863131	0.232324146369797	Rnf217	3.23747331878208	Cellbody	Not Significant
Ldb2	-0.752818038227682	2.21656427063089	4.64213441101236	0.0311961799048562	0.232324146369797	Ldb2	2.21656427063089	Cellbody	Not Significant
Cep83	0.348490810395342	5.09890960728873	4.64185003820686	0.0312013494236739	0.232324146369797	Cep83	5.09890960728873	Cellbody	Not Significant
Atp1b3	0.304113723728298	5.63979038161091	4.64183914325532	0.0312015474971506	0.232324146369797	Atp1b3	5.63979038161091	Cellbody	Not Significant
Senp7	-0.347927532996035	4.14684000383709	4.64159288849767	0.0312060248321161	0.232324146369797	Senp7	4.14684000383709	Cellbody	Not Significant
Krt1	-0.794794891623852	0.363939929178221	4.63783573687038	0.0312744194781935	0.232712256013245	Krt1	0.363939929178221	Cellbody	Not Significant
Mcmdc2	0.289029733027624	5.15598503895713	4.63646363178417	0.0312994360408453	0.232770632540018	Mcmdc2	5.15598503895713	Cellbody	Not Significant
Zfp830	-0.468451845088718	1.96463096956984	4.63562153956783	0.0313147996114009	0.232770632540018	Zfp830	1.96463096956984	Cellbody	Not Significant
Xbp1	0.26850827271868	4.40517163655504	4.63217036831326	0.0313778468109304	0.233018210994421	Xbp1	4.40517163655504	Cellbody	Not Significant
Prelid2	-0.833841447020069	0.631921743941758	4.63201567071669	0.0313806759791914	0.233018210994421	Prelid2	0.631921743941758	Cellbody	Not Significant
Apoe	-0.360565578367091	10.4650921176515	4.63029269220161	0.0314122044550031	0.233041888347589	Apoe	10.4650921176515	Cellbody	Not Significant
Zfp512b	-0.280279601062516	5.24162608180234	4.63006150670718	0.0314164373906282	0.233041888347589	Zfp512b	5.24162608180234	Cellbody	Not Significant
Rap1b	0.363932344971902	4.384675290831	4.62874246968175	0.0314405999396791	0.233100282143455	Rap1b	4.384675290831	Cellbody	Not Significant
Wdr11	-0.279715240329524	5.07146104280967	4.62627797960382	0.0314857972313648	0.233314486060901	Wdr11	5.07146104280967	Cellbody	Not Significant
Naa60	-0.265698160367178	4.85902116219006	4.62295417581719	0.031546861204541	0.23364598187152	Naa60	4.85902116219006	Cellbody	Not Significant
Letmd1	0.27314750928155	4.31122317913773	4.62017920998272	0.0315979367122661	0.233903195248741	Letmd1	4.31122317913773	Cellbody	Not Significant
AABR07062583.1	0.316180289361662	5.08003052742023	4.61699695907093	0.0316566148446313	0.234165897636252	AABR07062583.1	5.08003052742023	Cellbody	Not Significant
Asna1	0.298255228686689	4.76411330069585	4.61648015591195	0.0316661550021768	0.234165897636252	Asna1	4.76411330069585	Cellbody	Not Significant
Galk1	0.4167610536449	3.33514328032787	4.61499299307796	0.0316936246843886	0.23424797293849	Galk1	3.33514328032787	Cellbody	Not Significant
Armcx4	0.28220097398334	5.65702826006131	4.61280102570688	0.0317341582894358	0.234426469263571	Armcx4	5.65702826006131	Cellbody	Not Significant
LOC100365958	0.495054105814761	1.92203572887314	4.60970384828078	0.0317915231611217	0.23472905310242	LOC100365958	1.92203572887314	Cellbody	Not Significant
Atoh8	-0.844691592465916	0.340027027239753	4.60767584455363	0.0318291437698383	0.23485192308723	Atoh8	0.340027027239753	Cellbody	Not Significant
Rhod	0.820638678924787	0.0607959058030122	4.60703775249707	0.03184099034099	0.23485192308723	Rhod	0.0607959058030122	Cellbody	Not Significant
LOC100911440	0.560667591868493	4.71581947291623	4.60074547264978	0.0319580570665372	0.23559394052812	LOC100911440	4.71581947291623	Cellbody	Not Significant
Gyg1	-0.296319209443486	4.21478934472437	4.58862280859566	0.0321848650669185	0.237143786942604	Gyg1	4.21478934472437	Cellbody	Not Significant
Mfhas1	-0.296589229942487	5.29535698874984	4.58410923565281	0.0322697400290155	0.23764678851013	Mfhas1	5.29535698874984	Cellbody	Not Significant
Cd83	0.627572110100216	2.16619823635914	4.57889955932465	0.0323679953114622	0.238247759728248	Cd83	2.16619823635914	Cellbody	Not Significant
Socs3	0.616541159997479	0.631860629216364	4.57737690100716	0.0323967718137551	0.238336970633944	Socs3	0.631860629216364	Cellbody	Not Significant
Homer2	-0.300914983619227	5.1455685512078	4.57555830507174	0.0324311761985276	0.23846747185238	Homer2	5.1455685512078	Cellbody	Not Significant
Nipa1	-0.337097327955832	3.98649235230742	4.57007744689091	0.0325350945163007	0.239108714655237	Nipa1	3.98649235230742	Cellbody	Not Significant
Dyrk2	-0.281243659466404	5.17036400842357	4.56458625811471	0.0326395573642209	0.239679013976173	Dyrk2	5.17036400842357	Cellbody	Not Significant
Zfp644	-0.285171356280441	5.46369911553266	4.56374302862369	0.0326556297166637	0.239679013976173	Zfp644	5.46369911553266	Cellbody	Not Significant
Polr3g	0.553052805312416	1.49573873711223	4.56335938879615	0.032662944807711	0.239679013976173	Polr3g	1.49573873711223	Cellbody	Not Significant
LOC103693430	0.276866671158394	5.57362472628264	4.56158102599659	0.0326968762730585	0.239805024393231	LOC103693430	5.57362472628264	Cellbody	Not Significant
Ak4	0.376627370002254	3.99234762551793	4.55884154317319	0.0327492181051854	0.240065861612243	Ak4	3.99234762551793	Cellbody	Not Significant
Lmbr1l	0.489676715763324	2.46735515128596	4.55680131452648	0.0327882564985464	0.240228961719253	Lmbr1l	2.46735515128596	Cellbody	Not Significant
Ros1	0.690736031618528	0.700473571129785	4.55473641534166	0.0328278164243736	0.240395714030892	Ros1	0.700473571129785	Cellbody	Not Significant
Vstm4	-0.458041481256835	2.38536818371147	4.55058672742784	0.0329074681230436	0.240855734717458	Vstm4	2.38536818371147	Cellbody	Not Significant
RGD1311739	0.334554464034828	3.59233224916024	4.54779049848903	0.0329612544788302	0.241061129440041	RGD1311739	3.59233224916024	Cellbody	Not Significant
Cldn9	-0.506369534126731	1.57781881336695	4.54641809790254	0.0329876866211298	0.241061129440041	Cldn9	1.57781881336695	Cellbody	Not Significant
Nsg1	-0.258660536056829	6.10015669367239	4.54599582202484	0.0329958240169399	0.241061129440041	Nsg1	6.10015669367239	Cellbody	Not Significant
Ezr	0.368951395212645	6.67381062712978	4.54562778489242	0.0330029179238969	0.241061129440041	Ezr	6.67381062712978	Cellbody	Not Significant
Mgat5b	-0.367143792389464	4.10017989196239	4.54180221632342	0.0330767500617543	0.241370851694048	Mgat5b	4.10017989196239	Cellbody	Not Significant
AABR07035074.1	0.31157139083218	4.41648552796655	4.54168277836771	0.0330790579475873	0.241370851694048	AABR07035074.1	4.41648552796655	Cellbody	Not Significant
Adgrl2	0.281415112670798	4.80937639714875	4.53681226987668	0.0331733136278821	0.241935241947689	Adgrl2	4.80937639714875	Cellbody	Not Significant
Snx30	-0.31426760171389	3.87822453831897	4.53243369987177	0.0332582886015467	0.242229253210752	Snx30	3.87822453831897	Cellbody	Not Significant
Gpr12	-0.545376339212295	1.48472851932629	4.5324288832314	0.0332583822032436	0.242229253210752	Gpr12	1.48472851932629	Cellbody	Not Significant
Tle6	0.638748948966496	1.59158839725637	4.53211858590105	0.0332644127862972	0.242229253210752	Tle6	1.59158839725637	Cellbody	Not Significant
Grem1	0.756922371968481	1.40498136787173	4.53079106696213	0.0332902258208999	0.242293917228513	Grem1	1.40498136787173	Cellbody	Not Significant
Sipa1l1	-0.31044817805692	6.71666647925475	4.52421490809468	0.0334184053046123	0.243103183275901	Sipa1l1	6.71666647925475	Cellbody	Not Significant
Racgap1	0.378682521881591	2.95200777997486	4.52194853358843	0.0334626998088796	0.243267983685254	Racgap1	2.95200777997486	Cellbody	Not Significant
Nfib	-0.271906910113023	6.35238886133942	4.52131657670267	0.0334750618405385	0.243267983685254	Nfib	6.35238886133942	Cellbody	Not Significant
Zdhhc5	0.370201418378588	4.47732466996242	4.51752537434342	0.0335493237208079	0.243562923862044	Zdhhc5	4.47732466996242	Cellbody	Not Significant
Sema3d	0.55600174645413	1.8440531607817	4.51750666578547	0.0335496906095527	0.243562923862044	Sema3d	1.8440531607817	Cellbody	Not Significant
Tomm34	0.291034575328304	4.83118624073874	4.5132226029329	0.0336338147511822	0.244049825189993	Tomm34	4.83118624073874	Cellbody	Not Significant
Kif3a	-0.267566263424365	5.99584682269299	4.51179060366084	0.0336619833726585	0.244118001159072	Kif3a	5.99584682269299	Cellbody	Not Significant
Atp1b2	-0.361991928256885	5.94826758351845	4.51101089024025	0.03367733135006	0.244118001159072	Atp1b2	5.94826758351845	Cellbody	Not Significant
Mkln1	0.258527609023082	6.00992453739989	4.50374224807912	0.0338207605010679	0.245033550384699	Mkln1	6.00992453739989	Cellbody	Not Significant
Fads3	-0.347158744277128	2.86201418481418	4.4971967321145	0.0339504667253326	0.245848799783797	Fads3	2.86201418481418	Cellbody	Not Significant
Chmp2b	0.271504375396554	5.27971648929162	4.49562664710306	0.0339816568294571	0.245926724718354	Chmp2b	5.27971648929162	Cellbody	Not Significant
Pithd1	0.308173497429941	5.2206425122737	4.49492517190625	0.0339956014741005	0.245926724718354	Pithd1	5.2206425122737	Cellbody	Not Significant
Auts2	-0.487156393120432	2.99204018787101	4.49286414327774	0.0340366073271367	0.246078070993108	Auts2	2.99204018787101	Cellbody	Not Significant
Scyl3	0.356118862181307	2.81141574170861	4.49214549154189	0.0340509176438853	0.246078070993108	Scyl3	2.81141574170861	Cellbody	Not Significant
Mettl7a	-0.364200054417388	3.18385708835466	4.48885660926811	0.0341164885457765	0.246427478345036	Mettl7a	3.18385708835466	Cellbody	Not Significant
Ubxn6	-0.317394474221259	4.08751500377937	4.48766281582054	0.0341403220040632	0.246475210674138	Ubxn6	4.08751500377937	Cellbody	Not Significant
Slitrk5	-0.280985788721516	4.31809832419522	4.4852148781375	0.0341892482364018	0.246703960168771	Slitrk5	4.31809832419522	Cellbody	Not Significant
Kcnh2	0.496188922169321	2.46135637587119	4.48419198596035	0.034209714194912	0.246727217951107	Kcnh2	2.46135637587119	Cellbody	Not Significant
Cntrl	0.282115732866706	4.27876249092023	4.47844757107405	0.0343248861951722	0.247433146884997	Cntrl	4.27876249092023	Cellbody	Not Significant
Gnb4	0.266172170461575	4.58900164250718	4.47586773465045	0.0343767421527822	0.247682176970876	Gnb4	4.58900164250718	Cellbody	Not Significant
Ogfod2	0.430789517404968	2.28575744613377	4.47322828689183	0.034429881087716	0.247940195512898	Ogfod2	2.28575744613377	Cellbody	Not Significant
Rab7b	-0.40818519584942	2.73103208351275	4.46951545764521	0.0345047753731092	0.248354542662887	Rab7b	2.73103208351275	Cellbody	Not Significant
Mcm4	0.402760909914625	4.51472366443465	4.46504771404496	0.0345951234507712	0.248849113169098	Mcm4	4.51472366443465	Cellbody	Not Significant
Insig2	0.392990284104735	2.60760748121838	4.46360600380769	0.0346243309121358	0.248849113169098	Insig2	2.60760748121838	Cellbody	Not Significant
Elk4	-0.282389403974941	5.67942619830046	4.46354037588933	0.0346256610748252	0.248849113169098	Elk4	5.67942619830046	Cellbody	Not Significant
Atp6v1c1	0.249298739783578	5.9038628156371	4.46244411563988	0.0346478882474613	0.248883851873958	Atp6v1c1	5.9038628156371	Cellbody	Not Significant
Smarcc2	-0.269318703661884	6.47396439641934	4.45855906904936	0.0347267795166463	0.249325382891968	Smarcc2	6.47396439641934	Cellbody	Not Significant
Cfl2	0.287407079037542	5.27498168865979	4.44903332144649	0.0349210089608176	0.25059414103327	Cfl2	5.27498168865979	Cellbody	Not Significant
Gda	0.451824062896372	5.3727153399512	4.44718853753192	0.0349587551205299	0.250721036237738	Gda	5.3727153399512	Cellbody	Not Significant
Wdr45b	0.267643285674702	4.60426097668438	4.44636887153385	0.0349755400107472	0.250721036237738	Wdr45b	4.60426097668438	Cellbody	Not Significant
Tmem35b	0.527106638375413	1.52685030492332	4.44485606099641	0.0350065410562901	0.250721036237738	Tmem35b	1.52685030492332	Cellbody	Not Significant
LOC100911515	0.398504754418034	7.88079970517776	4.44474686664086	0.0350087798171081	0.250721036237738	LOC100911515	7.88079970517776	Cellbody	Not Significant
Ntn4	0.56638126826457	4.63832390485091	4.44255761471991	0.0350536966353076	0.25091713114288	Ntn4	4.63832390485091	Cellbody	Not Significant
[truncated: 40,928 more rows]
